# Supplementary material for: Non-autotrophic methanogens dominate in anaerobic digesters
Source: Sci Rep. 2017 May 4;7:1510. doi: 10.1038/s41598-017-01752-x (PMC5431450; doi:10.1038/s41598-017-01752-x)
Supplement: Supplementary file 2 — Supplementary Data 1 [file 41598_2017_1752_MOESM2_ESM.xls]

## Sheet: Sheet2
Supplementary Data 1. Single-copied gene list for validation of genome binning for methanogensa.
KO	KO discription	Mes1	Methanosarcina thermophila TM-1	Met2	Met7	Met20	Methanothermobacter thermautotrophicus ∆H
K00096	glycerol-1-phosphate dehydrogenase [NAD(P)] [EC:1.1.1.261]	1	1	1	1	1	1
K00555	tRNA (guanine-N2-)-methyltransferase [EC:2.1.1.32]	1	1	1	1	1	1
K00586	diphthine synthase [EC:2.1.1.98]	1	1	1	1	1	1
K00609	aspartate carbamoyltransferase catalytic subunit [EC:2.1.3.2]	1	1	1	1	1	1
K00611	ornithine carbamoyltransferase [EC:2.1.3.3]	1	1	1	1	1	1
K00946	thiamine-monophosphate kinase [EC:2.7.4.16]	1	1	1	1	1	1
K01251	adenosylhomocysteinase [EC:3.3.1.1]	1	1	1	1	1	1
K01265	methionyl aminopeptidase [EC:3.4.11.18]	1	1	1	1	1	1
K01591	orotidine-5'-phosphate decarboxylase [EC:4.1.1.23]	1	1	1	1	1	1
K01803	triosephosphate isomerase (TIM) [EC:5.3.1.1]	1	1	1	1	1	1
K01807	ribose 5-phosphate isomerase A [EC:5.3.1.6]	1	1	1	1	1	1
K01868	threonyl-tRNA synthetase [EC:6.1.1.3]	1	1	1	1	1	1
K01870	isoleucyl-tRNA synthetase [EC:6.1.1.5]	1	1	1	1	1	1
K01872	alanyl-tRNA synthetase [EC:6.1.1.7]	1	1	1	1	1	1
K01873	valyl-tRNA synthetase [EC:6.1.1.9]	1	1	1	1	1	1
K01874	methionyl-tRNA synthetase [EC:6.1.1.10]	1	1	1	1	1	1
K01876	aspartyl-tRNA synthetase [EC:6.1.1.12]	1	1	1	1	1	1
K01880	glycyl-tRNA synthetase [EC:6.1.1.14]	1	1	1	1	1	1
K01881	prolyl-tRNA synthetase [EC:6.1.1.15]	1	1	1	1	1	1
K01885	glutamyl-tRNA synthetase [EC:6.1.1.17]	1	1	1	1	1	1
K01887	arginyl-tRNA synthetase [EC:6.1.1.19]	1	1	1	1	1	1
K01889	phenylalanyl-tRNA synthetase alpha chain [EC:6.1.1.20]	1	1	1	1	1	1
K01890	phenylalanyl-tRNA synthetase beta chain [EC:6.1.1.20]	1	1	1	1	1	1
K01892	histidyl-tRNA synthetase [EC:6.1.1.21]	1	1	1	1	1	1
K01937	CTP synthase [EC:6.3.4.2]	1	1	1	1	1	1
K01975	2'-5' RNA ligase [EC:6.5.1.-]	1	1	1	1	1	1
K02117	V-type H+transporting ATPase subunit A [EC:3.6.3.14]	1	1	1	1	1	1
K02118	V-type H+transporting ATPase subunit B [EC:3.6.3.14]	1	1	1	1	1	1
K02528	16S rRNA -dimethyltransferase [EC:2.1.1.182]	1	1	1	1	1	1
K02601	transcriptional antiterminator NusG	1	1	1	1	1	1
K02683	DNA primase [EC:2.7.7.-]	1	1	1	1	1	1
K02863	large subunit ribosomal protein L1	1	1	1	1	1	1
K02864	large subunit ribosomal protein L10	1	1	1	1	1	1
K02866	large subunit ribosomal protein L10e	1	1	1	1	1	1
K02867	large subunit ribosomal protein L11	1	1	1	1	1	1
K02869	large subunit ribosomal protein L12	1	1	1	1	1	1
K02871	large subunit ribosomal protein L13	1	1	1	1	1	1
K02874	large subunit ribosomal protein L14	1	1	1	1	1	1
K02876	large subunit ribosomal protein L15	1	1	1	1	1	1
K02877	large subunit ribosomal protein L15e	1	1	1	1	1	1
K02881	large subunit ribosomal protein L18	1	1	1	1	1	1
K02883	large subunit ribosomal protein L18e	1	1	1	1	1	1
K02885	large subunit ribosomal protein L19e	1	1	1	1	1	1
K02886	large subunit ribosomal protein L2	1	1	1	1	1	1
K02889	large subunit ribosomal protein L21e	1	1	1	1	1	1
K02890	large subunit ribosomal protein L22	1	1	1	1	1	1
K02895	large subunit ribosomal protein L24	1	1	1	1	1	1
K02896	large subunit ribosomal protein L24e	1	1	1	0	1	1
K02906	large subunit ribosomal protein L3	1	1	1	1	1	1
K02907	large subunit ribosomal protein L30	1	1	1	1	1	1
K02910	large subunit ribosomal protein L31e	1	1	1	1	1	1
K02912	large subunit ribosomal protein L32e	1	1	1	1	1	1
K02921	large subunit ribosomal protein L37Ae	1	1	1	1	1	1
K02927	large subunit ribosomal protein L40e	0	1	1	1	1	1
K02929	large subunit ribosomal protein L44e	1	1	1	1	1	1
K02930	large subunit ribosomal protein L4e	1	1	1	1	1	1
K02931	large subunit ribosomal protein L5	1	1	1	1	1	1
K02933	large subunit ribosomal protein L6	1	1	1	1	1	1
K02936	large subunit ribosomal protein L7Ae	1	1	1	1	1	1
K02946	small subunit ribosomal protein S10	1	1	1	1	1	1
K02948	small subunit ribosomal protein S11	1	1	1	1	1	1
K02950	small subunit ribosomal protein S12	1	1	1	1	1	1
K02952	small subunit ribosomal protein S13	1	1	1	1	1	1
K02956	small subunit ribosomal protein S15	1	1	1	1	1	1
K02961	small subunit ribosomal protein S17	1	1	1	1	1	1
K02965	small subunit ribosomal protein S19	1	1	1	1	1	1
K02966	small subunit ribosomal protein S19e	1	1	1	1	1	1
K02967	small subunit ribosomal protein S2	1	1	1	1	1	1
K02974	small subunit ribosomal protein S24e	1	1	1	1	1	1
K02978	small subunit ribosomal protein S27e	1	1	1	0	1	1
K02979	small subunit ribosomal protein S28e	1	1	1	1	1	1
K02982	small subunit ribosomal protein S3	1	1	1	1	1	1
K02984	small subunit ribosomal protein S3Ae	1	1	1	1	1	1
K02986	small subunit ribosomal protein S4	1	1	1	1	1	1
K02987	small subunit ribosomal protein S4e	1	1	1	1	1	1
K02988	small subunit ribosomal protein S5	1	1	1	1	1	1
K02991	small subunit ribosomal protein S6e	1	1	1	1	1	1
K02992	small subunit ribosomal protein S7	1	1	1	1	1	1
K02994	small subunit ribosomal protein S8	1	1	1	1	1	1
K02995	small subunit ribosomal protein S8e	1	1	1	1	1	1
K02996	small subunit ribosomal protein S9	1	1	1	1	1	0
K03041	DNA-directed RNA polymerase subunit A' [EC:2.7.7.6]	1	1	1	1	1	4
K03042	DNA-directed RNA polymerase subunit A" [EC:2.7.7.6]	1	1	1	1	1	1
K03047	DNA-directed RNA polymerase subunit D [EC:2.7.7.6]	1	1	1	1	1	1
K03049	DNA-directed RNA polymerase subunit E' [EC:2.7.7.6]	1	1	1	1	1	1
K03050	DNA-directed RNA polymerase subunit E" [EC:2.7.7.6]	1	1	1	1	1	1
K03053	DNA-directed RNA polymerase subunit H [EC:2.7.7.6]	1	1	1	1	1	1
K03055	DNA-directed RNA polymerase subunit K [EC:2.7.7.6]	1	1	1	1	1	1
K03056	DNA-directed RNA polymerase subunit L [EC:2.7.7.6]	1	1	1	1	1	1
K03058	DNA-directed RNA polymerase subunit N [EC:2.7.7.6]	1	0	1	1	1	1
K03076	preprotein translocase subunit SecY	1	1	1	1	1	1
K03106	signal recognition particle subunit SRP54	1	1	1	1	1	1
K03110	fused signal recognition particle receptor	1	1	1	1	1	1
K03232	elongation factor 1-beta	1	1	1	1	1	1
K03234	elongation factor 2	1	1	1	1	1	1
K03237	translation initiation factor 2 subunit 1	1	1	1	1	1	1
K03242	translation initiation factor 2 subunit 3	1	1	1	1	1	1
K03243	translation initiation factor 5B	1	1	1	1	1	1
K03263	translation initiation factor 5A	1	1	1	1	1	1
K03264	translation initiation factor 6	1	1	1	1	1	1
K03265	peptide chain release factor subunit 1	1	1	1	1	1	1
K03330	glutamyl-tRNA(Gln) amidotransferase subunit E [EC:6.3.5.7]	1	1	1	1	1	1
K03470	ribonuclease HII [EC:3.1.26.4]	1	1	1	1	1	1
K03626	nascent polypeptide-associated complex subunit alpha	1	1	1	1	1	1
K03627	putative transcription factor	1	1	1	1	1	1
K04483	DNA repair protein RadA	1	1	1	1	1	1
K04794	peptidyl-tRNA hydrolase, PTH2 family [EC:3.1.1.29]	1	1	1	1	1	1
K04795	fibrillarin-like pre-rRNA processing protein	1	1	1	1	1	1
K04798	prefoldin beta subunit	1	1	1	1	1	1
K04799	flap endonuclease-1 [EC:3.-.-.-]	1	1	1	1	1	1
K04800	replication factor C large subunit	1	0	1	1	1	1
K06174	ATP-binding cassette, sub-family E, member 1	1	1	1	1	1	1
K06865	ATPase	1	1	1	1	1	1
K06875	programmed cell death protein 5	1	1	1	1	1	1
K06943	nucleolar GTP-binding protein	1	1	1	1	1	1
K06944	Predicted GTPase	1	1	1	1	1	1
K06961	ribosomal RNA assembly protein	1	1	1	1	1	1
K06965	protein pelota	1	1	1	1	1	1
K07041	Predicted metal-dependent Rnase	1	1	1	1	1	1
K07060	UPF0271 protein	1	1	1	1	1	1
K07178	RIO kinase 1 [EC:2.7.11.1]	1	1	1	1	1	1
K07558	tRNA nucleotidyltransferase (CCA-adding enzyme) [EC:2.7.7.72]	1	1	1	1	1	1
K07561	diphthamide synthase subunit DPH2	1	1	1	1	1	1
K07566	tRNA threonylcarbamoyladenosine biosynthesis protein	1	1	1	1	1	1
K07572	putative nucleotide binding protein	1	1	1	1	1	1
K07575	PUA domain protein	1	1	1	1	1	1
K07580	hypothetical protein	0	1	1	0	0	1
K07583	tRNA pseudouridine synthase 10 [EC:5.4.99.-]	1	1	1	1	1	1
K07732	riboflavin kinase, archaea type [EC:2.7.1.161]	1	1	1	1	1	1
K09141	hypothetical protein	1	1	1	1	1	1
K09482	glutamyl-tRNA(Gln) amidotransferase subunit D [EC:6.3.5.7]	1	1	1	1	1	1
K09735	hypothetical protein	1	1	1	1	1	1
K09903	uridylate kinase [EC:2.7.4.22]	1	1	1	1	1	1
K11130	H/ACA ribonucleoprotein complex subunit 3	0	0	0	1	1	1
K14415	tRNA-splicing ligase RtcB [EC:6.5.1.3]	1	1	1	1	1	1
K14574	ribosome maturation protein SDO1	1	1	1	1	1	1
	Completeness (%)	97.7941	97.8102	99.2701	97.7941	99.2647	98.5401
aValues indicate numbers of ORFs annotated to KO with cutoff bit score of 45 on KAAS.

## Sheet: Sheet1
	Completeness (%)	98.5401	100	100	99.2701	99.2701	97.7941	99.2647	98.5401	97.8102	99.2701	97.7941	98.5294	99.2701	98.5401	95.6204	96.3504	97.8102	99.2701	99.2701	98.5401			97.8102
KO	KO discription	Methanospirillum hungatei [mhu]	Methanococcus maripaludis S2 [mmp]	Methanococcus maripaludis X1 [mmd]	Methanobacterium sp. AL-21 [mel]	Met2_CP	Met7_refined	Met20_refined	Methanothermobacter thermautotrophicus [mth]	Methanosarcina acetivorans [mac]	Methanosarcina barkeri [mba]	Mes1_CP	MXmes1	Methanosaeta thermophila [mtp]	Methanosaeta concilii [mcj]	Methanosaeta harundinacea [mhi]	ANME 2d [Cand. Methanoperedens nitroreducens]	Archaeoglobus sulfaticallidus [ast]	Archaeoglobus veneficus [ave]	Archaeoglobus fulgidus [afu]	Archaeoglobus profundus [apo]	Thermoplasmatales SCGC AB-539-N05	Thermoplasmatales SCGC AB-540-F20	Methanosarcina thermophila TM-1
K00096	glycerol-1-phosphate dehydrogenase [NAD(P)] [EC:1.1.1.261]	1	1	1	1	1	1	1	1	1	1	1	1	1	1	1	1	1	2	1	0	1	0	1
K00555	tRNA (guanine-N2-)-methyltransferase [EC:2.1.1.32]	1	1	1	1	1	1	1	1	1	1	1	1	1	1	1	1	1	1	1	1	0	0	1
K00586	diphthine synthase [EC:2.1.1.98]	1	1	1	1	1	1	1	1	1	1	1	1	1	1	1	1	1	1	1	1	0	0	1
K00609	aspartate carbamoyltransferase catalytic subunit [EC:2.1.3.2]	1	1	1	1	1	1	1	1	1	1	1	1	1	1	1	1	1	1	1	1	1	0	1
K00611	ornithine carbamoyltransferase [EC:2.1.3.3]	1	1	1	1	1	1	1	1	1	1	1	1	1	1	1	1	1	1	1	1	0	0	1
K00946	thiamine-monophosphate kinase [EC:2.7.4.16]	1	1	1	1	1	1	1	1	1	1	1	1	1	1	1	2	1	1	1	1	0	2	1
K01251	adenosylhomocysteinase [EC:3.3.1.1]	1	1	1	1	1	1	1	1	1	1	1	1	1	1	1	1	2	1	2	1	0	0	1
K01265	methionyl aminopeptidase [EC:3.4.11.18]	1	1	1	2	1	1	1	1	1	1	1	1	1	1	1	2	1	1	1	1	0	0	1
K01591	orotidine-5'-phosphate decarboxylase [EC:4.1.1.23]	1	1	1	1	1	1	1	1	1	1	1	1	1	1	1	1	1	1	1	1	0	1	1
K01803	triosephosphate isomerase (TIM) [EC:5.3.1.1]	1	1	1	1	1	1	1	1	1	1	1	1	1	1	1	1	1	1	1	1	1	0	1
K01807	ribose 5-phosphate isomerase A [EC:5.3.1.6]	1	1	1	1	1	1	1	1	1	1	1	1	1	1	1	1	1	1	1	1	1	1	1
K01868	threonyl-tRNA synthetase [EC:6.1.1.3]	1	1	1	1	1	1	1	1	1	1	1	1	1	1	1	1	1	1	1	1	1	1	1
K01870	isoleucyl-tRNA synthetase [EC:6.1.1.5]	1	1	1	1	1	1	1	1	1	1	1	1	1	1	1	1	1	1	1	1	0	1	1
K01872	alanyl-tRNA synthetase [EC:6.1.1.7]	1	1	1	1	1	1	1	1	1	1	1	1	1	1	1	1	1	1	1	1	1	0	1
K01873	valyl-tRNA synthetase [EC:6.1.1.9]	1	1	1	1	1	1	1	1	1	1	1	1	1	1	1	1	1	1	1	1	0	3	1
K01874	methionyl-tRNA synthetase [EC:6.1.1.10]	1	1	1	1	1	1	1	1	1	1	1	1	1	1	1	1	1	1	1	1	1	0	1
K01876	aspartyl-tRNA synthetase [EC:6.1.1.12]	1	1	1	1	1	1	1	1	1	1	1	1	1	1	1	1	1	1	1	1	0	2	1
K01880	glycyl-tRNA synthetase [EC:6.1.1.14]	1	1	1	1	1	1	1	1	1	1	1	1	1	1	1	1	1	1	1	1	0	0	1
K01881	prolyl-tRNA synthetase [EC:6.1.1.15]	1	1	1	1	1	1	1	1	1	1	1	1	1	1	1	1	1	1	1	1	1	1	1
K01885	glutamyl-tRNA synthetase [EC:6.1.1.17]	1	1	1	1	1	1	1	1	1	1	1	1	1	1	1	1	1	1	1	1	1	1	1
K01887	arginyl-tRNA synthetase [EC:6.1.1.19]	1	1	1	1	1	1	1	1	1	1	1	1	1	1	1	1	1	1	1	1	0	1	1
K01889	phenylalanyl-tRNA synthetase alpha chain [EC:6.1.1.20]	1	1	1	1	1	1	1	1	1	1	1	1	1	1	1	1	1	1	1	1	0	0	1
K01890	phenylalanyl-tRNA synthetase beta chain [EC:6.1.1.20]	1	1	1	1	1	1	1	1	1	1	1	1	1	1	1	1	1	1	1	1	1	1	1
K01892	histidyl-tRNA synthetase [EC:6.1.1.21]	1	1	1	1	1	1	1	1	1	1	1	1	1	1	1	1	1	1	1	1	0	1	1
K01937	CTP synthase [EC:6.3.4.2]	1	1	1	1	1	1	1	1	1	1	1	1	1	1	1	1	1	1	1	1	1	1	1
K01975	2'-5' RNA ligase [EC:6.5.1.-]	1	1	1	1	1	1	1	1	1	1	1	1	1	1	1	1	1	1	1	1	0	1	1
K02117	V-type H+transporting ATPase subunit A [EC:3.6.3.14]	3	1	1	1	1	1	1	1	1	1	1	1	1	1	2	1	1	1	1	1	0	1	1
K02118	V-type H+transporting ATPase subunit B [EC:3.6.3.14]	3	1	1	1	1	1	1	1	1	1	1	1	1	1	2	1	1	1	1	1	0	1	1
K02528	16S rRNA -dimethyltransferase [EC:2.1.1.182]	1	1	1	1	1	1	1	1	1	1	1	1	1	1	1	1	1	1	1	1	1	0	1
K02601	transcriptional antiterminator NusG	1	1	1	1	1	1	1	1	1	1	1	1	1	1	1	1	1	1	1	1	1	1	1
K02683	DNA primase [EC:2.7.7.-]	1	1	1	1	1	1	1	1	1	1	1	1	1	1	1	1	1	1	1	1	1	1	1
K02863	large subunit ribosomal protein L1	1	1	1	1	1	1	1	1	1	1	1	1	1	1	1	1	1	1	1	1	1	1	1
K02864	large subunit ribosomal protein L10	1	1	1	1	1	1	1	1	1	1	1	1	1	1	1	1	1	1	1	1	1	1	1
K02866	large subunit ribosomal protein L10e	1	1	1	1	1	1	1	1	1	1	1	1	1	1	1	1	1	1	1	1	1	1	1
K02867	large subunit ribosomal protein L11	1	1	1	1	1	1	1	1	1	1	1	1	1	1	1	1	1	1	1	1	1	0	1
K02869	large subunit ribosomal protein L12	1	1	1	1	1	1	1	1	1	1	1	1	1	1	1	1	1	1	1	1	1	1	1
K02871	large subunit ribosomal protein L13	1	1	1	1	1	1	1	1	1	1	1	1	1	1	1	1	1	1	1	1	1	0	1
K02874	large subunit ribosomal protein L14	1	1	1	1	1	1	1	1	1	1	1	1	1	1	1	1	1	1	1	1	1	0	1
K02876	large subunit ribosomal protein L15	1	1	1	1	1	1	1	1	1	1	1	1	1	1	1	1	1	1	1	1	1	1	1
K02877	large subunit ribosomal protein L15e	1	1	1	1	1	1	1	1	1	1	1	1	1	1	1	1	1	1	1	1	1	0	1
K02881	large subunit ribosomal protein L18	1	1	1	1	1	1	1	1	1	1	1	1	1	1	1	1	1	1	1	1	1	0	1
K02883	large subunit ribosomal protein L18e	1	1	1	1	1	1	1	1	1	1	1	1	1	1	1	1	1	1	1	1	1	0	1
K02885	large subunit ribosomal protein L19e	1	1	1	1	1	1	1	1	1	1	1	1	1	1	1	1	1	1	1	1	1	0	1
K02886	large subunit ribosomal protein L2	1	1	1	1	1	1	1	1	1	1	1	1	1	1	1	1	1	1	1	1	1	0	1
K02889	large subunit ribosomal protein L21e	1	1	1	1	1	1	1	1	1	1	1	1	1	1	1	1	1	1	1	1	1	0	1
K02890	large subunit ribosomal protein L22	1	1	1	1	1	1	1	1	1	1	1	1	1	1	1	1	1	1	1	1	1	0	1
K02895	large subunit ribosomal protein L24	1	1	1	1	1	1	1	1	1	1	1	1	1	1	1	1	1	1	1	1	1	0	1
K02896	large subunit ribosomal protein L24e	1	1	1	1	1	0	1	1	1	1	1	1	1	1	1	1	1	1	1	1	1	0	1
K02906	large subunit ribosomal protein L3	1	1	1	1	1	1	1	1	1	1	1	1	1	1	1	1	1	1	1	1	1	0	1
K02907	large subunit ribosomal protein L30	1	1	1	1	1	1	1	1	1	1	1	1	1	1	1	1	1	1	1	1	1	0	1
K02910	large subunit ribosomal protein L31e	1	1	1	1	1	1	1	1	1	1	1	1	1	1	1	1	1	1	1	1	0	0	1
K02912	large subunit ribosomal protein L32e	1	1	1	1	1	1	1	1	1	1	1	1	1	1	1	1	1	1	1	1	1	0	1
K02921	large subunit ribosomal protein L37Ae	1	1	1	1	1	1	1	1	1	1	1	1	1	1	1	1	1	1	1	1	1	1	1
K02927	large subunit ribosomal protein L40e	1	1	1	1	1	1	1	1	1	1	0	1	1	1	0	1	1	1	1	1	1	0	1
K02929	large subunit ribosomal protein L44e	1	1	1	1	1	1	1	1	1	1	1	1	1	1	1	1	1	1	1	1	1	1	1
K02930	large subunit ribosomal protein L4e	1	1	1	1	1	1	1	1	1	1	1	1	1	1	1	1	1	1	1	1	1	0	1
K02931	large subunit ribosomal protein L5	1	1	1	1	1	1	1	1	1	1	1	1	1	1	1	1	1	1	1	1	1	0	1
K02933	large subunit ribosomal protein L6	1	1	1	1	1	1	1	1	1	1	1	1	1	1	1	1	1	1	1	1	2	0	1
K02936	large subunit ribosomal protein L7Ae	1	1	1	1	1	1	1	1	1	1	1	1	1	1	1	1	1	1	1	1	1	0	1
K02946	small subunit ribosomal protein S10	1	1	1	1	1	1	1	1	1	1	1	1	1	1	1	1	1	1	1	1	0	0	1
K02948	small subunit ribosomal protein S11	1	1	1	1	1	1	1	1	1	1	1	1	1	1	1	1	1	1	1	1	0	0	1
K02950	small subunit ribosomal protein S12	1	1	1	1	1	1	1	1	1	1	1	1	1	1	1	1	1	1	1	1	0	1	1
K02952	small subunit ribosomal protein S13	1	1	1	1	1	1	1	1	1	1	1	1	1	1	1	1	1	1	1	1	0	0	1
K02956	small subunit ribosomal protein S15	1	1	1	1	1	1	1	1	1	1	1	1	1	1	1	1	1	1	1	1	0	1	1
K02961	small subunit ribosomal protein S17	1	1	1	1	1	1	1	1	2	1	1	1	1	1	1	1	1	1	1	1	2	0	1
K02965	small subunit ribosomal protein S19	1	1	1	1	1	1	1	1	1	1	1	1	1	1	1	1	1	1	1	1	1	0	1
K02966	small subunit ribosomal protein S19e	1	1	1	1	1	1	1	1	1	1	1	1	1	1	1	1	1	1	1	1	0	0	1
K02967	small subunit ribosomal protein S2	1	1	1	1	1	1	1	1	1	1	1	1	1	1	1	1	1	1	1	1	1	0	1
K02974	small subunit ribosomal protein S24e	1	1	1	1	1	1	1	1	1	1	1	1	1	1	1	1	1	1	1	1	1	1	1
K02978	small subunit ribosomal protein S27e	1	1	1	1	1	0	1	1	1	1	1	1	1	1	1	1	1	1	1	1	1	1	1
K02979	small subunit ribosomal protein S28e	1	1	1	1	1	1	1	1	1	1	1	1	1	1	1	1	1	1	1	1	1	0	1
K02982	small subunit ribosomal protein S3	1	1	1	1	1	1	1	1	1	1	1	1	1	1	1	1	1	1	1	1	2	0	1
K02984	small subunit ribosomal protein S3Ae	1	1	1	1	1	1	1	1	1	1	1	1	1	1	1	1	1	1	1	1	1	1	1
K02986	small subunit ribosomal protein S4	1	1	1	1	1	1	1	1	1	1	1	1	1	1	1	1	1	1	1	1	0	0	1
K02987	small subunit ribosomal protein S4e	1	1	1	1	1	1	1	1	1	1	1	1	1	1	1	1	1	1	1	1	1	0	1
K02988	small subunit ribosomal protein S5	1	1	1	1	1	1	1	1	1	1	1	1	1	1	1	1	1	1	1	1	1	0	1
K02991	small subunit ribosomal protein S6e	1	1	1	1	1	1	1	1	1	1	1	1	1	1	1	1	1	1	1	1	0	1	1
K02992	small subunit ribosomal protein S7	1	1	1	1	1	1	1	1	1	1	1	1	1	1	1	1	1	1	1	1	0	1	1
K02994	small subunit ribosomal protein S8	1	1	1	1	1	1	1	1	1	1	1	1	1	1	1	1	1	1	1	1	2	0	1
K02995	small subunit ribosomal protein S8e	1	1	1	1	1	1	1	1	1	1	1	1	1	1	1	1	1	1	1	1	0	0	1
K02996	small subunit ribosomal protein S9	1	1	1	1	1	1	1	0	1	1	1	1	1	1	1	1	1	1	1	1	1	0	1
K03041	DNA-directed RNA polymerase subunit A' [EC:2.7.7.6]	1	1	1	1	1	1	1	4	1	1	1	1	1	1	1	1	1	1	1	1	2	0	1
K03042	DNA-directed RNA polymerase subunit A" [EC:2.7.7.6]	1	1	1	1	1	1	1	1	1	1	1	1	1	1	1	1	1	1	1	1	1	0	1
K03047	DNA-directed RNA polymerase subunit D [EC:2.7.7.6]	1	1	1	1	1	1	1	1	0	1	1	1	1	1	1	1	1	1	1	1	0	0	1
K03049	DNA-directed RNA polymerase subunit E' [EC:2.7.7.6]	1	1	1	1	1	1	1	1	1	1	1	1	1	1	1	1	1	1	1	1	1	1	1
K03050	DNA-directed RNA polymerase subunit E" [EC:2.7.7.6]	1	1	1	1	1	1	1	1	1	1	1	1	1	1	1	1	1	1	1	1	1	1	1
K03053	DNA-directed RNA polymerase subunit H [EC:2.7.7.6]	1	1	1	1	1	1	1	1	1	1	1	1	1	1	1	1	1	1	1	1	0	0	1
K03055	DNA-directed RNA polymerase subunit K [EC:2.7.7.6]	1	1	1	1	1	1	1	1	1	1	1	1	1	1	1	1	1	1	1	1	1	0	1
K03056	DNA-directed RNA polymerase subunit L [EC:2.7.7.6]	1	1	1	1	1	1	1	1	1	1	1	1	1	1	1	1	1	1	1	1	0	1	1
K03058	DNA-directed RNA polymerase subunit N [EC:2.7.7.6]	1	1	1	1	1	1	1	1	1	1	1	0	1	1	0	1	0	1	1	1	1	0	0
K03076	preprotein translocase subunit SecY	1	1	1	1	1	1	1	1	1	1	1	1	1	1	1	1	1	1	1	1	1	1	1
K03106	signal recognition particle subunit SRP54	1	1	1	1	1	1	1	1	1	1	1	1	1	1	1	1	1	1	1	1	1	0	1
K03110	fused signal recognition particle receptor	1	1	1	1	1	1	1	1	1	1	1	1	1	1	1	1	1	1	1	1	1	0	1
K03232	elongation factor 1-beta	1	1	1	1	1	1	1	1	1	1	1	1	1	1	1	1	1	1	1	1	1	1	1
K03234	elongation factor 2	1	1	1	1	1	1	1	1	1	1	1	1	1	1	1	1	1	1	1	1	0	1	1
K03237	translation initiation factor 2 subunit 1	1	1	1	1	1	1	1	1	1	1	1	1	1	1	1	1	1	1	1	1	1	1	1
K03242	translation initiation factor 2 subunit 3	1	1	1	1	1	1	1	1	1	1	1	1	1	1	1	1	1	1	1	1	0	1	1
K03243	translation initiation factor 5B	1	1	1	1	1	1	1	1	1	1	1	1	1	1	1	1	1	1	1	1	0	0	1
K03263	translation initiation factor 5A	1	1	1	1	1	1	1	1	1	1	1	1	1	1	1	1	1	1	1	1	0	0	1
K03264	translation initiation factor 6	1	1	1	1	1	1	1	1	1	1	1	1	1	1	1	1	1	1	1	1	0	1	1
K03265	peptide chain release factor subunit 1	1	1	1	1	1	1	1	1	2	2	1	1	1	1	2	1	1	1	1	1	1	1	1
K03330	glutamyl-tRNA(Gln) amidotransferase subunit E [EC:6.3.5.7]	1	1	1	1	1	1	1	1	1	1	1	1	1	1	1	1	1	1	1	1	1	0	1
K03470	ribonuclease HII [EC:3.1.26.4]	1	1	1	1	1	1	1	1	1	1	1	1	1	1	1	1	1	1	1	1	1	1	1
K03626	nascent polypeptide-associated complex subunit alpha	1	1	1	1	1	1	1	1	1	1	1	1	1	1	1	1	1	1	1	1	0	1	1
K03627	putative transcription factor	1	1	1	1	1	1	1	1	1	1	1	1	1	1	1	3	1	1	1	1	0	0	1
K04483	DNA repair protein RadA	1	1	1	1	1	1	1	1	1	1	1	1	1	1	1	1	1	1	1	1	0	0	1
K04794	peptidyl-tRNA hydrolase, PTH2 family [EC:3.1.1.29]	1	1	1	1	1	1	1	1	1	1	1	1	1	1	1	1	1	1	1	1	1	0	1
K04795	fibrillarin-like pre-rRNA processing protein	1	1	1	1	1	1	1	1	1	1	1	1	1	1	1	1	1	1	1	1	0	0	1
K04798	prefoldin beta subunit	1	1	1	1	1	1	1	1	1	1	1	1	1	1	1	1	1	1	1	0	0	1	1
K04799	flap endonuclease-1 [EC:3.-.-.-]	1	1	1	1	1	1	1	1	1	1	1	1	1	1	1	1	1	1	1	1	0	0	1
K04800	replication factor C large subunit	1	1	1	1	1	1	1	1	1	1	1	1	1	1	1	1	1	1	1	1	0	0	0
K06174	ATP-binding cassette, sub-family E, member 1	1	1	1	1	1	1	1	1	1	1	1	1	1	1	1	1	1	1	1	1	0	0	1
K06865	ATPase	1	1	1	1	1	1	1	1	1	1	1	1	1	1	1	1	1	1	1	1	0	0	1
K06875	programmed cell death protein 5	1	1	1	1	1	1	1	1	1	1	1	1	1	1	1	1	1	1	1	1	0	0	1
K06943	nucleolar GTP-binding protein	1	1	1	1	1	1	1	1	1	1	1	1	1	1	1	1	1	1	1	1	0	0	1
K06944	Predicted GTPase	1	1	1	1	1	1	1	1	1	1	1	1	1	1	1	1	1	1	1	1	1	0	1
K06961	ribosomal RNA assembly protein	1	1	1	1	1	1	1	1	1	1	1	1	1	1	1	1	1	1	1	1	0	0	1
K06965	protein pelota	1	1	1	1	1	1	1	1	1	1	1	1	1	1	1	1	1	1	1	1	0	2	1
K07041	Predicted metal-dependent Rnase	1	1	1	1	1	1	1	1	1	1	1	1	1	1	1	1	1	1	1	1	1	1	1
K07060	UPF0271 protein	1	1	1	1	1	1	1	1	1	1	1	1	1	1	1	1	1	1	1	1	0	1	1
K07178	RIO kinase 1 [EC:2.7.11.1]	1	1	1	1	1	1	1	1	1	1	1	1	1	1	1	1	1	1	1	1	0	1	1
K07558	tRNA nucleotidyltransferase (CCA-adding enzyme) [EC:2.7.7.72]	1	1	1	1	1	1	1	1	1	1	1	1	1	1	1	1	1	1	1	1	0	0	1
K07561	diphthamide synthase subunit DPH2	1	1	1	1	1	1	1	1	1	1	1	1	1	1	1	1	1	1	1	1	0	1	1
K07566	tRNA threonylcarbamoyladenosine biosynthesis protein	1	1	1	1	1	1	1	1	1	1	1	1	1	1	1	1	1	1	1	1	0	0	1
K07572	putative nucleotide binding protein	1	1	1	1	1	1	1	1	1	1	1	1	1	1	1	1	1	1	1	1	1	0	1
K07575	PUA domain protein	1	1	1	1	1	1	1	1	1	1	1	1	1	1	1	1	1	1	1	1	0	1	1
K07580	hypothetical protein	1	1	1	1	1	0	0	1	1	1	0	1	1	1	0	1	1	1	1	1	0	1	1
K07583	tRNA pseudouridine synthase 10 [EC:5.4.99.-]	1	1	1	1	1	1	1	1	1	1	1	1	1	1	1	1	1	1	1	1	1	1	1
K07732	riboflavin kinase, archaea type [EC:2.7.1.161]	1	1	1	1	1	1	1	1	1	1	1	1	0	1	1	1	1	1	1	1	0	0	1
K09141	hypothetical protein	1	1	1	1	1	1	1	1	1	1	1	1	1	1	1	1	1	1	1	1	1	0	1
K09482	glutamyl-tRNA(Gln) amidotransferase subunit D [EC:6.3.5.7]	1	1	1	1	1	1	1	1	1	1	1	1	1	1	1	1	1	1	1	1	0	0	1
K09735	hypothetical protein	1	1	1	1	1	1	1	1	1	1	1	1	1	1	1	1	1	1	1	1	1	1	1
K09903	uridylate kinase [EC:2.7.4.22]	1	1	1	1	1	1	1	1	1	1	1	1	1	1	1	1	1	1	1	1	0	0	1
K11130	H/ACA ribonucleoprotein complex subunit 3	1	1	1	1	0	1	1	1	1	1	0	0	1	0	1	0	0	1	1	1	0	0	0
K14415	tRNA-splicing ligase RtcB [EC:6.5.1.3]	1	1	1	1	1	1	1	1	1	1	1	1	1	1	1	2	1	1	1	1	1	1	1
K14574	ribosome maturation protein SDO1	1	1	1	1	1	1	1	1	1	1	1	1	1	0	1	1	1	1	1	1	1	1	1
