# Supplementary material for: Non-autotrophic methanogens dominate in anaerobic digesters
Source: Sci Rep. 2017 May 4;7:1510. doi: 10.1038/s41598-017-01752-x (PMC5431450; doi:10.1038/s41598-017-01752-x)
Supplement: Supplementary file 3 — Supplementary Data 2 [file 41598_2017_1752_MOESM3_ESM.xls]

## Sheet: Sheet1
Supplementary Data 2. CDSs present in Mes1 but lost from Methanosarcina thermophila TM-1 and CHTI-55.
ORF ID	KO	KO Description	Best-hit sequence in nr
			gi	Function
Mes1_gene_21			851303754	hypothetical protein [Methanosarcina thermophila]
Mes1_gene_39
Mes1_gene_48			851303774	hypothetical protein [Methanosarcina thermophila]
Mes1_gene_58			851303782	hypothetical protein [Methanosarcina thermophila]
Mes1_gene_129			851303838	hypothetical protein [Methanosarcina thermophila]
Mes1_gene_131			851303840	hypothetical protein [Methanosarcina thermophila]
Mes1_gene_138			850514029	hypothetical protein [Methanosarcina mazei]
Mes1_gene_139			850491575	hypothetical protein [Methanosarcina mazei]
Mes1_gene_164			851303868	hypothetical protein [Methanosarcina thermophila]
Mes1_gene_201			851303901	MULTISPECIES: hypothetical protein [Methanosarcina]
Mes1_gene_202
Mes1_gene_204
Mes1_gene_238			851303930	hypothetical protein [Methanosarcina thermophila]
Mes1_gene_239
Mes1_gene_265
Mes1_gene_268			72395201	conserved hypothetical protein [Methanosarcina barkeri str. Fusaro]
Mes1_gene_274			851303960	hypothetical protein [Methanosarcina thermophila]
Mes1_gene_294			851303979	hypothetical protein [Methanosarcina thermophila]
Mes1_gene_362
Mes1_gene_371			932223407	hypothetical protein [Methanosarcina flavescens]
Mes1_gene_389			851304057	hypothetical protein [Methanosarcina thermophila]
Mes1_gene_395
Mes1_gene_414
Mes1_gene_448	K07089	K07089	919166231	hypothetical protein [Methanosarcina thermophila]
Mes1_gene_465
Mes1_gene_473
Mes1_gene_483	K00441	frhB; coenzyme F420 hydrogenase beta subunit [EC:1.12.98.1]	499333904	NADP oxidoreductase [Methanosarcina acetivorans]
Mes1_gene_495			932223146	hypothetical protein [Methanosarcina flavescens]
Mes1_gene_497			940661892	hypothetical protein AAY43_02195 [Methanosarcina sp. 795]
Mes1_gene_498			940661893	hypothetical protein AAY43_02200 [Methanosarcina sp. 795]
Mes1_gene_499			940661895	hypothetical protein AAY43_02215 [Methanosarcina sp. 795]
Mes1_gene_521			940661909	hypothetical protein AAY43_02335 [Methanosarcina sp. 795]
Mes1_gene_544
Mes1_gene_549
Mes1_gene_559			851304186	hypothetical protein [Methanosarcina thermophila]
Mes1_gene_635			851304260	metal-binding protein [Methanosarcina thermophila]
Mes1_gene_639			851304263	hypothetical protein [Methanosarcina thermophila]
Mes1_gene_656
Mes1_gene_690			851304307	CopG family transcriptional regulator [Methanosarcina thermophila]
Mes1_gene_691
Mes1_gene_705			851304321	NrdH-redoxin [Methanosarcina thermophila]
Mes1_gene_713			851304326	hypothetical protein [Methanosarcina thermophila]
Mes1_gene_714
Mes1_gene_718			919166244	hypothetical protein [Methanosarcina thermophila]
Mes1_gene_729			851304339	hypothetical protein [Methanosarcina thermophila]
Mes1_gene_731			851304341	MULTISPECIES: hypothetical protein [Methanosarcina]
Mes1_gene_777
Mes1_gene_786			851304392	hypothetical protein [Methanosarcina thermophila]
Mes1_gene_788
Mes1_gene_802			298289032	conserved hypothetical protein [Methanohalobium evestigatum Z-7303]
Mes1_gene_818			919166285	hypothetical protein [Methanosarcina thermophila]
Mes1_gene_828			932219854	GNAT family N-acetyltransferase [Methanosarcina flavescens]
Mes1_gene_829
Mes1_gene_849
Mes1_gene_866
Mes1_gene_901			827399217	hypothetical protein MCM1_2361 [Methanosarcina barkeri CM1]
Mes1_gene_910			827398431	hypothetical protein MCM1_1552 [Methanosarcina barkeri CM1]
Mes1_gene_911
Mes1_gene_925			452100177	hypothetical protein MmTuc01_1769 [Methanosarcina mazei Tuc01]
Mes1_gene_929			851304506	hypothetical protein [Methanosarcina thermophila]
Mes1_gene_935			851304512	hypothetical protein [Methanosarcina thermophila]
Mes1_gene_963			851304533	hypothetical protein [Methanosarcina thermophila]
Mes1_gene_983
Mes1_gene_987
Mes1_gene_995			940662298	hypothetical protein AAY43_04730 [Methanosarcina sp. 795]
Mes1_gene_1005
Mes1_gene_1045			851304599	hypothetical protein [Methanosarcina thermophila]
Mes1_gene_1050			851304603	hypothetical protein [Methanosarcina thermophila]
Mes1_gene_1093
Mes1_gene_1136			452099285	hypothetical protein MmTuc01_0819 [Methanosarcina mazei Tuc01]
Mes1_gene_1180
Mes1_gene_1237			932224055	hypothetical protein [Methanosarcina flavescens]
Mes1_gene_1238			827399694	hypothetical protein MCM1_2859 [Methanosarcina barkeri CM1]
Mes1_gene_1253
Mes1_gene_1257
Mes1_gene_1258			827398702	hypothetical protein MCM1_1834 [Methanosarcina barkeri CM1]
Mes1_gene_1273			851304794	hypothetical protein [Methanosarcina thermophila]
Mes1_gene_1311
Mes1_gene_1317			827398625	hypothetical protein MCM1_1757 [Methanosarcina barkeri CM1]
Mes1_gene_1347
Mes1_gene_1360	K19091	cas6; CRISPR-associated endoribonuclease Cas6 [EC:3.1.-.-]	940662599	CRISPR-associated protein Cas6 [Methanosarcina sp. 795]
Mes1_gene_1361	K07464	K07464; putative RecB family exonuclease	940663799	CRISPR-associated exonuclease Cas4 [Methanosarcina sp. 795]
Mes1_gene_1363	K09951	cas2; CRISPR-associated protein Cas2	940663800	CRISPR-associated protein Cas2 [Methanosarcina sp. 795]
Mes1_gene_1364			72395016	hypothetical protein Mbar_A0305 [Methanosarcina barkeri str. Fusaro]
Mes1_gene_1365			72395016	hypothetical protein Mbar_A0305 [Methanosarcina barkeri str. Fusaro]
Mes1_gene_1366			72395016	hypothetical protein Mbar_A0305 [Methanosarcina barkeri str. Fusaro]
Mes1_gene_1367			952972231	hypothetical protein MB9_0870 [Methanobacterium formicicum]
Mes1_gene_1368
Mes1_gene_1369	K19088	cst1, cas8a; CRISPR-associated protein Cst1	850492267	type I-B CRISPR-associated protein Cas8b1/Cst1 [Methanosarcina mazei]
Mes1_gene_1376			72395016	hypothetical protein Mbar_A0305 [Methanosarcina barkeri str. Fusaro]
Mes1_gene_1377			940662601	hypothetical protein AAY43_06620 [Methanosarcina sp. 795]
Mes1_gene_1378			940662602	hypothetical protein AAY43_06625 [Methanosarcina sp. 795]
Mes1_gene_1379			940662603	hypothetical protein AAY43_06630 [Methanosarcina sp. 795]
Mes1_gene_1382			940662605	hypothetical protein AAY43_06645 [Methanosarcina sp. 795]
Mes1_gene_1384			851229509	hypothetical protein [Methanosarcina vacuolata]
Mes1_gene_1392
Mes1_gene_1431			851304914	hypothetical protein [Methanosarcina thermophila]
Mes1_gene_1439			851304922	MULTISPECIES: hypothetical protein [Methanosarcina]
Mes1_gene_1441			851304924	hypothetical protein [Methanosarcina thermophila]
Mes1_gene_1452			851304932	hypothetical protein [Methanosarcina thermophila]
Mes1_gene_1462
Mes1_gene_1473			919166144	hypothetical protein [Methanosarcina thermophila]
Mes1_gene_1500			932218494	hypothetical protein [Methanosarcina flavescens]
Mes1_gene_1515
Mes1_gene_1519
Mes1_gene_1527			851302786	hypothetical protein [Methanosarcina thermophila]
Mes1_gene_1537			851244577	MULTISPECIES: hypothetical protein [Methanosarcina]
Mes1_gene_1546			851302802	hypothetical protein [Methanosarcina thermophila]
Mes1_gene_1551			501056134	hypothetical protein [Methanoregula boonei]
Mes1_gene_1558			72398171	conserved hypothetical protein [Methanosarcina barkeri str. Fusaro]
Mes1_gene_1577
Mes1_gene_1579			452098661	hypothetical protein MmTuc01_0146 [Methanosarcina mazei Tuc01]
Mes1_gene_1596			851302842	hypothetical protein [Methanosarcina thermophila]
Mes1_gene_1620
Mes1_gene_1633
Mes1_gene_1645
Mes1_gene_1646			851295973	hypothetical protein [Methanosarcina sp. WWM596]
Mes1_gene_1654			827397576	hypothetical protein MCM1_0647 [Methanosarcina barkeri CM1]
Mes1_gene_1660			851309793	hypothetical protein [Methanosarcina siciliae]
Mes1_gene_1664			932219276	DNA-binding protein [Methanosarcina flavescens]
Mes1_gene_1738
Mes1_gene_1750
Mes1_gene_1755			851302967	MULTISPECIES: hypothetical protein [Methanosarcina]
Mes1_gene_1772			851302977	hypothetical protein [Methanosarcina thermophila]
Mes1_gene_1774
Mes1_gene_1775			805400563	hypothetical protein MSBRW_1830 [Methanosarcina barkeri str. Wiesmoor]
Mes1_gene_1883
Mes1_gene_1891			72397513	conserved hypothetical protein [Methanosarcina barkeri str. Fusaro]
Mes1_gene_1897			851303074	hypothetical protein [Methanosarcina thermophila]
Mes1_gene_1909			851303085	hypothetical protein [Methanosarcina thermophila]
Mes1_gene_1912			851243072	hypothetical protein [Methanosarcina lacustris]
Mes1_gene_1913
Mes1_gene_1947			452098532	dnaJ protein family [Methanosarcina mazei Tuc01]
Mes1_gene_1952			850508567	hypothetical protein [Methanosarcina mazei]
Mes1_gene_1955			851244439	hypothetical protein [Methanosarcina sp. WH1]
Mes1_gene_1956			851307301	hypothetical protein [Methanosarcina sp. 2.H.A.1B.4]
Mes1_gene_1957			850503933	hypothetical protein [Methanosarcina mazei]
Mes1_gene_1958			851307295	DNA polymerase [Methanosarcina sp. 2.H.A.1B.4]
Mes1_gene_1959			850478250	hypothetical protein [Methanosarcina mazei]
Mes1_gene_1960			19915791	predicted protein [Methanosarcina acetivorans C2A]
Mes1_gene_1963	K01154	hsdS; type I restriction enzyme, S subunit [EC:3.1.21.3]	909687357	hypothetical protein [Halorubrum ezzemoulense]
Mes1_gene_1964			851265683	hypothetical protein [Methanosarcina horonobensis]
Mes1_gene_1966			940663341	hypothetical protein AAY43_11370 [Methanosarcina sp. 795]
Mes1_gene_1968			919167726	hypothetical protein [Methanosarcina barkeri]
Mes1_gene_1969			940663339	hypothetical protein AAY43_11355 [Methanosarcina sp. 795]
Mes1_gene_1970			940663338	hypothetical protein AAY43_11350 [Methanosarcina sp. 795]
Mes1_gene_1971			940663337	hypothetical protein AAY43_11345 [Methanosarcina sp. 795]
Mes1_gene_1972			940663335	hypothetical protein AAY43_11335 [Methanosarcina sp. 795]
Mes1_gene_1973			940663334	hypothetical protein AAY43_11330 [Methanosarcina sp. 795]
Mes1_gene_1974			499333221	hypothetical protein [Methanosarcina acetivorans]
Mes1_gene_1975			940663332	hypothetical protein AAY43_11320 [Methanosarcina sp. 795]
Mes1_gene_1976			940663331	hypothetical protein AAY43_11315 [Methanosarcina sp. 795]
Mes1_gene_1977			940663330	hypothetical protein AAY43_11310 [Methanosarcina sp. 795]
Mes1_gene_1978			940663329	hypothetical protein AAY43_11305 [Methanosarcina sp. 795]
Mes1_gene_1979			940663328	hypothetical protein AAY43_11300 [Methanosarcina sp. 795]
Mes1_gene_1980			940663327	hypothetical protein AAY43_11295 [Methanosarcina sp. 795]
Mes1_gene_1981			917765206	hypothetical protein [Methanosarcina acetivorans]
Mes1_gene_1982			940663326	hypothetical protein AAY43_11285 [Methanosarcina sp. 795]
Mes1_gene_1983			940663325	hypothetical protein AAY43_11280 [Methanosarcina sp. 795]
Mes1_gene_1984			940663324	hypothetical protein AAY43_11275 [Methanosarcina sp. 795]
Mes1_gene_2010			851303132	hypothetical protein [Methanosarcina thermophila]
Mes1_gene_2034
Mes1_gene_2069			851303183	hypothetical protein [Methanosarcina thermophila]
Mes1_gene_2070	K03789	rimI; ribosomal-protein-alanine N-acetyltransferase [EC:2.3.1.128]	851303184	GNAT family N-acetyltransferase [Methanosarcina thermophila]
Mes1_gene_2072
Mes1_gene_2132			851303229	hypothetical protein [Methanosarcina thermophila]
Mes1_gene_2158			72396295	hypothetical protein Mbar_A1623 [Methanosarcina barkeri str. Fusaro]
Mes1_gene_2169
Mes1_gene_2170			851303262	MULTISPECIES: hypothetical protein [Methanosarcina]
Mes1_gene_2172			932219534	hypothetical protein [Methanosarcina flavescens]
Mes1_gene_2178			851305042	MULTISPECIES: hypothetical protein [Methanosarcina]
Mes1_gene_2185			827397788	hypothetical protein MCM1_0875 [Methanosarcina barkeri CM1]
Mes1_gene_2193			932219566	hypothetical protein [Methanosarcina flavescens]
Mes1_gene_2195
Mes1_gene_2208
Mes1_gene_2209
Mes1_gene_2225
Mes1_gene_2245
Mes1_gene_2249
Mes1_gene_2262
Mes1_gene_2286			932218878	alternate F1F0 ATPase, F1 subunit alpha [Methanosarcina flavescens]
Mes1_gene_2291			851303352	hypothetical protein [Methanosarcina thermophila]
Mes1_gene_2304
Mes1_gene_2309			851303365	hypothetical protein [Methanosarcina thermophila]
Mes1_gene_2319
Mes1_gene_2336
Mes1_gene_2337			851303386	hypothetical protein [Methanosarcina thermophila]
Mes1_gene_2355			827399036	hypothetical protein MCM1_2178 [Methanosarcina barkeri CM1]
Mes1_gene_2358
Mes1_gene_2360			851303403	hypothetical protein [Methanosarcina thermophila]
Mes1_gene_2377			940663058	hypothetical protein AAY43_09515 [Methanosarcina sp. 795]
Mes1_gene_2405
Mes1_gene_2430			851303459	hypothetical protein [Methanosarcina thermophila]
Mes1_gene_2431
Mes1_gene_2441			851295931	hypothetical protein [Methanosarcina sp. WWM596]
Mes1_gene_2446			851303471	hypothetical protein [Methanosarcina thermophila]
Mes1_gene_2451
Mes1_gene_2452
Mes1_gene_2453			851303476	hypothetical protein [Methanosarcina thermophila]
Mes1_gene_2454
Mes1_gene_2456
Mes1_gene_2460			851303483	hypothetical protein [Methanosarcina thermophila]
Mes1_gene_2461			919169701	hypothetical protein [Methanosarcina sp. Kolksee]
Mes1_gene_2463			850496356	hypothetical protein [Methanosarcina mazei]
Mes1_gene_2483			558891534	hypothetical protein FCR2A7T_23580 [Flavobacterium cauense R2A-7]
Mes1_gene_2488	K07237	tusB, dsrH; tRNA 2-thiouridine synthesizing protein B	851303506	hypothetical protein [Methanosarcina thermophila]
Mes1_gene_2536			940662959	hypothetical protein AAY43_08935 [Methanosarcina sp. 795]
Mes1_gene_2549			851266081	hypothetical protein [Methanosarcina horonobensis]
Mes1_gene_2620			452098986	hypothetical protein MmTuc01_0494 [Methanosarcina mazei Tuc01]
Mes1_gene_2629
Mes1_gene_2644			851303629	hypothetical protein [Methanosarcina thermophila]
Mes1_gene_2657
Mes1_gene_2696
Mes1_gene_2706			851303682	hypothetical protein [Methanosarcina thermophila]
Mes1_gene_2714			851303471	hypothetical protein [Methanosarcina thermophila]
Mes1_gene_2749			932222572	hypothetical protein [Methanosarcina flavescens]
Mes1_gene_2751			932222579	hypothetical protein [Methanosarcina flavescens]
Mes1_gene_2752			932222581	hypothetical protein [Methanosarcina flavescens]
Mes1_gene_2753			932222584	hypothetical protein [Methanosarcina flavescens]
Mes1_gene_2756			932222592	beta-1,4-galactosyltransferase [Methanosarcina flavescens]
Mes1_gene_2757			940663825	capsular biosynthesis protein [Methanosarcina sp. 795]
