# Supplementary material for: Non-autotrophic methanogens dominate in anaerobic digesters
Source: Sci Rep. 2017 May 4;7:1510. doi: 10.1038/s41598-017-01752-x (PMC5431450; doi:10.1038/s41598-017-01752-x)
Supplement: Supplementary file 4 — Supplementary Data 3 [file 41598_2017_1752_MOESM4_ESM.xls]

## Sheet: Sheet1
Supplementary Data 3. CDSs lost from Mes1 but present in Ms. thermophila TM-1 and CHTI-55.
TM-1 protein ID	CHTI-55 protein ID	Function	KO	KO Description
AKB11854.1	AKB14951.1	hypothetical protein
AKB11877.1	AKB14927.1	hypothetical protein
AKB11931.1	AKB14872.1	hypothetical protein
AKB11934.1	AKB14869.1	hypothetical protein
AKB11986.1	AKB14822.1	putative Zn-ribbon RNA-binding protein with a function in translation	K07580	K07580; hypothetical protein
AKB12005.1	AKB14803.1	hypothetical protein
AKB12031.1	AKB14776.1	Hydantoinase
AKB12033.1	AKB14774.1	Hydantoinase
AKB12066.1	AKB14733.1	DNA-directed RNA polymerase subunit P	K03059	rpoP; DNA-directed RNA polymerase subunit P [EC:2.7.7.6]
AKB12091.1	AKB14708.1	hypothetical protein
AKB12118.1	AKB14680.1	Rubredoxin
AKB12196.1	AKB14601.1	hypothetical protein
AKB12199.1	AKB14598.1	hypothetical protein
AKB12218.1	AKB14579.1	protein of unknown function DUF1328
AKB12349.1	AKB14447.1	hypothetical protein
AKB12434.1	AKB14362.1	hypothetical protein
AKB12443.1	AKB14353.1	hypothetical protein
AKB12503.1	AKB16843.1	ATP synthase protein I
AKB12530.1	AKB16816.1	hypothetical protein
AKB12801.1	AKB16580.1	hypothetical protein
AKB12964.1	AKB16406.1	hypothetical protein
AKB13131.1	AKB16233.1	hypothetical protein
AKB13182.1	AKB16183.1	LSU ribosomal protein L39e	K02924	RP-L39e, RPL39; large subunit ribosomal protein L39e
AKB13200.1	AKB16165.1	hypothetical protein
AKB13209.1	AKB16155.1	hypothetical protein
AKB13303.1	AKB16062.1	LSU ribosomal protein L40e	K02927	RP-L40e, RPL40; large subunit ribosomal protein L40e
AKB13319.1	AKB16046.1	Benzodiazepine receptor TspO	K05770	BZRP; benzodiazapine receptor
AKB13408.1	AKB15957.1	hypothetical protein
AKB13535.1	AKB15827.1	hypothetical protein
AKB13626.1	AKB15733.1	hypothetical protein
AKB13704.1	AKB15655.1	hypothetical protein
AKB13764.1	AKB15597.1	Transcriptional regulator, TrmB family
AKB13893.1	AKB15466.1	hypothetical protein
AKB13973.1	AKB15383.1	Ribosome biogenesis protein Nop10	K11130	NOP10, NOLA3; H/ACA ribonucleoprotein complex subunit 3
AKB14138.1	AKB15218.1	hypothetical protein
AKB14145.1	AKB15211.1	hypothetical protein
AKB14199.1	AKB15159.1	hypothetical protein
AKB14229.1	AKB15129.1	O-antigen export system permease protein RfbD	K09690	ABC-2.LPSE.P; lipopolysaccharide transport system permease protein
AKB14242.1	AKB15116.1	Transcriptional regulator	K07725	K07725; putative transcriptional regulator
AKB14243.1	AKB15115.1	CRISPR-associated protein, Csa3 family	K07725	K07725; putative transcriptional regulator
AKB14244.1	AKB15114.1	hypothetical protein
AKB14250.1	AKB15108.1	CRISPR-associated protein Cas2	K09951	cas2; CRISPR-associated protein Cas2
AKB14251.1	AKB15107.1	CRISPR-associated RecB family exonuclease Cas4b	K07464	K07464; putative RecB family exonuclease
AKB14289.1	AKB15071.1	hypothetical protein
