# Supplementary material for: Non-autotrophic methanogens dominate in anaerobic digesters
Source: Sci Rep. 2017 May 4;7:1510. doi: 10.1038/s41598-017-01752-x (PMC5431450; doi:10.1038/s41598-017-01752-x)
Supplement: Supplementary file 5 — Supplementary Data 4 [file 41598_2017_1752_MOESM5_ESM.xls]

## Sheet: Sheet1
Supplementary Data 4. CDSs present in Met2 and Met7 but lost from Methanothermobacter thermautotrophicus ∆H
ORF ID		KO	KO Description	Best-hit sequence in nr
Met2	Met7			gi	Function
Met2_gene_2	Met7_gene_1636			973021239	Preprotein translocase subunit SecG [Methanobacteriaceae archaeon 41_258]
Met2_gene_9	Met7_gene_1630
Met2_gene_49	Met7_gene_1621	K06974	K06974	973020346	Peptidase zinc-dependent [Methanobacteriaceae archaeon 41_258]
Met2_gene_92	Met7_gene_643			973020502	hypothetical protein XD44_1034 [Methanobacteriaceae archaeon 41_258]
Met2_gene_158	Met7_gene_576			973021276	Uncharacterized protein XD44_0413 [Methanobacteriaceae archaeon 41_258]
Met2_gene_229	Met7_gene_982			851313563	class III signal peptide-containing protein [Methanothermobacter sp. CaT2]
Met2_gene_241	Met7_gene_971			973020971	hypothetical protein XD44_0653, partial [Methanobacteriaceae archaeon 41_258]
Met2_gene_307	Met7_gene_907	K06269	PPP1C; serine/threonine-protein phosphatase PP1 catalytic subunit [EC:3.1.3.16]	973021358	Metallophosphoesterase [Methanobacteriaceae archaeon 41_258]
Met2_gene_308	Met7_gene_906			973021359	hypothetical protein XD44_0332 [Methanobacteriaceae archaeon 41_258]
Met2_gene_315	Met7_gene_899			973021366	Uncharacterized protein XD44_0339 [Methanobacteriaceae archaeon 41_258]
Met2_gene_324	Met7_gene_892	K15566	trm10; tRNA (adenine9-N1/guanine9-N1)-methyltransferase [EC:2.1.1.218 2.1.1.221]	973021374	TRNA m1G methyltransferase [Methanobacteriaceae archaeon 41_258]
Met2_gene_390	Met7_gene_1309	K00590	E2.1.1.113; site-specific DNA-methyltransferase (cytosine-N4-specific) [EC:2.1.1.113]	973021131	Modification methylase MthZI [Methanobacteriaceae archaeon 41_258]
Met2_gene_432	Met7_gene_1237			973021220	Uncharacterized protein XD44_0468 [Methanobacteriaceae archaeon 41_258]
Met2_gene_472	Met7_gene_1270			973021158	hypothetical protein XD44_0519 [Methanobacteriaceae archaeon 41_258]
Met2_gene_473	Met7_gene_1271			973021157	hypothetical protein XD44_0518 [Methanobacteriaceae archaeon 41_258]
Met2_gene_477	Met7_gene_1273			503060729	hypothetical protein [Methanothermobacter marburgensis]
Met2_gene_500	Met7_gene_1201			973021328	Uncharacterized protein XD44_0385 [Methanobacteriaceae archaeon 41_258]
Met2_gene_550	Met7_gene_1148			851136541	MULTISPECIES: hypothetical protein [Methanobacterium]
Met2_gene_564	Met7_gene_1134			973020414	Peptidase U32 [Methanobacteriaceae archaeon 41_258]
Met2_gene_565	Met7_gene_1133			503178846	hypothetical protein [Methanothermus fervidus]
Met2_gene_566	Met7_gene_1132	K07170	K07170; GAF domain-containing protein	973021008	Putative GAF sensor protein [Methanobacteriaceae archaeon 41_258]
Met2_gene_681	Met7_gene_704			973021666	SNARE associated Golgi protein-like protein [Methanobacteriaceae archaeon 41_258]
Met2_gene_723	Met7_gene_743			973021087	hypothetical protein XD44_0585 [Methanobacteriaceae archaeon 41_258]
Met2_gene_726	Met7_gene_746	K02051	ABC.SN.S; NitT/TauT family transport system substrate-binding protein	973021084	Aliphatic sulfonates family ABC transporter, periplasmic ligand-binding protein [Methanobacteriaceae archaeon 41_258]
Met2_gene_749	Met7_gene_768
Met2_gene_755	Met7_gene_770	K01126	E3.1.4.46, glpQ, ugpQ; glycerophosphoryl diester phosphodiesterase [EC:3.1.4.46]	973019764	Glycerophosphoryl diester phosphodiesterase, partial [Methanobacteriaceae archaeon 41_258]
Met2_gene_757	Met7_gene_771	K07238	TC.ZIP, zupT, ZRT3, ZIP2; zinc transporter, ZIP family	490131353	zinc/iron permease [Methanobacterium formicicum]
Met2_gene_766	Met7_gene_774			973021472	Uncharacterized protein XD44_0230 [Methanobacteriaceae archaeon 41_258]
Met2_gene_802	Met7_gene_781			973021340	hypothetical protein XD44_0360 [Methanobacteriaceae archaeon 41_258]
Met2_gene_804	Met7_gene_775			503179407	hypothetical protein [Methanothermus fervidus]
Met2_gene_812	Met7_gene_790			973021478	Amino acid-binding ACT domain protein [Methanobacteriaceae archaeon 41_258]
Met2_gene_813	Met7_gene_791			973021479	Uncharacterized protein XD44_0237 [Methanobacteriaceae archaeon 41_258]
Met2_gene_995	Met7_gene_52			973021465	Uncharacterized protein XD44_0273 [Methanobacteriaceae archaeon 41_258]
Met2_gene_1091	Met7_gene_784	K03744	lemA; LemA protein	490129189	LemA family protein [Methanobacterium formicicum]
Met2_gene_1092	Met7_gene_783			490129190	hypothetical protein [Methanobacterium formicicum]
Met2_gene_1093	Met7_gene_164	K16317	trmY; tRNA (pseudouridine54-N1)-methyltransferase [EC:2.1.1.257]	973020000	tRNA (pseudouridine(54)-N(1))-methyltransferase [Methanobacteriaceae archaeon 41_258]
Met2_gene_1097	Met7_gene_170			973019995	hypothetical protein XD44_1383 [Methanobacteriaceae archaeon 41_258]
Met2_gene_1098	Met7_gene_171	K01512	acyP; acylphosphatase [EC:3.6.1.7]	973019994	Acylphosphatase [Methanobacteriaceae archaeon 41_258]
Met2_gene_1101	Met7_gene_174	K07477	K07477; translin	503179132	haloacid dehalogenase [Methanothermus fervidus]
Met2_gene_1110	Met7_gene_184			851312537	hypothetical protein [Methanothermobacter sp. CaT2]
Met2_gene_1111	Met7_gene_185	K19091	cas6; CRISPR-associated endoribonuclease Cas6 [EC:3.1.-.-]	503179543	CRISPR-associated endoribonuclease Cas6 [Methanothermus fervidus]
Met2_gene_1211	Met7_gene_313	K07022	K07022	850989222	hypothetical protein [Methanothermus fervidus]
Met2_gene_1288	Met7_gene_386	K00568	ubiG; 2-polyprenyl-6-hydroxyphenyl methylase / 3-demethylubiquinone-9 3-methyltransferase [EC:2.1.1.222 2.1.1.64]	973019870	Methyltransferase family protein [Methanobacteriaceae archaeon 41_258]
Met2_gene_1289	Met7_gene_387			973019871	Appr-1-p processing domain protein, partial [Methanobacteriaceae archaeon 41_258]
Met2_gene_1290	Met7_gene_388			917200824	hypothetical protein [Actinoplanes subtropicus]
Met2_gene_1336	Met7_gene_447			973019623	hypothetical protein XD44_1595 [Methanobacteriaceae archaeon 41_258]
Met2_gene_1347	Met7_gene_459	K05982	E3.1.21.7, nfi; deoxyribonuclease V [EC:3.1.21.7]	973020325	Endonuclease V [Methanobacteriaceae archaeon 41_258]
Met2_gene_1374	Met7_gene_496	K07137	K07137	973020677	Monooxygenase FAD-binding protein [Methanobacteriaceae archaeon 41_258]
Met2_gene_1404	Met7_gene_525			973020499	Uncharacterized protein XD44_1031, partial [Methanobacteriaceae archaeon 41_258]
Met2_gene_1424	Met7_gene_155
Met2_gene_1430	Met7_gene_1414			769966048	hypothetical protein [Defluviitoga tunisiensis]
Met2_gene_1433	Met7_gene_523			910011836	hypothetical protein [Haloterrigena jeotgali]
Met2_gene_1434	Met7_gene_524			910011836	hypothetical protein [Haloterrigena jeotgali]
Met2_gene_1442	Met7_gene_1572			973020216	Uncharacterized protein ORF11' [Methanobacteriaceae archaeon 41_258]
Met2_gene_1443	Met7_gene_1571	K07282	pgsA, capA; poly-gamma-glutamate synthesis protein (capsule biosynthesis protein)	973020215	Capsule synthesis protein, CapA [Methanobacteriaceae archaeon 41_258]
Met2_gene_1447	Met7_gene_1568	K07100	K07100	973019740	Phosphoribosyltransferase [Methanobacteriaceae archaeon 41_258]
Met2_gene_1524	Met7_gene_1495
Met2_gene_1570	Met7_gene_1449			973020845	hypothetical protein XD44_0764 [Methanobacteriaceae archaeon 41_258]
Met2_gene_1572	Met7_gene_1447			973020723	hypothetical protein XD44_0877 [Methanobacteriaceae archaeon 41_258]
