# Supplementary material for: Non-autotrophic methanogens dominate in anaerobic digesters
Source: Sci Rep. 2017 May 4;7:1510. doi: 10.1038/s41598-017-01752-x (PMC5431450; doi:10.1038/s41598-017-01752-x)
Supplement: Supplementary file 6 — Supplementary Data 5 [file 41598_2017_1752_MOESM6_ESM.xls]

## Sheet: Sheet1
Supplementary Data 5. CDSs present in Met2 but lost from Met7 and Methanothermobacter thermautotrophicus ∆H.
ORF ID	KO	KO Description	Best-hit sequence in nr
			gi	Function
Met2_gene_36
Met2_gene_75
Met2_gene_147			973021432	Uncharacterized protein XD44_0293 [Methanobacteriaceae archaeon 41_258]
Met2_gene_176
Met2_gene_182			503060238	hypothetical protein [Methanothermobacter marburgensis]
Met2_gene_219
Met2_gene_227
Met2_gene_230			918342776	hypothetical protein [Methanobacterium formicicum]
Met2_gene_240
Met2_gene_364	K03059	rpoP; DNA-directed RNA polymerase subunit P [EC:2.7.7.6]	890702228	DNA-directed RNA polymerase subunit P [Methanothermobacter marburgensis]
Met2_gene_391			961363439	hypothetical protein [Halopenitus sp. DYS4]
Met2_gene_407
Met2_gene_461
Met2_gene_463
Met2_gene_464
Met2_gene_465
Met2_gene_476
Met2_gene_478
Met2_gene_485
Met2_gene_487
Met2_gene_488			983358305	hypothetical protein [Methanobacterium formicicum]
Met2_gene_504			769888734	hypothetical protein [Photobacterium phosphoreum]
Met2_gene_505			983358268	hypothetical protein [Methanobacterium formicicum]
Met2_gene_506			983358268	hypothetical protein [Methanobacterium formicicum]
Met2_gene_507
Met2_gene_561			973020417	Uncharacterized protein XD44_1100 [Methanobacteriaceae archaeon 41_258]
Met2_gene_649			973021654	Putative membrane protein [Methanobacteriaceae archaeon 41_258]
Met2_gene_668
Met2_gene_682			505404053	transposase [Archaeoglobus sulfaticallidus]
Met2_gene_683			851168198	hypothetical protein [Archaeoglobus fulgidus]
Met2_gene_727
Met2_gene_734
Met2_gene_737			524033613	unknown [Prevotella sp. CAG:755]
Met2_gene_745
Met2_gene_746			851346395	hypothetical protein [Methanobacterium sp. SMA-27]
Met2_gene_748			505932217	pyridoxamine 5'-phosphate oxidase [Geobacter sp. M18]
Met2_gene_752
Met2_gene_753
Met2_gene_759
Met2_gene_760
Met2_gene_761			973020141	Uncharacterized protein XD44_1290 [Methanobacteriaceae archaeon 41_258]
Met2_gene_762			973020140	Uncharacterized protein XD44_1289 [Methanobacteriaceae archaeon 41_258]
Met2_gene_777
Met2_gene_778
Met2_gene_781
Met2_gene_789
Met2_gene_796			505403671	hypothetical protein [Archaeoglobus sulfaticallidus]
Met2_gene_800			1008842053	hypothetical protein AYK26_02405 [Euryarchaeota archaeon SM23-78]
Met2_gene_809			919590122	hypothetical protein [Thermogemmatispora carboxidivorans]
Met2_gene_846
Met2_gene_914			851339701	PIG-L family deacetylase [Methanobacterium paludis]
Met2_gene_949
Met2_gene_955
Met2_gene_956
Met2_gene_977	K01448	E3.5.1.28B, amiA, amiB, amiC; N-acetylmuramoyl-L-alanine amidase [EC:3.5.1.28]	851139502	MULTISPECIES: hypothetical protein [Methanobacterium]
Met2_gene_978			654423178	deoxyribonuclease HsdR [Meiothermus chliarophilus]
Met2_gene_1068
Met2_gene_1095
Met2_gene_1103
Met2_gene_1141
Met2_gene_1255
Met2_gene_1257			851137641	MULTISPECIES: hypothetical protein [Methanobacterium]
Met2_gene_1287			503448455	transposase [Archaeoglobus veneficus]
Met2_gene_1353
Met2_gene_1401
Met2_gene_1402
Met2_gene_1406
Met2_gene_1409			503410844	hypothetical protein [Methanobacterium lacus]
Met2_gene_1410
Met2_gene_1414			503060735	hypothetical protein [Methanothermobacter marburgensis]
Met2_gene_1416			503060733	hypothetical protein [Methanothermobacter marburgensis]
Met2_gene_1417			503060732	hypothetical protein [Methanothermobacter marburgensis]
Met2_gene_1420			503060701	hypothetical protein [Methanothermobacter marburgensis]
Met2_gene_1422			851112296	hypothetical protein [Methanobacterium formicicum]
Met2_gene_1426	K01535	E3.6.3.6; H+-transporting ATPase [EC:3.6.3.6]	851339777	plasma-membrane proton-efflux P-type ATPase [Methanobacterium paludis]
Met2_gene_1427			333825581	hypothetical protein MSWAN_1226 [Methanobacterium paludis]
Met2_gene_1429	K07090	K07090	973019876	Uncharacterized protein XD44_1460 [Methanobacteriaceae archaeon 41_258]
Met2_gene_1432			973020916	Uncharacterized protein XD44_0710 [Methanobacteriaceae archaeon 41_258]
Met2_gene_1438			973117844	Uncharacterized protein XD90_1553 [Methanobacterium sp. 42_16]
Met2_gene_1446			494423840	hypothetical protein [Candidatus Jettenia caeni]
Met2_gene_1529	K07580	K07580; hypothetical protein	499179766	MULTISPECIES: RNA-binding protein [Methanothermobacter]
