# Supplementary material for: Non-autotrophic methanogens dominate in anaerobic digesters
Source: Sci Rep. 2017 May 4;7:1510. doi: 10.1038/s41598-017-01752-x (PMC5431450; doi:10.1038/s41598-017-01752-x)
Supplement: Supplementary file 7 — Supplementary Data 6 [file 41598_2017_1752_MOESM7_ESM.xls]

## Sheet: Sheet1
Supplementary Data 6. CDSs present in Met7 but lost from Met2 and Methanothermobacter thermautotrophicus ∆H.
ORF ID	KO	KO Description	Best-hit sequence in nr
			gi	Function
Met7_gene_2			9630529	hypothetical protein psiM2p05 [Methanobacterium phage psiM2]
Met7_gene_3
Met7_gene_4			503591550	integrase [Methanobacterium paludis]
Met7_gene_5			1004826538	Transglutaminase-like superfamily protein [Arc I group archaeon U1lsi0528_Bin089]
Met7_gene_38
Met7_gene_108
Met7_gene_109			757132502	transposase [Methermicoccus shengliensis]
Met7_gene_148
Met7_gene_149
Met7_gene_158
Met7_gene_160			503179348	hypothetical protein [Methanothermus fervidus]
Met7_gene_161			410599611	hypothetical protein B655_0959 [Methanobacterium sp. Maddingley MBC34]
Met7_gene_168			973019997	Uncharacterized protein XD44_1385 [Methanobacteriaceae archaeon 41_258]
Met7_gene_173
Met7_gene_175
Met7_gene_176
Met7_gene_177
Met7_gene_186
Met7_gene_187
Met7_gene_188
Met7_gene_202
Met7_gene_203			980034183	Type III restriction enzyme, res subunit [Candidatus Chrysopegis kryptomonas]
Met7_gene_205
Met7_gene_207			973020918	Uncharacterized protein ORF6 [Methanobacteriaceae archaeon 41_258]
Met7_gene_208			851313574	hypothetical protein [Methanothermobacter sp. CaT2]
Met7_gene_209			495272667	hypothetical protein [Halorubrum arcis]
Met7_gene_242	K05947	E2.4.1.217; mannosyl-3-phosphoglycerate synthase [EC:2.4.1.217]	973020247	Mannosyl-3-phosphoglycerate synthase, partial [Methanobacteriaceae archaeon 41_258]
Met7_gene_244	K12311	MAN2B1, LAMAN; lysosomal alpha-mannosidase [EC:3.2.1.24]	973020245	Glycoside hydrolase family 38 [Methanobacteriaceae archaeon 41_258]
Met7_gene_356
Met7_gene_382			850989312	hypothetical protein [Methanothermus fervidus]
Met7_gene_412
Met7_gene_425			851345616	hypothetical protein [Methanobacterium sp. SMA-27]
Met7_gene_426
Met7_gene_427			645065031	methyltransferase [Eubacterium acidaminophilum]
Met7_gene_428			1008856089	hypothetical protein AYK18_06490 [Thermoplasmatales archaeon DG-70]
Met7_gene_429			918243052	hypothetical protein [Methanobacterium sp. SMA-27]
Met7_gene_430			851345618	hypothetical protein [Methanobacterium sp. SMA-27]
Met7_gene_431	K12132	: No such data.	918243035	hypothetical protein [Methanobacterium sp. SMA-27]
Met7_gene_436			985677310	hypothetical protein AKJ51_01345 [candidate divison MSBL1 archaeon SCGC-AAA382A20]
Met7_gene_453
Met7_gene_462
Met7_gene_463
Met7_gene_470
Met7_gene_471
Met7_gene_475			973020353	Uncharacterized protein XD44_1141 [Methanobacteriaceae archaeon 41_258]
Met7_gene_522			671541932	hypothetical protein [Streptomyces sp. NRRL F-5123]
Met7_gene_540
Met7_gene_564
Met7_gene_652
Met7_gene_662
Met7_gene_689
Met7_gene_762			503590721	nitric oxide synthase [Methanobacterium paludis]
Met7_gene_763
Met7_gene_767
Met7_gene_769
Met7_gene_785			484593453	transposase, IS605 OrfB family, central region [Archaeoglobus sulfaticallidus PM70-1]
Met7_gene_786	K07496	K07496; putative transposase	503179548	cyclic nucleotide-binding protein [Methanothermus fervidus]
Met7_gene_787			851112327	hypothetical protein [Methanobacterium formicicum]
Met7_gene_819
Met7_gene_848
Met7_gene_881
Met7_gene_882
Met7_gene_996
Met7_gene_1004			484593453	transposase, IS605 OrfB family, central region [Archaeoglobus sulfaticallidus PM70-1]
Met7_gene_1018
Met7_gene_1019
Met7_gene_1070
Met7_gene_1092
Met7_gene_1167
Met7_gene_1170
Met7_gene_1194
Met7_gene_1198
Met7_gene_1200
Met7_gene_1214
Met7_gene_1215			973021151	hypothetical protein XD44_0512 [Methanobacteriaceae archaeon 41_258]
Met7_gene_1232
Met7_gene_1235			973021222	Major facilitator superfamily MFS_1 [Methanobacteriaceae archaeon 41_258]
Met7_gene_1266
Met7_gene_1279			1039936340	hypothetical protein [Mesorhizobium sp. AA22]
Met7_gene_1290
Met7_gene_1293			941502387	hypothetical protein APR63_02020 [Desulfuromonas sp. SDB]
Met7_gene_1310
Met7_gene_1337
Met7_gene_1338
Met7_gene_1352
Met7_gene_1410
Met7_gene_1411			851109370	hypothetical protein [Methanobacterium formicicum]
Met7_gene_1415
Met7_gene_1416
Met7_gene_1418			851313574	hypothetical protein [Methanothermobacter sp. CaT2]
Met7_gene_1420			499192317	MULTISPECIES: hypothetical protein [Methanothermobacter]
Met7_gene_1421
Met7_gene_1424
Met7_gene_1492
Met7_gene_1569			973019741	hypothetical protein XD44_1532 [Methanobacteriaceae archaeon 41_258]
Met7_gene_1579
Met7_gene_1580			851346694	dolichol-P-glucose synthetase [Methanobacterium sp. SMA-27]
Met7_gene_1587			939550298	methyltransferase type 11, partial [Kouleothrix aurantiaca]
Met7_gene_1588			499724933	glycosyl transferase [Methanosphaera stadtmanae]
Met7_gene_1594
Met7_gene_1595
Met7_gene_1601			973040579	O-methyltransferase-like protein [Thermococcus sibiricus]
Met7_gene_1604	K05770	BZRP; benzodiazapine receptor	851134783	MULTISPECIES: TspO and MBR [Methanobacterium]
Met7_gene_1605			757132502	transposase [Methermicoccus shengliensis]
Met7_gene_1620
Met7_gene_1623			494499534	hypothetical protein [Thermosinus carboxydivorans]
Met7_gene_1639			500972398	HEPN domain-containing protein [Methanocella arvoryzae]
Met7_gene_1640			918244994	MULTISPECIES: hypothetical protein [Methanobacterium]
Met7_gene_1641
