# Supplementary material for: Non-autotrophic methanogens dominate in anaerobic digesters
Source: Sci Rep. 2017 May 4;7:1510. doi: 10.1038/s41598-017-01752-x (PMC5431450; doi:10.1038/s41598-017-01752-x)
Supplement: Supplementary file 8 — Supplementary Data 7 [file 41598_2017_1752_MOESM8_ESM.xls]

## Sheet: Sheet1
Supplementary Data 7. CDSs lost from Met2 and Met7 but present in Methanothermobacter thermautotrophicus ∆H.
∆H Protein ID	Function	KO	KO Description
AAB84560.1	unknown
AAB84571.1	unknown
AAB84578.1	unknown
AAB84582.1	unknown
AAB84591.1	unknown
AAB84592.1	unknown
AAB84594.1	unknown
AAB84595.1	unknown
AAB84596.1	unknown
AAB84597.1	unknown
AAB84598.1	unknown
AAB84599.1	unknown
AAB84600.1	unknown
AAB84601.1	unknown
AAB84602.1	water channel protein	K02440	GLPF; glycerol uptake facilitator protein
AAB84606.1	unknown
AAB84607.1	unknown
AAB84608.1	unknown
AAB84610.1	unknown	K06992	K06992
AAB84611.1	unknown
AAB84612.1	unknown
AAB84616.1	unknown
AAB84617.1	unknown
AAB84621.1	unknown
AAB84624.1	unknown
AAB84627.1	unknown
AAB84631.1	unknown
AAB84660.1	unknown
AAB84678.1	conserved protein
AAB84692.1	unknown
AAB84695.1	unknown
AAB84702.1	conserved protein	K06921	K06921
AAB84703.1	unknown
AAB84708.1	unknown
AAB84712.1	unknown
AAB84789.1	protein kinase
AAB84790.1	ATP-dependent Clp protease regulatory subunit
AAB84791.1	unknown
AAB84792.1	unknown
AAB84794.1	unknown
AAB84795.1	unknown
AAB84796.1	unknown
AAB84797.1	unknown
AAB84799.1	unknown
AAB84801.1	unknown
AAB84806.1	unknown
AAB84808.1	unknown
AAB84810.1	unknown
AAB84812.1	conserved protein
AAB84815.1	unknown
AAB84816.1	conserved protein
AAB84817.1	unknown
AAB84819.1	transcriptional regulator
AAB84821.1	unknown
AAB84822.1	unknown
AAB84825.1	unknown
AAB84826.1	unknown
AAB84827.1	unknown
AAB84828.1	unknown
AAB84829.1	unknown
AAB84830.1	unknown
AAB84831.1	unknown	K09000	K09000; hypothetical protein
AAB84832.1	unknown
AAB84833.1	unknown
AAB84834.1	unknown	K07061	K07061
AAB84835.1	unknown
AAB84843.1	unknown
AAB84855.1	unknown
AAB84860.1	unknown
AAB84861.1	unknown
AAB84898.1	unknown	K14100	ehaI; energy-converting hydrogenase A subunit I
AAB84900.1	unknown	K14102	ehaK; energy-converting hydrogenase A subunit K
AAB84906.1	polyferredoxin
AAB84913.1	unknown
AAB84915.1	unknown
AAB84916.1	unknown
AAB84932.1	unknown
AAB84934.1	unknown
AAB84936.1	unknown
AAB84944.1	unknown
AAB84950.1	sensory transduction histidine kinase	K02486	K02486; two-component system, unclassified family, sensor kinase [EC:2.7.13.3]
AAB84951.1	sensory transduction regulatory protein	K02485	rssB, hnr; two-component system, unclassified family, response regulator
AAB84967.1	unknown
AAB84968.1	unknown
AAB84969.1	unknown
AAB84972.1	unknown
AAB84988.1	H+-transporting ATPase	K01535	E3.6.3.6; H+-transporting ATPase [EC:3.6.3.6]
AAB84989.1	unknown
AAB84990.1	unknown
AAB84991.1	unknown
AAB84992.1	unknown
AAB84994.1	unknown
AAB84995.1	unknown
AAB84996.1	unknown
AAB85001.1	modification methyltransferase, cytosine-specific	K00558	DNMT1, dcm; DNA (cytosine-5)-methyltransferase 1 [EC:2.1.1.37]
AAB85003.1	unknown
AAB85004.1	unknown
AAB85005.1	unknown
AAB85006.1	unknown
AAB85022.1	unknown
AAB85028.1	unknown
AAB85039.1	unknown
AAB85044.1	unknown
AAB85053.1	conserved protein
AAB85057.1	DNA helicase II related protein
AAB85071.1	unknown
AAB85077.1	nitrogenase reductase related protein	K07321	cooC; CO dehydrogenase maturation factor
AAB85078.1	polysaccharide biosynthesis protein	K01790	rfbC; dTDP-4-dehydrorhamnose 3,5-epimerase [EC:5.1.3.13]
AAB85079.1	unknown
AAB85081.1	unknown
AAB85105.1	unknown
AAB85113.1	unknown
AAB85123.1	unknown
AAB85126.1	Mg2+ transporter	K06213	mgtE; magnesium transporter
AAB85128.1	thiosulfate sulfurtransferase	K01011	TST, MPST, sseA; thiosulfate/3-mercaptopyruvate sulfurtransferase [EC:2.8.1.1 2.8.1.2]
AAB85130.1	unknown
AAB85135.1	unknown
AAB85136.1	unknown	K08978	TC.BAT1; bacterial/archaeal transporter family protein
AAB85147.1	unknown
AAB85153.1	ribosomal protein L37	K02922	RP-L37e, RPL37; large subunit ribosomal protein L37e
AAB85159.1	unknown
AAB85163.1	unknown	K07107	ybgC; acyl-CoA thioester hydrolase [EC:3.1.2.-]
AAB85180.1	unknown
AAB85181.1	unknown
AAB85253.1	unknown
AAB85296.1	conserved protein
AAB85306.1	protease IV	K04773	sppA; protease IV [EC:3.4.21.-]
AAB85362.1	conserved protein
AAB85363.1	conserved protein
AAB85375.1	unknown
AAB85401.1	photoreactivation-associated protein
AAB85405.1	conserved protein	K07079	K07079
AAB85406.1	unknown
AAB85425.1	ferredoxin
AAB85427.1	unknown
AAB85438.1	type I restriction enzyme	K01153	hsdR; type I restriction enzyme, R subunit [EC:3.1.21.3]
AAB85439.1	type I restriction modification system, subunit S	K01154	hsdS; type I restriction enzyme, S subunit [EC:3.1.21.3]
AAB85440.1	type I restriction modification enzyme, subunit M	K03427	hsdM; type I restriction enzyme M protein [EC:2.1.1.72]
AAB85444.1	unknown
AAB85552.1	transcriptional regulator related protein
AAB85565.1	unknown
AAB85566.1	unknown
AAB85567.1	conserved protein
AAB85568.1	unknown	K19139	csm4; CRISPR-associated protein Csm4
AAB85569.1	conserved protein	K09002	K09002; hypothetical protein
AAB85570.1	unknown	K19138	csm2; CRISPR-associated protein Csm2
AAB85578.1	unknown
AAB85591.1	unknown
AAB85592.1	unknown
AAB85612.1	unknown
AAB85617.1	conserved protein	K06964	K06964
AAB85630.1	conserved protein (FlpE)
AAB85658.1	unknown
AAB85698.1	unknown
AAB85744.1	unknown
AAB85755.1	unknown
AAB85758.1	unknown
AAB85767.1	conserved protein
AAB85809.1	unknown
AAB85810.1	unknown	K06992	K06992
AAB85811.1	unknown
AAB85816.1	peptidyl-prolyl cis-trans isomerase B	K03768	PPIB, ppiB; peptidyl-prolyl cis-trans isomerase B (cyclophilin B) [EC:5.2.1.8]
AAB85828.1	conserved protein	K19824	fprB; rubrerythrin
AAB85829.1	possible rubredoxin
AAB85833.1	conserved protein
AAB85834.1	conserved protein	K07235	tusD, dsrE; tRNA 2-thiouridine synthesizing protein D [EC:2.8.1.-]
AAB85835.1	conserved protein	K07236	tusC, dsrF; tRNA 2-thiouridine synthesizing protein C
AAB85837.1	conserved protein	K07237	tusB, dsrH; tRNA 2-thiouridine synthesizing protein B
AAB85839.1	unknown	K04758	feoA; ferrous iron transport protein A
AAB85888.1	unknown
AAB85893.1	conserved protein
AAB85894.1	conserved protein	K07092	K07092
AAB85896.1	unknown
AAB85897.1	unknown
AAB85913.1	unknown
AAB85914.1	unknown
AAB85940.1	conserved protein
AAB85941.1	conserved protein
AAB85950.1	unknown
AAB85966.1	unknown	K09004	K09004; hypothetical protein
AAB85967.1	5'-nucleotidase
AAB85992.1	unknown
AAB85994.1	unknown
AAB86005.1	unknown
AAB86006.1	unknown
AAB86012.1	unknown
AAB86051.1	unknown
AAB86052.1	unknown
AAB86079.1	unknown	K01821	E5.3.2.-; 4-oxalocrotonate tautomerase [EC:5.3.2.-]
AAB86101.1	unknown
AAB86110.1	unknown
AAB86111.1	unknown
AAB86118.1	ABC transporter	K03688	ubiB, aarF; ubiquinone biosynthesis protein
AAB86123.1	unknown
AAB86134.1	unknown
AAB86139.1	unknown
AAB86180.1	carbon monoxide dehydrogenase, alpha subunit	K00192	cdhA; acetyl-CoA decarbonylase/synthase complex subunit alpha [EC:1.2.7.4]
AAB86181.1	carbon monoxide dehydrogenase, beta subunit	K00195	cdhB; acetyl-CoA decarbonylase/synthase complex subunit epsilon
AAB86182.1	carbon monoxide dehydrogenase, alpha subunit	K00193	cdhC; acetyl-CoA decarbonylase/synthase complex subunit beta [EC:2.3.1.-]
AAB86184.1	corrinoid/iron-sulfur protein, small subunit	K00194	cdhD, acsD; acetyl-CoA decarbonylase/synthase complex subunit delta [EC:2.1.1.245]
AAB86185.1	corrinoid/iron-sulfur protein, large subunit	K00197	cdhE, acsC; acetyl-CoA decarbonylase/synthase complex subunit gamma [EC:2.1.1.245]
AAB86195.1	unknown
AAB86203.1	unknown	K09718	K09718; hypothetical protein
AAB86216.1	cytochrome C-type biogenesis protein
AAB86223.1	alpha,alpha-trehalose-phosphate synthase	K00697	otsA; trehalose 6-phosphate synthase [EC:2.4.1.15]
AAB86226.1	trehalose-6-phosphate phophatase related protein	K01087	otsB; trehalose 6-phosphate phosphatase [EC:3.1.3.12]
AAB86227.1	unknown
AAB86237.1	unknown
AAB86241.1	unknown
AAB86242.1	conserved protein	K06876	K06876; deoxyribodipyrimidine photolyase-related protein
AAB86254.1	unknown
AAB86260.1	unknown
AAB86262.1	conserved protein
AAB86266.1	unknown
AAB86270.1	conserved protein
AAB86271.1	unknown
AAB86273.1	phytoene dehydrogenase	K10027	crtI; phytoene desaturase [EC:1.3.99.26 1.3.99.28 1.3.99.29 1.3.99.31]
AAB86274.1	phytoene synthase	K02291	crtB; phytoene synthase [EC:2.5.1.32]
AAB86275.1	conserved protein
AAB86276.1	conserved protein	K08977	K08977; putative membrane protein
AAB86278.1	conserved protein
AAB86279.1	serine protease HtrA
AAB86288.1	unknown
AAB86309.1	unknown
AAB86310.1	unknown
AAB86311.1	unknown
AAB86317.1	unknown
AAB86323.1	unknown
AAB86324.1	phage infection protein homolog	K01421	yhgE; putative membrane protein
AAB86341.1	unknown
AAB86359.1	unknown
AAB86372.1	unknown
