# Supplementary material for: Non-autotrophic methanogens dominate in anaerobic digesters
Source: Sci Rep. 2017 May 4;7:1510. doi: 10.1038/s41598-017-01752-x (PMC5431450; doi:10.1038/s41598-017-01752-x)
Supplement: Supplementary file 9 — Supplementary Data 8 [file 41598_2017_1752_MOESM9_ESM.xls]

## Sheet: Table S11
Supplementary Data 8. Annotation and expression of Mes1 genes.
Locus_tag	ORF ID	Start	End	Strand	Amino acid length	KO	KO Description	Best-hit sequence in nr			RNA-RPKM		DNA-RPKM		mRNA/DNA ratio		Fold change (day 200/day 122)
								gi	Function [taxonomy]	E-value	Day 122	Day 200	Day122	Day200	Day 122	Day 200
MESMT1_0001	Mes1_gene_1	142	1359	-	405			805335226	Membrane protein involved in the export of O-antigen, teichoic acid lipoteichoic acids [Methanosarcina thermophila CHTI-55]	0	53.1942	53.6705	262.311	215.426	0.202791	0.249136	1.22854
MESMT1_0002	Mes1_gene_2	2014	2781	-	255			932222607	hypothetical protein [Methanosarcina flavescens]	0	116.123	46.207	269.854	201.718	0.430317	0.229067	0.53232
MESMT1_0003	Mes1_gene_3	2978	3223	+	81						82.1115	78.9611	246.815	182.658	0.332684	0.43229	1.2994
MESMT1_0004	Mes1_gene_4	3826	4851	-	341			851303738	MULTISPECIES: hypothetical protein [Methanosarcina]	0	346.575	63.35	266.172	194.504	1.30207	0.325701	0.25014
MESMT1_0005	Mes1_gene_5	4928	5899	-	323			851303739	MULTISPECIES: dolichyl-phosphate mannose synthase [Methanosarcina]	0	464.05	180.624	284.484	187.035	1.6312	0.965725	0.592033
MESMT1_0006	Mes1_gene_6	6687	7679	-	330	K01916	nadE; NAD+ synthase [EC:6.3.1.5]	932220597	NAD synthetase [Methanosarcina flavescens]	0	88.8515	72.6027	285.704	189.445	0.310992	0.383239	1.23231
MESMT1_0007	Mes1_gene_7	7739	8749	-	336			851303325	hypothetical protein [Methanosarcina thermophila]	0	109.323	64.2899	287.804	194.741	0.37985	0.33013	0.869106
MESMT1_0008	Mes1_gene_8	8730	10208	-	492			932220603	long-chain-fatty-acid--CoA ligase [Methanosarcina flavescens]	0	111.708	111.887	310.213	199.797	0.3601	0.560003	1.55513
MESMT1_0009	Mes1_gene_9	10215	10460	-	81			851303743	acyl carrier protein [Methanosarcina thermophila]	4.93e-48	115.421	144.256	284.298	193.185	0.405986	0.746723	1.83928
MESMT1_0010	Mes1_gene_10	10729	11328	-	199	K00180	iorB; indolepyruvate ferredoxin oxidoreductase, beta subunit [EC:1.2.7.8]	851303744	indolepyruvate oxidoreductase [Methanosarcina thermophila]	5.65e-141	119.1	79.69	264.607	157.29	0.450103	0.506643	1.12562
MESMT1_0011	Mes1_gene_11	11325	13127	-	600	K00179	iorA; indolepyruvate ferredoxin oxidoreductase, alpha subunit [EC:1.2.7.8]	851303745	indolepyruvate ferredoxin oxidoreductase subunit alpha [Methanosarcina thermophila]	0	92.6908	46.2013	269.07	159.885	0.344485	0.288966	0.838834
MESMT1_0012	Mes1_gene_12	13635	14453	-	272	K07321	cooC; CO dehydrogenase maturation factor	851303746	ATP-binding protein [Methanosarcina thermophila]	0	53.9805	30.5588	281.449	160.984	0.191795	0.189825	0.989729
MESMT1_0013	Mes1_gene_13	15149	16042	-	297			851303747	prenyltransferase [Methanosarcina thermophila]	0	27.9233	20.474	282.491	188.149	0.0988468	0.108818	1.10088
MESMT1_0014	Mes1_gene_14	16139	16381	-	80	K02028	ABC.PA.A; polar amino acid transport system ATP-binding protein [EC:3.6.3.21]	805331009	amino acid ABC transporter, ATP-binding protein [Methanosarcina thermophila TM-1]	6.61e-50	33.7206	64.5636	272.904	195.149	0.123562	0.330843	2.67754
MESMT1_0015	Mes1_gene_15	16765	17139	-	124			805334774	hypothetical protein MSTHC_2089 [Methanosarcina thermophila CHTI-55]	2.13e-17	14634.5	9749.07	347.183	185.997	42.1522	52.4151	1.24347
MESMT1_0016	Mes1_gene_16	18284	18949	+	221			932222650	hypothetical protein [Methanosarcina flavescens]	8.78e-143	65.8092	68.9884	277.399	182.632	0.237236	0.377746	1.59227
MESMT1_0017	Mes1_gene_17	19223	20248	-	341	K14080	mtaA; [methyl-Co(III) methanol-specific corrinoid protein]:coenzyme M methyltransferase [EC:2.1.1.246]	851303750	methylcobamide--CoM methyltransferase [Methanosarcina thermophila]	0	182.388	107.04	281.019	171.344	0.649025	0.624706	0.962531
MESMT1_0018	Mes1_gene_18	20461	22137	-	558			851303751	histidine kinase [Methanosarcina thermophila]	0	24.6581	38.0897	278.119	185.072	0.0886603	0.20581	2.32133
MESMT1_0019	Mes1_gene_19	22995	24086	-	363			851303752	hypothetical protein [Methanosarcina thermophila]	0	15.182	581.187	300.326	206.786	0.0505517	2.81057	55.598
MESMT1_0020	Mes1_gene_20	24802	27414	-	870			851303753	cell surface protein [Methanosarcina thermophila]	0	35.8076	53.7518	293.857	183.615	0.121854	0.292742	2.40241
MESMT1_0021	Mes1_gene_21	28107	28370	+	87			851303754	hypothetical protein [Methanosarcina thermophila]	5.86e-56	105.386	73.5774	269.007	173.474	0.391758	0.424142	1.08266
MESMT1_0022	Mes1_gene_22	28854	33851	+	1665			851303755	cell surface protein [Methanosarcina thermophila]	0	41.025	59.2682	291.659	170.849	0.140661	0.346905	2.46625
MESMT1_0023	Mes1_gene_23	33888	34571	-	227			851303756	queuine tRNA-ribosyltransferase containing PUA domain protein [Methanosarcina thermophila]	1.19e-168	118.404	217.902	278.688	165.504	0.424861	1.3166	3.09889
MESMT1_0024	Mes1_gene_24	34802	35983	-	393	K10907	K10907; aminotransferase [EC:2.6.1.-]	851303757	aromatic amino acid aminotransferase [Methanosarcina thermophila]	0	287.453	170.024	293.683	178.414	0.978786	0.952972	0.973627
MESMT1_0025	Mes1_gene_25	36058	36549	-	163			851303758	AsnC family transcriptional regulator [Methanosarcina thermophila]	1.81e-115	438.057	343.177	276.002	170.762	1.58715	2.00968	1.26622
MESMT1_0026	Mes1_gene_26	36617	36994	-	125	K02995	RP-S8e, RPS8; small subunit ribosomal protein S8e	851303759	30S ribosomal protein S8e [Methanosarcina thermophila]	5.23e-84	468.839	278.678	273.377	167.722	1.71499	1.66155	0.968836
MESMT1_0027	Mes1_gene_27	37672	37998	+	108			851303760	hypothetical protein [Methanosarcina thermophila]	1.65e-73	99.0682	91.3876	271.748	184.394	0.364559	0.495609	1.35948
MESMT1_0028	Mes1_gene_28	38200	38889	+	229			851303761	hypothetical protein [Methanosarcina thermophila]	1.38e-166	250.49	868.902	279.181	170.278	0.897233	5.10284	5.6873
MESMT1_0029	Mes1_gene_29	39377	39895	+	172	K07060	K07060; UPF0271 protein	805331025	Endoribonuclease Nob1 [Methanosarcina thermophila TM-1]	3.39e-122	57.2783	127.395	275.998	186.321	0.207531	0.683738	3.29462
MESMT1_0030	Mes1_gene_30	40071	40685	+	204	K00762	pyrE; orotate phosphoribosyltransferase [EC:2.4.2.10]	851303763	orotate phosphoribosyltransferase [Methanosarcina thermophila]	6.6e-146	975.112	620.756	276.193	162.114	3.53054	3.82914	1.08458
MESMT1_0031	Mes1_gene_31	40986	42878	-	630	K07463	K07463; archaea-specific RecJ-like exonuclease	805331027	hypothetical protein MSTHT_1222 [Methanosarcina thermophila TM-1]	0	209.184	123.332	291.413	187.97	0.717825	0.656125	0.914045
MESMT1_0032	Mes1_gene_32	43681	44469	+	262			851303764	SPFH domain, Band 7 family protein [Methanosarcina thermophila]	0	248.043	142.033	297.163	200.466	0.834703	0.708513	0.84882
MESMT1_0033	Mes1_gene_33	44553	45875	+	440	K07403	nfeD; membrane-bound serine protease (ClpP class)	851305118	nodulation protein NfeD [Methanosarcina thermophila]	0	147.061	95.7161	285.352	177.891	0.515369	0.53806	1.04403
MESMT1_0034	Mes1_gene_34	45945	47270	-	441	K07388	K07388; hydrogenase expression/formation protein	851303765	hypothetical protein [Methanosarcina thermophila]	0	161.531	137.193	280.068	179.089	0.576757	0.76606	1.32822
MESMT1_0035	Mes1_gene_35	47547	48143	-	198	K02501	hisH; glutamine amidotransferase [EC:2.4.2.-]	851303766	imidazole glycerol phosphate synthase subunit HisH [Methanosarcina thermophila]	1.94e-143	112.677	92.6046	261.469	181.535	0.430937	0.510119	1.18374
MESMT1_0036	Mes1_gene_36	48855	49340	+	161			851303767	hypothetical protein [Methanosarcina thermophila]	1.05e-110	12.9393	93.0024	286.932	203.428	0.0450953	0.457176	10.138
MESMT1_0037	Mes1_gene_37	49447	49902	+	151			851303768	hypothetical protein [Methanosarcina thermophila]	4.45e-105	14.2085	27.033	286.294	209.913	0.0496289	0.128782	2.5949
MESMT1_0038	Mes1_gene_38	49956	50450	-	164			851305119	hypothetical protein [Methanosarcina thermophila]	3.98e-114	16.1688	35.4681	279.741	194.675	0.0577991	0.182192	3.15215
MESMT1_0039	Mes1_gene_39	50449	50655	+	68						16.5705	46.9189	261.602	195.088	0.0633423	0.240501	3.79684
MESMT1_0040	Mes1_gene_40	51012	52934	-	640	K06865	K06865; ATPase	851303769	ATPase [Methanosarcina thermophila]	0	106.429	64.1032	280.625	184.505	0.379255	0.347434	0.916096
MESMT1_0041	Mes1_gene_41	53047	53328	-	93	K01496	hisI; phosphoribosyl-AMP cyclohydrolase [EC:3.5.4.19]	851305120	phosphoribosyl-AMP cyclohydrolase [Methanosarcina thermophila]	4.87e-64	53.384	33.1158	268.96	183.414	0.198483	0.180552	0.909661
MESMT1_0042	Mes1_gene_42	53500	55479	-	659			851303770	glycogen debranching protein [Methanosarcina thermophila]	0	74.3956	78.6712	279.59	194.12	0.266088	0.40527	1.52307
MESMT1_0043	Mes1_gene_43	55638	56798	+	386			805331038	hypothetical protein MSTHT_1233 [Methanosarcina thermophila TM-1]	0	186.95	483.584	288.37	205.775	0.648298	2.35006	3.62496
MESMT1_0044	Mes1_gene_44	57092	57412	+	106			851303772	heme biosynthesis protein HemY [Methanosarcina thermophila]	1.79e-70	845.946	2009.7	282.844	178.816	2.99085	11.239	3.75778
MESMT1_0045	Mes1_gene_45	57480	57842	+	120	K03626	EGD2, NACA; nascent polypeptide-associated complex subunit alpha	851303773	nascent polypeptide-associated complex protein [Methanosarcina thermophila]	7.36e-80	650.426	1385.11	283.09	194.847	2.29759	7.10871	3.09398
MESMT1_0046	Mes1_gene_46	58256	58624	+	122			805331041	extracellular protease [Methanosarcina thermophila TM-1]	7.06e-65	65.0695	38.4682	270.23	181.012	0.240793	0.212518	0.882574
MESMT1_0047	Mes1_gene_47	58650	59324	+	224			805331042	putative metalloprotease [Methanosarcina thermophila TM-1]	6.19e-166	101.632	79.69	270.379	182.234	0.375888	0.437294	1.16336
MESMT1_0048	Mes1_gene_48	59671	60003	+	110			851303774	hypothetical protein [Methanosarcina thermophila]	2.12e-73	195.139	378.034	274.102	200.361	0.71192	1.88676	2.65025
MESMT1_0049	Mes1_gene_49	65950	66132	+	60	K03236	EIF1A; translation initiation factor 1A	932220095	translation initiation factor 1A [Methanosarcina flavescens]	3.97e-36	708.094	945.094	296.727	182.056	2.38635	5.19123	2.17539
MESMT1_0050	Mes1_gene_50	66136	66918	+	260	K07178	RIOK1; RIO kinase 1 [EC:2.7.11.1]	805334739	Serine/threonine-protein kinase RIO1 [Methanosarcina thermophila CHTI-55]	0	333.907	360.189	280.675	172.029	1.18966	2.09377	1.75997
MESMT1_0051	Mes1_gene_51	66920	67468	+	182	K06961	KRR1; ribosomal RNA assembly protein	805334738	putative RNA-processing protein [Methanosarcina thermophila CHTI-55]	1.52e-128	262.758	259.237	290.801	180.67	0.903569	1.43487	1.588
MESMT1_0052	Mes1_gene_52	67559	68965	-	468	K01465	URA4, pyrC; dihydroorotase [EC:3.5.2.3]	805334737	Dihydroorotase [Methanosarcina thermophila CHTI-55]	0	111.6	83.6299	283	170.016	0.394348	0.491894	1.24736
MESMT1_0053	Mes1_gene_53	69215	69874	-	219	K02039	phoU; phosphate transport system protein	805334736	Phosphate transport system regulatory protein PhoU [Methanosarcina thermophila CHTI-55]	1.05e-155	89.5057	84.331	291.557	176.932	0.306992	0.47663	1.55258
MESMT1_0054	Mes1_gene_54	69871	70647	-	258	K02036	pstB; phosphate transport system ATP-binding protein [EC:3.6.3.27]	805334735	Phosphate transport ATP-binding protein PstB [Methanosarcina thermophila CHTI-55]	0	86.5738	67.3057	272.173	173.697	0.318083	0.38749	1.2182
MESMT1_0055	Mes1_gene_55	70695	71552	-	285	K02038	pstA; phosphate transport system permease protein	805331049	Phosphate transport system permease protein PstA [Methanosarcina thermophila TM-1]	0	65.7412	26.5575	289.64	189.955	0.226976	0.139809	0.615966
MESMT1_0056	Mes1_gene_56	71555	72445	-	296	K02037	pstC; phosphate transport system permease protein	851303780	phosphate ABC transporter permease subunit PstC [Methanosarcina thermophila]	0	78.4913	37.732	282.384	176.302	0.27796	0.214019	0.769964
MESMT1_0057	Mes1_gene_57	72477	73370	-	297	K02040	pstS; phosphate transport system substrate-binding protein	851303781	phosphate ABC transporter substrate-binding protein [Methanosarcina thermophila]	0	149.635	59.3329	282.773	185.58	0.529168	0.319717	0.604188
MESMT1_0058	Mes1_gene_58	73520	73705	+	61			851303782	hypothetical protein [Methanosarcina thermophila]	6.85e-35	22.5394	102.424	260.231	203.348	0.086613	0.503688	5.81539
MESMT1_0059	Mes1_gene_59	73835	76630	-	931	K02319	DPA, polB1; DNA polymerase I [EC:2.7.7.7]	851303783	DNA polymerase [Methanosarcina thermophila]	0	77.1511	83.6339	282.367	174.742	0.27323	0.478612	1.75168
MESMT1_0060	Mes1_gene_60	76734	78773	-	679	K03404	chlD, bchD; magnesium chelatase subunit D [EC:6.6.1.1]	851303784	magnesium chelatase [Methanosarcina thermophila]	0	21.4848	229.988	281.539	176.878	0.0763117	1.30026	17.0388
MESMT1_0061	Mes1_gene_61	78793	80490	-	565			851303785	hypothetical protein [Methanosarcina thermophila]	0	8.30476	141.675	286.779	205.412	0.0289587	0.689713	23.8171
MESMT1_0062	Mes1_gene_62	80906	81484	+	192			851303786	hypothetical protein [Methanosarcina thermophila]	8.48e-141	2.30384	528.385	278.712	194.507	0.00826603	2.71653	328.638
MESMT1_0063	Mes1_gene_63	81514	83076	+	520			805331056	PQQ enzyme repeat domain protein [Methanosarcina thermophila TM-1]	0	7.68094	454.088	280.331	182.048	0.0273996	2.49433	91.0351
MESMT1_0064	Mes1_gene_64	83081	84799	+	572			851303787	dehydrogenase [Methanosarcina thermophila]	0	15.7415	481.982	285.409	180.346	0.0551541	2.67254	48.4558
MESMT1_0065	Mes1_gene_65	84809	88795	+	1328	K02230	cobN; cobaltochelatase CobN [EC:6.6.1.2]	851303788	cobaltochelatase subunit CobN [Methanosarcina thermophila]	0	9.5113	332.042	282.469	171.532	0.033672	1.93574	57.4882
MESMT1_0066	Mes1_gene_66	88809	90383	+	524			851305124	hypothetical protein [Methanosarcina thermophila]	0	6.17053	58.1073	284.283	169.708	0.0217056	0.342395	15.7745
MESMT1_0067	Mes1_gene_67	90421	92166	+	581	K16786	ecfA1; energy-coupling factor transport system ATP-binding protein [EC:3.6.3.-]	805331060	ATPase component of general energizing module of ECF transporters [Methanosarcina thermophila TM-1]	0	12.1147	61.616	291.604	170.2	0.041545	0.362022	8.71397
MESMT1_0068	Mes1_gene_68	92191	93084	+	297	K16785	ecfT; energy-coupling factor transport system permease protein	851303789	ABC transporter permease [Methanosarcina thermophila]	0	15.5603	35.934	286.799	177.675	0.0542552	0.202246	3.72769
MESMT1_0069	Mes1_gene_69	93081	93848	+	255	K01990	ABC-2.A; ABC-2 type transport system ATP-binding protein	851303790	multidrug ABC transporter ATP-binding protein [Methanosarcina thermophila]	0	30.2713	25.7786	284.824	156.719	0.106281	0.16449	1.54769
MESMT1_0070	Mes1_gene_70	93848	94573	+	241	K01992	ABC-2.P; ABC-2 type transport system permease protein	851303791	multidrug ABC transporter permease [Methanosarcina thermophila]	2.31e-170	51.7086	47.851	293.811	175.6	0.175993	0.272501	1.54836
MESMT1_0071	Mes1_gene_71	94884	95909	-	341			805331064	hypothetical protein MSTHT_1259 [Methanosarcina thermophila TM-1]	0	188.517	89.1998	286.544	172.385	0.657901	0.517444	0.786508
MESMT1_0072	Mes1_gene_72	96409	96861	-	150			851303792	cytosolic protein [Methanosarcina thermophila]	8.52e-105	2487.8	4131.28	294.231	198.028	8.45528	20.8621	2.46735
MESMT1_0073	Mes1_gene_73	97202	97642	-	146			851303793	cytosolic protein [Methanosarcina thermophila]	2.69e-102	383.714	202.444	291.418	202.189	1.31671	1.00126	0.760425
MESMT1_0074	Mes1_gene_74	97814	98107	-	97			851303794	hypothetical protein [Methanosarcina thermophila]	1.18e-65	12.3151	15.2468	270.535	170.404	0.0455214	0.0894746	1.96555
MESMT1_0075	Mes1_gene_75	98176	98529	-	117			851303795	hypothetical protein [Methanosarcina thermophila]	1.43e-79	10.2278	18.9939	282.33	200.751	0.0362265	0.0946142	2.61174
MESMT1_0076	Mes1_gene_76	98777	99823	-	348	K01599	hemE, UROD; uroporphyrinogen decarboxylase [EC:4.1.1.37]	851303796	methyltransferase [Methanosarcina thermophila]	0	211.855	257.951	286.539	190.323	0.739358	1.35533	1.83312
MESMT1_0077	Mes1_gene_77	100459	102327	+	622			851303797	glycoside hydrolase family 15 [Methanosarcina thermophila]	0	46.1872	28.1809	278.589	191.221	0.16579	0.147373	0.888917
MESMT1_0078	Mes1_gene_78	102589	102915	+	108			919166212	hypothetical protein [Methanosarcina thermophila]	3.65e-74	69.3477	103.953	287.253	200.458	0.241417	0.51858	2.14807
MESMT1_0079	Mes1_gene_79	103216	103713	+	165			851303798	ATPase [Methanosarcina thermophila]	1.33e-118	109.438	75.7595	291.077	192.944	0.375978	0.392651	1.04435
MESMT1_0080	Mes1_gene_80	103795	104295	+	166			851303799	ATPase [Methanosarcina thermophila]	4.25e-119	96.9919	41.7537	278.571	184.838	0.348177	0.225894	0.648792
MESMT1_0081	Mes1_gene_81	105270	105653	+	127	K00203	fwdD, fmdD; formylmethanofuran dehydrogenase subunit D [EC:1.2.99.5]	851303800	tRNA CCA-pyrophosphorylase [Methanosarcina thermophila]	1.22e-89	143.417	227.63	269.734	163.272	0.531696	1.39417	2.62212
MESMT1_0082	Mes1_gene_82	105722	107047	+	441	K00201	fwdB, fmdB; formylmethanofuran dehydrogenase subunit B [EC:1.2.99.5]	851303801	formylmethanofuran dehydrogenase subunit B [Methanosarcina thermophila]	0	140.98	113.811	273.452	163.276	0.515558	0.697043	1.35202
MESMT1_0083	Mes1_gene_83	107028	108746	+	572	K00200	fwdA, fmdA; formylmethanofuran dehydrogenase subunit A [EC:1.2.99.5]	851303802	formylmethanofuran dehydrogenase subunit A [Methanosarcina thermophila]	0	144.888	139.51	293.723	180.159	0.493282	0.77437	1.56983
MESMT1_0084	Mes1_gene_84	108747	109505	+	252	K00202	fwdC, fmdC; formylmethanofuran dehydrogenase subunit C [EC:1.2.99.5]	851303803	formylmethanofuran dehydrogenase subunit C [Methanosarcina thermophila]	5.81e-180	103.189	82.6823	312.059	195.011	0.330671	0.423987	1.2822
MESMT1_0085	Mes1_gene_85	109943	110524	-	193			851303804	hypothetical protein [Methanosarcina thermophila]	2.05e-138	330.37	380.607	281.127	191.569	1.17516	1.98679	1.69065
MESMT1_0086	Mes1_gene_86	110702	112705	-	667			805334697	hypothetical protein MSTHC_2012 [Methanosarcina thermophila CHTI-55]	0	12276.7	22219.7	299.133	181.267	41.041	122.58	2.98676
MESMT1_0087	Mes1_gene_87	113801	114376	+	191			851303806	hypothetical protein [Methanosarcina thermophila]	8.12e-135	365.903	306.101	280.223	197.527	1.30575	1.54967	1.1868
MESMT1_0088	Mes1_gene_88	114604	116259	+	551	K07739	ELP3, KAT9; elongator complex protein 3 [EC:2.3.1.48]	805331081	histone acetyltransferase, ELP3 family [Methanosarcina thermophila TM-1]	0	109.895	114.139	288.554	189.54	0.380846	0.602192	1.58119
MESMT1_0089	Mes1_gene_89	117368	117763	+	131			851305129	hypothetical protein [Methanosarcina thermophila]	3.2e-91	278.623	229.222	285.251	214.154	0.976761	1.07036	1.09583
MESMT1_0090	Mes1_gene_90	118278	118760	+	160			851303807	hypothetical protein [Methanosarcina thermophila]	3.91e-115	57.9967	145.397	289.643	204.661	0.200235	0.710428	3.54797
MESMT1_0091	Mes1_gene_91	118799	120211	+	470	K07463	K07463; archaea-specific RecJ-like exonuclease	805334692	Single-stranded-DNA-specific exonuclease RecJ [Methanosarcina thermophila CHTI-55]	0	65.678	54.7234	284.353	191.495	0.230973	0.285769	1.23724
MESMT1_0092	Mes1_gene_92	120346	121104	-	252			851303808	NrpR transcriptional repressor [Methanosarcina thermophila]	3.02e-178	199.097	72.347	297.411	217.373	0.669433	0.332824	0.497173
MESMT1_0093	Mes1_gene_93	121301	122041	-	246	K06859	pgi1; glucose-6-phosphate isomerase, archaeal [EC:5.3.1.9]	851303809	glucose-6-phosphate isomerase [Methanosarcina thermophila]	3.03e-180	155.329	59.9893	266.498	195.839	0.582851	0.30632	0.525554
MESMT1_0094	Mes1_gene_94	122236	122985	-	249	K07502	K07502; hypothetical protein	851303810	exonuclease [Methanosarcina thermophila]	0	67.0773	65.2462	279.596	209.369	0.239908	0.311633	1.29896
MESMT1_0095	Mes1_gene_95	123230	124153	+	307	K00024	mdh; malate dehydrogenase [EC:1.1.1.37]	851303811	malate dehydrogenase [Methanosarcina thermophila]	0	305.433	381.632	291.834	201.628	1.0466	1.89275	1.80848
MESMT1_0096	Mes1_gene_96	124627	124884	+	85			851303812	photosystem reaction center subunit H [Methanosarcina thermophila]	1.81e-53	203.855	234.553	264.791	204.389	0.769873	1.14758	1.49061
MESMT1_0097	Mes1_gene_97	124903	125634	+	243			851303813	tRNAHis-5'-guanylyltransferase [Methanosarcina thermophila]	1.83e-178	110.9	106.655	282.953	195.248	0.391938	0.546252	1.39372
MESMT1_0098	Mes1_gene_98	125639	126625	+	328	K01866	YARS, tyrS; tyrosyl-tRNA synthetase [EC:6.1.1.1]	805331091	Tyrosyl-tRNA synthetase [Methanosarcina thermophila TM-1]	0	172.026	219.889	285.146	204.072	0.603291	1.07751	1.78605
MESMT1_0099	Mes1_gene_99	126839	128014	+	391			851303815	hypothetical protein [Methanosarcina thermophila]	0	142.272	238.867	261.247	207.17	0.544588	1.153	2.1172
MESMT1_0100	Mes1_gene_100	128376	128939	+	187			851303816	hypothetical protein [Methanosarcina thermophila]	1.35e-131	20.2724	50.3361	288.815	225.675	0.0701916	0.223047	3.17769
MESMT1_0101	Mes1_gene_101	129109	129726	+	205			919166213	hypothetical protein [Methanosarcina thermophila]	3.13e-145	102.681	58.6311	289.364	191.608	0.35485	0.305995	0.862322
MESMT1_0102	Mes1_gene_102	129783	130157	-	124			851303817	hypothetical protein [Methanosarcina thermophila]	3.78e-74	146.859	41.8372	254.992	190.875	0.575935	0.219187	0.380576
MESMT1_0103	Mes1_gene_103	130420	130845	+	141	K02503	HINT1, hinT, hit; histidine triad (HIT) family protein	851303818	HIT family hydrolase [Methanosarcina thermophila]	5.52e-98	75.1506	149.068	276.795	196.565	0.271502	0.758363	2.79321
MESMT1_0104	Mes1_gene_104	130998	131225	+	75			851303819	SirA family protein [Methanosarcina thermophila]	2.55e-46	43.4612	80.2798	283.143	172.499	0.153496	0.465392	3.03196
MESMT1_0105	Mes1_gene_105	131244	131663	+	139			851303820	NAD(FAD)-dependent dehydrogenase [Methanosarcina thermophila]	2.3e-95	53.0847	29.3501	298.543	187.25	0.177813	0.156743	0.881505
MESMT1_0106	Mes1_gene_106	131850	133031	+	393	K04487	iscS, NFS1; cysteine desulfurase [EC:2.8.1.7]	851305132	cysteine desulfurase [Methanosarcina thermophila]	0	284.712	95.1249	287.118	184.146	0.991622	0.516574	0.520938
MESMT1_0107	Mes1_gene_107	133106	133741	+	211			851303821	iron-sulfur cluster assembly scaffold protein NifU [Methanosarcina thermophila]	9.57e-153	301.122	97.4981	288.224	170.61	1.04475	0.571466	0.54699
MESMT1_0108	Mes1_gene_108	133924	134598	+	224			940661597	hypothetical protein AAY43_00340 [Methanosarcina sp. 795]	3.5e-165	180.962	85.7774	283.154	183.34	0.639094	0.46786	0.732067
MESMT1_0109	Mes1_gene_109	134737	136866	-	709	K03781	katE, CAT, catB, srpA; catalase [EC:1.11.1.6]	805331102	Catalase [Methanosarcina thermophila TM-1]	0	56.0051	50.8585	279.948	173.498	0.200056	0.293135	1.46527
MESMT1_0110	Mes1_gene_110	137435	137776	+	113			805331103	Methyltransferase [Methanosarcina thermophila TM-1]	1.25e-78	127.598	230.463	291.396	177.548	0.437884	1.29804	2.96434
MESMT1_0111	Mes1_gene_111	137870	138235	+	121			805331104	Methyltransferase [Methanosarcina thermophila TM-1]	1.39e-85	61.4376	89.8145	284.036	181.696	0.216302	0.494312	2.28529
MESMT1_0112	Mes1_gene_112	138293	139420	-	375	K07079	K07079	851303823	aldo/keto reductase [Methanosarcina thermophila]	0	30.4086	50.0049	279.723	171.105	0.10871	0.292248	2.68834
MESMT1_0113	Mes1_gene_113	139982	140881	+	299	K07027	K07027	805331106	hypothetical protein MSTHT_1301 [Methanosarcina thermophila TM-1]	0	32.3953	38.1848	276.749	175.693	0.117056	0.217338	1.85669
MESMT1_0114	Mes1_gene_114	140857	141987	+	376			851303824	N-acetylglucosaminyl-phosphatidylinositol biosynthetic protein [Methanosarcina thermophila]	0	32.1813	25.1013	272.038	170.03	0.118297	0.147629	1.24795
MESMT1_0115	Mes1_gene_115	141962	142705	+	247			851303825	polysaccharide deacetylase [Methanosarcina thermophila]	0	47.8963	31.631	280.614	171.489	0.170684	0.184449	1.08065
MESMT1_0116	Mes1_gene_116	143031	143204	+	57			919166193	hypothetical protein [Methanosarcina thermophila]	3.82e-26	64.6154	405.749	301.833	221.325	0.214076	1.83328	8.56366
MESMT1_0117	Mes1_gene_117	143434	144138	+	234			851303826	SAM-dependent methyltransferase [Methanosarcina thermophila]	9.74e-173	127.04	91.1348	277.024	178.112	0.458589	0.511672	1.11575
MESMT1_0118	Mes1_gene_118	144710	145990	+	426			851303827	hypothetical protein [Methanosarcina thermophila]	0	45.6691	19.246	286.908	184.706	0.159177	0.104198	0.654606
MESMT1_0119	Mes1_gene_119	145987	146946	-	319			851303828	radical SAM protein [Methanosarcina thermophila]	0	22.0336	25.2922	289.429	176.967	0.0761277	0.142921	1.87738
MESMT1_0120	Mes1_gene_120	147137	148261	+	374			851303829	aldehyde ferredoxin oxidoreductase [Methanosarcina thermophila]	0	44.0407	45.4897	279.897	161.598	0.157346	0.281499	1.78904
MESMT1_0121	Mes1_gene_121	148426	149013	+	195			851303830	hypothetical protein [Methanosarcina thermophila]	4.2e-141	28.1952	33.67	272.197	156.693	0.103584	0.214879	2.07445
MESMT1_0122	Mes1_gene_122	148965	149378	+	137			851303831	hypothetical protein [Methanosarcina thermophila]	1.17e-95	7.82495	19.8503	270.544	178.266	0.028923	0.111352	3.84996
MESMT1_0123	Mes1_gene_123	149424	149618	+	64	K01478	E3.5.3.6, arcA; arginine deiminase [EC:3.5.3.6]	851303832	hypothetical protein [Methanosarcina thermophila]	1.29e-39	10.7496	19.1562	275.932	164.625	0.0389573	0.116363	2.98694
MESMT1_0124	Mes1_gene_124	150253	150615	-	120			851303833	hypothetical protein [Methanosarcina thermophila]	2.32e-85	32.0226	189.346	281.189	168.566	0.113883	1.12327	9.86345
MESMT1_0125	Mes1_gene_125	150714	151148	+	144			851303834	hypothetical protein [Methanosarcina thermophila]	3.94e-100	285.184	200.084	281.958	178.472	1.01144	1.12109	1.10841
MESMT1_0126	Mes1_gene_126	151702	152220	+	172			851303835	hypothetical protein [Methanosarcina thermophila]	4.37e-125	337.428	182.815	288.426	163.626	1.1699	1.11727	0.955018
MESMT1_0127	Mes1_gene_127	152482	152697	-	71			851303836	hypothetical protein [Methanosarcina thermophila]	3.8e-43	1850.03	975.372	268.533	167.248	6.88937	5.8319	0.846507
MESMT1_0128	Mes1_gene_128	152845	153402	-	185			851303837	hypothetical protein [Methanosarcina thermophila]	1.78e-128	1741	394.969	284.338	171.489	6.12299	2.30317	0.376152
MESMT1_0129	Mes1_gene_129	153704	153895	-	63			851303838	hypothetical protein [Methanosarcina thermophila]	9.41e-39	1112.6	180.937	269.944	162.091	4.12158	1.11627	0.270834
MESMT1_0130	Mes1_gene_130	153914	154201	-	95			851303839	hypothetical protein [Methanosarcina thermophila]	2.21e-64	1724.97	1376.16	284.036	174.36	6.07307	7.8926	1.29961
MESMT1_0131	Mes1_gene_131	155771	155983	+	70			851303840	hypothetical protein [Methanosarcina thermophila]	1.24e-42	1859.08	1183.77	271.776	178.259	6.84051	6.64077	0.9708
MESMT1_0132	Mes1_gene_132	156189	158549	+	786	K06919	K06919; putative DNA primase/helicase	851303841	hypothetical protein [Methanosarcina thermophila]	0	22.7607	28.4788	297.003	175.951	0.0766348	0.161856	2.11204
MESMT1_0133	Mes1_gene_133	159373	159813	+	146			851303843	hypothetical protein [Methanosarcina thermophila]	1.55e-104	19.445	36.4229	300.386	170.072	0.0647332	0.214162	3.30838
MESMT1_0134	Mes1_gene_134	160192	160632	+	146			851303844	hypothetical protein [Methanosarcina thermophila]	8.07e-102	108.028	55.0579	287.012	187.756	0.376387	0.293242	0.779096
MESMT1_0135	Mes1_gene_135	161303	163291	-	662			851303845	hypothetical protein [Methanosarcina thermophila]	0	31.9038	28.7344	292.521	186.232	0.109065	0.154294	1.4147
MESMT1_0136	Mes1_gene_136	163278	164402	-	374			851303846	hypothetical protein [Methanosarcina thermophila]	0	26.255	23.575	294.532	186.257	0.0891416	0.126572	1.4199
MESMT1_0137	Mes1_gene_137	164405	164620	-	71			851303847	hypothetical protein [Methanosarcina thermophila]	4.51e-44	12.3511	19.0232	276.411	167.722	0.044684	0.113421	2.53829
MESMT1_0138	Mes1_gene_138	164613	164777	-	54			850514029	hypothetical protein [Methanosarcina mazei]	9.68e-09	234.447	303.365	241.858	155.982	0.969357	1.94487	2.00635
MESMT1_0139	Mes1_gene_139	164758	165000	-	80			850491575	hypothetical protein [Methanosarcina mazei]	6.95e-27	83.9094	90.6965	258.946	180.216	0.324042	0.503266	1.55309
MESMT1_0140	Mes1_gene_140	165191	166273	+	360			851303848	hypothetical protein [Methanosarcina thermophila]	0	343.994	411.833	301.686	213.165	1.14024	1.93199	1.69437
MESMT1_0141	Mes1_gene_141	166421	167614	-	397			919166214	hypothetical protein [Methanosarcina thermophila]	0	950.888	700.166	296.24	219.499	3.20986	3.18983	0.993761
MESMT1_0142	Mes1_gene_142	167875	168540	-	221	K01591	pyrF; orotidine-5'-phosphate decarboxylase [EC:4.1.1.23]	851303849	orotidine 5'-phosphate decarboxylase [Methanosarcina thermophila]	1.83e-153	165.095	127.32	281.646	174.811	0.58618	0.728331	1.2425
MESMT1_0143	Mes1_gene_143	168545	169498	-	317	K00809	E2.5.1.46, dys1; deoxyhypusine synthase [EC:2.5.1.46]	851303850	deoxyhypusine synthase [Methanosarcina thermophila]	0	74.7061	98.2812	298.058	194.291	0.250643	0.505845	2.01819
MESMT1_0144	Mes1_gene_144	169834	170226	-	130			940661612	thioredoxin [Methanosarcina sp. 795]	8.54e-92	248.747	130.219	274.645	205.215	0.905705	0.634547	0.700611
MESMT1_0145	Mes1_gene_145	170752	171096	-	114			851303852	hypothetical protein [Methanosarcina thermophila]	6.82e-77	531.36	225.211	277.565	206.624	1.91436	1.08995	0.569355
MESMT1_0146	Mes1_gene_146	171680	172429	+	249	K09006	K09006; hypothetical protein	851303853	hypothetical protein [Methanosarcina thermophila]	0	125.77	135.473	278.89	197.878	0.450966	0.684628	1.51814
MESMT1_0147	Mes1_gene_147	172691	173923	+	410	K00789	metK; S-adenosylmethionine synthetase [EC:2.5.1.6]	851303854	S-adenosylmethionine synthetase [Methanosarcina thermophila]	0	106.022	80.2838	278.207	185.583	0.381089	0.432602	1.13518
MESMT1_0148	Mes1_gene_148	174046	174915	-	289	K17105	E2.5.1.42; geranylgeranylglycerol-phosphate geranylgeranyltransferase [EC:2.5.1.42]	851303855	geranylgeranylglycerol-phosphate geranylgeranyltransferase [Methanosarcina thermophila]	0	66.1486	91.8839	284.337	208.492	0.232642	0.440706	1.89436
MESMT1_0149	Mes1_gene_149	175882	177075	+	397			805331137	Cell surface protein [Methanosarcina thermophila TM-1]	0	316.484	121.387	371.356	286.224	0.852237	0.424099	0.49763
MESMT1_0150	Mes1_gene_150	177188	178102	-	304	K03517	nadA; quinolinate synthase [EC:2.5.1.72]	851303857	quinolinate synthetase [Methanosarcina thermophila]	0	51.6492	44.9073	278.985	197.519	0.185132	0.227357	1.22808
MESMT1_0151	Mes1_gene_151	178546	179361	-	271	K06989	nadX; aspartate dehydrogenase [EC:1.4.1.21]	805331139	L-Aspartate dehydrogenase [Methanosarcina thermophila TM-1]	0	78.2326	237.129	282.343	192.184	0.277084	1.23387	4.45304
MESMT1_0152	Mes1_gene_152	179615	180439	+	274	K00767	nadC, QPRT; nicotinate-nucleotide pyrophosphorylase (carboxylating) [EC:2.4.2.19]	851303858	nicotinate-nucleotide diphosphorylase (carboxylating) [Methanosarcina thermophila]	0	47.3514	33.0532	287.708	186.859	0.164582	0.176888	1.07478
MESMT1_0153	Mes1_gene_153	180774	182033	+	419			851303859	hypothetical protein [Methanosarcina thermophila]	0	170.9	237.469	280.439	199.025	0.609399	1.19316	1.95793
MESMT1_0154	Mes1_gene_154	182161	183276	+	371			851303860	cell division protein FtsZ [Methanosarcina thermophila]	0	135.237	84.0145	296.021	190.526	0.456848	0.440961	0.965226
MESMT1_0155	Mes1_gene_155	183709	184920	+	403	K02016	ABC.FEV.S; iron complex transport system substrate-binding protein	851303861	iron ABC transporter substrate-binding protein [Methanosarcina thermophila]	0	20.4397	952.051	294.629	178.851	0.0693743	5.32315	76.7308
MESMT1_0156	Mes1_gene_156	184941	186023	+	360	K02015	ABC.FEV.P; iron complex transport system permease protein	851303862	iron ABC transporter permease [Methanosarcina thermophila]	0	14.0765	504.961	289.775	177.674	0.0485773	2.84207	58.5061
MESMT1_0157	Mes1_gene_157	186020	186796	+	258	K02013	ABC.FEV.A; iron complex transport system ATP-binding protein [EC:3.6.3.34]	851303863	iron ABC transporter ATP-binding protein [Methanosarcina thermophila]	0	24.0347	415.372	286.941	174.563	0.0837618	2.3795	28.408
MESMT1_0158	Mes1_gene_158	187022	187480	-	152	K02956	RP-S15, MRPS15, rpsO; small subunit ribosomal protein S15	851303864	30S ribosomal protein S15 [Methanosarcina thermophila]	9.03e-107	487.403	651.876	284.273	189.096	1.71456	3.44734	2.01062
MESMT1_0159	Mes1_gene_159	187767	188081	+	104			851303865	hypothetical protein [Methanosarcina thermophila]	4.05e-71	65.335	157.72	278.742	218.638	0.234392	0.721372	3.07763
MESMT1_0160	Mes1_gene_160	188142	189443	-	433			851303866	hypothetical protein [Methanosarcina thermophila]	0	30.5892	50.2079	286.396	189.47	0.106807	0.264992	2.48102
MESMT1_0161	Mes1_gene_161	189533	190183	-	216			932218163	hypothetical protein [Methanosarcina flavescens]	2.42e-141	8.48887	16.0665	278.757	187.02	0.0304525	0.0859082	2.82105
MESMT1_0162	Mes1_gene_162	190158	190829	-	223			940661629	hypothetical protein AAY43_00550 [Methanosarcina sp. 795]	1.13e-162	5.95502	24.4584	271.501	200.075	0.0219337	0.122247	5.57345
MESMT1_0163	Mes1_gene_163	190859	191344	-	161			919166218	hypothetical protein [Methanosarcina thermophila]	3.13e-110	7.4499	36.8935	255.019	172.75	0.0292131	0.213566	7.31064
MESMT1_0164	Mes1_gene_164	191414	191602	+	62			851303868	hypothetical protein [Methanosarcina thermophila]	5.8e-36	10.0826	5.92931	249.835	185.334	0.0403569	0.0319926	0.792741
MESMT1_0165	Mes1_gene_165	191685	192452	-	255	K00046	idnO; gluconate 5-dehydrogenase [EC:1.1.1.69]	851303869	short-chain dehydrogenase [Methanosarcina thermophila]	0	36.9707	58.3667	265.078	191.145	0.139471	0.305353	2.18937
MESMT1_0166	Mes1_gene_166	193452	194480	+	342			919166219	hypothetical protein [Methanosarcina thermophila]	0	92.4098	91.4808	292.122	207.886	0.31634	0.440053	1.39108
MESMT1_0167	Mes1_gene_167	195163	196326	-	387	K01892	HARS, hisS; histidyl-tRNA synthetase [EC:6.1.1.21]	851303870	histidine--tRNA ligase [Methanosarcina thermophila]	0	43.2199	71.5644	273.907	158.509	0.157791	0.451484	2.86128
MESMT1_0168	Mes1_gene_168	196945	197463	-	172			919166220	hypothetical protein [Methanosarcina thermophila]	3.28e-121	34.881	33.8279	283.043	190.606	0.123236	0.177476	1.44013
MESMT1_0169	Mes1_gene_169	197503	198939	-	478	K01360	PCSK2; proprotein convertase subtilisin/kexin type 2 [EC:3.4.21.94]	919166221	hypothetical protein [Methanosarcina thermophila]	0	45.0874	24.4352	285.421	180.355	0.157968	0.135484	0.857666
MESMT1_0170	Mes1_gene_170	199650	201101	+	483	K00817	hisC; histidinol-phosphate aminotransferase [EC:2.6.1.9]	851303872	histidinol-phosphate aminotransferase [Methanosarcina thermophila]	0	155.257	413.165	286.495	173.615	0.541919	2.37978	4.3914
MESMT1_0171	Mes1_gene_171	201098	202084	+	328	K02227	cbiB, cobD; adenosylcobinamide-phosphate synthase [EC:6.3.1.10]	851303873	cobalamin biosynthesis protein [Methanosarcina thermophila]	0	88.6193	169.932	273.788	157.894	0.323678	1.07624	3.32502
MESMT1_0172	Mes1_gene_172	202221	202763	+	180			851303874	phosphatidylglycerophosphatase A [Methanosarcina thermophila]	1.26e-126	158.625	212.571	284.232	174.098	0.558083	1.22099	2.18782
MESMT1_0173	Mes1_gene_173	202781	203623	+	280	K02233	E2.7.8.26, cobS, cobV; adenosylcobinamide-GDP ribazoletransferase [EC:2.7.8.26]	851303875	cobalamin 5'-phosphate synthase [Methanosarcina thermophila]	0	119.129	155.977	278.769	166.519	0.427339	0.936688	2.19191
MESMT1_0174	Mes1_gene_174	203608	204213	+	201	K19712	cobY; adenosylcobinamide-phosphate guanylyltransferase [EC:2.7.7.62]	851303876	nucleotidyltransferase [Methanosarcina thermophila]	3.36e-142	76.7273	143.624	274.262	172.779	0.279759	0.831262	2.97135
MESMT1_0175	Mes1_gene_175	204264	204974	+	236	K09013	sufC; Fe-S cluster assembly ATP-binding protein	805331162	Iron-sulfur cluster assembly ATPase protein SufC [Methanosarcina thermophila TM-1]	3.66e-168	161.615	164.445	292.474	174.592	0.552578	0.94188	1.70452
MESMT1_0176	Mes1_gene_176	204977	205939	+	320	K07033	K07033	851303877	ABC transporter ATP-binding protein [Methanosarcina thermophila]	0	262.392	319.241	293.446	177.281	0.894174	1.80076	2.01388
MESMT1_0177	Mes1_gene_177	206068	206442	+	124			805331164	hypothetical protein MSTHT_1359 [Methanosarcina thermophila TM-1]	1.64e-83	179.381	228.113	282.34	181.471	0.635338	1.25702	1.9785
MESMT1_0178	Mes1_gene_178	207569	208213	+	214	K16179	mtbC; dimethylamine corrinoid protein	851303878	dimethylamine corrinoid protein 3 [Methanosarcina thermophila]	3.45e-151	1188.27	495.746	282.064	186.582	4.21278	2.65699	0.630698
MESMT1_0179	Mes1_gene_179	208239	209240	+	333	K14083	mttB; trimethylamine---corrinoid protein Co-methyltransferase [EC:2.1.1.250]	805331167	Trimethylamine:corrinoid methyltransferase [Methanosarcina thermophila TM-1]	0	450.917	113.332	284.182	176.456	1.58672	0.642266	0.404776
MESMT1_0180	Mes1_gene_180	209340	209726	+	128	K14083	mttB; trimethylamine---corrinoid protein Co-methyltransferase [EC:2.1.1.250]	851303882	trimethylamine--corrinoid methyltransferase [Methanosarcina thermophila]	2.5e-88	652.436	143.82	295.064	201.138	2.21117	0.715034	0.323374
MESMT1_0181	Mes1_gene_181	209750	210403	+	217	K14084	mttC; trimethylamine corrinoid protein	851303883	dimethylamine corrinoid protein 3 [Methanosarcina thermophila]	4.81e-151	950.18	243.891	285.39	183.03	3.32941	1.33252	0.400226
MESMT1_0182	Mes1_gene_182	211111	212040	+	309			851303884	NADPH:quinone reductase [Methanosarcina thermophila]	0	39.9562	50.6096	281.458	180.803	0.141962	0.279916	1.97177
MESMT1_0183	Mes1_gene_183	212095	212481	+	128			805331170	hypothetical protein MSTHT_1365 [Methanosarcina thermophila TM-1]	5.46e-88	13.2949	15.4438	289.627	215.807	0.0459035	0.0715629	1.55898
MESMT1_0184	Mes1_gene_184	212519	212992	-	157	K03830	yafP; putative acetyltransferase [EC:2.3.1.-]	851303886	acetyltransferase [Methanosarcina thermophila]	3.46e-112	10.4527	19.7018	286.75	209.813	0.0364523	0.093902	2.57602
MESMT1_0185	Mes1_gene_185	213361	213759	+	132			851303887	hypothetical protein [Methanosarcina thermophila]	6.56e-93	52.0579	39.3207	265.299	197.179	0.196223	0.199417	1.01627
MESMT1_0186	Mes1_gene_186	213968	214369	+	133			851303888	hypothetical protein [Methanosarcina thermophila]	1.25e-93	35.5523	45.5318	266.408	208.919	0.133451	0.21794	1.63311
MESMT1_0187	Mes1_gene_187	214603	217470	-	955	K03724	lhr; ATP-dependent helicase Lhr and Lhr-like helicase [EC:3.6.4.-]	851303889	helicase [Methanosarcina thermophila]	0	22.1922	44.1535	273.907	174.661	0.0810208	0.252795	3.12013
MESMT1_0188	Mes1_gene_188	217836	219359	-	507			919166222	PAS domain-containing sensor histidine kinase [Methanosarcina thermophila]	0	19.8813	54.9045	288.998	221.884	0.0687939	0.247447	3.59692
MESMT1_0189	Mes1_gene_189	219748	221346	-	532	K04567	KARS, lysS; lysyl-tRNA synthetase, class II [EC:6.1.1.6]	851303890	lysine--tRNA ligase [Methanosarcina thermophila]	0	19.9022	39.0133	287.141	209.5	0.0693115	0.186221	2.68672
MESMT1_0190	Mes1_gene_190	221663	225169	-	1168			919166223	hypothetical protein [Methanosarcina thermophila]	0	81.9948	77.9687	290.861	209.603	0.281903	0.371982	1.31954
MESMT1_0191	Mes1_gene_191	225627	226478	-	283	K06953	K06953	851303892	phosphoesterase [Methanosarcina thermophila]	0	83.8735	76.7262	280.965	197.012	0.298519	0.389449	1.3046
MESMT1_0192	Mes1_gene_192	226723	227649	-	308			851303893	ATP-dependent protease [Methanosarcina thermophila]	0	171.443	137.41	283.919	208.757	0.603844	0.65823	1.09007
MESMT1_0193	Mes1_gene_193	227853	228275	-	140			932220129	hypothetical protein [Methanosarcina flavescens]	6.53e-88	64.4212	52.9854	285.309	214.563	0.225794	0.246946	1.09367
MESMT1_0194	Mes1_gene_194	228463	229878	-	471	K01883	CARS, cysS; cysteinyl-tRNA synthetase [EC:6.1.1.16]	851303894	cysteine--tRNA ligase [Methanosarcina thermophila]	0	65.9426	33.2393	286.674	201.423	0.230026	0.165023	0.717408
MESMT1_0195	Mes1_gene_195	230214	230750	-	178	K06287	maf; septum formation protein	851303895	septum formation inhibitor Maf [Methanosarcina thermophila]	8.58e-128	9.58126	14.608	284.389	189.04	0.0336907	0.0772747	2.29365
MESMT1_0196	Mes1_gene_196	230957	232975	-	672	K03455	TC.KEF; monovalent cation:H+ antiporter-2, CPA2 family	851303896	potassium transporter KefB [Methanosarcina thermophila]	0	14.4407	27.3823	295.424	207.024	0.0488813	0.132266	2.70587
MESMT1_0197	Mes1_gene_197	233318	234016	-	232			851303897	hypothetical protein [Methanosarcina thermophila]	7.07e-167	56.4321	49.165	276.886	191.237	0.20381	0.257089	1.26142
MESMT1_0198	Mes1_gene_198	234265	234654	-	129			851303898	MULTISPECIES: hypothetical protein [Methanosarcina]	2.64e-91	42.9983	31.6078	260.219	181.095	0.165239	0.174538	1.05627
MESMT1_0199	Mes1_gene_199	234912	235181	-	89			940661660	hypothetical protein AAY43_00750 [Methanosarcina sp. 795]	4.95e-60	219.498	294.687	284.874	204.518	0.770507	1.44089	1.87005
MESMT1_0200	Mes1_gene_200	235803	236144	-	113			805331188	hypothetical protein MSTHT_1383 [Methanosarcina thermophila TM-1]	4.3e-76	17.8302	20.7526	311.936	215.025	0.0571599	0.0965124	1.68846
MESMT1_0201	Mes1_gene_201	237101	237313	-	70			851303901	MULTISPECIES: hypothetical protein [Methanosarcina]	9.62e-43	72.4667	124.516	277.821	207.591	0.26084	0.599813	2.29955
MESMT1_0202	Mes1_gene_202	237382	237543	+	53						16.4682	23.0584	263.938	230.945	0.0623942	0.0998439	1.60021
MESMT1_0203	Mes1_gene_203	238477	238812	-	111			805331189	hypothetical protein MSTHT_1384 [Methanosarcina thermophila TM-1]	2.75e-59	5017.53	6284.7	289.174	190.864	17.3512	32.9276	1.89771
MESMT1_0204	Mes1_gene_204	239166	239345	-	59						20.1147	6.22578	229.815	196.389	0.0875256	0.0317013	0.362194
MESMT1_0205	Mes1_gene_205	239498	240193	+	231			805331190	hypothetical protein MSTHT_1385 [Methanosarcina thermophila TM-1]	4.48e-164	57.7705	33.8124	283.349	184.388	0.203885	0.183376	0.899412
MESMT1_0206	Mes1_gene_206	240281	240514	-	77	K10716	kch, trkA, mthK, pch; voltage-gated potassium channel	805331191	Potassium voltage-gated channel subfamily KQT [Methanosarcina thermophila TM-1]	1.45e-47	16.2872	1.59635	259.914	171.515	0.0626638	0.00930736	0.148528
MESMT1_0207	Mes1_gene_207	241332	242324	-	330			805331193	Copper binding protein, plastocyanin/azurin family [Methanosarcina thermophila TM-1]	0	159.472	198.247	293.392	190.476	0.543547	1.04079	1.91482
MESMT1_0208	Mes1_gene_208	242901	244154	-	417			851303903	hypothetical protein [Methanosarcina thermophila]	0	1725.38	447.72	311.954	196.302	5.53087	2.28077	0.412371
MESMT1_0209	Mes1_gene_209	244713	245123	+	136	K02614	paaI; acyl-CoA thioesterase [EC:3.1.2.-]	851303904	phenylacetic acid degradation protein [Methanosarcina thermophila]	9.56e-93	58.42	31.8106	276.379	185.512	0.211376	0.171474	0.811228
MESMT1_0210	Mes1_gene_210	245686	247335	+	549	K10747	LIG1; DNA ligase 1 [EC:6.5.1.1]	851303905	DNA ligase [Methanosarcina thermophila]	0	24.5996	52.2965	298.863	200.409	0.0823106	0.260949	3.1703
MESMT1_0211	Mes1_gene_211	247414	249168	+	584	K02347	dpx; DNA polymerase (family X)	851303906	DNA polymerase/3'-5' exonuclease PolX [Methanosarcina thermophila]	0	23.0193	27.6701	283.963	189.703	0.0810642	0.145861	1.79932
MESMT1_0212	Mes1_gene_212	249376	250638	+	420	K01586	lysA; diaminopimelate decarboxylase [EC:4.1.1.20]	851303907	diaminopimelate decarboxylase [Methanosarcina thermophila]	0	294.064	191.949	282.795	187.964	1.03985	1.0212	0.982071
MESMT1_0213	Mes1_gene_213	250788	251348	-	186			851303908	hypothetical protein [Methanosarcina thermophila]	1.63e-131	51.6314	28.6319	272.714	187.76	0.189324	0.152492	0.805457
MESMT1_0214	Mes1_gene_214	251530	251868	+	112			851303909	transcriptional regulator [Methanosarcina thermophila]	1.68e-75	139.407	345.999	286.954	207.605	0.485817	1.66662	3.43055
MESMT1_0215	Mes1_gene_215	251940	253100	-	386	K06868	sepcysS; Sep-tRNA:Cys-tRNA synthetase [EC:2.5.1.73]	851303910	O-phospho-L-seryl-tRNA:Cys-tRNA synthase [Methanosarcina thermophila]	0	98.3168	121.62	286.726	177.168	0.342895	0.686468	2.00198
MESMT1_0216	Mes1_gene_216	253430	253708	-	92	K03056	rpoL; DNA-directed RNA polymerase subunit L [EC:2.7.7.6]	851303911	DNA-directed RNA polymerase subunit L [Methanosarcina thermophila]	4.25e-60	414.589	298.57	285.286	200.438	1.45324	1.48959	1.02501
MESMT1_0217	Mes1_gene_217	253780	254718	-	312	K07573	CSL4, EXOSC1; exosome complex component CSL4	851303912	RNA-binding protein [Methanosarcina thermophila]	0	187.111	219.593	278.65	178.275	0.67149	1.23176	1.83437
MESMT1_0218	Mes1_gene_218	255026	255619	-	197	K07579	K07579; putative methylase	851303913	methyltransferase [Methanosarcina thermophila]	1.82e-142	166.821	175.454	267.841	179.422	0.622834	0.977882	1.57005
MESMT1_0219	Mes1_gene_219	255720	256727	-	335	K07561	dph2; diphthamide synthase subunit DPH2	851303914	diphthamide biosynthesis enzyme Dph2 [Methanosarcina thermophila]	0	189.993	220.867	266.465	158.146	0.713015	1.3966	1.95872
MESMT1_0220	Mes1_gene_220	256708	257280	-	190	K00759	E2.4.2.7, apt; adenine phosphoribosyltransferase [EC:2.4.2.7]	851303915	adenine phosphoribosyltransferase [Methanosarcina thermophila]	4.39e-129	258.404	444.605	269.371	183.496	0.959289	2.42298	2.52581
MESMT1_0221	Mes1_gene_221	257813	258919	-	368			805331208	hypothetical protein MSTHT_1403 [Methanosarcina thermophila TM-1]	0	17.5584	513.247	288.031	189.022	0.0609601	2.71528	44.5419
MESMT1_0222	Mes1_gene_222	259275	260204	-	309	K11212	cofD; LPPG:FO 2-phospho-L-lactate transferase [EC:2.7.8.28]	851303917	LPPG--FO 2-phospho-L-lactate transferase [Methanosarcina thermophila]	0	389.112	319.724	276.859	181.999	1.40545	1.75674	1.24994
MESMT1_0223	Mes1_gene_223	260318	261514	+	398	K06885	K06885	851303918	phosphohydrolase [Methanosarcina thermophila]	0	138.343	218.448	273.607	176.802	0.505628	1.23555	2.4436
MESMT1_0224	Mes1_gene_224	261674	262057	+	127			851303919	hypothetical protein [Methanosarcina thermophila]	8.2e-87	93.2953	123.543	304.166	205.491	0.306725	0.601209	1.96009
MESMT1_0225	Mes1_gene_225	262073	262705	+	210	K03186	ubiX; 3-octaprenyl-4-hydroxybenzoate carboxy-lyase UbiX [EC:4.1.1.-]	805331212	UbiX family decarboxylase associated with menaquinone via futalosine [Methanosarcina thermophila TM-1]	5.52e-142	93.0224	93.2392	278.783	174.355	0.333673	0.534768	1.60267
MESMT1_0226	Mes1_gene_226	263579	265747	-	722	K06915	K06915	851303920	ATPase [Methanosarcina thermophila]	0	89.6135	41.333	283.411	191.527	0.316196	0.215808	0.682512
MESMT1_0227	Mes1_gene_227	265737	267050	-	437			851303921	nuclease [Methanosarcina thermophila]	0	71.7865	128.496	281.05	180.479	0.255422	0.711969	2.78742
MESMT1_0228	Mes1_gene_228	267182	267763	-	193			851303922	acyltransferase [Methanosarcina thermophila]	1.06e-135	42.2376	21.8223	289.009	189.859	0.146146	0.114939	0.786468
MESMT1_0229	Mes1_gene_229	268798	269259	-	153			851303923	hypothetical protein [Methanosarcina thermophila]	1.19e-108	131.165	91.3653	280.287	203.956	0.467967	0.447966	0.957258
MESMT1_0230	Mes1_gene_230	270110	270451	+	113			919166279	hypothetical protein [Methanosarcina thermophila]	5.66e-78	17.273	40.413	285.311	222.555	0.0605411	0.181586	2.99939
MESMT1_0231	Mes1_gene_231	271155	271703	+	182	K06940	K06940	851303925	hypothetical protein [Methanosarcina thermophila]	4.99e-133	63.1731	75.5258	283.932	229.575	0.222494	0.328981	1.4786
MESMT1_0232	Mes1_gene_232	271999	272904	+	301			919166226	hypothetical protein [Methanosarcina thermophila]	0	327.486	159.561	285.906	201.742	1.14543	0.790917	0.690496
MESMT1_0233	Mes1_gene_233	273195	274070	-	291	K00441	frhB; coenzyme F420 hydrogenase beta subunit [EC:1.12.98.1]	851305149	coenzyme F420-reducing hydrogenase [Methanosarcina thermophila]	0	190.778	254.148	265.025	155.369	0.719849	1.63577	2.27238
MESMT1_0234	Mes1_gene_234	274081	274842	-	253	K00443	frhG; coenzyme F420 hydrogenase gamma subunit [EC:1.12.98.1]	851303926	coenzyme F420 hydrogenase subunit gamma [Methanosarcina thermophila]	0	195.062	275.993	275.011	156.455	0.709287	1.76404	2.48707
MESMT1_0235	Mes1_gene_235	274856	275326	-	156	K00442	frhD; coenzyme F420 hydrogenase delta subunit	851303927	coenzyme F420-reducing hydrogenase, FrhD protein [Methanosarcina thermophila]	8.5e-110	186.919	225.238	271.514	154.052	0.688434	1.4621	2.1238
MESMT1_0236	Mes1_gene_236	275332	276702	-	456	K00440	frhA; coenzyme F420 hydrogenase alpha subunit [EC:1.12.98.1]	851303928	coenzyme F420 hydrogenase subunit alpha [Methanosarcina thermophila]	0	204.599	271.373	265.458	146.647	0.77074	1.85052	2.40096
MESMT1_0237	Mes1_gene_237	277532	277894	+	120			851303929	hypothetical protein [Methanosarcina thermophila]	4.31e-83	19.4235	30.8716	284.167	200.53	0.0683526	0.15395	2.2523
MESMT1_0238	Mes1_gene_238	278281	278718	+	145			851303930	hypothetical protein [Methanosarcina thermophila]	8.79e-99	13.4872	14.4984	286.274	211.825	0.0471128	0.0684452	1.4528
MESMT1_0239	Mes1_gene_239	279261	279443	-	60						319.684	4870.4	260.288	187.013	1.22819	26.0431	21.2044
MESMT1_0240	Mes1_gene_240	279538	280212	-	224	K01817	trpF; phosphoribosylanthranilate isomerase [EC:5.3.1.24]	851303931	N-(5'-phosphoribosyl)anthranilate isomerase [Methanosarcina thermophila]	5.7e-163	19.1972	17.7089	281.331	201.917	0.0682371	0.087704	1.28528
MESMT1_0241	Mes1_gene_241	281005	281454	+	149	K02966	RP-S19e, RPS19; small subunit ribosomal protein S19e	851303932	30S ribosomal protein S19e [Methanosarcina thermophila]	2.05e-104	630.12	718.04	281.45	179.774	2.23883	3.99412	1.78402
MESMT1_0242	Mes1_gene_242	281557	281916	+	119	K06875	PDCD5, TFAR19; programmed cell death protein 5	851303933	hypothetical protein [Methanosarcina thermophila]	5.14e-75	513.984	517.777	256.674	158.835	2.00248	3.25985	1.62791
MESMT1_0243	Mes1_gene_243	281921	282523	+	200	K07585	K07585; hypothetical protein	851303934	tRNA (5-methylaminomethyl-2-thiouridylate)-methyltransferase [Methanosarcina thermophila]	3.18e-143	337.51	415.671	281.881	193.244	1.19735	2.15101	1.79648
MESMT1_0244	Mes1_gene_244	282970	283239	+	89	K02910	RP-L31e, RPL31; large subunit ribosomal protein L31e	851303935	50S ribosomal protein L31 [Methanosarcina thermophila]	1.56e-58	468.638	516.048	291.219	189.019	1.60923	2.73014	1.69655
MESMT1_0245	Mes1_gene_245	283272	283931	+	219	K03264	EIF6; translation initiation factor 6	851303936	translation initiation factor IF-6 [Methanosarcina thermophila]	2.79e-155	422.12	364.491	275.688	181.122	1.53115	2.01241	1.31431
MESMT1_0246	Mes1_gene_246	283984	284160	+	58	K02944	RP-LX, rplX; large subunit ribosomal protein LX	851303937	50S ribosomal protein L18a [Methanosarcina thermophila]	7.17e-33	481.246	479.068	278.595	194.427	1.7274	2.464	1.42642
MESMT1_0247	Mes1_gene_247	284166	284600	+	144	K04797	pfdA, PFDN5; prefoldin alpha subunit	851303938	prefoldin subunit alpha [Methanosarcina thermophila]	3.19e-101	475.744	375.264	295.887	197.578	1.60786	1.89933	1.18128
MESMT1_0248	Mes1_gene_248	284712	286025	+	437	K03110	ftsY; fused signal recognition particle receptor	851303939	signal recognition particle-docking protein FtsY [Methanosarcina thermophila]	0	186.79	192.459	286.878	189.454	0.651113	1.01586	1.56019
MESMT1_0249	Mes1_gene_249	286180	286365	-	61			851303940	phage-shock protein [Methanosarcina thermophila]	1.32e-35	169.046	166.69	260.726	180.929	0.648365	0.921303	1.42096
MESMT1_0250	Mes1_gene_250	286752	287381	-	209	K00640	cysE; serine O-acetyltransferase [EC:2.3.1.30]	851303941	serine acetyltransferase [Methanosarcina thermophila]	2.52e-150	67.7549	77.674	270.329	208.443	0.250638	0.37264	1.48676
MESMT1_0251	Mes1_gene_251	287622	288575	-	317			851303942	hypothetical protein [Methanosarcina thermophila]	0	34.9561	35.2403	289.008	199.536	0.120952	0.176611	1.46017
MESMT1_0252	Mes1_gene_252	288749	289159	-	136			851303943	hypothetical protein [Methanosarcina thermophila]	8.2e-75	24.5735	48.1703	273.498	181.098	0.0898489	0.265991	2.96042
MESMT1_0253	Mes1_gene_253	289598	290287	+	229	K03386	E1.11.1.15, PRDX, ahpC; peroxiredoxin (alkyl hydroperoxide reductase subunit C) [EC:1.11.1.15]	805331239	Alkyl hydroperoxide reductase subunit C-like protein [Methanosarcina thermophila TM-1]	6.43e-171	407.91	171.615	268.1	198.715	1.52148	0.863625	0.567621
MESMT1_0254	Mes1_gene_254	290648	291346	+	232	K03386	E1.11.1.15, PRDX, ahpC; peroxiredoxin (alkyl hydroperoxide reductase subunit C) [EC:1.11.1.15]	805331240	Alkyl hydroperoxide reductase subunit C-like protein [Methanosarcina thermophila TM-1]	9.63e-173	46.8904	32.5985	284.205	200.489	0.164988	0.162595	0.985496
MESMT1_0255	Mes1_gene_255	291710	292528	-	272	K00286	E1.5.1.2, proC; pyrroline-5-carboxylate reductase [EC:1.5.1.2]	805331241	Pyrroline-5-carboxylate reductase [Methanosarcina thermophila TM-1]	0	106.565	87.1153	280.831	196.089	0.379463	0.444264	1.17077
MESMT1_0256	Mes1_gene_256	292844	294001	-	385	K00931	proB; glutamate 5-kinase [EC:2.7.2.11]	851303944	glutamate 5-kinase [Methanosarcina thermophila]	0	99.0652	130.645	292.473	199.031	0.338716	0.656404	1.93792
MESMT1_0257	Mes1_gene_257	294139	295482	-	447	K00147	proA; glutamate-5-semialdehyde dehydrogenase [EC:1.2.1.41]	851303945	gamma-glutamyl-phosphate reductase [Methanosarcina thermophila]	0	185.882	167.596	292.365	202.546	0.635786	0.827446	1.30145
MESMT1_0258	Mes1_gene_258	296679	297095	+	138	K09727	K09727; hypothetical protein	851303946	hypothetical protein [Methanosarcina thermophila]	3.75e-97	2037.22	2459.85	276.456	206.387	7.36905	11.9187	1.61739
MESMT1_0259	Mes1_gene_259	297183	297623	-	146			851303947	hypothetical protein [Methanosarcina thermophila]	1.21e-96	172.844	80.4693	257.291	191.837	0.671784	0.419467	0.624408
MESMT1_0260	Mes1_gene_260	297790	298107	-	105	K09131	K09131; hypothetical protein	851303948	hypothetical protein [Methanosarcina thermophila]	1.21e-69	53.9322	48.1617	263.82	200.978	0.204428	0.239637	1.17223
MESMT1_0261	Mes1_gene_261	298768	299877	+	369			851303949	chlorohydrolase [Methanosarcina thermophila]	0	70.5589	75.3824	295.539	202.114	0.238746	0.372969	1.5622
MESMT1_0262	Mes1_gene_262	299896	300348	+	150			851303950	universal stress protein [Methanosarcina thermophila]	1.35e-104	239.778	128.639	285.348	193.28	0.840302	0.665557	0.792045
MESMT1_0263	Mes1_gene_263	300434	301288	+	284			851303951	transcriptional regulator, contains C-terminal CBS domains [Methanosarcina thermophila]	0	229.118	83.8842	281.311	188.192	0.814468	0.445737	0.547274
MESMT1_0264	Mes1_gene_264	301436	302119	+	227	K14654	RIB7, arfC; 2,5-diamino-6-(ribosylamino)-4(3H)-pyrimidinone 5'-phosphate reductase [EC:1.1.1.302]	851305153	diaminohydroxyphosphoribosylaminopyrimidine reductase [Methanosarcina thermophila]	6.26e-159	74.6641	60.0733	287.748	180.136	0.259477	0.333489	1.28523
MESMT1_0265	Mes1_gene_265	302917	303150	-	77						80.6218	54.276	285.906	197.152	0.281987	0.275301	0.976287
MESMT1_0266	Mes1_gene_266	303215	303844	+	209	K16345	xanP; xanthine permease XanP	851303952	xanthine permease [Methanosarcina thermophila]	1.61e-137	54.1434	50.9921	292.064	191.21	0.185382	0.266681	1.43855
MESMT1_0267	Mes1_gene_267	303983	304690	-	235	K06940	K06940	851303953	hypothetical protein [Methanosarcina thermophila]	2.56e-173	53.5615	50.1228	283.012	187.153	0.189255	0.267818	1.41511
MESMT1_0268	Mes1_gene_268	305124	305303	+	59			72395201	conserved hypothetical protein [Methanosarcina barkeri str. Fusaro]	2.58e-29	250.905	182.623	254.087	170.621	0.987475	1.07034	1.08392
MESMT1_0269	Mes1_gene_269	305492	305866	-	124	K06199	crcB; CrcB protein	851303954	chromosome condensation protein CrcB [Methanosarcina thermophila]	1.27e-81	73.1752	103.597	263.944	175.892	0.277238	0.588981	2.12446
MESMT1_0270	Mes1_gene_270	305867	306250	-	127	K06199	crcB; CrcB protein	851303955	camphor resistance protein CrcB [Methanosarcina thermophila]	2.07e-85	131.01	230.548	288.836	196.041	0.45358	1.17602	2.59275
MESMT1_0271	Mes1_gene_271	306562	307755	-	397	K03750	moeA; molybdopterin molybdotransferase [EC:2.10.1.1]	851303956	molybdopterin molybdenumtransferase MoeA [Methanosarcina thermophila]	0	143.319	75.0848	281.825	166.928	0.508541	0.449803	0.884498
MESMT1_0272	Mes1_gene_272	307779	308072	-	97	K03636	moaD; molybdopterin synthase sulfur carrier subunit	851303957	molybdopterin synthase sulfur carrier subunit [Methanosarcina thermophila]	1.1e-61	137.411	102.916	273.351	174.435	0.502691	0.589996	1.17368
MESMT1_0273	Mes1_gene_273	308151	309785	+	544			851303958	TIGR03663 family protein [Methanosarcina thermophila]	0	51.5155	21.2476	277.113	171.678	0.1859	0.123764	0.665757
MESMT1_0274	Mes1_gene_274	310262	310501	+	79			851303960	hypothetical protein [Methanosarcina thermophila]	6.09e-51	103.22	113.62	276.219	172.409	0.37369	0.659015	1.76354
MESMT1_0275	Mes1_gene_275	310753	311217	-	154			851303961	hypothetical protein [Methanosarcina thermophila]	2.57e-109	292.603	155.042	305.577	193.043	0.957541	0.803147	0.83876
MESMT1_0276	Mes1_gene_276	311621	312937	+	438	K00425	cydA; cytochrome d ubiquinol oxidase subunit I [EC:1.10.3.-]	851303962	cytochrome ubiquinol oxidase subunit I [Methanosarcina thermophila]	0	66.414	51.9051	305.395	183.201	0.217469	0.283323	1.30282
MESMT1_0277	Mes1_gene_277	312939	313982	+	347	K00426	cydB; cytochrome d ubiquinol oxidase subunit II [EC:1.10.3.-]	851303963	cytochrome D ubiquinol oxidase subunit II [Methanosarcina thermophila]	0	87.7966	54.3861	272.132	163.821	0.322624	0.331985	1.02901
MESMT1_0278	Mes1_gene_278	314021	316780	-	919	K01537	E3.6.3.8; Ca2+-transporting ATPase [EC:3.6.3.8]	851303964	ATPase [Methanosarcina thermophila]	0	149.341	183.796	286.304	178.289	0.521618	1.03089	1.97633
MESMT1_0279	Mes1_gene_279	317054	318394	+	446			805331264	Phytoene dehydrogenase [Methanosarcina thermophila TM-1]	0	22.8786	40.6695	292.23	183.097	0.0782898	0.22212	2.83715
MESMT1_0280	Mes1_gene_280	318818	319093	+	91			851303966	hypothetical protein [Methanosarcina thermophila]	9.03e-62	691.127	173.239	271.516	167.098	2.54544	1.03675	0.407299
MESMT1_0281	Mes1_gene_281	319270	320700	-	476	K00135	E1.2.1.16, gabD; succinate-semialdehyde dehydrogenase (NADP+) [EC:1.2.1.16]	851303967	aldehyde dehydrogenase [Methanosarcina thermophila]	0	68.0478	46.2039	286.971	171.06	0.237124	0.270103	1.13908
MESMT1_0282	Mes1_gene_282	320795	321997	-	400			851303968	MFS transporter [Methanosarcina thermophila]	0	20.9094	21.1149	277.757	181.211	0.0752794	0.116521	1.54785
MESMT1_0283	Mes1_gene_283	322846	324960	+	704			851303969	hypothetical protein [Methanosarcina thermophila]	0	120.463	33.9106	296.034	193.075	0.406923	0.175634	0.431615
MESMT1_0284	Mes1_gene_284	325086	326810	+	574	K07027	K07027	805331269	Dolichol-P-glucose synthetase [Methanosarcina thermophila TM-1]	0	87.6026	43.9594	278.724	170.558	0.314298	0.257738	0.820044
MESMT1_0285	Mes1_gene_285	326850	327200	+	116			851303971	transcriptional regulator [Methanosarcina thermophila]	3.2e-79	111.296	42.5694	278.421	171.328	0.39974	0.248468	0.621574
MESMT1_0286	Mes1_gene_286	327281	327703	-	140	K07722	nikR; CopG family transcriptional regulator, nickel-responsive regulator	851303972	nickel-responsive regulator [Methanosarcina thermophila]	1.19e-97	223.447	135.996	298.6	194.535	0.748315	0.699081	0.934207
MESMT1_0287	Mes1_gene_287	328103	329461	-	452			851303973	coenzyme F390 synthetase [Methanosarcina thermophila]	0	28.7453	23.6387	291.075	172.705	0.0987557	0.136873	1.38598
MESMT1_0288	Mes1_gene_288	329900	330274	+	124			851303974	hypothetical protein [Methanosarcina thermophila]	3.79e-86	75.2079	194.244	273.602	166.059	0.274881	1.16973	4.2554
MESMT1_0289	Mes1_gene_289	330305	330994	+	229			851303975	hypothetical protein [Methanosarcina thermophila]	8.89e-167	124.002	168.367	272.566	155.689	0.454945	1.08143	2.37706
MESMT1_0290	Mes1_gene_290	331152	331718	-	188			805331275	hypothetical protein MSTHT_1470 [Methanosarcina thermophila TM-1]	1.14e-134	28.9034	57.3167	278.73	180.121	0.103697	0.318212	3.06868
MESMT1_0291	Mes1_gene_291	331702	332031	-	109			851303976	pyrimidine dimer DNA glycosylase [Methanosarcina thermophila]	1.24e-75	17.3237	15.8474	268.929	164.983	0.0644173	0.0960551	1.49114
MESMT1_0292	Mes1_gene_292	332259	333269	+	336			851303977	hypothetical protein [Methanosarcina thermophila]	0	25.2573	134.122	281.709	179.574	0.0896574	0.746891	8.33049
MESMT1_0293	Mes1_gene_293	333592	333828	-	78	K09779	K09779; hypothetical protein	851303978	DUF378 domain-containing protein [Methanosarcina thermophila]	1.36e-47	675.404	340.448	259.438	189.47	2.60334	1.79684	0.690206
MESMT1_0294	Mes1_gene_294	334165	334494	-	109			851303979	hypothetical protein [Methanosarcina thermophila]	1.33e-70	145.519	88.2929	282.691	225.105	0.514764	0.392229	0.761959
MESMT1_0295	Mes1_gene_295	335046	335786	-	246	K06167	phnP; phosphoribosyl 1,2-cyclic phosphate phosphodiesterase [EC:3.1.4.55]	851303980	ATP-binding protein [Methanosarcina thermophila]	0	61.72	105.863	255.11	165.628	0.241935	0.639165	2.64188
MESMT1_0296	Mes1_gene_296	335789	337069	-	426			851303981	ATPase AAA [Methanosarcina thermophila]	0	92.3795	255.155	285.921	190.177	0.323094	1.34167	4.15257
MESMT1_0297	Mes1_gene_297	337549	338262	+	237	K01923	purC; phosphoribosylaminoimidazole-succinocarboxamide synthase [EC:6.3.2.6]	851303982	phosphoribosylaminoimidazolesuccinocarboxamide synthase [Methanosarcina thermophila]	1.89e-170	82.4695	79.5226	289.2	212.958	0.285164	0.373419	1.30949
MESMT1_0298	Mes1_gene_298	338411	339637	-	408			851305155	hypothetical protein [Methanosarcina thermophila]	0	69.2665	87.9829	275.922	183.14	0.251036	0.480414	1.91372
MESMT1_0299	Mes1_gene_299	339634	339999	-	121	K07108	K07108	851303983	transcriptional regulator [Methanosarcina thermophila]	9.04e-84	474.839	541.949	274.801	189.971	1.72794	2.85279	1.65098
MESMT1_0300	Mes1_gene_300	340215	340523	-	102	K03113	EIF1, SUI1; translation initiation factor 1	851303984	translation initiation factor [Methanosarcina thermophila]	2.98e-69	2696.22	3719.75	271.541	194.236	9.9293	19.1507	1.9287
MESMT1_0301	Mes1_gene_301	341086	341334	+	82			805331285	Mn-dependent transcriptional regulator [Methanosarcina thermophila TM-1]	1.07e-50	622.192	217.527	269.098	195.852	2.31214	1.11067	0.480365
MESMT1_0302	Mes1_gene_302	341699	343846	+	715	K01952	purL, PFAS; phosphoribosylformylglycinamidine synthase [EC:6.3.5.3]	851303985	phosphoribosylformylglycinamidine synthase II [Methanosarcina thermophila]	0	90.0461	136.689	284.132	182.044	0.316917	0.750857	2.36926
MESMT1_0303	Mes1_gene_303	344230	345216	+	328	K01176	E3.2.1.1, amyA, malS; alpha-amylase [EC:3.2.1.1]	805331287	Alpha-amylase [Methanosarcina thermophila TM-1]	0	114.877	123.38	285.484	202.56	0.402394	0.609105	1.5137
MESMT1_0304	Mes1_gene_304	345213	346409	+	398	K07405	E3.2.1.1A; alpha-amylase [EC:3.2.1.1]	851303987	alpha-amylase [Methanosarcina thermophila]	0	121.787	78.9535	280.379	186.177	0.434365	0.424077	0.976313
MESMT1_0305	Mes1_gene_305	346448	347257	+	269	K07013	K07013	851303988	hypothetical protein [Methanosarcina thermophila]	0	165.388	159.103	276.514	184.286	0.598118	0.863348	1.44344
MESMT1_0306	Mes1_gene_306	347254	349275	+	673			851303989	glucan 1,4-alpha-glucosidase [Methanosarcina thermophila]	0	173.502	98.0976	283.017	185.102	0.613047	0.529964	0.864475
MESMT1_0307	Mes1_gene_307	349402	350349	-	315	K04773	sppA; protease IV [EC:3.4.21.-]	805331291	Periplasmic serine protease [Methanosarcina thermophila TM-1]	0	119	78.0193	282.36	191.307	0.421448	0.407822	0.967669
MESMT1_0308	Mes1_gene_308	350919	353033	+	704	K01874	MARS, metG; methionyl-tRNA synthetase [EC:6.1.1.10]	851303990	methionine--tRNA ligase [Methanosarcina thermophila]	0	212.184	145.003	292.18	197.06	0.726211	0.735833	1.01325
MESMT1_0309	Mes1_gene_309	353259	353792	-	177	K05873	E4.6.1.1B, cyaB; adenylate cyclase, class 2 [EC:4.6.1.1]	851303991	adenylate cyclase [Methanosarcina thermophila]	2.67e-123	87.7863	44.0701	273.714	195.883	0.320723	0.224982	0.701484
MESMT1_0310	Mes1_gene_310	353918	354316	-	132	K07068	K07068	851303992	transcriptional regulator [Methanosarcina thermophila]	2.64e-93	88.3551	78.6414	260.516	184.454	0.339155	0.426347	1.25709
MESMT1_0311	Mes1_gene_311	354322	355494	-	390	K00626	E2.3.1.9, atoB; acetyl-CoA C-acetyltransferase [EC:2.3.1.9]	851303993	acetyl-CoA acetyltransferase [Methanosarcina thermophila]	0	171.391	201.9	277.676	170.802	0.617232	1.18207	1.91511
MESMT1_0312	Mes1_gene_312	355512	356561	-	349	K01641	E2.3.3.10; hydroxymethylglutaryl-CoA synthase [EC:2.3.3.10]	851303994	hydroxymethylglutaryl-CoA synthase [Methanosarcina thermophila]	0	140.652	223.061	282.874	196.273	0.497225	1.13648	2.28565
MESMT1_0313	Mes1_gene_313	356610	357350	-	246	K07731	K07731; putative transcriptional regulator	851303995	transcriptional regulator [Methanosarcina thermophila]	2.16e-178	64.0345	273.229	285.769	201.032	0.224078	1.35913	6.06543
MESMT1_0314	Mes1_gene_314	357588	358307	+	239	K07464	K07464; putative RecB family exonuclease	805334481	RecB family exonuclease [Methanosarcina thermophila CHTI-55]	2.49e-170	30.4368	32.1665	274.67	186.188	0.110812	0.172764	1.55907
MESMT1_0315	Mes1_gene_315	358384	358809	-	141	K00640	cysE; serine O-acetyltransferase [EC:2.3.1.30]	851303997	serine acetyltransferase [Methanosarcina thermophila]	1.01e-96	140.013	89.4408	265.865	223.562	0.526631	0.400072	0.759681
MESMT1_0316	Mes1_gene_316	359636	361483	+	615	K00390	cysH; phosphoadenosine phosphosulfate reductase [EC:1.8.4.8]	851303998	phosphoadenosine phosphosulfate reductase [Methanosarcina thermophila]	0	38.5658	118.856	291.187	188.533	0.132444	0.630425	4.75995
MESMT1_0317	Mes1_gene_317	361625	361879	-	84	K14475	ICP; inhibitor of cysteine peptidase	851303999	protease inhibitor domain protein [Methanosarcina thermophila]	2.48e-55	691.249	150.884	256.454	180.858	2.69541	0.834263	0.309513
MESMT1_0318	Mes1_gene_318	362227	363324	-	365	K04479	K04479; DNA polymerase IV (archaeal DinB-like DNA polymerase) [EC:2.7.7.7]	851304000	DNA polymerase IV [Methanosarcina thermophila]	0	26.9006	24.1547	287.911	190.864	0.0934339	0.126554	1.35448
MESMT1_0319	Mes1_gene_319	363593	364576	+	327	K02006	cbiO; cobalt/nickel transport system ATP-binding protein	805331303	ATPase component NikO of energizing module of nickel ECF transporter [Methanosarcina thermophila TM-1]	0	45.8972	34.5455	282.276	176.249	0.162597	0.196004	1.20546
MESMT1_0320	Mes1_gene_320	364615	365421	+	268	K02008	cbiQ; cobalt/nickel transport system permease protein	851304001	cobalt ECF transporter T component CbiQ [Methanosarcina thermophila]	0	34.4756	23.1442	288.782	182.886	0.119383	0.126549	1.06003
MESMT1_0321	Mes1_gene_321	365921	366586	+	221	K02007	cbiM; cobalt/nickel transport system permease protein	851304002	cobalamin biosynthesis protein CbiM [Methanosarcina thermophila]	7.59e-155	174.251	791.403	281.836	186.301	0.618273	4.24799	6.87074
MESMT1_0322	Mes1_gene_322	366583	366888	+	101	K02009	cbiN; cobalt/nickel transport protein	851304003	cobalamin biosynthesis protein CbiN [Methanosarcina thermophila]	2.83e-62	188.692	686.056	274.917	174.241	0.68636	3.9374	5.73665
MESMT1_0323	Mes1_gene_323	367084	367797	-	237	K10773	NTH; endonuclease III [EC:4.2.99.18]	851304004	endonuclease III [Methanosarcina thermophila]	1.02e-174	78.1992	207.177	287.719	191.379	0.27179	1.08255	3.98302
MESMT1_0324	Mes1_gene_324	367921	369273	-	450	K00383	E1.8.1.7, GSR, gor; glutathione reductase (NADPH) [EC:1.8.1.7]	851304005	glutathione reductase [Methanosarcina thermophila]	0	19.5772	26.5044	281.685	200.788	0.0695003	0.132002	1.89931
MESMT1_0325	Mes1_gene_325	369684	371300	+	538	K00602	purH; phosphoribosylaminoimidazolecarboxamide formyltransferase / IMP cyclohydrolase [EC:2.1.2.3 3.5.4.10]	805334470	IMP cyclohydrolase [Methanosarcina thermophila CHTI-55]	0	451.123	490.901	274.624	195.224	1.6427	2.51455	1.53075
MESMT1_0326	Mes1_gene_326	372002	372787	+	261			805331310	Transcriptional regulator, ArsR family [Methanosarcina thermophila TM-1]	0	73.9452	80.3173	275.025	223.049	0.268867	0.360089	1.33928
MESMT1_0327	Mes1_gene_327	372966	373889	-	307			851304007	prenyltransferase [Methanosarcina thermophila]	0	24.7481	167.368	275.397	220.63	0.0898635	0.758591	8.44159
MESMT1_0328	Mes1_gene_328	374139	374387	+	82	K06901	pbuG; putative MFS transporter, AGZA family, xanthine/uracil permease	805331312	Xanthine/uracil/thiamine/ascorbate permease family protein [Methanosarcina thermophila TM-1]	7.45e-54	32.908	30.0038	264.204	185.863	0.124556	0.16143	1.29604
MESMT1_0329	Mes1_gene_329	374378	374746	+	122	K06901	pbuG; putative MFS transporter, AGZA family, xanthine/uracil permease	805331313	Xanthine/uracil/thiamine/ascorbate permease family protein [Methanosarcina thermophila TM-1]	1.31e-79	21.1734	11.1355	270.915	198.38	0.078155	0.0561325	0.71822
MESMT1_0330	Mes1_gene_330	374743	375435	+	230	K06901	pbuG; putative MFS transporter, AGZA family, xanthine/uracil permease	805331314	Xanthine/uracil/thiamine/ascorbate permease family protein [Methanosarcina thermophila TM-1]	1.98e-158	46.4715	15.0928	281.805	202.014	0.164907	0.0747118	0.453055
MESMT1_0331	Mes1_gene_331	375604	376218	-	204	K07034	K07034	851304008	hypothetical protein [Methanosarcina thermophila]	3.64e-141	2160.31	105.079	277.446	195.184	7.7864	0.53836	0.069141
MESMT1_0332	Mes1_gene_332	376871	377071	-	66			851304009	hypothetical protein [Methanosarcina thermophila]	1.57e-39	640.89	356.821	273.243	209.502	2.34549	1.70319	0.726154
MESMT1_0333	Mes1_gene_333	377260	378594	-	444			851304010	MFS transporter [Methanosarcina thermophila]	0	626.923	45.0495	278.541	171.031	2.25074	0.263399	0.117028
MESMT1_0334	Mes1_gene_334	379251	379826	+	191			851304011	carbonate dehydratase [Methanosarcina thermophila]	1.86e-137	71.791	42.1537	273.517	169.432	0.262474	0.248794	0.947879
MESMT1_0335	Mes1_gene_335	380017	381564	+	515	K15633	gpmI; 2,3-bisphosphoglycerate-independent phosphoglycerate mutase [EC:5.4.2.12]	851304012	2,3-bisphosphoglycerate-independent phosphoglycerate mutase [Methanosarcina thermophila]	0	173.326	98.9368	279.578	174.445	0.619956	0.567151	0.914824
MESMT1_0336	Mes1_gene_336	381831	382793	+	320	K06984	K06984; beta-ribofuranosylaminobenzene 5'-phosphate synthase [EC:2.4.2.54]	851304013	beta-ribofuranosylaminobenzene 5'-phosphate synthase [Methanosarcina thermophila]	0	309.092	150.505	280.791	168.94	1.10079	0.890878	0.809307
MESMT1_0337	Mes1_gene_337	382805	383743	-	312			851304014	cation transporter [Methanosarcina thermophila]	0	124.808	63.2523	272.981	153.484	0.457204	0.41211	0.90137
MESMT1_0338	Mes1_gene_338	383891	384907	-	338	K04799	FEN1, RAD2; flap endonuclease-1 [EC:3.-.-.-]	851304015	flap endonuclease-1 [Methanosarcina thermophila]	0	127.228	119.006	294.336	175.105	0.432253	0.679627	1.57229
MESMT1_0339	Mes1_gene_339	385508	385810	-	100			851304016	hypothetical protein [Methanosarcina thermophila]	3.26e-64	1228.27	2538.39	265.497	182.63	4.62629	13.8991	3.00437
MESMT1_0340	Mes1_gene_340	386323	386646	-	107			851304017	hypothetical protein [Methanosarcina thermophila]	1.53e-71	238.789	95.6925	266.173	196.805	0.897118	0.486231	0.541993
MESMT1_0341	Mes1_gene_341	387080	387976	+	298			851304018	hypothetical protein [Methanosarcina thermophila]	0	46.9497	47.0577	285.314	182.137	0.164554	0.258365	1.57009
MESMT1_0342	Mes1_gene_342	388066	388866	+	266	K17686	copA, ATP7; Cu+-exporting ATPase [EC:3.6.3.54]	851304019	potassium ABC transporter ATPase [Methanosarcina thermophila]	0	137.27	195.401	280.568	176.164	0.489258	1.1092	2.2671
MESMT1_0343	Mes1_gene_343	389263	390876	+	537	K00400	K00400; methyl coenzyme M reductase system, component A2	851304020	methyl coenzyme M reductase system, component A2 [Methanosarcina thermophila]	0	327.046	271.018	292.287	177.81	1.11892	1.5242	1.36221
MESMT1_0344	Mes1_gene_344	390950	392479	+	509			851304021	hypothetical protein [Methanosarcina thermophila]	0	284.595	344.737	285.175	185.258	0.997969	1.86085	1.86464
MESMT1_0345	Mes1_gene_345	392718	393164	+	148			851304022	methanogenesis marker protein 6 [Methanosarcina thermophila]	3.45e-103	196.955	228.139	272.202	169.655	0.723562	1.34473	1.85848
MESMT1_0346	Mes1_gene_346	393161	393673	+	170			851305159	hypothetical protein [Methanosarcina thermophila]	7.94e-115	196.875	217.72	264.367	164.77	0.744704	1.32136	1.77434
MESMT1_0347	Mes1_gene_347	393670	394917	+	415			851304023	hypothetical protein [Methanosarcina thermophila]	0	192.851	240.95	288.59	176.482	0.668253	1.36529	2.04307
MESMT1_0348	Mes1_gene_348	394925	395524	+	199			851304024	methanogenesis marker protein 17 [Methanosarcina thermophila]	1.32e-142	242.012	795.032	287.755	192.26	0.841035	4.1352	4.91679
MESMT1_0349	Mes1_gene_349	395526	396461	+	311			851304025	hypothetical protein [Methanosarcina thermophila]	0	96.7054	161.631	277.136	188.163	0.348946	0.858992	2.46167
MESMT1_0350	Mes1_gene_350	396606	397085	+	159			851304026	carboxymuconolactone decarboxylase [Methanosarcina thermophila]	3.46e-111	227.085	197.668	268.722	197.436	0.845054	1.00118	1.18475
MESMT1_0351	Mes1_gene_351	397585	398079	+	164			805331335	Matrixin [Methanosarcina thermophila TM-1]	9.34e-116	87.7733	49.0516	277.976	195.148	0.315759	0.251356	0.796039
MESMT1_0352	Mes1_gene_352	398130	398567	-	145	K03574	MUTT, NUDT1, MTH1; 7,8-dihydro-8-oxoguanine triphosphatase [EC:3.6.1.-]	851304028	DNA mismatch repair protein MutT [Methanosarcina thermophila]	6.87e-101	190.125	156.071	265.275	187.873	0.716712	0.830726	1.15908
MESMT1_0353	Mes1_gene_353	399150	400121	+	323			919166227	hypothetical protein [Methanosarcina thermophila]	0	44.3073	53.803	285.158	208.275	0.155378	0.258327	1.66257
MESMT1_0354	Mes1_gene_354	400313	402031	+	572	K03738	E1.2.7.5, aor; aldehyde:ferredoxin oxidoreductase [EC:1.2.7.5]	851304029	aldehyde ferredoxin oxidoreductase [Methanosarcina thermophila]	0	33.7001	57.3684	275.444	189.607	0.122348	0.302565	2.47298
MESMT1_0355	Mes1_gene_355	402426	402812	+	128	K03263	EIF5A; translation initiation factor 5A	851304030	translation initiation factor IF-5A [Methanosarcina thermophila]	1.22e-85	604.18	360.999	289.598	217.244	2.08628	1.66172	0.796501
MESMT1_0356	Mes1_gene_356	402869	403768	+	299	K01480	E3.5.3.11, speB; agmatinase [EC:3.5.3.11]	805331340	Agmatinase [Methanosarcina thermophila TM-1]	0	209.405	73.0491	290.738	201.656	0.720254	0.362246	0.502941
MESMT1_0357	Mes1_gene_357	403920	404105	-	61			851305161	hypothetical protein [Methanosarcina thermophila]	3.1e-38	792.978	389.613	272.347	188.245	2.91165	2.06972	0.710841
MESMT1_0358	Mes1_gene_358	404306	404485	-	59			851304032	hypothetical protein [Methanosarcina thermophila]	3.07e-36	135.51	130.741	278.167	209.558	0.487152	0.623892	1.28069
MESMT1_0359	Mes1_gene_359	405600	405956	-	118			851304033	nitrogen regulatory protein P-II [Methanosarcina thermophila]	1.58e-79	100.885	34.5295	280.151	211.073	0.36011	0.163591	0.45428
MESMT1_0360	Mes1_gene_360	405949	406674	-	241			851304034	hypothetical protein [Methanosarcina thermophila]	8.37e-166	89.7682	35.5024	287.191	221.994	0.312573	0.159925	0.511641
MESMT1_0361	Mes1_gene_361	406671	407177	-	168			851304035	hypothetical protein [Methanosarcina thermophila]	1.45e-107	130.047	71.4675	268.879	191.048	0.483664	0.374081	0.773432
MESMT1_0362	Mes1_gene_362	407077	407337	+	86						199.322	83.0104	231.309	180.289	0.861714	0.46043	0.534319
MESMT1_0363	Mes1_gene_363	408029	409183	-	384	K03455	TC.KEF; monovalent cation:H+ antiporter-2, CPA2 family	805331346	Glutathione-regulated potassium-efflux system protein KefC [Methanosarcina thermophila TM-1]	0	16.4987	21.9924	280.262	202.347	0.058869	0.108686	1.84624
MESMT1_0364	Mes1_gene_364	409186	410019	-	277	K03455	TC.KEF; monovalent cation:H+ antiporter-2, CPA2 family	805331347	Glutathione-regulated potassium-efflux system protein KefC [Methanosarcina thermophila TM-1]	0	58.4934	70.32	270.5	192.79	0.216242	0.364749	1.68676
MESMT1_0365	Mes1_gene_365	411047	412672	+	541			851304036	4Fe-4S ferredoxin [Methanosarcina thermophila]	0	321.117	308.302	287.316	199.741	1.11764	1.54351	1.38104
MESMT1_0366	Mes1_gene_366	412751	414109	-	452	K01756	purB, ADSL; adenylosuccinate lyase [EC:4.3.2.2]	851304037	adenylosuccinate lyase [Methanosarcina thermophila]	0	351.534	596.191	280.348	186.432	1.25392	3.19789	2.55031
MESMT1_0367	Mes1_gene_367	414678	415421	+	247	K17104	E2.5.1.41; phosphoglycerol geranylgeranyltransferase [EC:2.5.1.41]	851304039	geranylgeranylglyceryl/heptaprenylglyceryl phosphate synthase [Methanosarcina thermophila]	1.11e-175	336.042	412.207	279.471	177.743	1.20242	2.31912	1.9287
MESMT1_0368	Mes1_gene_368	415984	417738	+	584	K00400	K00400; methyl coenzyme M reductase system, component A2	851304040	ABC transporter ATP-binding protein [Methanosarcina thermophila]	0	181.44	175.599	290.547	208.87	0.624476	0.84071	1.34627
MESMT1_0369	Mes1_gene_369	417940	418671	-	243			805331353	iron-sulfur flavoprotein [Methanosarcina thermophila TM-1]	1.87e-178	34.103	63.7887	264.764	175.899	0.128805	0.362643	2.81544
MESMT1_0370	Mes1_gene_370	418774	419421	-	215			851304042	hypothetical protein [Methanosarcina thermophila]	1.38e-156	31.466	39.1994	283.934	189.918	0.110822	0.206402	1.86247
MESMT1_0371	Mes1_gene_371	419639	419809	-	56			932223407	hypothetical protein [Methanosarcina flavescens]	3.65e-10	8.91511	10.9224	251.526	178.831	0.0354442	0.0610767	1.72318
MESMT1_0372	Mes1_gene_372	420223	421578	+	451			919166228	histidine kinase [Methanosarcina thermophila]	0	63.6607	83.745	287.658	196.405	0.221307	0.42639	1.92669
MESMT1_0373	Mes1_gene_373	421816	423129	-	437			851305163	S-layer domain protein [Methanosarcina thermophila]	0	174.463	187.058	299.81	211.079	0.581912	0.886199	1.52291
MESMT1_0374	Mes1_gene_374	423119	423988	-	289	K02003	ABC.CD.A; putative ABC transport system ATP-binding protein	851304043	ABC transporter ATP-binding protein [Methanosarcina thermophila]	0	114.774	111.205	275.958	178.304	0.415912	0.623683	1.49955
MESMT1_0375	Mes1_gene_375	424625	425839	-	404	K02004	ABC.CD.P; putative ABC transport system permease protein	851304044	ABC transporter permease [Methanosarcina thermophila]	0	363.869	409.518	297.289	192.006	1.22396	2.13284	1.74258
MESMT1_0376	Mes1_gene_376	425882	427123	-	413			851304045	S-layer domain protein [Methanosarcina thermophila]	0	488.676	496.859	291.021	195.701	1.67918	2.53887	1.51197
MESMT1_0377	Mes1_gene_377	427137	427844	-	235	K02003	ABC.CD.A; putative ABC transport system ATP-binding protein	805331360	ABC transporter, ATP-binding protein [Methanosarcina thermophila TM-1]	4.16e-168	326.483	789.83	270.979	176.406	1.20483	4.47733	3.71616
MESMT1_0378	Mes1_gene_378	429059	429283	-	74			851304046	hypothetical protein [Methanosarcina thermophila]	5.65e-46	2024.18	68060.2	591.005	419.245	3.42497	162.34	47.3989
MESMT1_0379	Mes1_gene_379	431608	432441	-	277	K01992	ABC-2.P; ABC-2 type transport system permease protein	851304047	multidrug ABC transporter permease [Methanosarcina thermophila]	0	388.661	672.295	279.53	177.685	1.39041	3.78363	2.72123
MESMT1_0380	Mes1_gene_380	432438	433427	-	329	K01990	ABC-2.A; ABC-2 type transport system ATP-binding protein	851304048	daunorubicin ABC transporter ATPase [Methanosarcina thermophila]	0	346.474	987.069	299.995	198.975	1.15493	4.96076	4.29528
MESMT1_0381	Mes1_gene_381	434701	435009	+	102			851304050	heat-shock protein [Methanosarcina thermophila]	9.11e-70	251.614	241.778	270.946	186.281	0.92865	1.29792	1.39764
MESMT1_0382	Mes1_gene_382	435131	435340	+	69			851305165	small metal-binding protein [Methanosarcina thermophila]	9.16e-43	138.837	49.8062	261.752	152.169	0.530414	0.327309	0.617081
MESMT1_0383	Mes1_gene_383	436255	437613	+	452	K01915	glnA; glutamine synthetase [EC:6.3.1.2]	805331367	Glutamine synthetase type I [Methanosarcina thermophila TM-1]	0	54.546	4688.99	286.151	174.471	0.190619	26.8755	140.99
MESMT1_0384	Mes1_gene_384	438429	439481	+	350			851304053	hypothetical protein [Methanosarcina thermophila]	0	103.514	241.227	289.602	172.314	0.357437	1.39992	3.91656
MESMT1_0385	Mes1_gene_385	439478	440989	+	503			851304054	glutamate synthase [Methanosarcina thermophila]	0	84.0634	216.42	282.585	167.809	0.29748	1.28968	4.33535
MESMT1_0386	Mes1_gene_386	440995	441738	+	247			851304055	hypothetical protein [Methanosarcina thermophila]	4.04e-179	92.2067	194.305	286.162	163.17	0.322219	1.19081	3.69565
MESMT1_0387	Mes1_gene_387	441745	442788	+	347	K00441	frhB; coenzyme F420 hydrogenase beta subunit [EC:1.12.98.1]	851304056	hypothetical protein [Methanosarcina thermophila]	0	84.146	152.782	270.018	154.823	0.311631	0.986815	3.16661
MESMT1_0388	Mes1_gene_388	443141	443335	+	64			851229804	transposase [Methanosarcina barkeri]	8.2e-22	22.4764	72.7937	282.123	207.394	0.0796688	0.350992	4.40564
MESMT1_0389	Mes1_gene_389	443383	443568	-	61			851304057	hypothetical protein [Methanosarcina thermophila]	1.82e-32	36.8827	38.158	276.797	202.955	0.133248	0.188012	1.41099
MESMT1_0390	Mes1_gene_390	443620	444351	-	243			805331372	hypothetical protein MSTHT_1567 [Methanosarcina thermophila TM-1]	2.68e-174	42.6939	84.7114	301.156	206.982	0.141767	0.40927	2.88693
MESMT1_0391	Mes1_gene_391	444789	445592	+	267			851305167	ArsR family transcriptional regulator [Methanosarcina thermophila]	0	215.684	1603.37	293.02	214.306	0.736073	7.48168	10.1643
MESMT1_0392	Mes1_gene_392	445884	447077	-	397			851304058	peptidase M24 [Methanosarcina thermophila]	0	84.5872	66.6377	263.616	179.856	0.320873	0.370505	1.15468
MESMT1_0393	Mes1_gene_393	447482	448021	+	179			851304059	metal-binding protein [Methanosarcina thermophila]	7.39e-129	94.5745	71.2506	276.379	187.448	0.342191	0.38011	1.11081
MESMT1_0394	Mes1_gene_394	448102	448809	+	235	K06988	K06988	851304060	NADPH-dependent F420 reductase [Methanosarcina thermophila]	3.87e-168	226.627	140.871	274.974	190.563	0.824177	0.73924	0.896943
MESMT1_0395	Mes1_gene_395	449305	449460	+	51						184.453	251.426	271.583	199.215	0.679175	1.26208	1.85825
MESMT1_0396	Mes1_gene_396	449457	449942	+	161	K03390	hdrC; heterodisulfide reductase subunit C [EC:1.8.98.1]	851304061	CoB--CoM heterodisulfide reductase subunit C [Methanosarcina thermophila]	1.16e-113	425.428	465.012	270.207	172.96	1.57445	2.68855	1.7076
MESMT1_0397	Mes1_gene_397	449954	450856	+	300	K03389	hdrB; heterodisulfide reductase subunit B [EC:1.8.98.1]	851304062	CoB--CoM heterodisulfide reductase subunit B [Methanosarcina thermophila]	0	189.294	119.552	280.426	188.283	0.675024	0.634956	0.940643
MESMT1_0398	Mes1_gene_398	450966	451433	-	155	K09706	K09706; hypothetical protein	851304063	(Fe-S)-binding protein [Methanosarcina thermophila]	8.31e-113	160.429	113.341	277.381	196.558	0.578371	0.57663	0.99699
MESMT1_0399	Mes1_gene_399	451486	452019	-	177			851304064	hypothetical protein [Methanosarcina thermophila]	1.04e-124	103.845	147.6	288.828	204.98	0.359538	0.72007	2.00277
MESMT1_0400	Mes1_gene_400	452472	452810	+	112	K06933	K06933	851304065	hypothetical protein [Methanosarcina thermophila]	1.22e-75	114.111	240.216	272.812	184.471	0.418279	1.30219	3.1132
MESMT1_0401	Mes1_gene_401	452865	453707	+	280	K03593	mrp; ATP-binding protein involved in chromosome partitioning	851304066	ATP-binding protein [Methanosarcina thermophila]	0	135.178	219.786	274.241	180.769	0.492918	1.21583	2.46661
MESMT1_0402	Mes1_gene_402	454309	454836	+	175	K03671	trxA; thioredoxin 1	851304067	thiol reductase thioredoxin [Methanosarcina thermophila]	3.5e-124	352.97	207.29	279.089	189.297	1.26472	1.09505	0.865846
MESMT1_0403	Mes1_gene_403	454962	455645	+	227			851304068	cytochrome C biogenesis protein CcdA [Methanosarcina thermophila]	5.11e-156	181.924	82.4643	273.293	179.815	0.665674	0.458606	0.688934
MESMT1_0404	Mes1_gene_404	456001	456732	-	243	K06042	E5.4.1.2, cobH, cbiC; precorrin-8X methylmutase [EC:5.4.1.2]	851304069	precorrin-8X methylmutase [Methanosarcina thermophila]	1.99e-175	137.193	87.7733	281.837	181.256	0.486781	0.484249	0.994799
MESMT1_0405	Mes1_gene_405	456722	457522	-	266	K05934	E2.1.1.131, cobJ, cbiH; precorrin-3B C17-methyltransferase [EC:2.1.1.131]	851304070	precorrin-3B C(17)-methyltransferase [Methanosarcina thermophila]	0	133.464	119.386	277.209	184.932	0.481455	0.645565	1.34086
MESMT1_0406	Mes1_gene_406	457491	457844	-	117	K02189	cbiG; cobalt-precorrin 5A hydrolase [EC:3.7.1.12]	851304071	cobalamin biosynthesis protein [Methanosarcina thermophila]	1.68e-77	111.968	122.405	255.178	170.082	0.438782	0.719681	1.64018
MESMT1_0407	Mes1_gene_407	457921	458322	-	133	K02189	cbiG; cobalt-precorrin 5A hydrolase [EC:3.7.1.12]	851304072	cobalamin biosynthesis protein CbiG [Methanosarcina thermophila]	9.31e-90	129.411	115.223	291.576	194.906	0.443831	0.591173	1.33198
MESMT1_0408	Mes1_gene_408	458463	459191	-	242	K05936	cobM, cbiF; precorrin-4/cobalt-precorrin-4 C11-methyltransferase [EC:2.1.1.133 2.1.1.271]	851304073	cobalt-precorrin-4 C(11)-methyltransferase [Methanosarcina thermophila]	1.51e-174	105.867	59.9519	283.486	193.382	0.373447	0.310018	0.830152
MESMT1_0409	Mes1_gene_409	459264	459872	-	202	K03394	cobI-cbiL; precorrin-2/cobalt-factor-2 C20-methyltransferase [EC:2.1.1.130 2.1.1.151]	851304074	precorrin-2 C(20)-methyltransferase [Methanosarcina thermophila]	3.78e-144	122.347	51.5237	282.671	192.614	0.432823	0.267497	0.618029
MESMT1_0410	Mes1_gene_410	459933	460487	-	184	K02191	cbiT; cobalt-precorrin-7 (C15)-methyltransferase [EC:2.1.1.196]	851304075	precorrin-6Y C5,15-methyltransferase (decarboxylating) subunit CbiT [Methanosarcina thermophila]	1.83e-129	81.7179	51.1523	258.696	187.707	0.315883	0.272512	0.862699
MESMT1_0411	Mes1_gene_411	461220	462548	+	442			851304076	isopropylmalate synthase [Methanosarcina thermophila]	0	220.672	76.452	291.529	201.925	0.756945	0.378615	0.500189
MESMT1_0412	Mes1_gene_412	462572	463600	-	342	K00031	IDH1, IDH2, icd; isocitrate dehydrogenase [EC:1.1.1.42]	851304077	3-isopropylmalate dehydrogenase [Methanosarcina thermophila]	0	163.152	92.9329	291.272	198.003	0.560137	0.46935	0.837921
MESMT1_0413	Mes1_gene_413	463855	464697	+	280	K07049	K07049; TatD-related deoxyribonuclease	851304078	metal-dependent hydrolase [Methanosarcina thermophila]	0	66.4588	75.7728	262.716	178.339	0.252968	0.42488	1.67958
MESMT1_0414	Mes1_gene_414	464675	464842	+	55						215.515	404.676	273.4	204.756	0.788278	1.97638	2.50721
MESMT1_0415	Mes1_gene_415	465090	465575	-	161	K03627	MBF1; putative transcription factor	851304079	transcriptional regulator [Methanosarcina thermophila]	8.38e-112	138.019	471.929	282.958	191.807	0.487773	2.46044	5.04423
MESMT1_0416	Mes1_gene_416	465666	466928	+	420	K03420	psmR; proteasome regulatory subunit	851304080	nucleotidase [Methanosarcina thermophila]	0	2935.81	4197.45	287.465	183.909	10.2127	22.8235	2.23481
MESMT1_0417	Mes1_gene_417	467003	467686	+	227	K09120	K09120; hypothetical protein	805331397	hypothetical protein MSTHT_1592 [Methanosarcina thermophila TM-1]	7.5e-163	193.347	79.1875	282.571	215.988	0.68424	0.36663	0.535821
MESMT1_0418	Mes1_gene_418	468124	469248	+	374	K03531	ftsZ; cell division protein FtsZ	851304081	cell division protein FtsZ [Methanosarcina thermophila]	0	1998.94	1329.16	279.212	187.558	7.1592	7.08667	0.989869
MESMT1_0419	Mes1_gene_419	469661	469876	+	71	K07342	SEC61G, SSS1, secE; protein transport protein SEC61 subunit gamma and related proteins	851304082	preprotein translocase subunit SecE [Methanosarcina thermophila]	2.88e-43	669.609	1425.01	261.56	180.389	2.56005	7.89966	3.08574
MESMT1_0420	Mes1_gene_420	469873	470331	+	152	K02601	nusG; transcriptional antiterminator NusG	851304083	MULTISPECIES: transcription elongation factor Spt5 [Methanosarcina]	4.67e-102	777.603	1575.57	284.348	208.828	2.73469	7.54484	2.75894
MESMT1_0421	Mes1_gene_421	470454	470939	+	161	K02867	RP-L11, MRPL11, rplK; large subunit ribosomal protein L11	851304084	50S ribosomal protein L11 [Methanosarcina thermophila]	3.9e-110	1198.26	1412.71	277.73	193.463	4.31447	7.30225	1.6925
MESMT1_0422	Mes1_gene_422	471198	471839	+	213	K02863	RP-L1, MRPL1, rplA; large subunit ribosomal protein L1	851304085	50S ribosomal protein L1 [Methanosarcina thermophila]	6.47e-151	534.282	1735.07	297.117	199.441	1.79822	8.69966	4.83793
MESMT1_0423	Mes1_gene_423	471840	472886	+	348	K02864	RP-L10, MRPL10, rplJ; large subunit ribosomal protein L10	851304086	acidic ribosomal protein P0 [Methanosarcina thermophila]	0	284.294	905.503	283.662	186.298	1.00223	4.8605	4.84971
MESMT1_0424	Mes1_gene_424	472922	473242	+	106	K02869	RP-L12, rpl12; large subunit ribosomal protein L12	851304087	50S ribosomal protein P1 [Methanosarcina thermophila]	4.56e-61	639.357	1270.76	287.536	175.033	2.22357	7.26012	3.26507
MESMT1_0425	Mes1_gene_425	473559	474551	+	330			851304088	pyrroloquinoline quinone biosynthesis protein PqqE [Methanosarcina thermophila]	0	60.8335	113.606	292.327	213.08	0.208101	0.533164	2.56204
MESMT1_0426	Mes1_gene_426	474774	477194	-	806			805331406	hypothetical protein MSTHT_1601 [Methanosarcina thermophila TM-1]	0	67.2983	25.4586	284.204	216.616	0.236796	0.117529	0.49633
MESMT1_0427	Mes1_gene_427	477496	478284	-	262	K09134	K09134; hypothetical protein	851304089	hypothetical protein [Methanosarcina thermophila]	0	122.934	65.8086	270.263	192.344	0.454869	0.34214	0.752173
MESMT1_0428	Mes1_gene_428	478399	479580	+	393			919166229	hypothetical protein [Methanosarcina thermophila]	0	26.2787	75.531	304.587	243.502	0.0862763	0.310187	3.59527
MESMT1_0429	Mes1_gene_429	479680	480423	-	247			851304090	(Fe-S)-binding protein [Methanosarcina thermophila]	0	78.3757	41.6726	277.601	197.979	0.282333	0.210489	0.745537
MESMT1_0430	Mes1_gene_430	480510	480977	-	155	K00567	E2.1.1.63, MGMT, ogt; methylated-DNA-[protein]-cysteine S-methyltransferase [EC:2.1.1.63]	851304091	cysteine methyltransferase [Methanosarcina thermophila]	6.52e-109	101.388	20.7526	275.563	216.098	0.36793	0.0960333	0.26101
MESMT1_0431	Mes1_gene_431	481213	483297	-	694	K08602	pepF, pepB; oligoendopeptidase F [EC:3.4.24.-]	805331411	Oligoendopeptidase F [Methanosarcina thermophila TM-1]	0	158.755	42.819	286.69	234.499	0.553751	0.182598	0.329747
MESMT1_0432	Mes1_gene_432	483627	484913	-	428	K03147	thiC; thiamine biosynthesis protein ThiC	851304092	phosphomethylpyrimidine synthase [Methanosarcina thermophila]	0	169.683	149.477	283.999	193.792	0.597479	0.771324	1.29096
MESMT1_0433	Mes1_gene_433	485488	486405	-	305	K00721	DPM1; dolichol-phosphate mannosyltransferase [EC:2.4.1.83]	851304093	glycosyltransferase, TIGR04182 family [Methanosarcina thermophila]	0	148.006	90.7418	281.63	210.294	0.525534	0.4315	0.82107
MESMT1_0434	Mes1_gene_434	486522	487073	-	183	K03120	TBP, tbp; transcription initiation factor TFIID TATA-box-binding protein	851304094	transcription factor [Methanosarcina thermophila]	1.72e-129	473.985	722.732	279.035	212.238	1.69866	3.40529	2.00469
MESMT1_0435	Mes1_gene_435	487267	488382	-	371	K06024	scpB; segregation and condensation protein B	851304095	SMC-Scp complex subunit ScpB [Methanosarcina thermophila]	0	28.6865	49.8732	292.374	215.79	0.0981159	0.231119	2.35557
MESMT1_0436	Mes1_gene_436	488457	489386	-	309	K05896	scpA; segregation and condensation protein A	805331416	Segregation and condensation protein A [Methanosarcina thermophila TM-1]	0	27.4571	23.2965	280.803	206.747	0.0977808	0.112681	1.15239
MESMT1_0437	Mes1_gene_437	489379	492906	-	1175	K03529	smc; chromosome segregation protein	851304096	chromosome segregation protein SMC [Methanosarcina thermophila]	0	90.311	88.5162	288.964	206.776	0.312534	0.428079	1.3697
MESMT1_0438	Mes1_gene_438	492959	493936	-	325			851304097	hypothetical protein [Methanosarcina thermophila]	0	217.839	118.786	285.09	205.711	0.764108	0.577444	0.75571
MESMT1_0439	Mes1_gene_439	494530	494718	-	62			851304098	hypothetical protein [Methanosarcina thermophila]	1.15e-37	1172.6	1594.99	276.783	213.049	4.23654	7.48647	1.76712
MESMT1_0440	Mes1_gene_440	494987	496966	-	659	K04759	feoB; ferrous iron transport protein B	851304099	ferrous iron transporter B [Methanosarcina thermophila]	0	79.4965	126.78	310.609	221.182	0.255937	0.573192	2.23958
MESMT1_0441	Mes1_gene_441	497015	497680	-	221	K03709	troR; DtxR family transcriptional regulator, Mn-dependent transcriptional regulator	851304100	DNA-binding protein [Methanosarcina thermophila]	7.28e-160	159.659	372.425	281.387	208.556	0.5674	1.78573	3.14722
MESMT1_0442	Mes1_gene_442	497873	498328	-	151	K00619	argA; amino-acid N-acetyltransferase [EC:2.3.1.1]	851304101	acetyltransferase [Methanosarcina thermophila]	3.53e-106	43.8791	95.8442	276.386	207.538	0.15876	0.461815	2.90888
MESMT1_0443	Mes1_gene_443	499176	499739	+	187	K03523	bioY; biotin transport system substrate-specific component	805331423	Substrate-specific component BioY of biotin ECF transporter [Methanosarcina thermophila TM-1]	6.51e-130	88.5228	64.2447	275.85	196.308	0.320909	0.327265	1.01981
MESMT1_0444	Mes1_gene_444	499850	500674	+	274	K16786	ecfA1; energy-coupling factor transport system ATP-binding protein [EC:3.6.3.-]	851304102	energy-coupling factor transporter ATPase [Methanosarcina thermophila]	0	80.3819	71.5399	274.469	194.982	0.292864	0.366905	1.25282
MESMT1_0445	Mes1_gene_445	500650	501486	+	278	K16787	ecfA2; energy-coupling factor transport system ATP-binding protein [EC:3.6.3.-]	851304103	ABC transporter ATP-binding protein [Methanosarcina thermophila]	0	52.8196	32.5793	282.484	211.853	0.186983	0.153783	0.822444
MESMT1_0446	Mes1_gene_446	501584	502357	+	257	K16785	ecfT; energy-coupling factor transport system permease protein	851304104	cobalt transporter [Methanosarcina thermophila]	0	20.9272	33.3007	282.379	187.187	0.0741104	0.177901	2.40048
MESMT1_0447	Mes1_gene_447	502511	502840	+	109	K07089	K07089	919166230	hypothetical protein [Methanosarcina thermophila]	1.91e-70	42.1543	78.1052	279.451	204.887	0.150847	0.381211	2.52713
MESMT1_0448	Mes1_gene_448	502852	503043	+	63	K07089	K07089	919166231	hypothetical protein [Methanosarcina thermophila]	3.99e-37	11.91	38.9111	263.956	201.185	0.0451214	0.19341	4.28643
MESMT1_0449	Mes1_gene_449	503108	503953	+	281			805331428	Transcriptional regulator [Methanosarcina thermophila TM-1]	0	336.972	369.131	291.37	220.443	1.15651	1.6745	1.44789
MESMT1_0450	Mes1_gene_450	504810	505688	+	292	K00826	E2.6.1.42, ilvE; branched-chain amino acid aminotransferase [EC:2.6.1.42]	851304105	branched chain amino acid aminotransferase [Methanosarcina thermophila]	0	308.496	272.404	290.633	207.29	1.06146	1.31412	1.23803
MESMT1_0451	Mes1_gene_451	506014	506838	-	274			851305176	hypothetical protein [Methanosarcina thermophila]	0	129.581	175.227	283.917	212.026	0.456405	0.826444	1.81077
MESMT1_0452	Mes1_gene_452	507175	507849	+	224	K07101	K07101	851304106	phosphoribosyltransferase [Methanosarcina thermophila]	2.7e-163	226.132	277.255	279.049	195.067	0.810367	1.42133	1.75394
MESMT1_0453	Mes1_gene_453	508169	508615	+	148	K07163	K07163	851304107	Zn-ribbon containing protein [Methanosarcina thermophila]	1.42e-103	126.614	61.84	277.655	193.583	0.456012	0.31945	0.700529
MESMT1_0454	Mes1_gene_454	508979	509560	+	193			919166232	hypothetical protein [Methanosarcina thermophila]	1.04e-138	7.20332	31.4498	271.724	213.013	0.0265097	0.147642	5.56937
MESMT1_0455	Mes1_gene_455	509979	510665	+	228	K07721	K07721; ArsR family transcriptional regulator	851304108	transcriptional regulator [Methanosarcina thermophila]	2.66e-166	166.428	1994.97	286.14	191.468	0.581632	10.4193	17.914
MESMT1_0456	Mes1_gene_456	510662	512926	+	754	K13525	VCP, CDC48; transitional endoplasmic reticulum ATPase	851304109	ATPase [Methanosarcina thermophila]	0	310.365	1798.8	288.277	188.486	1.07662	9.54337	8.86417
MESMT1_0457	Mes1_gene_457	513082	513609	+	175	K13993	HSP20; HSP20 family protein	851304110	molecular chaperone Hsp20 [Methanosarcina thermophila]	1.25e-123	416.851	1192.1	266.982	176.688	1.56134	6.74689	4.32121
MESMT1_0458	Mes1_gene_458	513664	514161	+	165			805334342	putative heat shock protein [Methanosarcina thermophila CHTI-55]	5.42e-114	583.926	1123.64	252.383	156.864	2.31365	7.16315	3.09604
MESMT1_0459	Mes1_gene_459	515581	516693	+	370			805334341	Cation transporter [Methanosarcina thermophila CHTI-55]	0	17.2926	71.823	292.914	189.16	0.0590363	0.379695	6.43156
MESMT1_0460	Mes1_gene_460	517678	518790	+	370			851304113	cation transporter [Methanosarcina thermophila]	0	408.173	208.085	286.737	188.174	1.42351	1.10582	0.776823
MESMT1_0461	Mes1_gene_461	519294	520580	+	428	K01601	rbcL; ribulose-bisphosphate carboxylase large chain [EC:4.1.1.39]	851304114	ribulose-bisphosphate carboxylase large subunit [Methanosarcina thermophila]	0	150.435	143.672	295.54	181.582	0.509016	0.791221	1.55441
MESMT1_0462	Mes1_gene_462	520635	521726	+	363	K07566	rimN, SUA5; tRNA threonylcarbamoyladenosine biosynthesis protein	851305178	tRNA threonylcarbamoyladenosine biosynthesis protein [Methanosarcina thermophila]	0	83.5884	102.281	277.469	170.609	0.301253	0.599505	1.99004
MESMT1_0463	Mes1_gene_463	521777	522016	+	79			851304115	hypothetical protein [Methanosarcina thermophila]	1.12e-45	104.808	102.725	292.459	194.113	0.358369	0.529204	1.4767
MESMT1_0464	Mes1_gene_464	522047	525487	+	1146	K02322	DPB1; DNA polymerase II large subunit [EC:2.7.7.7]	940661866	DNA polymerase II large subunit [Methanosarcina sp. 795]	0	67.6183	64.5918	286.503	176.94	0.236012	0.365048	1.54674
MESMT1_0465	Mes1_gene_465	525490	525660	+	56						56.8338	28.3983	256.434	184.821	0.221632	0.153653	0.693282
MESMT1_0466	Mes1_gene_466	525798	527033	-	411			851304117	radical SAM protein [Methanosarcina thermophila]	0	117.944	77.0667	285.996	194.508	0.412397	0.396213	0.960756
MESMT1_0467	Mes1_gene_467	527451	528755	+	434	K00401	mcrB; methyl-coenzyme M reductase beta subunit [EC:2.8.4.1]	851304118	methyl-coenzyme M reductase subunit beta [Methanosarcina thermophila]	0	14926.5	11183.2	280.002	164.872	53.3086	67.8296	1.2724
MESMT1_0468	Mes1_gene_468	528780	529295	+	171	K03422	mcrD; methyl-coenzyme M reductase subunit D	851304119	methyl-coenzyme M reductase [Methanosarcina thermophila]	5.61e-121	10715	8770.39	267.955	164.861	39.9879	53.1986	1.33037
MESMT1_0469	Mes1_gene_469	529302	529922	+	206	K03421	mcrC; methyl-coenzyme M reductase subunit C	851304120	methyl-coenzyme M reductase I operon protein C [Methanosarcina thermophila]	3.05e-148	12171.3	9220.17	267.193	160.972	45.5525	57.2783	1.25741
MESMT1_0470	Mes1_gene_470	529924	530670	+	248	K00402	mcrG; methyl-coenzyme M reductase gamma subunit [EC:2.8.4.1]	805334331	Methyl coenzyme M reductase gamma subunit [Methanosarcina thermophila CHTI-55]	0	13263.7	9084.64	265.25	149.587	50.0046	60.7313	1.21452
MESMT1_0471	Mes1_gene_471	530681	532396	+	571	K00399	mcrA; methyl-coenzyme M reductase alpha subunit [EC:2.8.4.1]	940661872	methyl-coenzyme M reductase [Methanosarcina sp. 795]	0	13910	11760	276.937	159.174	50.2282	73.881	1.47091
MESMT1_0472	Mes1_gene_472	532563	533543	-	326			851304123	methyltransferase [Methanosarcina thermophila]	0	115.968	82.2488	292.797	213.852	0.39607	0.384607	0.971058
MESMT1_0473	Mes1_gene_473	533548	533757	-	69						25.4081	10.6728	263.449	205.47	0.0964439	0.0519432	0.538584
MESMT1_0474	Mes1_gene_474	533827	535119	-	430	K00800	aroA; 3-phosphoshikimate 1-carboxyvinyltransferase [EC:2.5.1.19]	851304124	3-phosphoshikimate 1-carboxyvinyltransferase [Methanosarcina thermophila]	0	140.747	143.872	282.165	185.674	0.49881	0.774865	1.55343
MESMT1_0475	Mes1_gene_475	535292	535945	-	217	K00560	thyA, TYMS; thymidylate synthase [EC:2.1.1.45]	851304125	thymidylate synthase [Methanosarcina thermophila]	5.84e-160	179.78	167.925	282.929	204.261	0.635424	0.822108	1.29379
MESMT1_0476	Mes1_gene_476	536199	537062	-	287	K03799	htpX; heat shock protein HtpX [EC:3.4.24.-]	851304126	protease HtpX [Methanosarcina thermophila]	0	1218.35	901.873	283.117	179.153	4.30335	5.0341	1.16981
MESMT1_0477	Mes1_gene_477	537536	538093	-	185			919166233	dihydrofolate reductase [Methanosarcina thermophila]	2.43e-131	5.4641	9.37214	267.669	194.643	0.0204136	0.0481505	2.35874
MESMT1_0478	Mes1_gene_478	539535	540335	+	266			805331456	Carbon-nitrogen hydrolase [Methanosarcina thermophila TM-1]	0	42.8226	18.1877	275.358	185.498	0.155516	0.0980476	0.630465
MESMT1_0479	Mes1_gene_479	540502	541989	-	495	K02434	gatB, PET112; aspartyl-tRNA(Asn)/glutamyl-tRNA(Gln) amidotransferase subunit B [EC:6.3.5.6 6.3.5.7]	851304128	aspartyl/glutamyl-tRNA amidotransferase subunit B [Methanosarcina thermophila]	0	139.591	91.6294	295.812	195.147	0.47189	0.469539	0.99502
MESMT1_0480	Mes1_gene_480	541990	543417	-	475	K02433	gatA, QRSL1; aspartyl-tRNA(Asn)/glutamyl-tRNA(Gln) amidotransferase subunit A [EC:6.3.5.6 6.3.5.7]	851304129	aspartyl/glutamyl-tRNA amidotransferase subunit A [Methanosarcina thermophila]	0	113.295	114.837	283.741	183.469	0.399291	0.625919	1.56758
MESMT1_0481	Mes1_gene_481	543430	543711	-	93	K02435	gatC, GATC; aspartyl-tRNA(Asn)/glutamyl-tRNA(Gln) amidotransferase subunit C [EC:6.3.5.6 6.3.5.7]	851304130	asparaginyl/glutamyl-tRNA amidotransferase subunit C [Methanosarcina thermophila]	3.16e-62	170.964	156.307	284.493	189.225	0.600941	0.826035	1.37457
MESMT1_0482	Mes1_gene_482	544178	544573	-	131	K00441	frhB; coenzyme F420 hydrogenase beta subunit [EC:1.12.98.1]	805331460	Coenzyme F420 hydrogenase subunit beta [Methanosarcina thermophila TM-1]	2.13e-92	49.565	52.8248	305.981	221.1	0.161987	0.238918	1.47492
MESMT1_0483	Mes1_gene_483	544903	545034	-	43	K00441	frhB; coenzyme F420 hydrogenase beta subunit [EC:1.12.98.1]	499333904	NADP oxidoreductase [Methanosarcina acetivorans]	5.85e-07	31.7601	39.6186	262.257	196.64	0.121103	0.201477	1.66369
MESMT1_0484	Mes1_gene_484	545602	547035	+	477			805331461	putative methanogenesis marker protein 14 [Methanosarcina thermophila TM-1]	0	232.42	164.111	268.051	176.069	0.867076	0.932079	1.07497
MESMT1_0485	Mes1_gene_485	547163	547486	-	107			851304132	hypothetical protein [Methanosarcina thermophila]	4.79e-70	975.152	1053.77	287.571	183.166	3.391	5.75308	1.69657
MESMT1_0486	Mes1_gene_486	547725	548684	-	319	K17488	E3.5.4.39, mptA; GTP cyclohydrolase IV [EC:3.5.4.39]	851304133	GTP cyclohydrolase [Methanosarcina thermophila]	0	160.19	93.7758	287.549	200.194	0.557088	0.468424	0.840844
MESMT1_0487	Mes1_gene_487	549088	549372	+	94			851304134	chromosomal protein MC1 [Methanosarcina thermophila]	1.96e-62	3892.12	2477.2	257.335	170.6	15.1247	14.5206	0.960055
MESMT1_0488	Mes1_gene_488	549607	550506	+	299	K00930	argB; acetylglutamate kinase [EC:2.7.2.8]	851304135	acetylglutamate kinase [Methanosarcina thermophila]	0	97.1859	112.479	279.917	181.644	0.347195	0.619229	1.78352
MESMT1_0489	Mes1_gene_489	550640	551680	-	346	K06936	K06936	851304136	TIGR01210 family radical SAM protein [Methanosarcina thermophila]	0	67.7305	53.8252	277.599	185.306	0.243986	0.290467	1.1905
MESMT1_0490	Mes1_gene_490	551795	552712	-	305	K01951	guaA, GMPS; GMP synthase (glutamine-hydrolysing) [EC:6.3.5.2]	851304137	GMP synthase [glutamine-hydrolyzing] subunit B [Methanosarcina thermophila]	0	143.647	131.433	282.532	186.067	0.508427	0.706374	1.38933
MESMT1_0491	Mes1_gene_491	553590	556295	+	901	K03654	recQ; ATP-dependent DNA helicase RecQ [EC:3.6.4.12]	805331468	ATP-dependent DNA helicase RecQ [Methanosarcina thermophila TM-1]	0	52.6049	432.63	286.583	203.875	0.183559	2.12203	11.5605
MESMT1_0492	Mes1_gene_492	556487	557638	-	383	K13831	hps-phi; 3-hexulose-6-phosphate synthase / 6-phospho-3-hexuloisomerase [EC:4.1.2.43 5.3.1.27]	805331469	D-arabino-3-hexulose 6-phosphate formaldehyde lyase [Methanosarcina thermophila TM-1]	0	93.1298	71.0128	273.307	183.48	0.340752	0.387034	1.13582
MESMT1_0493	Mes1_gene_493	558309	559235	+	308	K00609	pyrB, PYR2; aspartate carbamoyltransferase catalytic subunit [EC:2.1.3.2]	940661888	aspartate carbamoyltransferase [Methanosarcina sp. 795]	0	220.984	136.202	291.299	211.362	0.758619	0.6444	0.849439
MESMT1_0494	Mes1_gene_494	559232	559699	+	155	K00610	pyrI; aspartate carbamoyltransferase regulatory subunit	932223148	aspartate carbamoyltransferase regulatory subunit [Methanosarcina flavescens]	1.63e-106	111.16	40.707	295.954	226.134	0.375601	0.180013	0.479267
MESMT1_0495	Mes1_gene_495	560000	560143	-	47			932223146	hypothetical protein [Methanosarcina flavescens]	3.58e-26	50.2868	176.397	283.756	200.88	0.177218	0.878121	4.95502
MESMT1_0496	Mes1_gene_496	560828	561301	+	157			940661891	hypothetical protein AAY43_02190 [Methanosarcina sp. 795]	6.56e-105	268.956	316.017	278.139	203.299	0.966983	1.55444	1.60752
MESMT1_0497	Mes1_gene_497	561384	562124	-	246			940661892	hypothetical protein AAY43_02195 [Methanosarcina sp. 795]	7.47e-179	63.5202	27.7261	285.52	216.848	0.222472	0.12786	0.574723
MESMT1_0498	Mes1_gene_498	562294	562908	-	204			940661893	hypothetical protein AAY43_02200 [Methanosarcina sp. 795]	1.27e-148	121.773	28.5475	287.822	222.448	0.423085	0.128333	0.303327
MESMT1_0499	Mes1_gene_499	564161	564616	-	151			940661895	hypothetical protein AAY43_02215 [Methanosarcina sp. 795]	1.24e-108	162.144	300.64	282.891	201.281	0.573167	1.49363	2.60592
MESMT1_0500	Mes1_gene_500	564865	565284	+	139			940661896	hypothetical protein AAY43_02220 [Methanosarcina sp. 795]	7.33e-96	190.107	238.358	285.896	211.218	0.664951	1.12849	1.69711
MESMT1_0501	Mes1_gene_501	565468	566259	-	263	K00215	dapB; 4-hydroxy-tetrahydrodipicolinate reductase [EC:1.17.1.8]	851304142	4-hydroxy-tetrahydrodipicolinate reductase [Methanosarcina thermophila]	0	1104.87	435.805	267.381	186.96	4.13217	2.33101	0.564112
MESMT1_0502	Mes1_gene_502	566256	567131	-	291	K01714	dapA; 4-hydroxy-tetrahydrodipicolinate synthase [EC:4.3.3.7]	851304143	4-hydroxy-tetrahydrodipicolinate synthase [Methanosarcina thermophila]	0	1365.25	727.904	283.662	197.895	4.81294	3.67824	0.764241
MESMT1_0503	Mes1_gene_503	567197	567394	-	65	K02962	RP-S17e, RPS17; small subunit ribosomal protein S17e	851304144	30S ribosomal protein S17e [Methanosarcina thermophila]	7.61e-39	2582.19	1816.8	299.1	219.179	8.6332	8.2891	0.960142
MESMT1_0504	Mes1_gene_504	567834	568133	-	99			851304145	hypothetical protein [Methanosarcina thermophila]	2.23e-63	76.2242	84.6706	271.984	213.963	0.280252	0.395725	1.41203
MESMT1_0505	Mes1_gene_505	568419	569192	-	257			851304146	membrane protein [Methanosarcina thermophila]	0	25.3588	22.6831	273.644	199.588	0.0926708	0.11365	1.22638
MESMT1_0506	Mes1_gene_506	569503	570378	-	291	K07052	K07052	851304147	CAAX protease [Methanosarcina thermophila]	0	48.5103	28.5704	272.309	215.249	0.178144	0.132732	0.745082
MESMT1_0507	Mes1_gene_507	570381	571268	-	295			851304148	hypothetical protein [Methanosarcina thermophila]	0	61.5888	154.803	278.858	216.772	0.220861	0.714128	3.23338
MESMT1_0508	Mes1_gene_508	571709	572605	+	298	K01784	galE, GALE; UDP-glucose 4-epimerase [EC:5.1.3.2]	851304149	dTDP-glucose 4,6-dehydratase [Methanosarcina thermophila]	0	69.8934	94.9483	280.725	194.11	0.248974	0.489148	1.96465
MESMT1_0509	Mes1_gene_509	572691	574910	-	739			805331482	hypothetical protein MSTHT_1677 [Methanosarcina thermophila TM-1]	0	91.6751	218.912	291.277	211.15	0.314735	1.03676	3.29407
MESMT1_0510	Mes1_gene_510	574975	576078	-	367			805331483	hypothetical protein MSTHT_1678 [Methanosarcina thermophila TM-1]	0	7.07698	15.2261	317.963	232.357	0.0222572	0.0655289	2.94416
MESMT1_0511	Mes1_gene_511	577197	578057	-	286	K07052	K07052	919166237	MULTISPECIES: CAAX protease [Methanosarcina]	0	40.7237	49.0253	278.362	212.439	0.146298	0.230773	1.57742
MESMT1_0512	Mes1_gene_512	578525	578728	-	67			805331485	hypothetical protein MSTHT_1680 [Methanosarcina thermophila TM-1]	8.23e-43	23.353	32.96	270.296	201.83	0.0863979	0.163305	1.89015
MESMT1_0513	Mes1_gene_513	580080	581048	+	322			932223111	dolichyl-phosphate mannose synthase [Methanosarcina flavescens]	0	17.3058	202.772	283.181	204.813	0.0611121	0.990034	16.2003
MESMT1_0514	Mes1_gene_514	581172	582143	+	323			851304151	MULTISPECIES: dolichyl-phosphate mannose synthase [Methanosarcina]	0	22.1536	113.371	292.444	192.439	0.0757534	0.589125	7.77688
MESMT1_0515	Mes1_gene_515	582311	583846	-	511			805331488	O-antigen flippase Wzx [Methanosarcina thermophila TM-1]	0	33.8692	86.8204	284.076	184.296	0.119226	0.471093	3.95127
MESMT1_0516	Mes1_gene_516	584513	585574	-	353			851304153	hypothetical protein [Methanosarcina thermophila]	0	71.5948	129.792	282.103	182.689	0.25379	0.710452	2.79937
MESMT1_0517	Mes1_gene_517	585634	587061	-	475	K02472	wecC; UDP-N-acetyl-D-mannosaminuronic acid dehydrogenase [EC:1.1.1.336]	805334289	UDP-glucose dehydrogenase [Methanosarcina thermophila CHTI-55]	0	127.974	115.622	298.966	187.814	0.428056	0.615619	1.43817
MESMT1_0518	Mes1_gene_518	587158	588096	-	312	K18855	E1.1.1.374; UDP-N-acetylglucosamine 3-dehydrogenase [EC:1.1.1.374]	805331491	Myo-inositol 2-dehydrogenase [Methanosarcina thermophila TM-1]	0	123.59	149.578	297.873	193.156	0.41491	0.774388	1.8664
MESMT1_0519	Mes1_gene_519	588141	589223	-	360			805334287	UDP-4-amino-4-deoxy-L-arabinose--oxoglutarate aminotransferase [Methanosarcina thermophila CHTI-55]	0	113.316	151.074	295.168	188.428	0.383903	0.801762	2.08845
MESMT1_0520	Mes1_gene_520	589289	589957	-	222			805331493	Acetyltransferase [Methanosarcina thermophila TM-1]	3.27e-159	65.5141	174.21	280.606	178.051	0.233473	0.978428	4.19075
MESMT1_0521	Mes1_gene_521	590666	590857	-	63			940661909	hypothetical protein AAY43_02335 [Methanosarcina sp. 795]	1.46e-35	82.3777	394.948	272.638	168.569	0.30215	2.34295	7.75425
MESMT1_0522	Mes1_gene_522	591197	592036	-	279	K07052	K07052	805334285	CAAX amino terminal protease family protein [Methanosarcina thermophila CHTI-55]	0	62.8396	44.9146	274.522	181.99	0.228906	0.246797	1.07816
MESMT1_0523	Mes1_gene_523	592039	592926	-	295			851304156	hypothetical protein [Methanosarcina thermophila]	0	68.2413	77.4016	284.762	188.25	0.239643	0.411163	1.71573
MESMT1_0524	Mes1_gene_524	593829	594734	+	301	K00721	DPM1; dolichol-phosphate mannosyltransferase [EC:2.4.1.83]	805334283	Dolichol-phosphate mannosyltransferase [Methanosarcina thermophila CHTI-55]	0	431.18	142.657	283.279	176.258	1.5221	0.809365	0.531741
MESMT1_0525	Mes1_gene_525	594757	595770	+	337			805334282	Mycofactocin system glycosyltransferase [Methanosarcina thermophila CHTI-55]	0	324.554	88.7818	292.066	190.356	1.11123	0.4664	0.419713
MESMT1_0526	Mes1_gene_526	597661	597936	+	91			851304158	hypothetical protein [Methanosarcina thermophila]	1.58e-55	86.995	301.815	234.484	170.066	0.371007	1.77469	4.78345
MESMT1_0527	Mes1_gene_527	598184	599383	-	399			805334280	Glycosyltransferase [Methanosarcina thermophila CHTI-55]	0	44.9405	48.2498	293.11	200.868	0.153323	0.240207	1.56667
MESMT1_0528	Mes1_gene_528	599588	600772	+	394			805334279	Glycosyltransferase [Methanosarcina thermophila CHTI-55]	0	31.8405	35.3057	288.428	203.053	0.110393	0.173875	1.57505
MESMT1_0529	Mes1_gene_529	601307	603514	+	735			805334278	hypothetical protein MSTHC_1593 [Methanosarcina thermophila CHTI-55]	0	47.8127	85.4353	291.595	198.362	0.16397	0.430704	2.62672
MESMT1_0530	Mes1_gene_530	604361	607084	+	907			940661915	hypothetical protein AAY43_02380 [Methanosarcina sp. 795]	0	26.9331	57.8696	297.145	202.517	0.0906397	0.285752	3.15261
MESMT1_0531	Mes1_gene_531	607943	609412	+	489			851304162	polysaccharide biosynthesis protein [Methanosarcina thermophila]	0	58.7238	55.3967	284.183	201.439	0.206641	0.275005	1.33084
MESMT1_0532	Mes1_gene_532	609605	610570	-	321	K01784	galE, GALE; UDP-glucose 4-epimerase [EC:5.1.3.2]	851304163	UDP-glucose 4-epimerase [Methanosarcina thermophila]	0	32.1546	16.2412	282.799	192.438	0.113701	0.0843969	0.742269
MESMT1_0533	Mes1_gene_533	610766	611653	+	295	K00963	UGP2, galU, galF; UTP--glucose-1-phosphate uridylyltransferase [EC:2.7.7.9]	851304164	UTP--glucose-1-phosphate uridylyltransferase [Methanosarcina thermophila]	0	74.2499	39.1215	278.987	192.057	0.266141	0.203697	0.765374
MESMT1_0534	Mes1_gene_534	611739	613022	-	427	K00012	UGDH, ugd; UDPglucose 6-dehydrogenase [EC:1.1.1.22]	851304165	UDP-glucose 6-dehydrogenase [Methanosarcina thermophila]	0	71.2376	77.3859	298.344	210.985	0.238777	0.366784	1.5361
MESMT1_0535	Mes1_gene_535	613218	613526	+	102			805331506	hypothetical protein MSTHT_1701 [Methanosarcina thermophila TM-1]	1.38e-66	133.824	459.378	278.35	229.229	0.480776	2.00401	4.16829
MESMT1_0536	Mes1_gene_536	614040	615113	+	357	K09726	K09726; hypothetical protein	851304166	hypothetical protein [Methanosarcina thermophila]	0	67.2462	283.464	280	201.982	0.240165	1.40341	5.84353
MESMT1_0537	Mes1_gene_537	615106	616146	+	346			851304167	hypothetical protein [Methanosarcina thermophila]	0	84.2054	177.982	287.296	216.101	0.293096	0.823604	2.81002
MESMT1_0538	Mes1_gene_538	616136	617035	+	299			851304168	glycosyl transferase family A [Methanosarcina thermophila]	0	110.949	151.909	282.14	208.029	0.393239	0.730229	1.85696
MESMT1_0539	Mes1_gene_539	617115	618329	+	404			919166238	glycosyl transferase [Methanosarcina thermophila]	0	69.7938	78.7061	281.695	205.385	0.247764	0.383213	1.54669
MESMT1_0540	Mes1_gene_540	618409	619416	+	335			851304170	hypothetical protein [Methanosarcina thermophila]	0	111.727	118.216	275.909	203.769	0.404943	0.580146	1.43266
MESMT1_0541	Mes1_gene_541	619640	621103	-	487			851304171	polysaccharide biosynthesis protein [Methanosarcina thermophila]	0	39.5699	28.067	287.939	217.825	0.137425	0.128851	0.937613
MESMT1_0542	Mes1_gene_542	621197	622666	-	489			851304172	hypothetical protein [Methanosarcina thermophila]	0	101.114	52.6015	289.22	208.914	0.349608	0.251786	0.720193
MESMT1_0543	Mes1_gene_543	623263	624405	-	380			805331514	hypothetical protein MSTHT_1709 [Methanosarcina thermophila TM-1]	0	88.8616	134.974	289.592	206.584	0.306851	0.65336	2.12924
MESMT1_0544	Mes1_gene_544	625751	625909	-	52						123.445	281.922	217.868	164.169	0.566605	1.71727	3.0308
MESMT1_0545	Mes1_gene_545	625848	627449	+	533			851305195	dolichyl-phosphate beta-D-mannosyltransferase [Methanosarcina thermophila]	0	297.736	141.304	279.929	176.265	1.06361	0.801659	0.753714
MESMT1_0546	Mes1_gene_546	628158	630251	-	697			851304174	hypothetical protein [Methanosarcina thermophila]	0	163.169	91.3352	285.925	193.286	0.57067	0.47254	0.828044
MESMT1_0547	Mes1_gene_547	630642	632246	-	534			851304175	hypothetical protein [Methanosarcina thermophila]	0	65.3011	39.7984	288.589	195.18	0.226277	0.203907	0.901138
MESMT1_0548	Mes1_gene_548	633042	633941	+	299			851304176	polysaccharide deacetylase [Methanosarcina thermophila]	0	7.62242	25.3182	280.096	200.844	0.0272136	0.126059	4.63222
MESMT1_0549	Mes1_gene_549	635206	635532	-	108						76.3408	51.4055	278.358	185.96	0.274254	0.276432	1.00794
MESMT1_0550	Mes1_gene_550	635825	636382	+	185			851304177	hypothetical protein [Methanosarcina thermophila]	3.98e-128	64.5447	37.4886	276.529	191.994	0.23341	0.195259	0.836548
MESMT1_0551	Mes1_gene_551	636579	637088	-	169			805334257	hypothetical protein MSTHC_1572 [Methanosarcina thermophila CHTI-55]	2.65e-117	47.0797	33.6925	286.505	198.875	0.164324	0.169415	1.03098
MESMT1_0552	Mes1_gene_552	637186	637890	-	234	K09733	K09733; hypothetical protein	851304179	hypothetical protein [Methanosarcina thermophila]	5.86e-168	100.01	76.8288	286.01	181.889	0.349675	0.422394	1.20796
MESMT1_0553	Mes1_gene_553	638002	638736	+	244	K01814	hisA; phosphoribosylformimino-5-aminoimidazole carboxamide ribotide isomerase [EC:5.3.1.16]	851304180	phosphoribosylformimino-5-aminoimidazole carboxamide ribotide isomerase [Methanosarcina thermophila]	1.67e-173	45.3716	50.8227	277.449	200.364	0.163531	0.253652	1.55109
MESMT1_0554	Mes1_gene_554	638860	639120	+	86			851304181	hypothetical protein [Methanosarcina thermophila]	1.58e-55	111.708	167.452	283.112	199.91	0.394571	0.837639	2.12291
MESMT1_0555	Mes1_gene_555	639162	639779	-	205	K00943	E2.7.4.9, tmk; dTMP kinase [EC:2.7.4.9]	851304182	dTMP kinase [Methanosarcina thermophila]	1.42e-147	53.653	135.396	286.629	195.302	0.187186	0.693264	3.70361
MESMT1_0556	Mes1_gene_556	639954	640616	+	220			851304183	hypothetical protein [Methanosarcina thermophila]	8.86e-161	69.2686	65.92	281.481	195.905	0.246086	0.33649	1.36736
MESMT1_0557	Mes1_gene_557	640731	641123	+	130			851304184	hypothetical protein [Methanosarcina thermophila]	3.73e-86	623.565	461.943	276.517	192.817	2.25507	2.39576	1.06239
MESMT1_0558	Mes1_gene_558	641259	642089	-	276	K00319	mtd; methylenetetrahydromethanopterin dehydrogenase [EC:1.5.99.9]	851304185	methylenetetrahydromethanopterin dehydrogenase [Methanosarcina thermophila]	0	269.903	556.05	285.575	199.279	0.945123	2.79031	2.95232
MESMT1_0559	Mes1_gene_559	642216	642449	-	77			851304186	hypothetical protein [Methanosarcina thermophila]	4.45e-49	219.063	1029.65	253.527	193.588	0.864062	5.31877	6.15553
MESMT1_0560	Mes1_gene_560	642527	643195	+	222	K01079	serB, PSPH; phosphoserine phosphatase [EC:3.1.3.3]	805331529	Phosphoserine phosphatase [Methanosarcina thermophila TM-1]	2.55e-159	296.807	553.899	278.922	193.251	1.06412	2.86621	2.6935
MESMT1_0561	Mes1_gene_561	643245	644102	+	285			851304188	phosphoserine phosphatase [Methanosarcina thermophila]	0	443.753	622.143	303.763	202.131	1.46085	3.07791	2.10693
MESMT1_0562	Mes1_gene_562	644384	645523	-	379			851304189	radical SAM protein [Methanosarcina thermophila]	0	108.151	111.736	273.854	191.79	0.394924	0.582598	1.47522
MESMT1_0563	Mes1_gene_563	645597	646754	-	385			851304190	FAD-dependent oxidoreductase [Methanosarcina thermophila]	0	136.256	83.548	286.823	198.412	0.475051	0.421084	0.886398
MESMT1_0564	Mes1_gene_564	646769	647710	-	313	K03179	ubiA; 4-hydroxybenzoate octaprenyltransferase [EC:2.5.1.-]	851304191	ubiquinone biosynthesis protein UbiA [Methanosarcina thermophila]	0	182.873	111.43	280.484	193.722	0.651992	0.575205	0.882227
MESMT1_0565	Mes1_gene_565	647923	649410	-	495	K18779	tgtA; 7-cyano-7-deazaguanine tRNA-ribosyltransferase [EC:2.4.2.48]	805331534	archaeosine tRNA-ribosyltransferase type 1 [Methanosarcina thermophila TM-1]	0	34.0653	44.183	265.74	172.364	0.12819	0.256335	1.99965
MESMT1_0566	Mes1_gene_566	649440	650027	-	195	K09126	K09126; hypothetical protein	851305197	hypothetical protein [Methanosarcina thermophila]	1.17e-137	67.0851	56.5402	281.719	199.244	0.238127	0.283774	1.19169
MESMT1_0567	Mes1_gene_567	650390	651136	+	248	K06869	K06869; uncharacterized protein	851304192	proteasome assembly chaperone family protein [Methanosarcina thermophila]	1.41e-179	579.335	542.568	286.228	201.239	2.02403	2.69614	1.33207
MESMT1_0568	Mes1_gene_568	651141	651530	+	129	K09135	K09135; hypothetical protein	851304193	hypothetical protein [Methanosarcina thermophila]	1.62e-88	557.512	410.901	282.358	201.391	1.97448	2.04031	1.03334
MESMT1_0569	Mes1_gene_569	651742	653382	-	546			851304194	thermosome subunit [Methanosarcina thermophila]	0	872.212	1122.92	291.394	184.861	2.99324	6.07437	2.02937
MESMT1_0570	Mes1_gene_570	654080	654697	-	205			805331539	Iron-sulfur-binding protein [Methanosarcina thermophila TM-1]	3.17e-145	30.2183	77.3689	271.69	173.757	0.111224	0.445272	4.00339
MESMT1_0571	Mes1_gene_571	654703	655062	-	119			851304195	TrmB family transcriptional regulator [Methanosarcina thermophila]	1.22e-81	43.4055	92.3491	271.62	192.528	0.159802	0.479666	3.00163
MESMT1_0572	Mes1_gene_572	655377	656600	-	407	K07033	K07033	851304196	hypothetical protein [Methanosarcina thermophila]	0	365.552	204.169	311.55	213.557	1.17333	0.956038	0.814805
MESMT1_0573	Mes1_gene_573	656582	657325	-	247	K09013	sufC; Fe-S cluster assembly ATP-binding protein	851304197	ABC transporter ATP-binding protein [Methanosarcina thermophila]	1.61e-177	281.999	159.159	287.491	204.194	0.980897	0.77945	0.79463
MESMT1_0574	Mes1_gene_574	657689	658351	-	220	K06897	K06897; 7,8-dihydropterin-6-yl-methyl-4-(beta-D-ribofuranosyl)aminobenzene 5'-phosphate synthase [EC:2.5.1.105]	851304198	MBL fold hydrolase [Methanosarcina thermophila]	3.77e-160	141.411	39.4393	265.18	204.137	0.533265	0.193201	0.362297
MESMT1_0575	Mes1_gene_575	658359	659327	-	322	K09720	K09720; hypothetical protein	805331544	Transcriptional repressor of nif and glnA operons [Methanosarcina thermophila TM-1]	0	192.92	114.878	286.112	202.986	0.674283	0.565942	0.839325
MESMT1_0576	Mes1_gene_576	659741	660202	-	153			851304200	hypothetical protein [Methanosarcina thermophila]	1.43e-103	73.007	33.9588	290.216	196.292	0.251561	0.173001	0.687713
MESMT1_0577	Mes1_gene_577	660278	660952	-	224	K00806	uppS; undecaprenyl diphosphate synthase [EC:2.5.1.31]	851304201	UDP diphosphate synthase [Methanosarcina thermophila]	9.27e-161	122.523	67.5151	282.915	196.346	0.433074	0.343858	0.793994
MESMT1_0578	Mes1_gene_578	661055	662233	-	392	K06942	K06942	940661956	translation-associated GTPase [Methanosarcina sp. 795]	0	122.191	84.2777	290.754	195.411	0.420257	0.431284	1.02624
MESMT1_0579	Mes1_gene_579	662769	662987	+	72			851304204	hypothetical protein [Methanosarcina thermophila]	1.8e-44	87.8841	18.7626	262.965	186.737	0.334205	0.100476	0.300642
MESMT1_0580	Mes1_gene_580	663090	663908	-	272			851304205	ArsR family transcriptional regulator [Methanosarcina thermophila]	0	157.521	116.306	289.464	221.708	0.54418	0.524591	0.964002
MESMT1_0581	Mes1_gene_581	664252	665037	-	261			851304206	hypothetical protein [Methanosarcina thermophila]	0	113.706	84.1193	279.589	205.01	0.40669	0.410317	1.00892
MESMT1_0582	Mes1_gene_582	665175	667103	-	642			851304207	hydantoinase [Methanosarcina thermophila]	0	134.845	72.8116	288.597	200.648	0.467242	0.362882	0.776647
MESMT1_0583	Mes1_gene_583	667254	669263	-	669			851304208	hydantoinase [Methanosarcina thermophila]	0	110.354	129.719	295.763	191.58	0.373118	0.677103	1.81472
MESMT1_0584	Mes1_gene_584	670149	670733	-	194	K07034	K07034	851304209	hypothetical protein [Methanosarcina thermophila]	7.34e-129	284.375	339.704	295.192	190.837	0.963356	1.78008	1.84779
MESMT1_0585	Mes1_gene_585	670790	672175	-	461	K04480	mtaB; methanol---5-hydroxybenzimidazolylcobamide Co-methyltransferase [EC:2.1.1.90]	851304210	methanol-5-hydroxybenzimidazolylcobamide methyltransferase [Methanosarcina thermophila]	0	1099.64	3424.99	303.58	190.971	3.62225	17.9346	4.95122
MESMT1_0586	Mes1_gene_586	672189	672965	-	258	K14081	mtaC; methanol corrinoid protein	851304211	methanol-5-hydroxybenzimidazolylcobamide methyltransferase [Methanosarcina thermophila]	0	1186.53	4007.09	308.973	206.123	3.84023	19.4403	5.06227
MESMT1_0587	Mes1_gene_587	674244	675419	-	391			851304213	cobalamin biosynthesis protein P47K [Methanosarcina thermophila]	0	81.6688	104.187	297.606	214.784	0.274419	0.485076	1.76765
MESMT1_0588	Mes1_gene_588	675493	677112	-	539			851304214	4Fe-4S ferredoxin [Methanosarcina thermophila]	0	70.1075	72.1729	284.966	198.62	0.24602	0.363372	1.477
MESMT1_0589	Mes1_gene_589	677408	678427	-	339	K14080	mtaA; [methyl-Co(III) methanol-specific corrinoid protein]:coenzyme M methyltransferase [EC:2.1.1.246]	851304215	methylcobamide--CoM methyltransferase [Methanosarcina thermophila]	0	313.864	361.828	289.886	203.322	1.08272	1.77958	1.64362
MESMT1_0590	Mes1_gene_590	679179	682253	+	1024			805334219	Sensory transduction histidine kinase [Methanosarcina thermophila CHTI-55]	0	44.4331	46.0404	291.175	223.786	0.152599	0.205734	1.3482
MESMT1_0591	Mes1_gene_591	682222	682599	+	125			805331562	Two-component response regulator [Methanosarcina thermophila TM-1]	2.25e-84	189.048	262.866	287.246	214.442	0.658139	1.22581	1.86254
MESMT1_0592	Mes1_gene_592	682613	683398	-	261			851304218	transcriptional regulator [Methanosarcina thermophila]	0	244.141	116.436	286.434	225.152	0.852344	0.517145	0.606733
MESMT1_0593	Mes1_gene_593	684409	685080	-	223	K14654	RIB7, arfC; 2,5-diamino-6-(ribosylamino)-4(3H)-pyrimidinone 5'-phosphate reductase [EC:1.1.1.302]	851304220	5-amino-6-(5-phosphoribosylamino)uracil reductase [Methanosarcina thermophila]	2.59e-161	91.0267	47.8051	283.203	195.916	0.321418	0.244008	0.759161
MESMT1_0594	Mes1_gene_594	685250	686152	+	300	K01990	ABC-2.A; ABC-2 type transport system ATP-binding protein	851304221	ABC transporter ATP-binding protein [Methanosarcina thermophila]	0	52.9687	68.2561	273.678	208.651	0.193544	0.327131	1.69022
MESMT1_0595	Mes1_gene_595	686145	687398	+	417	K01992	ABC-2.P; ABC-2 type transport system permease protein	851304222	sodium transporter [Methanosarcina thermophila]	0	46.6524	49.4488	285.659	195.263	0.163315	0.253241	1.55063
MESMT1_0596	Mes1_gene_596	688096	688887	+	263			851304223	NADPH-dependent FMN reductase [Methanosarcina thermophila]	0	71.7008	42.9201	280.722	205.767	0.255415	0.208587	0.816656
MESMT1_0597	Mes1_gene_597	690334	690903	+	189	K11261	fwdE, fmdE; formylmethanofuran dehydrogenase subunit E [EC:1.2.99.5]	805331569	FmdE, Molybdenum formylmethanofuran dehydrogenase operon [Methanosarcina thermophila TM-1]	1.61e-138	74.5526	70.7773	298.039	203.636	0.250144	0.347567	1.38947
MESMT1_0598	Mes1_gene_598	690922	691962	+	346	K00205	fwdF, fmdF; 4Fe-4S ferredoxin	851304226	(4Fe-4S)-binding protein [Methanosarcina thermophila]	0	20.5022	74.6376	294.718	178.053	0.0695654	0.419187	6.02579
MESMT1_0599	Mes1_gene_599	691963	693717	+	584	K00200	fwdA, fmdA; formylmethanofuran dehydrogenase subunit A [EC:1.2.99.5]	851304227	formylmethanofuran dehydrogenase subunit A [Methanosarcina thermophila]	0	19.7618	44.9108	293.666	192.02	0.0672937	0.233885	3.47559
MESMT1_0600	Mes1_gene_600	693722	694582	+	286	K00202	fwdC, fmdC; formylmethanofuran dehydrogenase subunit C [EC:1.2.99.5]	851304228	formylmethanofuran dehydrogenase subunit C [Methanosarcina thermophila]	0	11.2876	22.9942	301.423	179.76	0.0374475	0.127916	3.41587
MESMT1_0601	Mes1_gene_601	694594	694983	+	129	K00203	fwdD, fmdD; formylmethanofuran dehydrogenase subunit D [EC:1.2.99.5]	851304229	formylmethanofuran dehydrogenase [Methanosarcina thermophila]	2.27e-89	18.5674	56.5109	271.893	185.146	0.0682895	0.305223	4.46954
MESMT1_0602	Mes1_gene_602	694986	696287	+	433	K00201	fwdB, fmdB; formylmethanofuran dehydrogenase subunit B [EC:1.2.99.5]	851304230	formylmethanofuran dehydrogenase subunit B [Methanosarcina thermophila]	0	55.0313	76.0291	279.552	186.435	0.196855	0.407804	2.07159
MESMT1_0603	Mes1_gene_603	696479	697378	-	299	K09138	K09138; hypothetical protein	805331575	Molybdenum ABC transporter ATP-binding protein [Methanosarcina thermophila TM-1]	0	41.9233	19.0924	282.434	198.649	0.148436	0.0961113	0.647494
MESMT1_0604	Mes1_gene_604	698941	699132	-	63			851304231	hypothetical protein [Methanosarcina thermophila]	3.53e-37	89.3253	266.541	265.393	217.341	0.336578	1.22637	3.64366
MESMT1_0605	Mes1_gene_605	699295	700557	+	420			851304232	anion transporter [Methanosarcina thermophila]	0	10.1089	28.6889	293.628	212.489	0.0344276	0.135013	3.92166
MESMT1_0606	Mes1_gene_606	700743	701126	+	127	K01921	ddl; D-alanine-D-alanine ligase [EC:6.3.2.4]	851304233	hypothetical protein [Methanosarcina thermophila]	4.75e-90	4.96251	21.4011	276.68	186.896	0.0179359	0.114508	6.38428
MESMT1_0607	Mes1_gene_607	701278	702372	-	364	K06944	K06944	851304234	GTP-binding protein [Methanosarcina thermophila]	0	60.7357	67.8866	283.607	193.859	0.214155	0.350185	1.6352
MESMT1_0608	Mes1_gene_608	702855	704729	-	624	K03750	moeA; molybdopterin molybdotransferase [EC:2.10.1.1]	851304235	molybdopterin biosynthesis protein [Methanosarcina thermophila]	0	49.5966	89.452	285.565	185.435	0.173679	0.482389	2.77748
MESMT1_0609	Mes1_gene_609	705035	705922	+	295	K14475	ICP; inhibitor of cysteine peptidase	851304236	hypothetical protein [Methanosarcina thermophila]	0	81.9754	389.111	281.952	195.731	0.290742	1.98799	6.83764
MESMT1_0610	Mes1_gene_610	706772	708103	+	443	K03106	SRP54, ffh; signal recognition particle subunit SRP54	851304238	signal recognition particle protein [Methanosarcina thermophila]	0	173.822	202.198	292.677	192.243	0.593905	1.05178	1.77096
MESMT1_0611	Mes1_gene_611	708150	708719	-	189	K01951	guaA, GMPS; GMP synthase (glutamine-hydrolysing) [EC:6.3.5.2]	851304239	GMP synthase [Methanosarcina thermophila]	1.57e-135	200.59	163.836	286.723	186.001	0.699595	0.880833	1.25906
MESMT1_0612	Mes1_gene_612	709250	710047	+	265	K16306	K16306; fructose-bisphosphate aldolase / 2-amino-3,7-dideoxy-D-threo-hept-6-ulosonate synthase [EC:4.1.2.13 2.2.1.10]	851304240	fructose-bisphosphate aldolase [Methanosarcina thermophila]	0	10.5071	20.1285	299.92	192.485	0.035033	0.104572	2.98495
MESMT1_0613	Mes1_gene_613	710145	711287	+	380	K11646	K11646; 3-dehydroquinate synthase II [EC:1.4.1.24]	851304241	3-dehydroquinate synthase [Methanosarcina thermophila]	0	93.1963	121.574	300.214	186.525	0.310433	0.651787	2.0996
MESMT1_0614	Mes1_gene_614	711338	712066	+	242	K03785	aroD; 3-dehydroquinate dehydratase I [EC:4.2.1.10]	851304242	3-dehydroquinase [Methanosarcina thermophila]	1.22e-173	65.0886	81.4732	291.624	178.51	0.223193	0.456407	2.04489
MESMT1_0615	Mes1_gene_615	712063	712905	+	280	K00014	aroE; shikimate dehydrogenase [EC:1.1.1.25]	851304243	shikimate dehydrogenase [Methanosarcina thermophila]	0	36.3941	41.6529	266.494	176.864	0.136566	0.235508	1.7245
MESMT1_0616	Mes1_gene_616	712902	714371	+	489	K04517	tyrA2; prephenate dehydrogenase [EC:1.3.1.12]	805331589	Prephenate and/or arogenate dehydrogenase (unknown specificity) [Methanosarcina thermophila TM-1]	0	39.927	40.9123	286.084	212.119	0.139564	0.192874	1.38198
MESMT1_0617	Mes1_gene_617	714446	715975	+	509			851304244	hypothetical protein [Methanosarcina thermophila]	0	195.543	156.499	300.083	214.387	0.651627	0.729984	1.12025
MESMT1_0618	Mes1_gene_618	716083	716751	-	222	K01803	TPI, tpiA; triosephosphate isomerase (TIM) [EC:5.3.1.1]	851304245	triose-phosphate isomerase [Methanosarcina thermophila]	2.22e-154	101.12	87.1051	259.795	165.06	0.389229	0.527719	1.3558
MESMT1_0619	Mes1_gene_619	716892	718046	-	384	K13812	fae-hps; bifunctional enzyme Fae/Hps [EC:4.3.-.- 4.1.2.43]	851304246	bifunctional formaldehyde-activating protein/3-hexulose-6-phosphate synthase [Methanosarcina thermophila]	0	141.064	151.036	292.924	194.81	0.481574	0.775299	1.60993
MESMT1_0620	Mes1_gene_620	718885	719490	-	201			851304248	hypothetical protein [Methanosarcina thermophila]	8.63e-136	95.2803	49.3131	290.882	220.947	0.327557	0.223189	0.681377
MESMT1_0621	Mes1_gene_621	719771	720157	-	128			851304249	hypothetical protein [Methanosarcina thermophila]	6.94e-91	880.912	1402.49	289.865	213.69	3.03904	6.5632	2.15963
MESMT1_0622	Mes1_gene_622	720600	721070	+	156	K03594	bfr; bacterioferritin	851304250	bacterioferritin [Methanosarcina thermophila]	2.48e-109	4431.85	6104.44	308.153	202.575	14.382	30.1342	2.09528
MESMT1_0623	Mes1_gene_623	721505	722188	+	227	K07052	K07052	851304251	abortive infection protein [Methanosarcina thermophila]	1.32e-159	230.957	64.4423	283.193	184.735	0.815546	0.348836	0.427733
MESMT1_0624	Mes1_gene_624	722419	724581	+	720	K03782	katG; catalase-peroxidase [EC:1.11.1.21]	851304252	catalase-peroxidase [Methanosarcina thermophila]	0	146.687	156.638	281.811	165.981	0.520515	0.943709	1.81303
MESMT1_0625	Mes1_gene_625	730611	731903	+	430	K01649	leuA; 2-isopropylmalate synthase [EC:2.3.3.13]	851304253	2-isopropylmalate synthase [Methanosarcina thermophila]	0	1459.93	2242.15	294.231	199.275	4.96186	11.2515	2.2676
MESMT1_0626	Mes1_gene_626	732089	732742	+	217	K03424	tatD; TatD DNase family protein [EC:3.1.21.-]	851304254	membrane protein [Methanosarcina thermophila]	5.56e-157	115.094	190.2	286.128	193.254	0.402246	0.9842	2.44676
MESMT1_0627	Mes1_gene_627	732940	733581	+	213			851304255	MBL fold hydrolase [Methanosarcina thermophila]	5.05e-155	71.5344	149.535	296.849	204.41	0.240979	0.731545	3.03572
MESMT1_0628	Mes1_gene_628	733699	735990	+	763			805331601	Fe-S OXIDOREDUCTASE [Methanosarcina thermophila TM-1]	0	46.3099	148.147	294.527	201.874	0.157235	0.73386	4.66728
MESMT1_0629	Mes1_gene_629	736082	736363	-	93			805331602	hypothetical protein MSTHT_1797 [Methanosarcina thermophila TM-1]	7.44e-63	92.5773	84.7766	291.384	193.324	0.317716	0.43852	1.38023
MESMT1_0630	Mes1_gene_630	736392	736682	-	96			851305203	hypothetical protein [Methanosarcina thermophila]	1.83e-57	89.7141	94.9913	285.216	198.105	0.314547	0.479499	1.52441
MESMT1_0631	Mes1_gene_631	736906	738078	-	390			805331604	Fe-S oxidoreductase [Methanosarcina thermophila TM-1]	0	26.8052	64.0093	285.38	188.253	0.0939279	0.340018	3.61998
MESMT1_0632	Mes1_gene_632	738084	739454	-	456	K00104	glcD; glycolate oxidase [EC:1.1.3.15]	851304257	FAD-binding protein [Methanosarcina thermophila]	0	27.1038	21.5246	279.664	187.063	0.0969157	0.115066	1.18728
MESMT1_0633	Mes1_gene_633	739728	741602	+	624	K07557	tgtA2; archaeosine synthase [EC:2.6.1.97]	851304258	tRNA-ribosyltransferase [Methanosarcina thermophila]	0	59.2516	63.752	285.099	190.843	0.207828	0.334054	1.60736
MESMT1_0634	Mes1_gene_634	741726	742256	+	176	K03789	rimI; ribosomal-protein-alanine N-acetyltransferase [EC:2.3.1.128]	851304259	ribosomal-protein-alanine N-acetyltransferase RimI [Methanosarcina thermophila]	5.53e-127	9551.35	3366.85	287.689	206.854	33.2003	16.2764	0.490249
MESMT1_0635	Mes1_gene_635	742240	742518	-	92			851304260	metal-binding protein [Methanosarcina thermophila]	5.37e-62	56027.5	15002.1	277.58	211.556	201.843	70.9134	0.35133
MESMT1_0636	Mes1_gene_636	742882	744438	-	518			851304261	hypothetical protein [Methanosarcina thermophila]	0	366.557	342.598	284.15	193.369	1.29001	1.77173	1.37343
MESMT1_0637	Mes1_gene_637	745962	747446	+	494	K17870	nox1; NADH oxidase (H2O2-forming) [EC:1.6.3.3]	919166240	NADH dehydrogenase [Methanosarcina thermophila]	0	64.2901	67.163	286.477	206.331	0.224417	0.325511	1.45048
MESMT1_0638	Mes1_gene_638	747484	748479	+	331	K01974	rtcA, RTCD1; RNA 3'-terminal phosphate cyclase [EC:6.5.1.4]	851304262	RNA 3'-terminal-phosphate cyclase [Methanosarcina thermophila]	0	35.7779	57.7572	284.497	195.265	0.125759	0.295789	2.35204
MESMT1_0639	Mes1_gene_639	748460	748645	+	61			851304263	hypothetical protein [Methanosarcina thermophila]	2.7e-32	62.4957	74.3077	304.427	224.116	0.205289	0.331559	1.61508
MESMT1_0640	Mes1_gene_640	748632	749255	-	207	K07559	kptA; putative RNA 2'-phosphotransferase [EC:2.7.1.-]	851304264	RNA 2'-phosphotransferase [Methanosarcina thermophila]	3.27e-152	192.698	162.229	287.742	205.546	0.669691	0.78926	1.17854
MESMT1_0641	Mes1_gene_641	749348	750433	-	361			851304265	MFS transporter [Methanosarcina thermophila]	0	11.581	3.78362	283.639	199.157	0.0408302	0.0189982	0.465297
MESMT1_0642	Mes1_gene_642	751465	752919	+	484	K07466	RFA1, RPA1, rpa; replication factor A1	851304266	replication factor A [Methanosarcina thermophila]	0	66.2705	51.6034	292.676	208.725	0.22643	0.247232	1.09187
MESMT1_0643	Mes1_gene_643	753603	754868	+	421			805331614	putative voltage-gated ClC-type chloride channel ClcB [Methanosarcina thermophila TM-1]	0	259.048	198.576	296.628	223.589	0.873308	0.888129	1.01697
MESMT1_0644	Mes1_gene_644	754968	755783	+	271			851304267	CBS-domain-containing membrane protein [Methanosarcina thermophila]	0	459.354	133.213	288.443	215.566	1.59253	0.617971	0.388045
MESMT1_0645	Mes1_gene_645	756231	757106	+	291			851304268	transcriptional regulator, contains C-terminal CBS domains [Methanosarcina thermophila]	0	802.921	141.573	284.502	207.298	2.8222	0.682941	0.241989
MESMT1_0646	Mes1_gene_646	757699	758544	+	281			851304269	signal-transduction protein containing cAMP-binding and CBS domains [Methanosarcina thermophila]	0	1243.15	684.394	293.857	212.764	4.23045	3.21668	0.760363
MESMT1_0647	Mes1_gene_647	758715	759491	+	258			805331618	Inosine-5'-monophosphate dehydrogenase [Methanosarcina thermophila TM-1]	0	896.15	479.794	288.08	193.676	3.11077	2.4773	0.796363
MESMT1_0648	Mes1_gene_648	759807	760598	-	263			851304271	TIGR00266 family protein [Methanosarcina thermophila]	0	89.7463	115.083	272.578	172.402	0.32925	0.667525	2.02741
MESMT1_0649	Mes1_gene_649	760818	761990	+	390	K07468	K07468; putative ATP-dependent DNA ligase [EC:6.5.1.1]	851304272	RNA ligase [Methanosarcina thermophila]	0	54.7476	50.9527	292.545	217.105	0.187142	0.234692	1.25408
MESMT1_0650	Mes1_gene_650	762369	763445	+	358			851304273	elongation factor Tu [Methanosarcina thermophila]	0	121.732	88.0974	291.688	206.867	0.417337	0.425865	1.02043
MESMT1_0651	Mes1_gene_651	763478	764017	+	179			851304274	gamma-glutamylcyclotransferase [Methanosarcina thermophila]	1.37e-127	120.688	71.9423	297.116	218.038	0.406199	0.329953	0.812293
MESMT1_0652	Mes1_gene_652	764121	764894	-	257			851304275	xylose isomerase [Methanosarcina thermophila]	0	144.521	161.677	290.103	216.147	0.498171	0.747995	1.50148
MESMT1_0653	Mes1_gene_653	764996	765484	-	162	K09736	K09736; hypothetical protein	851304276	hypothetical protein [Methanosarcina thermophila]	2.79e-112	81.0564	58.8202	292.766	229.708	0.276864	0.256066	0.924878
MESMT1_0654	Mes1_gene_654	765715	766281	-	188			851304277	hypothetical protein [Methanosarcina thermophila]	3.92e-132	26.8868	27.0113	285.827	203.501	0.0940669	0.132733	1.41105
MESMT1_0655	Mes1_gene_655	766879	768123	-	414	K10725	cdc6A; archaeal cell division control protein 6	851304278	cell division control protein Cdc6 [Methanosarcina thermophila]	0	170.51	64.5081	283.209	211.33	0.602063	0.305248	0.507003
MESMT1_0656	Mes1_gene_656	770013	770180	+	55						41.9687	100.057	238.771	239.854	0.175769	0.417158	2.37333
MESMT1_0657	Mes1_gene_657	770597	771802	+	401	K18933	mfnA, adc; tyrosine decarboxylase / aspartate 1-decarboxylase [EC:4.1.1.25 4.1.1.11]	805331627	L-tyrosine decarboxylase [Methanosarcina thermophila TM-1]	0	84.2195	136.905	288.764	220.445	0.291656	0.62104	2.12936
MESMT1_0658	Mes1_gene_658	772610	773674	+	354			851304279	CBS domain-containing protein [Methanosarcina thermophila]	0	298.634	43.8435	285.335	210.283	1.04661	0.208497	0.199212
MESMT1_0659	Mes1_gene_659	774410	775855	+	481			851304280	conjugal transfer protein TraB [Methanosarcina thermophila]	0	283.732	154.74	285.64	193.469	0.993321	0.799818	0.805195
MESMT1_0660	Mes1_gene_660	775919	776812	-	297	K00672	ftr; formylmethanofuran--tetrahydromethanopterin N-formyltransferase [EC:2.3.1.101]	851305209	formylmethanofuran--tetrahydromethanopterin N-formyltransferase [Methanosarcina thermophila]	0	140.682	123.262	279.661	190.768	0.503045	0.646137	1.28445
MESMT1_0661	Mes1_gene_661	777483	777959	-	158	K03411	cheD; chemotaxis protein CheD [EC:3.5.1.44]	851304281	chemotaxis protein CheD [Methanosarcina thermophila]	1.24e-110	54.7312	28.1922	271.497	209.475	0.201591	0.134585	0.667617
MESMT1_0662	Mes1_gene_662	778058	778729	-	223	K03410	cheC; chemotaxis protein CheC	851304282	chemotaxis protein CheC [Methanosarcina thermophila]	6.21e-157	73.4452	31.6848	269.67	213.639	0.272352	0.14831	0.544551
MESMT1_0663	Mes1_gene_663	778695	779654	-	319	K00575	cheR; chemotaxis protein methyltransferase CheR [EC:2.1.1.80]	851304283	chemotaxis protein CheR [Methanosarcina thermophila]	0	98.0593	92.6085	275.141	214.795	0.356396	0.431147	1.20974
MESMT1_0664	Mes1_gene_664	779782	781809	-	675	K03407	cheA; two-component system, chemotaxis family, sensor kinase CheA [EC:2.7.13.3]	851304284	chemotaxis protein [Methanosarcina thermophila]	0	91.0519	81.2298	283.477	229.46	0.321196	0.354005	1.10214
MESMT1_0665	Mes1_gene_665	781882	782967	-	361	K03412	cheB; two-component system, chemotaxis family, response regulator CheB [EC:3.1.1.61]	851304285	chemotaxis response regulator protein-glutamate methylesterase [Methanosarcina thermophila]	0	93.5256	119.7	291.145	221.94	0.321234	0.539335	1.67895
MESMT1_0666	Mes1_gene_666	783284	783649	-	121	K03413	cheY; two-component system, chemotaxis family, response regulator CheY	851304286	response regulator [Methanosarcina thermophila]	8.17e-81	246.271	326.598	280.958	227.51	0.87654	1.43553	1.63773
MESMT1_0667	Mes1_gene_667	784587	784961	+	124	K11443	divK; two-component system, cell cycle response regulator DivK	851304287	response regulator [Methanosarcina thermophila]	7.87e-84	245.95	128.5	266.244	208.628	0.923779	0.61593	0.666751
MESMT1_0668	Mes1_gene_668	785078	787195	+	705	K03406	mcp; methyl-accepting chemotaxis protein	805331638	Methyl-accepting chemotaxis protein [Methanosarcina thermophila TM-1]	0	257.77	81.1291	287.125	215.786	0.897761	0.375971	0.418788
MESMT1_0669	Mes1_gene_669	787262	787774	+	170	K03408	cheW; purine-binding chemotaxis protein CheW	851304288	chemotaxis protein CheW [Methanosarcina thermophila]	1.82e-114	221.021	52.4276	276.358	213.913	0.799763	0.245089	0.306452
MESMT1_0670	Mes1_gene_670	787799	788419	+	206	K03299	TC.GNTP; gluconate:H+ symporter, GntP family	919166241	hypothetical protein [Methanosarcina thermophila]	2.25e-140	66.8957	15.0381	281.449	215.61	0.237683	0.0697467	0.293444
MESMT1_0671	Mes1_gene_671	788751	789212	+	153			851305211	DNA-binding protein [Methanosarcina thermophila]	1.56e-110	108.479	135.027	274.165	215.072	0.395672	0.62782	1.58672
MESMT1_0672	Mes1_gene_672	789539	790459	+	306	K09815	znuA; zinc transport system substrate-binding protein	851304289	zinc ABC transporter substrate-binding protein [Methanosarcina thermophila]	0	107.798	74.6282	291.611	205.701	0.369664	0.3628	0.981431
MESMT1_0673	Mes1_gene_673	790549	791313	+	254	K09817	znuC; zinc transport system ATP-binding protein [EC:3.6.3.-]	851304290	ABC transporter [Methanosarcina thermophila]	0	77.9679	49.3179	281.237	190.345	0.277232	0.259097	0.934587
MESMT1_0674	Mes1_gene_674	791350	792186	+	278	K09816	znuB; zinc transport system permease protein	851304291	membrane protein [Methanosarcina thermophila]	0	50.0876	39.2737	291.907	204.126	0.171588	0.192399	1.12129
MESMT1_0675	Mes1_gene_675	792590	793045	+	151			851304292	hypothetical protein [Methanosarcina thermophila]	4.53e-107	834.12	741.359	273.133	206.319	3.0539	3.59327	1.17662
MESMT1_0676	Mes1_gene_676	794068	795018	+	316			851304293	hypothetical protein [Methanosarcina thermophila]	0	38.8735	89.557	286.607	213.043	0.135634	0.42037	3.0993
MESMT1_0677	Mes1_gene_677	795095	795985	-	296	K00170	porB; pyruvate ferredoxin oxidoreductase, beta subunit [EC:1.2.7.1]	805334129	Pyruvate:ferredoxin oxidoreductase, beta subunit [Methanosarcina thermophila CHTI-55]	0	904.895	184.468	295.429	180.72	3.06299	1.02074	0.33325
MESMT1_0678	Mes1_gene_678	795982	797190	-	402	K00169	porA; pyruvate ferredoxin oxidoreductase, alpha subunit [EC:1.2.7.1]	851304295	pyruvate ferredoxin oxidoreductase [Methanosarcina thermophila]	0	983.381	153.868	303.272	201.563	3.24257	0.763373	0.235422
MESMT1_0679	Mes1_gene_679	797190	797525	-	111	K00171	porD; pyruvate ferredoxin oxidoreductase, delta subunit [EC:1.2.7.1]	851304296	pyruvate synthase [Methanosarcina thermophila]	2.64e-75	737.288	93.3867	283.22	182.939	2.60323	0.51048	0.196095
MESMT1_0680	Mes1_gene_680	797522	798070	-	182	K00172	porG; pyruvate ferredoxin oxidoreductase, gamma subunit [EC:1.2.7.1]	851304297	pyruvate ferredoxin oxidoreductase [Methanosarcina thermophila]	6.42e-128	763.631	198	288.267	195.435	2.64904	1.01313	0.38245
MESMT1_0681	Mes1_gene_681	798661	799629	-	322			851304298	TIM-barrel protein, NifR3 family [Methanosarcina thermophila]	0	35.3982	111.794	273.405	191.616	0.129472	0.58343	4.50622
MESMT1_0682	Mes1_gene_682	800228	800785	-	185	K13280	SEC11, sipW; signal peptidase, endoplasmic reticulum-type [EC:3.4.-.-]	851304299	S26 family signal peptidase [Methanosarcina thermophila]	6.93e-133	207.636	155.979	275.005	213.496	0.755027	0.730595	0.967642
MESMT1_0683	Mes1_gene_683	801527	803452	+	641	K02323	DPB2; DNA polymerase II small subunit [EC:2.7.7.7]	851304300	DNA polymerase II [Methanosarcina thermophila]	0	30.177	27.5408	281.842	204.607	0.107071	0.134603	1.25714
MESMT1_0684	Mes1_gene_684	803608	804630	+	340	K15449	TYW1; tRNA wybutosine-synthesizing protein 1	805331654	Fe-S OXIDOREDUCTASE Wyeosine biosynthesis [Methanosarcina thermophila TM-1]	0	49.1769	104.432	279.697	201.668	0.175822	0.517844	2.94527
MESMT1_0685	Mes1_gene_685	805319	806566	+	415	K03265	ETF1, ERF1; peptide chain release factor subunit 1	851304302	peptide chain release factor 1 [Methanosarcina thermophila]	0	63.6729	246.936	283.873	204.257	0.224301	1.20895	5.38986
MESMT1_0686	Mes1_gene_686	806793	808502	+	569	K01887	RARS, argS; arginyl-tRNA synthetase [EC:6.1.1.19]	851304303	arginine--tRNA ligase [Methanosarcina thermophila]	0	50.1475	74.4909	274.466	194.13	0.182709	0.383716	2.10015
MESMT1_0687	Mes1_gene_687	808804	809214	+	136			851304304	hypothetical protein [Methanosarcina thermophila]	1.16e-93	394.103	313.561	294.394	227.805	1.33869	1.37645	1.0282
MESMT1_0688	Mes1_gene_688	809353	810399	+	348	K00549	metE; 5-methyltetrahydropteroyltriglutamate--homocysteine methyltransferase [EC:2.1.1.14]	851304305	5-methyltetrahydropteroyltriglutamate--homocysteine methyltransferase [Methanosarcina thermophila]	0	192.017	150.917	288.878	225.819	0.664697	0.66831	1.00544
MESMT1_0689	Mes1_gene_689	810648	811682	+	344	K00549	metE; 5-methyltetrahydropteroyltriglutamate--homocysteine methyltransferase [EC:2.1.1.14]	851304306	5-methyltetrahydropteroyltriglutamate--homocysteine methyltransferase [Methanosarcina thermophila]	0	131.275	162.051	286.729	227.222	0.457836	0.713184	1.55773
MESMT1_0690	Mes1_gene_690	811924	812094	-	56			851304307	CopG family transcriptional regulator [Methanosarcina thermophila]	2.64e-32	206.162	91.7483	272.57	238.812	0.756363	0.384186	0.507938
MESMT1_0691	Mes1_gene_691	812216	812440	+	74						124.5	44.8256	250.434	229.359	0.497136	0.195439	0.393129
MESMT1_0692	Mes1_gene_692	812973	813188	+	71			851304308	deoxyribonuclease [Methanosarcina thermophila]	2.16e-40	513.455	2161.73	272.632	206.401	1.88333	10.4734	5.56114
MESMT1_0693	Mes1_gene_693	813233	813448	+	71			805334115	translation initiation factor IF-2 subunit beta [Methanosarcina thermophila CHTI-55]	5.81e-41	355.537	1829.69	263.37	206.333	1.34995	8.86764	6.56886
MESMT1_0694	Mes1_gene_694	813493	813708	+	71			805334114	translation initiation factor IF-2 subunit beta [Methanosarcina thermophila CHTI-55]	6.34e-41	412.881	2568.13	286.205	203.217	1.44261	12.6374	8.7601
MESMT1_0695	Mes1_gene_695	813747	813962	+	71			851304311	deoxyribonuclease [Methanosarcina thermophila]	7.06e-40	219.674	1821.04	267.682	210.059	0.820654	8.66919	10.5638
MESMT1_0696	Mes1_gene_696	814361	814810	+	149			851304312	hypothetical protein [Methanosarcina thermophila]	6.29e-104	102.903	46.4858	284.874	198.047	0.361222	0.234721	0.649797
MESMT1_0697	Mes1_gene_697	814904	815668	-	254	K02049	ABC.SN.A; NitT/TauT family transport system ATP-binding protein	851304313	nitrate ABC transporter ATP-binding protein [Methanosarcina thermophila]	0	103.376	112.308	289.323	210.963	0.357304	0.532359	1.48993
MESMT1_0698	Mes1_gene_698	815670	816458	-	262	K02050	ABC.SN.P; NitT/TauT family transport system permease protein	851304314	sulfonate ABC transporter permease [Methanosarcina thermophila]	0	116.172	112.206	286.015	211.241	0.406173	0.531176	1.30776
MESMT1_0699	Mes1_gene_699	816574	817575	-	333	K02051	ABC.SN.S; NitT/TauT family transport system substrate-binding protein	851304315	sulfonate ABC transporter substrate-binding protein [Methanosarcina thermophila]	0	556.848	320.609	290.16	209.326	1.91911	1.53163	0.798093
MESMT1_0700	Mes1_gene_700	818022	818543	+	173			851304316	transcriptional regulator [Methanosarcina thermophila]	1.14e-117	144.198	101.616	287.099	206.104	0.50226	0.493033	0.981629
MESMT1_0701	Mes1_gene_701	818828	822265	-	1145			851304317	hypothetical protein [Methanosarcina thermophila]	0	282.349	350.621	297.736	212.537	0.948321	1.64969	1.73959
MESMT1_0702	Mes1_gene_702	822431	823453	-	340	K00946	thiL; thiamine-monophosphate kinase [EC:2.7.4.16]	851304318	thiamine-monophosphate kinase [Methanosarcina thermophila]	0	87.9224	207.039	267.694	176.08	0.328444	1.17582	3.57998
MESMT1_0703	Mes1_gene_703	823987	824628	-	213	K04069	pflA, pflC, pflE; pyruvate formate lyase activating enzyme [EC:1.97.1.4]	851304319	anaerobic ribonucleoside-triphosphate reductase activating protein [Methanosarcina thermophila]	1.63e-151	111.012	72.1492	294.771	204.478	0.376603	0.352845	0.936915
MESMT1_0704	Mes1_gene_704	824818	827202	-	794	K00527	nrdD; ribonucleoside-triphosphate reductase [EC:1.17.4.2]	851304320	anaerobic ribonucleoside triphosphate reductase [Methanosarcina thermophila]	0	202.945	262.657	297.244	204.334	0.682756	1.28543	1.88271
MESMT1_0705	Mes1_gene_705	827281	827532	-	83			851304321	NrdH-redoxin [Methanosarcina thermophila]	5.19e-55	161.825	174.915	270.457	196.482	0.59834	0.890233	1.48784
MESMT1_0706	Mes1_gene_706	828278	828991	+	237	K04484	radB; DNA repair protein RadB	851305212	DNA repair protein RadB [Methanosarcina thermophila]	1.29e-171	84.8715	110.913	293.612	215.704	0.28906	0.514191	1.77884
MESMT1_0707	Mes1_gene_707	829205	830305	-	366	K01858	E5.5.1.4, INO1; myo-inositol-1-phosphate synthase [EC:5.5.1.4]	851304323	inositol-3-phosphate synthase [Methanosarcina thermophila]	0	358.275	168.283	281.425	203.461	1.27308	0.827101	0.649688
MESMT1_0708	Mes1_gene_708	830874	831917	+	347	K08963	mtnA; methylthioribose-1-phosphate isomerase [EC:5.3.1.23]	805331676	Methylthioribose-1-phosphate isomerase [Methanosarcina thermophila TM-1]	0	95.2803	105.552	277.319	195.439	0.343576	0.540077	1.57193
MESMT1_0709	Mes1_gene_709	832203	832370	+	55			851304324	preprotein translocase subunit SecG [Methanosarcina thermophila]	1.4e-31	764.511	506.956	253.759	188.731	3.01275	2.68614	0.89159
MESMT1_0710	Mes1_gene_710	832396	833367	+	323	K06889	K06889	919166242	hydrolase [Methanosarcina thermophila]	0	293.291	191.769	276.121	194.742	1.06218	0.984734	0.927086
MESMT1_0711	Mes1_gene_711	833420	835579	+	719			851304325	DNA mismatch repair protein MutS [Methanosarcina thermophila]	0	70.8426	36.6629	279.434	210.377	0.253522	0.174272	0.687406
MESMT1_0712	Mes1_gene_712	836111	838297	+	728	K00937	ppk; polyphosphate kinase [EC:2.7.4.1]	805331681	Polyphosphate kinase [Methanosarcina thermophila TM-1]	0	279.698	182.76	281.509	209.974	0.993565	0.87039	0.876027
MESMT1_0713	Mes1_gene_713	838498	838701	-	67			851304326	hypothetical protein [Methanosarcina thermophila]	1.28e-39	1193.81	3259.38	270.578	231.811	4.41206	14.0605	3.18683
MESMT1_0714	Mes1_gene_714	838739	838903	-	54						888.128	2123.56	254.888	229.495	3.48438	9.25317	2.65562
MESMT1_0715	Mes1_gene_715	839681	841330	+	549	K01524	ppx-gppA; exopolyphosphatase / guanosine-5'-triphosphate,3'-diphosphate pyrophosphatase [EC:3.6.1.11 3.6.1.40]	851304327	metal-dependent phosphohydrolase [Methanosarcina thermophila]	0	132.815	172.511	284.962	219.67	0.466079	0.785319	1.68495
MESMT1_0716	Mes1_gene_716	841405	844098	-	897			851304328	CHAD domain-containing protein [Methanosarcina thermophila]	0	122.938	74.1824	279.7	219.974	0.439534	0.337233	0.76725
MESMT1_0717	Mes1_gene_717	845128	845496	+	122			919166243	hypothetical protein [Methanosarcina thermophila]	1.5e-85	63.0038	44.5422	276.337	224.114	0.227996	0.198748	0.871716
MESMT1_0718	Mes1_gene_718	845619	845858	+	79			919166244	hypothetical protein [Methanosarcina thermophila]	5.1e-51	159.594	77.8222	286.758	231.485	0.556547	0.336187	0.604059
MESMT1_0719	Mes1_gene_719	846127	847248	+	373	K10725	cdc6A; archaeal cell division control protein 6	851304330	cell division control protein 6 [Methanosarcina thermophila]	0	106.15	101.543	288.341	219.396	0.368141	0.462831	1.25721
MESMT1_0720	Mes1_gene_720	847447	849108	-	553			851304331	thermosome subunit [Methanosarcina thermophila]	0	654.579	1095.69	298.892	197.703	2.19002	5.54211	2.53062
MESMT1_0721	Mes1_gene_721	849343	849996	-	217			805331687	Protein clustered with O-phosphoseryl-tRNA(Cys) synthetase [Methanosarcina thermophila TM-1]	2.98e-158	36.4221	41.6956	276.864	199.429	0.131553	0.209075	1.58929
MESMT1_0722	Mes1_gene_722	850021	851640	-	539	K07587	sepRS; O-phosphoseryl-tRNA synthetase [EC:6.1.1.27]	851304332	O-phosphoserine--tRNA ligase [Methanosarcina thermophila]	0	105.749	142.04	292.943	210.343	0.360989	0.675277	1.87063
MESMT1_0723	Mes1_gene_723	852150	852773	-	207	K07477	K07477; translin	851304333	haloacid dehalogenase [Methanosarcina thermophila]	7.24e-149	78.1787	83.2099	270.791	218.279	0.288705	0.38121	1.32041
MESMT1_0724	Mes1_gene_724	853370	853642	-	90	K09721	K09721; hypothetical protein	851304334	hypothetical protein [Methanosarcina thermophila]	1.56e-54	398.572	347.549	296.862	238.501	1.34261	1.45722	1.08536
MESMT1_0725	Mes1_gene_725	853904	854539	+	211	K07143	K07143; UPF0148 protein	851304335	hypothetical protein [Methanosarcina thermophila]	2.58e-150	106.067	173.265	287.049	222.741	0.369507	0.777874	2.10517
MESMT1_0726	Mes1_gene_726	854797	857652	-	951	K10896	FANCM; fanconi anemia group M protein	851304336	Hef nuclease [Methanosarcina thermophila]	0	37.2314	37.0146	286.157	218.071	0.130108	0.169737	1.30458
MESMT1_0727	Mes1_gene_727	857775	859577	-	600	K01880	GARS, glyS1; glycyl-tRNA synthetase [EC:6.1.1.14]	851304337	glycine--tRNA ligase [Methanosarcina thermophila]	0	92.3738	83.0795	283.82	178.72	0.325466	0.464858	1.42828
MESMT1_0728	Mes1_gene_728	859804	860604	-	266			851304338	CAAX protease [Methanosarcina thermophila]	0	26.6452	11.6588	291.864	196.44	0.0912931	0.0593502	0.650106
MESMT1_0729	Mes1_gene_729	861196	861378	+	60			851304339	hypothetical protein [Methanosarcina thermophila]	7.52e-33	9.37183	12.2474	264.497	181.816	0.0354326	0.0673617	1.90112
MESMT1_0730	Mes1_gene_730	861984	862775	+	263	K03787	surE; 5'-nucleotidase [EC:3.1.3.5]	851304340	5'/3'-nucleotidase SurE [Methanosarcina thermophila]	0	116.935	82.0671	282.537	180.808	0.413875	0.453891	1.09669
MESMT1_0731	Mes1_gene_731	862941	863105	-	54			851304341	MULTISPECIES: hypothetical protein [Methanosarcina]	4.94e-30	116.646	178.85	291.401	210.607	0.400295	0.849211	2.12146
MESMT1_0732	Mes1_gene_732	863152	864150	-	332	K03639	MOCS1, moaA; molybdenum cofactor biosynthesis protein	851304342	MULTISPECIES: molybdenum cofactor biosynthesis protein A [Methanosarcina]	0	46.9248	113.672	286.669	192.013	0.16369	0.592002	3.61661
MESMT1_0733	Mes1_gene_733	864878	865723	-	281			851304343	hypothetical protein [Methanosarcina thermophila]	2.46e-178	100.686	399.156	450.074	331.374	0.22371	1.20455	5.38442
MESMT1_0734	Mes1_gene_734	866207	867526	+	439	K02224	cobB-cbiA; cobyrinic acid a,c-diamide synthase [EC:6.3.5.9 6.3.5.11]	851304344	cobyrinic acid a,c-diamide synthase [Methanosarcina thermophila]	0	33.6368	34.5248	280.522	187.185	0.119908	0.184442	1.53819
MESMT1_0735	Mes1_gene_735	868066	868395	+	109			851304345	glyoxalase [Methanosarcina thermophila]	6.94e-69	31.1826	39.6186	277.395	214.154	0.112412	0.185001	1.64573
MESMT1_0736	Mes1_gene_736	868666	869826	-	386	K18882	priL, pri2, priB; DNA primase large subunit [EC:2.7.7.-]	851304346	DNA primase [Methanosarcina thermophila]	0	89.6176	60.4882	281.368	206.141	0.318506	0.293431	0.921273
MESMT1_0737	Mes1_gene_737	869830	870567	-	245	K04802	PCNA; proliferating cell nuclear antigen	851304347	DNA polymerase sliding clamp [Methanosarcina thermophila]	5.13e-173	255.888	213.6	282.522	200.759	0.90573	1.06396	1.1747
MESMT1_0738	Mes1_gene_738	870875	871162	-	95	K03057	tfs; transcription elongation factor	851304348	transcription factor S [Methanosarcina thermophila]	1.89e-64	145.567	181.585	278.926	208.501	0.521885	0.870909	1.66878
MESMT1_0739	Mes1_gene_739	871149	871628	-	159	K03574	MUTT, NUDT1, MTH1; 7,8-dihydro-8-oxoguanine triphosphatase [EC:3.6.1.-]	805331702	ADP-ribose pyrophosphatase [Methanosarcina thermophila TM-1]	3.76e-113	183.018	186.773	264.962	195.972	0.690732	0.953059	1.37978
MESMT1_0740	Mes1_gene_740	872207	873073	+	288			851304349	archaeosortase A [Methanosarcina thermophila]	0	216.276	105.989	282.416	208.151	0.765807	0.509194	0.664912
MESMT1_0741	Mes1_gene_741	873079	873771	+	230	K01613	psd, PISD; phosphatidylserine decarboxylase [EC:4.1.1.65]	805331704	Phosphatidylserine decarboxylase [Methanosarcina thermophila TM-1]	1.97e-169	213.109	31.8027	271.9	185.482	0.783776	0.17146	0.218761
MESMT1_0742	Mes1_gene_742	873749	874495	+	248	K17103	CHO1, pssA; CDP-diacylglycerol---serine O-phosphatidyltransferase [EC:2.7.8.8]	851304350	archaetidylserine synthase [Methanosarcina thermophila]	1.06e-175	142.857	31.0039	275.07	195.265	0.519347	0.158779	0.305728
MESMT1_0743	Mes1_gene_743	874553	874921	+	122	K09739	K09739; hypothetical protein	851304351	hypothetical protein [Methanosarcina thermophila]	4.34e-83	126.008	44.5422	280.356	222.29	0.449455	0.200379	0.445826
MESMT1_0744	Mes1_gene_744	875078	876172	-	364	K00817	hisC; histidinol-phosphate aminotransferase [EC:2.6.1.9]	851304352	histidinol-phosphate aminotransferase [Methanosarcina thermophila]	0	84.2295	156.583	294.348	205.204	0.286156	0.76306	2.66659
MESMT1_0745	Mes1_gene_745	876159	877364	-	401	K00821	argD; acetylornithine/N-succinyldiaminopimelate aminotransferase [EC:2.6.1.11 2.6.1.17]	851304353	acetylornithine aminotransferase [Methanosarcina thermophila]	0	108.553	245.934	284.559	195.477	0.381478	1.25812	3.29802
MESMT1_0746	Mes1_gene_746	877893	878879	-	328			805331709	hypothetical protein MSTHT_1904 [Methanosarcina thermophila TM-1]	0	144.031	152.144	282.537	204.502	0.509777	0.743972	1.45941
MESMT1_0747	Mes1_gene_747	879335	879814	-	159	K07398	K07398; conserved protein with predicted RNA binding PUA domain	851304355	pseudouridine synthase [Methanosarcina thermophila]	4.61e-110	26.5991	37.3547	281.561	210.269	0.0944702	0.177652	1.88051
MESMT1_0748	Mes1_gene_748	880210	881313	+	367			851304356	hypothetical protein [Methanosarcina thermophila]	0	5.6961	57.5208	294.136	225.134	0.0193656	0.255496	13.1933
MESMT1_0749	Mes1_gene_749	881403	881954	+	183			851304357	hypothetical protein [Methanosarcina thermophila]	7.12e-132	149.825	145.494	273.474	199.674	0.547857	0.728656	1.33001
MESMT1_0750	Mes1_gene_750	882116	882418	-	100			851304358	hypothetical protein [Methanosarcina thermophila]	4.97e-66	19.4963	22.1909	271.72	208.513	0.0717514	0.106425	1.48324
MESMT1_0751	Mes1_gene_751	883019	883477	+	152			851304359	hypothetical protein [Methanosarcina thermophila]	9.23e-107	78.8813	126.957	287.88	198.531	0.274008	0.639482	2.33381
MESMT1_0752	Mes1_gene_752	883474	883848	+	124			851304360	hypothetical protein [Methanosarcina thermophila]	3.33e-86	93.5017	126.508	277.005	191.928	0.337545	0.659142	1.95275
MESMT1_0753	Mes1_gene_753	884225	885226	-	333	K01933	purM; phosphoribosylformylglycinamidine cyclo-ligase [EC:6.3.3.1]	851304361	phosphoribosylformylglycinamidine cyclo-ligase [Methanosarcina thermophila]	0	114.869	257.978	286.58	202.214	0.400827	1.27577	3.18284
MESMT1_0754	Mes1_gene_754	885248	886666	-	472	K00928	lysC; aspartate kinase [EC:2.7.2.4]	851304362	aspartate kinase [Methanosarcina thermophila]	0	103.136	285.886	283.248	193.614	0.36412	1.47658	4.05519
MESMT1_0755	Mes1_gene_755	887095	888291	+	398	K15635	apgM; 2,3-bisphosphoglycerate-independent phosphoglycerate mutase [EC:5.4.2.12]	851304363	cofactor-independent phosphoglycerate mutase [Methanosarcina thermophila]	0	74.0273	118.898	298.955	207.031	0.24762	0.574302	2.31929
MESMT1_0756	Mes1_gene_756	888530	888994	+	154	K13993	HSP20; HSP20 family protein	851304364	heat-shock protein [Methanosarcina thermophila]	9.63e-107	3133.8	2666.24	276.105	196.882	11.35	13.5423	1.19315
MESMT1_0757	Mes1_gene_757	889077	890087	-	336			805331720	Cobalt-zinc-cadmium resistance protein [Methanosarcina thermophila TM-1]	0	222.226	109.736	287.429	206.724	0.773152	0.530834	0.686584
MESMT1_0758	Mes1_gene_758	890451	890873	-	140			805331721	hypothetical protein MSTHT_1916 [Methanosarcina thermophila TM-1]	5.55e-97	106.317	84.7766	288.326	210.723	0.368741	0.402312	1.09104
MESMT1_0759	Mes1_gene_759	891219	891983	+	254	K12234	cofE, fbiB; coenzyme F420-0:L-glutamate ligase / coenzyme F420-1:gamma-L-glutamate ligase [EC:6.3.2.31 6.3.2.34]	851304366	coenzyme F420-0:L-glutamate ligase [Methanosarcina thermophila]	0	65.513	57.1307	292.148	191.512	0.224246	0.298314	1.3303
MESMT1_0760	Mes1_gene_760	892143	892466	-	107			851304367	cupin [Methanosarcina thermophila]	3.74e-72	267.608	169.48	288.068	206.423	0.928977	0.821028	0.883799
MESMT1_0761	Mes1_gene_761	892600	893103	-	167	K01493	comEB; dCMP deaminase [EC:3.5.4.12]	851304368	cytidine deaminase [Methanosarcina thermophila]	7.55e-122	238.957	581.814	279.399	197.701	0.855253	2.94289	3.44096
MESMT1_0762	Mes1_gene_762	893528	894433	+	301	K03074	secF; preprotein translocase subunit SecF	851304369	preprotein translocase subunit SecF [Methanosarcina thermophila]	0	131.457	95.6544	283.064	184.042	0.464409	0.519742	1.11915
MESMT1_0763	Mes1_gene_763	894430	896142	+	570	K03072	secD; preprotein translocase subunit SecD	851304370	preprotein translocase subunit SecD [Methanosarcina thermophila]	0	131.713	111.65	287.288	196.37	0.458469	0.568569	1.24015
MESMT1_0764	Mes1_gene_764	896205	897230	+	341	K04801	rfcS; replication factor C small subunit	851304371	replication protein C [Methanosarcina thermophila]	0	90.0798	129.613	279.338	189.741	0.322476	0.683105	2.11831
MESMT1_0765	Mes1_gene_765	897817	898053	-	78			851304373	hypothetical protein [Methanosarcina thermophila]	2.03e-46	54.6756	99.2972	273.506	187.742	0.199906	0.528903	2.64576
MESMT1_0766	Mes1_gene_766	898068	898340	-	90			851304374	hypothetical protein [Methanosarcina thermophila]	1.87e-56	50.9558	61.5736	286.123	218.349	0.17809	0.281996	1.58345
MESMT1_0767	Mes1_gene_767	898324	899724	-	466	K16238	eat, eutP; ethanolamine permease	851304375	amino acid permease [Methanosarcina thermophila]	0	62.5681	91.7203	284.073	188.081	0.220254	0.487664	2.2141
MESMT1_0768	Mes1_gene_768	900014	900727	-	237	K16176	mtmB; methylamine---corrinoid protein Co-methyltransferase [EC:2.1.1.248]	851304376	methyltransferase [Methanosarcina thermophila]	7.63e-176	692.317	501.725	289.828	183.469	2.38871	2.73465	1.14482
MESMT1_0769	Mes1_gene_769	900785	901390	-	201	K16176	mtmB; methylamine---corrinoid protein Co-methyltransferase [EC:2.1.1.248]	851304377	hypothetical protein [Methanosarcina thermophila]	5.51e-148	863.183	1085.5	306.098	224.134	2.81996	4.8431	1.71744
MESMT1_0770	Mes1_gene_770	901410	902063	-	217	K16177	mtmC; monomethylamine corrinoid protein	851304378	monomethylamine corrinoid protein 1 [Methanosarcina thermophila]	4.35e-153	931.241	941.863	317.789	230.012	2.93037	4.09484	1.39738
MESMT1_0771	Mes1_gene_771	902972	903991	-	339	K14082	mtbA; [methyl-Co(III) methylamine-specific corrinoid protein]:coenzyme M methyltransferase [EC:2.1.1.247]	851304379	methylcobamide--CoM methyltransferase [Methanosarcina thermophila]	0	481.632	546.037	293.369	207.339	1.64173	2.63355	1.60413
MESMT1_0772	Mes1_gene_772	904442	905158	+	238			851304380	ribose ABC transporter ATP-binding protein [Methanosarcina thermophila]	3.11e-175	55.5469	82.3157	295.639	220.923	0.187888	0.372599	1.98309
MESMT1_0773	Mes1_gene_773	905837	907459	+	540	K16183	ramA; methylamine methyltransferase corrinoid activation protein	805334038	ferredoxin [Methanosarcina thermophila CHTI-55]	0	41.7989	44.1904	287.811	202.102	0.14523	0.218654	1.50557
MESMT1_0774	Mes1_gene_774	907565	908344	-	259	K16182	pylD; pyrrolysine biosynthesis protein PylD	805334037	Proline reductase for pyrrolysine biosynthesis [Methanosarcina thermophila CHTI-55]	0	66.6962	31.6078	280.914	191.487	0.237426	0.165065	0.695228
MESMT1_0775	Mes1_gene_775	908448	909539	-	363	K16181	pylC; pyrrolysine biosynthesis protein PylC	851304383	3-methylornithine--L-lysine ligase PylC [Methanosarcina thermophila]	0	105.227	20.5245	282.744	206.062	0.372164	0.0996037	0.267634
MESMT1_0776	Mes1_gene_776	909541	910266	-	241	K16180	pylB; pyrrolysine biosynthesis protein PylB	851304384	methylornithine synthase PylB [Methanosarcina thermophila]	3.43e-173	213.396	41.6767	282.472	207.987	0.75546	0.200381	0.265244
MESMT1_0777	Mes1_gene_777	910372	910527	+	51						152.693	47.8906	270.92	204.186	0.563608	0.234544	0.416147
MESMT1_0778	Mes1_gene_778	910913	912172	-	419	K11627	pylS; pyrrolysyl-tRNA synthetase [EC:6.1.1.26]	851304385	pyrolysyl-tRNA ligase [Methanosarcina thermophila]	0	387.776	168.985	282.191	201.649	1.37416	0.838016	0.609839
MESMT1_0779	Mes1_gene_779	912982	913794	+	270			851304386	hypothetical protein [Methanosarcina thermophila]	0	11.2508	14.7029	286.524	225.953	0.0392666	0.0650707	1.65715
MESMT1_0780	Mes1_gene_780	913942	914661	-	239			932219917	hypothetical protein [Methanosarcina flavescens]	7.77e-163	85.2229	114.658	279.509	200.596	0.304903	0.571588	1.87466
MESMT1_0781	Mes1_gene_781	914788	915285	-	165	K02217	ftnA, ftn; ferritin [EC:1.16.3.1]	851304387	ferritin [Methanosarcina thermophila]	4.13e-118	184.055	393.049	300.611	207.34	0.61227	1.89567	3.09614
MESMT1_0782	Mes1_gene_782	915508	915939	-	143			851304388	universal stress protein [Methanosarcina thermophila]	1.36e-99	158.8	277.566	279.631	195.292	0.567893	1.42129	2.50274
MESMT1_0783	Mes1_gene_783	916580	917074	-	164			851304389	universal stress protein [Methanosarcina thermophila]	7.1e-116	559.748	1420.99	275.746	172.949	2.02994	8.21623	4.04752
MESMT1_0784	Mes1_gene_784	917441	918100	-	219			851304390	TfuA domain protein core [Methanosarcina thermophila]	5.15e-158	101.921	70.7475	291.401	195.621	0.349762	0.361657	1.03401
MESMT1_0785	Mes1_gene_785	918097	919371	-	424	K09136	ycaO; ribosomal protein S12 methylthiotransferase	851304391	hypothetical protein [Methanosarcina thermophila]	0	147.217	137.114	291.532	191.841	0.504979	0.714726	1.41536
MESMT1_0786	Mes1_gene_786	919739	919912	+	57			851304392	hypothetical protein [Methanosarcina thermophila]	8.53e-34	183.989	107.341	266.879	216.531	0.689411	0.49573	0.719063
MESMT1_0787	Mes1_gene_787	920451	923255	+	934			851305220	haloacid dehalogenase [Methanosarcina thermophila]	0	329.286	491.67	283.219	176.211	1.16265	2.79024	2.39989
MESMT1_0788	Mes1_gene_788	924325	924513	+	62						110.908	45.4581	283.962	241.383	0.390575	0.188323	0.482169
MESMT1_0789	Mes1_gene_789	924525	926633	+	702	K01533	copB; Cu2+-exporting ATPase [EC:3.6.3.4]	851305221	copper-translocating P-type ATPase [Methanosarcina thermophila]	0	53.4907	20.0146	291.12	208.339	0.183741	0.0960672	0.52284
MESMT1_0790	Mes1_gene_790	926949	927398	-	149			805331749	hypothetical protein MSTHT_1944 [Methanosarcina thermophila TM-1]	4.62e-104	46.5815	71.3889	293.74	250.526	0.158581	0.284956	1.79691
MESMT1_0791	Mes1_gene_791	927576	927773	-	65			851304394	hypothetical protein [Methanosarcina thermophila]	2.86e-41	20.211	26.4124	259.964	207.503	0.0777454	0.127287	1.63722
MESMT1_0792	Mes1_gene_792	928047	928340	-	97			805331752	hypothetical protein MSTHT_1947 [Methanosarcina thermophila TM-1]	3e-66	97.8729	149.927	270.144	209.77	0.362299	0.714721	1.97274
MESMT1_0793	Mes1_gene_793	928606	928923	-	105			851304397	hypothetical protein [Methanosarcina thermophila]	2.51e-72	163.594	365.324	273.437	220.257	0.598289	1.65863	2.77229
MESMT1_0794	Mes1_gene_794	929164	930642	-	492	K01889	FARSA, pheS; phenylalanyl-tRNA synthetase alpha chain [EC:6.1.1.20]	851304398	phenylalanine--tRNA ligase subunit alpha [Methanosarcina thermophila]	0	136.961	209.883	279.702	201.43	0.489669	1.04197	2.1279
MESMT1_0795	Mes1_gene_795	930707	932182	-	491	K01867	WARS, trpS; tryptophanyl-tRNA synthetase [EC:6.1.1.2]	851304399	tryptophan--tRNA ligase [Methanosarcina thermophila]	0	76.9472	187.533	285.1	214.042	0.269896	0.876148	3.24625
MESMT1_0796	Mes1_gene_796	932469	933695	-	408			851304400	radical SAM protein [Methanosarcina thermophila]	0	29.0422	100.16	278.63	195.458	0.104232	0.512439	4.91633
MESMT1_0797	Mes1_gene_797	933935	934543	-	202	K03238	EIF2S2; translation initiation factor 2 subunit 2	851304401	translation initiation factor IF-2 subunit beta [Methanosarcina thermophila]	1.58e-146	441.512	700.477	282.162	188.073	1.56475	3.7245	2.38025
MESMT1_0798	Mes1_gene_798	934576	935100	-	174	K02866	RP-L10e, RPL10; large subunit ribosomal protein L10e	851304402	50S ribosomal protein L16 [Methanosarcina thermophila]	1.15e-127	527.762	814.688	280.377	206.989	1.88233	3.9359	2.09098
MESMT1_0799	Mes1_gene_799	935464	936597	-	377			851304403	pyruvate formate lyase-activating protein [Methanosarcina thermophila]	0	21.6775	22.3996	270.386	184.702	0.0801725	0.121275	1.51267
MESMT1_0800	Mes1_gene_800	936756	937295	+	179	K03638	moaB; molybdenum cofactor biosynthesis protein B	851304404	molybdenum cofactor biosynthesis protein [Methanosarcina thermophila]	6.55e-124	42.3468	47.0392	287.386	201.266	0.147351	0.233716	1.58612
MESMT1_0801	Mes1_gene_801	937383	937634	-	83			851304405	ferrous iron transport protein A [Methanosarcina thermophila]	7.97e-55	13.6115	28.1642	283.414	202.114	0.0480268	0.139348	2.90147
MESMT1_0802	Mes1_gene_802	937628	937795	-	55			298289032	conserved hypothetical protein [Methanohalobium evestigatum Z-7303]	7.69e-19	5.67144	22.2349	253.006	177.67	0.0224163	0.125147	5.58289
MESMT1_0803	Mes1_gene_803	937792	939954	-	720	K04759	feoB; ferrous iron transport protein B	851304406	ferrous iron transporter B [Methanosarcina thermophila]	0	13.6555	99.8197	288.083	202.32	0.0474014	0.493376	10.4085
MESMT1_0804	Mes1_gene_804	940160	940951	-	263			851304407	ArsR family transcriptional regulator [Methanosarcina thermophila]	0	75.0693	141.967	281.55	203.993	0.266629	0.695939	2.61014
MESMT1_0805	Mes1_gene_805	941429	941689	+	86	K07574	yhbY; RNA-binding protein	851304408	RNA-binding protein [Methanosarcina thermophila]	2.86e-52	105.867	158.865	263.157	207.646	0.402296	0.765075	1.90177
MESMT1_0806	Mes1_gene_806	942174	944960	+	928	K01872	AARS, alaS; alanyl-tRNA synthetase [EC:6.1.1.7]	940662160	alanine--tRNA ligase [Methanosarcina sp. 795]	0	192.202	144.218	284.97	194.112	0.674462	0.742964	1.10157
MESMT1_0807	Mes1_gene_807	945231	946313	-	360			851305222	methyltransferase [Methanosarcina thermophila]	0	57.3617	115.203	271.07	190.211	0.211612	0.605657	2.8621
MESMT1_0808	Mes1_gene_808	946337	946819	-	160			851304411	MULTISPECIES: hypothetical protein [Methanosarcina]	4.58e-117	41.4262	56.4574	276.003	191.423	0.150093	0.294935	1.96501
MESMT1_0809	Mes1_gene_809	947200	948522	+	440			932219869	CRISPR-associated protein [Methanosarcina flavescens]	0	404.167	341.359	267.459	195.94	1.51114	1.74216	1.15288
MESMT1_0810	Mes1_gene_810	948657	949604	-	315	K19142	cmr6; CRISPR-associated protein Cmr6	919166245	MULTISPECIES: type III-B CRISPR module RAMP protein Cmr6 [Methanosarcina]	0	130.659	45.3142	252.937	186.631	0.516565	0.242802	0.470032
MESMT1_0811	Mes1_gene_811	949588	950016	-	142	K19141	cmr5; CRISPR-associated protein Cmr5	851304413	MULTISPECIES: type III-B CRISPR module-associated protein Cmr5 [Methanosarcina]	5.85e-97	151.915	32.2173	264.461	190.109	0.574433	0.169468	0.295017
MESMT1_0812	Mes1_gene_812	950032	950976	-	314	K09000	K09000; hypothetical protein	851304414	MULTISPECIES: type III-B CRISPR module RAMP protein Cmr4 [Methanosarcina]	0	201.046	52.5732	257.865	190.629	0.779658	0.275788	0.353729
MESMT1_0813	Mes1_gene_813	951005	952084	-	359	K09127	K09127; hypothetical protein	932219865	type III-B CRISPR module-associated protein Cmr3 [Methanosarcina flavescens]	0	115.219	50.1521	255.248	186.865	0.451399	0.268387	0.594567
MESMT1_0814	Mes1_gene_814	952084	953856	-	590	K19076	cmr2, cas10; CRISPR-associated protein Cmr2	851304416	MULTISPECIES: type III-B CRISPR-associated protein Cas10/Cmr2 [Methanosarcina]	0	140.798	52.8823	257.697	188.354	0.546369	0.280759	0.513864
MESMT1_0815	Mes1_gene_815	953853	954719	-	288	K07061	K07061	851304417	MULTISPECIES: type III-B CRISPR module RAMP protein Cmr1 [Methanosarcina]	6.36e-105	124.842	52.9945	252.288	183.68	0.494842	0.288515	0.583046
MESMT1_0816	Mes1_gene_816	954792	955463	-	223			851304418	hypothetical protein [Methanosarcina thermophila]	1.53e-158	144.905	98.9454	246.025	177.692	0.588985	0.556838	0.945419
MESMT1_0817	Mes1_gene_817	955583	955849	-	88			919166246	hypothetical protein [Methanosarcina thermophila]	4.46e-54	13.5605	15.3896	259.784	208.021	0.0521991	0.0739807	1.41728
MESMT1_0818	Mes1_gene_818	956025	956516	+	163			919166285	hypothetical protein [Methanosarcina thermophila]	7.75e-112	37.9572	70.6094	274.179	209.333	0.138439	0.337306	2.43649
MESMT1_0819	Mes1_gene_819	956826	958268	-	480			932219856	hypothetical protein [Methanosarcina flavescens]	0	181.316	58.2453	282.696	180.852	0.641383	0.32206	0.502134
MESMT1_0820	Mes1_gene_820	958390	958647	-	85			851304422	MULTISPECIES: hypothetical protein [Methanosarcina]	2.01e-53	648.497	165.056	264.836	179.323	2.44868	0.920439	0.375893
MESMT1_0821	Mes1_gene_821	960114	960299	-	61			805330620	hypothetical protein MSTHT_0815 [Methanosarcina thermophila TM-1]	1.1e-07	6.14711	8.03326	253.123	158.273	0.0242851	0.0507556	2.08999
MESMT1_0822	Mes1_gene_822	960359	960577	-	72			20904938	conserved protein [Methanosarcina mazei Go1]	3.56e-13	3.48056	15.3512	265.537	161.215	0.0131076	0.095222	7.26463
MESMT1_0823	Mes1_gene_823	962052	962180	-	42			805330620	hypothetical protein MSTHT_0815 [Methanosarcina thermophila TM-1]	2.17e-05	10.3405	17.3743	255.344	181.818	0.0404964	0.0955586	2.35968
MESMT1_0824	Mes1_gene_824	963238	963441	-	67			805330620	hypothetical protein MSTHT_0815 [Methanosarcina thermophila TM-1]	9.48e-12	65.3884	65.92	293.347	200.611	0.222905	0.328596	1.47415
MESMT1_0825	Mes1_gene_825	963483	963860	-	125			805330620	hypothetical protein MSTHT_0815 [Methanosarcina thermophila TM-1]	2.82e-16	114.941	105.739	267.628	183.321	0.429481	0.576799	1.34301
MESMT1_0826	Mes1_gene_826	964032	964190	-	52			805330620	hypothetical protein MSTHT_0815 [Methanosarcina thermophila TM-1]	3.67e-07	116.254	119.817	249.394	185.61	0.466145	0.64553	1.38483
MESMT1_0827	Mes1_gene_827	964682	965068	-	128			805331780	Acetyltransferase [Methanosarcina thermophila TM-1]	3.9e-85	59.0885	71.4275	266.247	196.828	0.221931	0.362894	1.63516
MESMT1_0828	Mes1_gene_828	965186	965335	-	49			932219854	GNAT family N-acetyltransferase [Methanosarcina flavescens]	1.12e-22	87.6579	114.554	235.155	200.844	0.372766	0.570366	1.53009
MESMT1_0829	Mes1_gene_829	965301	965504	-	67						22.4189	42.1156	321.808	272.048	0.0696655	0.154809	2.22218
MESMT1_0830	Mes1_gene_830	966091	967689	+	532	K02035	ABC.PE.S; peptide/nickel transport system substrate-binding protein	851304423	nickel ABC transporter substrate-binding protein [Methanosarcina thermophila]	0	16.5653	224.268	294.655	206.911	0.0562193	1.08389	19.2796
MESMT1_0831	Mes1_gene_831	968115	969833	+	572	K02035	ABC.PE.S; peptide/nickel transport system substrate-binding protein	805331782	Dipeptide-binding ABC transporter, periplasmic substrate-binding component [Methanosarcina thermophila TM-1]	0	9.31186	51.0666	281.737	191.301	0.0330516	0.266944	8.07659
MESMT1_0832	Mes1_gene_832	970075	971067	+	330	K02033	ABC.PE.P; peptide/nickel transport system permease protein	851304424	ABC transporter permease [Methanosarcina thermophila]	0	10.1709	18.4328	279.347	190.418	0.0364095	0.0968021	2.6587
MESMT1_0833	Mes1_gene_833	971064	971921	+	285	K02034	ABC.PE.P1; peptide/nickel transport system permease protein	851304425	peptide ABC transporter permease [Methanosarcina thermophila]	0	4.66407	16.1087	279.054	188.83	0.0167139	0.0853078	5.10401
MESMT1_0834	Mes1_gene_834	971956	972969	+	337	K02031	ABC.PE.A; peptide/nickel transport system ATP-binding protein	851304426	peptide ABC transporter ATP-binding protein [Methanosarcina thermophila]	0	10.712	32.7866	286.511	202.145	0.0373877	0.162194	4.33816
MESMT1_0835	Mes1_gene_835	972959	973570	+	203	K02032	ABC.PE.A1; peptide/nickel transport system ATP-binding protein	851304427	nickel ABC transporter ATP-binding protein [Methanosarcina thermophila]	4.58e-147	22.1075	29.9082	272.701	205.919	0.0810688	0.145243	1.7916
MESMT1_0836	Mes1_gene_836	973887	975014	-	375	K00052	leuB; 3-isopropylmalate dehydrogenase [EC:1.1.1.85]	851304428	3-isopropylmalate dehydrogenase [Methanosarcina thermophila]	0	237.187	237.441	282.689	196.347	0.839038	1.20929	1.44129
MESMT1_0837	Mes1_gene_837	975094	975621	-	175	K01704	leuD; 3-isopropylmalate/(R)-2-methylmalate dehydratase small subunit [EC:4.2.1.33 4.2.1.35]	851304429	3-isopropylmalate dehydratase [Methanosarcina thermophila]	2.32e-119	284.036	518.579	275.453	181.898	1.03116	2.85094	2.76478
MESMT1_0838	Mes1_gene_838	975791	977122	-	443	K06915	K06915	851304430	nucleotidyltransferase [Methanosarcina thermophila]	0	30.7586	65.6231	279.92	196.121	0.109884	0.334605	3.04508
MESMT1_0839	Mes1_gene_839	977359	978429	-	356	K06863	purP; 5-formaminoimidazole-4-carboxamide-1-(beta)-D-ribofuranosyl 5'-monophosphate synthetase [EC:6.3.4.-]	851304431	5-formaminoimidazole-4-carboxamide-1-(beta)-D-ribofuranosyl 5'-monophosphate synthetase [Methanosarcina thermophila]	0	240.38	275.19	283.629	196.031	0.847517	1.40381	1.65638
MESMT1_0840	Mes1_gene_840	978623	979549	+	308			805331791	putative transcriptional regulators [Methanosarcina thermophila TM-1]	0	116.351	151.111	284.514	208.521	0.408946	0.724682	1.77208
MESMT1_0841	Mes1_gene_841	979558	980367	+	269	K06173	truA, PUS1; tRNA pseudouridine38-40 synthase [EC:5.4.99.12]	851304432	tRNA pseudouridine(38-40) synthase TruA [Methanosarcina thermophila]	0	149.625	168.327	268.04	180.674	0.55822	0.931661	1.66899
MESMT1_0842	Mes1_gene_842	980607	981689	-	360	K07446	trm-G10; tRNA (guanine10-N2)-dimethyltransferase [EC:2.1.1.213]	851304433	RNA methyltransferase [Methanosarcina thermophila]	0	55.0743	56.5666	288.936	199.52	0.19061	0.283514	1.4874
MESMT1_0843	Mes1_gene_843	982009	982317	-	102			851304434	hypothetical protein [Methanosarcina thermophila]	1.7e-62	119.64	37.4756	272.881	201.007	0.438433	0.186439	0.425239
MESMT1_0844	Mes1_gene_844	982324	982998	-	224			940663745	hypothetical protein AAY43_03995 [Methanosarcina sp. 795]	6.37e-162	47.993	45.9324	292.249	202.242	0.16422	0.227116	1.38301
MESMT1_0845	Mes1_gene_845	983293	984183	-	296	K01265	E3.4.11.18, map; methionyl aminopeptidase [EC:3.4.11.18]	851304435	type II methionyl aminopeptidase [Methanosarcina thermophila]	0	85.9768	51.1478	282.177	193.43	0.304691	0.264426	0.867849
MESMT1_0846	Mes1_gene_846	984445	985614	-	389	K01262	pepP; Xaa-Pro aminopeptidase [EC:3.4.11.9]	851304436	Xaa-Pro dipeptidase [Methanosarcina thermophila]	0	88.6025	49.487	302.1	219.425	0.293289	0.225531	0.768972
MESMT1_0847	Mes1_gene_847	985626	986285	-	219			805331798	hypothetical protein MSTHT_1993 [Methanosarcina thermophila TM-1]	1.76e-159	37.8234	64.5217	291.505	203.358	0.129752	0.317282	2.4453
MESMT1_0848	Mes1_gene_848	987098	988294	-	398	K00789	metK; S-adenosylmethionine synthetase [EC:2.5.1.6]	851304438	S-adenosylmethionine synthetase [Methanosarcina thermophila]	0	305.024	241.854	278.295	185.334	1.09605	1.30496	1.19061
MESMT1_0849	Mes1_gene_849	988445	988573	-	42						1.47721	8.68713	245.094	198.718	0.00602712	0.0437159	7.2532
MESMT1_0850	Mes1_gene_850	988799	989668	+	289	K00765	hisG; ATP phosphoribosyltransferase [EC:2.4.2.17]	851304439	ATP phosphoribosyltransferase [Methanosarcina thermophila]	0	78.6336	174.751	282.539	192.465	0.27831	0.907964	3.26242
MESMT1_0851	Mes1_gene_851	989726	990484	+	252	K01814	hisA; phosphoribosylformimino-5-aminoimidazole carboxamide ribotide isomerase [EC:5.3.1.16]	805331802	Phosphoribosylformimino-5-aminoimidazole carboxamide ribotide isomerase [Methanosarcina thermophila TM-1]	0	80.5928	117.625	283.354	185.199	0.284424	0.635129	2.23304
MESMT1_0852	Mes1_gene_852	990531	991106	+	191	K01693	E4.2.1.19, hisB; imidazoleglycerol-phosphate dehydratase [EC:4.2.1.19]	851304440	imidazoleglycerol-phosphate dehydratase [Methanosarcina thermophila]	1.42e-135	105.205	149.808	280.642	175.63	0.374873	0.852972	2.27536
MESMT1_0853	Mes1_gene_853	991498	992139	+	213	K00355	NQO1; NAD(P)H dehydrogenase (quinone) [EC:1.6.5.2]	851305231	quinone oxidoreductase [Methanosarcina thermophila]	6.85e-156	158.8	75.0585	261.086	180.434	0.608231	0.415988	0.683932
MESMT1_0854	Mes1_gene_854	992295	992888	-	197			805331805	hypothetical protein MSTHT_2000 [Methanosarcina thermophila TM-1]	1.85e-140	12.8324	13.2062	292.674	225.337	0.0438452	0.0586064	1.33667
MESMT1_0855	Mes1_gene_855	993073	993933	-	286			851304442	hypothetical protein [Methanosarcina thermophila]	0	85.4313	50.7607	276.653	189.701	0.308803	0.267582	0.866513
MESMT1_0856	Mes1_gene_856	994146	994403	-	85			851304443	hypothetical protein [Methanosarcina thermophila]	1.96e-54	45.055	68.0492	264.747	185.844	0.170182	0.366162	2.1516
MESMT1_0857	Mes1_gene_857	994580	994891	+	103	K03105	SRP19; signal recognition particle subunit SRP19	805331808	Signal recognition particle SEC65 subunit [Methanosarcina thermophila TM-1]	2.98e-68	146.585	104.162	269.667	189.461	0.543577	0.549781	1.01141
MESMT1_0858	Mes1_gene_858	995042	995374	-	110	K03540	RPR2, RPP21; ribonuclease P protein subunit RPR2 [EC:3.1.26.5]	851304444	ribonuclease P [Methanosarcina thermophila]	1.47e-74	110.445	38.1399	285.288	174.437	0.387135	0.218645	0.564779
MESMT1_0859	Mes1_gene_859	995440	996102	-	220			851304445	hydrolase [Methanosarcina thermophila]	5.68e-158	110.657	71.5542	302.516	193.124	0.36579	0.370508	1.0129
MESMT1_0860	Mes1_gene_860	996460	997071	-	203			805331812	Transcriptional regulator, TrmB family [Methanosarcina thermophila TM-1]	5.36e-145	274.009	581.073	274.823	181.078	0.997035	3.20896	3.2185
MESMT1_0861	Mes1_gene_861	997420	999666	+	748	K07003	K07003	919166249	RND transporter [Methanosarcina thermophila]	0	308.696	394.826	291.686	188.746	1.05832	2.09184	1.97657
MESMT1_0862	Mes1_gene_862	999663	1000805	+	380			805333961	putative carboxyl-terminal-processing protease, deltaproteobacterial [Methanosarcina thermophila CHTI-55]	0	238.576	130.398	294.812	183.516	0.809247	0.710554	0.878043
MESMT1_0863	Mes1_gene_863	1000798	1001856	+	352			805333960	hypothetical protein MSTHC_1275 [Methanosarcina thermophila CHTI-55]	0	274.054	172.488	283.01	178.149	0.968355	0.968218	0.999859
MESMT1_0864	Mes1_gene_864	1002112	1002576	+	154			851304449	universal stress protein [Methanosarcina thermophila]	6.45e-104	74.9948	70.6927	274.844	174.856	0.272863	0.404291	1.48166
MESMT1_0865	Mes1_gene_865	1002592	1003179	-	195	K02019	modE; molybdate transport system regulatory protein	851304450	molybdenum-dependent transcriptional regulator [Methanosarcina thermophila]	2.49e-138	58.3349	36.2112	280.468	180.308	0.207991	0.20083	0.96557
MESMT1_0866	Mes1_gene_866	1003379	1003573	+	64						16.613	17.2406	224.106	141.739	0.0741299	0.121636	1.64085
MESMT1_0867	Mes1_gene_867	1003521	1003703	-	60	K15495	wtpA; molybdate/tungstate transport system substrate-binding protein	851304451	hypothetical protein [Methanosarcina thermophila]	4.25e-33	29.1568	8.16496	218.634	152.393	0.133359	0.0535783	0.401761
MESMT1_0868	Mes1_gene_868	1004315	1006234	+	639	K03307	TC.SSS; solute:Na+ symporter, SSS family	851304453	sodium:proline symporter [Methanosarcina thermophila]	0	180.834	83.0752	289.052	186.073	0.625611	0.446465	0.713646
MESMT1_0869	Mes1_gene_869	1006281	1007090	-	269			851304454	xylose isomerase [Methanosarcina thermophila]	0	19.2913	20.7526	284.661	187.52	0.0677694	0.110669	1.63302
MESMT1_0870	Mes1_gene_870	1007867	1008781	+	304	K00581	mtrE; tetrahydromethanopterin S-methyltransferase subunit E [EC:2.1.1.86]	851304455	tetrahydromethanopterin S-methyltransferase subunit E [Methanosarcina thermophila]	0	3310.13	1180.65	276.422	176.907	11.9749	6.67387	0.55732
MESMT1_0871	Mes1_gene_871	1008778	1009530	+	250	K00580	mtrD; tetrahydromethanopterin S-methyltransferase subunit D [EC:2.1.1.86]	851304456	tetrahydromethanopterin S-methyltransferase subunit D [Methanosarcina thermophila]	5.44e-170	2504.37	1068.06	267.183	159.588	9.37322	6.69259	0.714012
MESMT1_0872	Mes1_gene_872	1009532	1010335	+	267	K00579	mtrC; tetrahydromethanopterin S-methyltransferase subunit C [EC:2.1.1.86]	851304457	tetrahydromethanopterin S-methyltransferase subunit C [Methanosarcina thermophila]	1.85e-179	3020.05	1304.16	293.664	184.915	10.2841	7.05274	0.685794
MESMT1_0873	Mes1_gene_873	1010332	1010658	+	108	K00578	mtrB2, mtrB; tetrahydromethanopterin S-methyltransferase subunit B [EC:2.1.1.86]	851304458	tetrahydromethanopterin S-methyltransferase subunit B [Methanosarcina thermophila]	1.23e-72	2835.1	1602.71	273.295	170.613	10.3738	9.39384	0.905537
MESMT1_0874	Mes1_gene_874	1010660	1011385	+	241	K00577	mtrA2, mtrA; tetrahydromethanopterin S-methyltransferase subunit A [EC:2.1.1.86]	851304459	tetrahydromethanopterin S-methyltransferase subunit A [Methanosarcina thermophila]	2.18e-171	3192.55	1537.92	287.777	177.111	11.0938	8.68336	0.782722
MESMT1_0875	Mes1_gene_875	1011391	1011606	+	71	K00582	mtrF; tetrahydromethanopterin S-methyltransferase subunit F [EC:2.1.1.86]	851304460	tetrahydromethanopterin S-methyltransferase subunit F [Methanosarcina thermophila]	1.2e-43	2099.69	1419.82	290.995	182.895	7.21557	7.76303	1.07587
MESMT1_0876	Mes1_gene_876	1011620	1011838	+	72	K00583	mtrG; tetrahydromethanopterin S-methyltransferase subunit G [EC:2.1.1.86]	851304461	tetrahydromethanopterin S-methyltransferase subunit G [Methanosarcina thermophila]	1.34e-43	3324.8	2275.39	311.053	180.991	10.6889	12.5718	1.17616
MESMT1_0877	Mes1_gene_877	1011852	1012802	+	316	K00584	mtrH; tetrahydromethanopterin S-methyltransferase subunit H [EC:2.1.1.86]	851304462	N5-methyltetrahydromethanopterin:coenzyme M methyltransferase subunit H [Methanosarcina thermophila]	0	3593.8	2216.14	275.122	168.21	13.0626	13.1749	1.0086
MESMT1_0878	Mes1_gene_878	1013909	1015006	+	365			851304463	hypothetical protein [Methanosarcina thermophila]	0	259.808	89.8145	282.455	202.351	0.91982	0.443855	0.482546
MESMT1_0879	Mes1_gene_879	1015301	1016803	-	500	K14415	RTCB, rtcB; tRNA-splicing ligase RtcB [EC:6.5.1.3]	851304464	RNA-splicing ligase RtcB [Methanosarcina thermophila]	0	107.008	100.159	292.944	189.247	0.365285	0.52925	1.44887
MESMT1_0880	Mes1_gene_880	1017147	1017593	-	148			851304465	archease [Methanosarcina thermophila]	1.97e-101	61.3886	55.9902	279.944	208.051	0.219289	0.269118	1.22723
MESMT1_0881	Mes1_gene_881	1017706	1018317	-	203	K00995	E2.7.8.5, pgsA, PGS1; CDP-diacylglycerol--glycerol-3-phosphate 3-phosphatidyltransferase [EC:2.7.8.5]	851304466	CDP-diacylglycerol--glycerol-3-phosphate 3-phosphatidyltransferase [Methanosarcina thermophila]	1.29e-143	61.6519	39.0637	273.339	197.479	0.225551	0.197812	0.877016
MESMT1_0882	Mes1_gene_882	1018543	1019160	-	205	K01628	fucA; L-fuculose-phosphate aldolase [EC:4.1.2.17]	851305233	fuculose phosphate aldolase [Methanosarcina thermophila]	1.75e-147	41.6273	73.7422	266.183	188.222	0.156386	0.391782	2.50523
MESMT1_0883	Mes1_gene_883	1019672	1020130	+	152			851304467	peroxiredoxin [Methanosarcina thermophila]	6.33e-109	592.855	256.356	276.508	191.136	2.14408	1.34122	0.625547
MESMT1_0884	Mes1_gene_884	1020235	1021179	-	314			851304468	hypothetical protein [Methanosarcina thermophila]	0	158.296	96.8455	291.711	214.458	0.542647	0.451582	0.832185
MESMT1_0885	Mes1_gene_885	1021298	1022041	-	247	K11996	MOCS3, UBA4, moeB; adenylyltransferase and sulfurtransferase	851304469	adenylyltransferase [Methanosarcina thermophila]	2.55e-180	78.1196	75.3118	282.577	224.725	0.276454	0.335128	1.21224
MESMT1_0886	Mes1_gene_886	1022688	1024202	+	504	K03924	moxR; MoxR-like ATPase [EC:3.6.3.-]	851304470	ATPase AAA [Methanosarcina thermophila]	0	117.229	77.6681	285.57	210.3	0.41051	0.369321	0.899664
MESMT1_0887	Mes1_gene_887	1024300	1026066	+	588			851304471	hypothetical protein [Methanosarcina thermophila]	0	87.7851	34.2471	262.801	202.069	0.334036	0.169482	0.507377
MESMT1_0888	Mes1_gene_888	1026161	1026892	-	243			851304472	hypothetical protein [Methanosarcina thermophila]	5.93e-170	156.978	89.8145	266.728	204.603	0.588533	0.43897	0.745871
MESMT1_0889	Mes1_gene_889	1027314	1028687	+	457			851304473	hypothetical protein [Methanosarcina thermophila]	0	110.536	919.73	275.94	210.253	0.40058	4.3744	10.9202
MESMT1_0890	Mes1_gene_890	1029318	1032122	+	934	K01681	ACO, acnA; aconitate hydratase [EC:4.2.1.3]	851304474	aconitate hydratase [Methanosarcina thermophila]	0	122.625	157.143	286.757	197.399	0.427626	0.796065	1.86159
MESMT1_0891	Mes1_gene_891	1032530	1033597	+	355	K01647	CS, gltA; citrate synthase [EC:2.3.3.1]	851304475	citrate (Si)-synthase [Methanosarcina thermophila]	0	210.723	85.6919	285.147	206.939	0.738998	0.414093	0.560343
MESMT1_0892	Mes1_gene_892	1033861	1035135	+	424			851304477	hypothetical protein [Methanosarcina thermophila]	0	63.5202	69.4358	277.726	190.269	0.228715	0.364935	1.59559
MESMT1_0893	Mes1_gene_893	1035142	1036350	+	402	K09123	K09123; hypothetical protein	851304478	hypothetical protein [Methanosarcina thermophila]	0	87.1629	106.286	276.493	180.07	0.315245	0.590251	1.87236
MESMT1_0894	Mes1_gene_894	1036298	1036789	+	163	K09128	K09128; hypothetical protein	851304479	hypothetical protein [Methanosarcina thermophila]	2.26e-102	61.9709	36.4436	262.589	190.182	0.236	0.191625	0.811971
MESMT1_0895	Mes1_gene_895	1036909	1038021	+	370			851304480	zinc metalloprotease [Methanosarcina thermophila]	0	71.396	67.7955	280.208	193.932	0.254796	0.349585	1.37202
MESMT1_0896	Mes1_gene_896	1038058	1039206	+	382			851304481	B12-binding domain-containing radical SAM protein [Methanosarcina thermophila]	0	36.6526	151.174	275.361	190.581	0.133107	0.79323	5.95933
MESMT1_0897	Mes1_gene_897	1040219	1041577	-	452	K15778	pmm-pgm; phosphomannomutase / phosphoglucomutase [EC:5.4.2.8 5.4.2.2]	851304482	phosphoglucosamine mutase [Methanosarcina thermophila]	0	77.5423	52.7748	283.884	205.844	0.273148	0.256382	0.938622
MESMT1_0898	Mes1_gene_898	1041845	1042675	+	276	K06864	K06864; uncharacterized protein	851304483	asparagine synthase [Methanosarcina thermophila]	0	67.4185	101.59	284.012	205.072	0.237379	0.495389	2.08691
MESMT1_0899	Mes1_gene_899	1042787	1043227	+	146	K00619	argA; amino-acid N-acetyltransferase [EC:2.3.1.1]	851304484	GNAT family acetyltransferase [Methanosarcina thermophila]	1.94e-105	39.7541	34.7288	275.593	201.293	0.144249	0.172529	1.19605
MESMT1_0900	Mes1_gene_900	1043382	1043918	+	178	K09725	K09725; hypothetical protein	851304485	hypothetical protein [Methanosarcina thermophila]	2.11e-126	29.0986	37.5634	268.824	215.033	0.108244	0.174686	1.61381
MESMT1_0901	Mes1_gene_901	1044427	1044585	+	52			827399217	hypothetical protein MCM1_2361 [Methanosarcina barkeri CM1]	5e-21	512.955	2055.68	266.749	193.432	1.92299	10.6274	5.5265
MESMT1_0902	Mes1_gene_902	1044628	1045809	+	393	K11717	sufS; cysteine desulfurase / selenocysteine lyase [EC:2.8.1.7 4.4.1.16]	851304486	cysteine desulfurase [Methanosarcina thermophila]	0	103.664	104.29	282.313	207.603	0.367195	0.502351	1.36808
MESMT1_0903	Mes1_gene_903	1046861	1048552	+	563	K07332	flaI-A, flaI; archaeal flagellar protein FlaI	851304488	secretion system protein E [Methanosarcina thermophila]	0	14.5286	29.8043	290.256	211.649	0.0500543	0.14082	2.81334
MESMT1_0904	Mes1_gene_904	1048999	1050537	+	512	K07333	flaJ-A, flaJ; archaeal flagellar protein FlaJ	851305234	transporter [Methanosarcina thermophila]	0	23.7736	45.3887	290.544	200.536	0.0818245	0.226337	2.76613
MESMT1_0905	Mes1_gene_905	1050677	1051849	-	390			851304489	amidohydrolase [Methanosarcina thermophila]	0	39.3143	50.6342	296.623	219.113	0.13254	0.231087	1.74353
MESMT1_0906	Mes1_gene_906	1052018	1053322	+	434			919166250	hypothetical protein [Methanosarcina thermophila]	0	124.266	106.196	292.23	199.214	0.425233	0.533074	1.25361
MESMT1_0907	Mes1_gene_907	1053325	1053573	+	82			851304490	hypothetical protein [Methanosarcina thermophila]	2.14e-50	74.9997	54.0068	287.521	210.484	0.260849	0.256584	0.983647
MESMT1_0908	Mes1_gene_908	1053710	1054294	-	194	K00633	E2.3.1.18, lacA; galactoside O-acetyltransferase [EC:2.3.1.18]	805331859	Galactoside O-acetyltransferase [Methanosarcina thermophila TM-1]	8.78e-140	126.389	58.7458	275.519	187.535	0.45873	0.313252	0.682869
MESMT1_0909	Mes1_gene_909	1054558	1054764	-	68			851304491	hypothetical protein [Methanosarcina thermophila]	2.72e-41	40.5056	339.26	268.989	200.39	0.150585	1.693	11.2428
MESMT1_0910	Mes1_gene_910	1055103	1055273	+	56			827398431	hypothetical protein MCM1_1552 [Methanosarcina barkeri CM1]	2.28e-15	31.2029	56.7966	261.611	192.265	0.119272	0.295408	2.47676
MESMT1_0911	Mes1_gene_911	1055449	1055634	-	61						4.09808	14.0582	257.45	203.348	0.015918	0.0691337	4.34312
MESMT1_0912	Mes1_gene_912	1055618	1056382	+	254	K07991	flaK-A, flaK; archaeal preflagellin peptidase FlaK [EC:3.4.23.52]	851304492	peptidase A24 [Methanosarcina thermophila]	2.34e-180	40.1049	43.9467	260.903	180.897	0.153716	0.242938	1.58044
MESMT1_0913	Mes1_gene_913	1056459	1057046	-	195	K03399	cbiE; cobalt-precorrin-6Y C5-methyltransferase [EC:2.1.1.-]	851304493	cobalt-precorrin-7 (C(5))-methyltransferase [Methanosarcina thermophila]	1.63e-138	102.41	107.363	269.675	176.451	0.379754	0.608459	1.60225
MESMT1_0914	Mes1_gene_914	1057117	1058136	-	339	K02188	cbiD; cobalt-precorrin-5B (C1)-methyltransferase [EC:2.1.1.195]	851304494	cobalt-precorrin-5B (C(1))-methyltransferase [Methanosarcina thermophila]	0	155.811	113.163	294.395	196.078	0.529259	0.57713	1.09045
MESMT1_0915	Mes1_gene_915	1058713	1060650	-	645	K03572	mutL; DNA mismatch repair protein MutL	851304495	DNA mismatch repair protein [Methanosarcina thermophila]	0	82.3009	61.8723	280.369	187.071	0.293545	0.330743	1.12672
MESMT1_0916	Mes1_gene_916	1060750	1063452	-	900	K03555	mutS; DNA mismatch repair protein MutS	851304496	DNA mismatch repair protein MutS [Methanosarcina thermophila]	0	100.391	72.2771	292.457	184.766	0.34327	0.391182	1.13958
MESMT1_0917	Mes1_gene_917	1064382	1064936	-	184	K17884	E2.7.8.39; archaetidylinositol phosphate synthase [EC:2.7.8.39]	805331865	CDP-diacylglycerol--glycerol-3-phosphate 3-phosphatidyltransferase [Methanosarcina thermophila TM-1]	3.57e-125	119.83	168.264	258.158	162.635	0.464173	1.03461	2.22893
MESMT1_0918	Mes1_gene_918	1065434	1066582	+	382			851304499	heterodisulfide reductase [Methanosarcina thermophila]	0	39.9696	42.2638	275.311	175.783	0.14518	0.240431	1.65609
MESMT1_0919	Mes1_gene_919	1067335	1067961	+	208	K16179	mtbC; dimethylamine corrinoid protein	851304500	dimethylamine corrinoid protein 3 [Methanosarcina thermophila]	2.85e-146	498.436	159.07	283.56	187.854	1.75778	0.846774	0.481729
MESMT1_0920	Mes1_gene_920	1067987	1068988	+	333	K14083	mttB; trimethylamine---corrinoid protein Co-methyltransferase [EC:2.1.1.250]	805331167	Trimethylamine:corrinoid methyltransferase [Methanosarcina thermophila TM-1]	0	457.003	120.415	284.87	174.733	1.60425	0.689137	0.42957
MESMT1_0921	Mes1_gene_921	1069088	1069474	+	128	K14083	mttB; trimethylamine---corrinoid protein Co-methyltransferase [EC:2.1.1.250]	851303882	trimethylamine--corrinoid methyltransferase [Methanosarcina thermophila]	2.5e-88	663.761	163.125	294.915	204.125	2.25068	0.799145	0.355068
MESMT1_0922	Mes1_gene_922	1069498	1070151	+	217	K14084	mttC; trimethylamine corrinoid protein	851304501	dimethylamine corrinoid protein 3 [Methanosarcina thermophila]	2.09e-151	247.67	75.3948	312.656	189.607	0.79215	0.397637	0.501971
MESMT1_0923	Mes1_gene_923	1070234	1071421	+	395			805333904	Choline permease LicB [Methanosarcina thermophila CHTI-55]	0	130.89	33.9588	292.839	188.438	0.44697	0.180212	0.403187
MESMT1_0924	Mes1_gene_924	1071422	1071718	+	98			851304502	hypothetical protein [Methanosarcina thermophila]	1.47e-65	170.029	45.2784	315.146	216.568	0.539524	0.209073	0.387513
MESMT1_0925	Mes1_gene_925	1071736	1071885	+	49			452100177	hypothetical protein MmTuc01_1769 [Methanosarcina mazei Tuc01]	2.11e-22	104.173	29.8837	257.23	165.24	0.404981	0.180851	0.446566
MESMT1_0926	Mes1_gene_926	1071941	1073008	+	355	K16178	mtbB; dimethylamine---corrinoid protein Co-methyltransferase [EC:2.1.1.249]	805333902	Dimethylamine:corrinoid methyltransferase [Methanosarcina thermophila CHTI-55]	0	676.419	220.351	417.762	247.655	1.61915	0.889747	0.549516
MESMT1_0927	Mes1_gene_927	1073033	1073344	+	103	K16178	mtbB; dimethylamine---corrinoid protein Co-methyltransferase [EC:2.1.1.249]	851304504	dimethylamine methyltransferase [Methanosarcina thermophila]	6.15e-68	739.033	214.31	526.695	315.377	1.40315	0.679537	0.484293
MESMT1_0928	Mes1_gene_928	1073998	1074618	+	206			851304505	hypothetical protein [Methanosarcina thermophila]	6.96e-147	105.253	199.105	290.058	224.399	0.36287	0.88728	2.44517
MESMT1_0929	Mes1_gene_929	1074891	1075079	-	62			851304506	hypothetical protein [Methanosarcina thermophila]	5.35e-37	186.528	1227.37	268.936	201.437	0.693575	6.09307	8.78502
MESMT1_0930	Mes1_gene_930	1075361	1076974	+	537	K04566	lysK; lysyl-tRNA synthetase, class I [EC:6.1.1.6]	851304507	lysine--tRNA ligase [Methanosarcina thermophila]	0	97.5236	123.358	282.542	196.802	0.345164	0.626815	1.81599
MESMT1_0931	Mes1_gene_931	1076977	1077657	+	226			851304508	peptidoglycan-binding protein LysM [Methanosarcina thermophila]	1.52e-165	77.7912	83.9246	267.372	174.333	0.290947	0.481403	1.6546
MESMT1_0932	Mes1_gene_932	1077774	1078031	-	85			932223751	transcriptional regulator [Methanosarcina flavescens]	2.43e-37	121.132	217.178	258.775	198.661	0.468096	1.09321	2.33544
MESMT1_0933	Mes1_gene_933	1078187	1078645	-	152			851304510	deoxyribonucleoside 5'-monophosphate N-glycosidase [Methanosarcina thermophila]	4.33e-107	20.7582	27.6701	265.812	183.931	0.0780936	0.150437	1.92637
MESMT1_0934	Mes1_gene_934	1078689	1081229	-	846	K08303	K08303; putative protease [EC:3.4.-.-]	851304511	peptidase U32 [Methanosarcina thermophila]	0	31.5726	95.5551	280.271	193.482	0.11265	0.493871	4.3841
MESMT1_0935	Mes1_gene_935	1081350	1081586	+	78			851304512	hypothetical protein [Methanosarcina thermophila]	1.12e-49	304.736	327.839	274.185	198.854	1.11142	1.64864	1.48336
MESMT1_0936	Mes1_gene_936	1081659	1082060	-	133			851304513	hypothetical protein [Methanosarcina thermophila]	7.29e-94	3745.79	2523.76	297.811	220.166	12.5778	11.463	0.91137
MESMT1_0937	Mes1_gene_937	1082268	1082555	-	95			851304514	nucleotide pyrophosphohydrolase [Methanosarcina thermophila]	8.92e-64	103.22	95.9808	278.846	181.016	0.37017	0.530235	1.43241
MESMT1_0938	Mes1_gene_938	1082655	1083476	-	273	K02500	hisF; cyclase [EC:4.1.3.-]	851304515	imidazole glycerol phosphate synthase cyclase subunit [Methanosarcina thermophila]	0	143.964	147.237	286.436	193.433	0.502603	0.76118	1.51447
MESMT1_0939	Mes1_gene_939	1083706	1084176	-	156	K08999	K08999; hypothetical protein	805331882	hypothetical protein MSTHT_2077 [Methanosarcina thermophila TM-1]	1.11e-108	144.438	172.894	262.287	190.522	0.550686	0.907477	1.6479
MESMT1_0940	Mes1_gene_940	1084273	1084419	-	48	K00573	E2.1.1.77, pcm; protein-L-isoaspartate(D-aspartate) O-methyltransferase [EC:2.1.1.77]	805331883	Protein-L-isoaspartate O-methyltransferase [Methanosarcina thermophila TM-1]	3.72e-25	77.7798	81.3163	262.792	185.434	0.295975	0.43852	1.48161
MESMT1_0941	Mes1_gene_941	1084507	1084980	-	157	K00573	E2.1.1.77, pcm; protein-L-isoaspartate(D-aspartate) O-methyltransferase [EC:2.1.1.77]	805331884	Protein-L-isoaspartate O-methyltransferase [Methanosarcina thermophila TM-1]	5.55e-111	29.75	49.6486	277.605	180.364	0.107166	0.275269	2.56861
MESMT1_0942	Mes1_gene_942	1084955	1085590	-	211			851304517	hypothetical protein [Methanosarcina thermophila]	3.71e-149	76.7036	261.953	286.869	186.576	0.267382	1.404	5.25089
MESMT1_0943	Mes1_gene_943	1085761	1086438	+	225	K07732	rfk; riboflavin kinase, archaea type [EC:2.7.1.161]	851304518	riboflavin kinase [Methanosarcina thermophila]	2.33e-159	240.309	176.305	272.574	186.176	0.881627	0.946983	1.07413
MESMT1_0944	Mes1_gene_944	1086435	1087175	+	246	K02858	ribB, RIB3; 3,4-dihydroxy 2-butanone 4-phosphate synthase [EC:4.1.99.12]	851304519	3,4-dihydroxy-2-butanone-4-phosphate synthase [Methanosarcina thermophila]	0	298.571	205.678	292.223	186.835	1.02172	1.10085	1.07745
MESMT1_0945	Mes1_gene_945	1087373	1088269	+	298			851304520	cation transporter [Methanosarcina thermophila]	0	51.411	31.6494	283.763	195.741	0.181176	0.16169	0.892451
MESMT1_0946	Mes1_gene_946	1088275	1089372	+	365	K01736	aroC; chorismate synthase [EC:4.2.3.5]	851304521	chorismate synthase [Methanosarcina thermophila]	0	117.495	273.186	277.659	168.943	0.423162	1.61703	3.82129
MESMT1_0947	Mes1_gene_947	1089649	1092669	+	1006			919166251	hypothetical protein [Methanosarcina thermophila]	0	199.013	135.397	293.891	202.552	0.677166	0.668454	0.987135
MESMT1_0948	Mes1_gene_948	1092671	1093024	+	117			919166252	ATP-binding protein [Methanosarcina thermophila]	1.56e-76	121.657	60.1474	286.649	224.972	0.424411	0.267355	0.629944
MESMT1_0949	Mes1_gene_949	1093398	1094447	+	349			851304522	heme b synthase [Methanosarcina thermophila]	0	187.657	196.379	277.717	181.265	0.675713	1.08338	1.60331
MESMT1_0950	Mes1_gene_950	1094450	1095007	+	185			851305238	transcriptional regulator [Methanosarcina thermophila]	5.37e-130	197.049	159.996	280.691	201.487	0.702014	0.794077	1.13114
MESMT1_0951	Mes1_gene_951	1095012	1095470	+	152			851304523	transcriptional regulator [Methanosarcina thermophila]	1.08e-110	137.419	118.005	278.011	198.021	0.494295	0.595921	1.2056
MESMT1_0952	Mes1_gene_952	1095506	1096180	+	224	K02304	MET8; precorrin-2 dehydrogenase / sirohydrochlorin ferrochelatase [EC:1.3.1.76 4.99.1.4]	851304524	uroporphyrin-III methyltransferase [Methanosarcina thermophila]	1.12e-160	131.275	72.4957	286.356	208.485	0.458433	0.347727	0.758512
MESMT1_0953	Mes1_gene_953	1096415	1097743	+	442	K02492	hemA; glutamyl-tRNA reductase [EC:1.2.1.70]	805331896	Glutamyl-tRNA reductase [Methanosarcina thermophila TM-1]	0	152.85	142.504	285.465	211.9	0.535442	0.672507	1.25599
MESMT1_0954	Mes1_gene_954	1097783	1098757	+	324	K01698	hemB, ALAD; porphobilinogen synthase [EC:4.2.1.24]	851304525	delta-aminolevulinic acid dehydratase [Methanosarcina thermophila]	0	174.338	102.294	278.526	186.64	0.625932	0.548085	0.875629
MESMT1_0955	Mes1_gene_955	1099119	1100393	+	424	K01845	hemL; glutamate-1-semialdehyde 2,1-aminomutase [EC:5.4.3.8]	851304526	aspartate aminotransferase family protein [Methanosarcina thermophila]	0	187.272	204.206	286.194	197.808	0.654356	1.03234	1.57764
MESMT1_0956	Mes1_gene_956	1100426	1101376	+	316	K01749	hemC, HMBS; hydroxymethylbilane synthase [EC:2.5.1.61]	851304527	hydroxymethylbilane synthase [Methanosarcina thermophila]	0	182.746	212.109	266.865	165.794	0.684788	1.27935	1.86824
MESMT1_0957	Mes1_gene_957	1101404	1102309	+	301	K17828	pyrDI; dihydroorotate dehydrogenase (NAD+) catalytic subunit [EC:1.3.1.14]	851304528	dihydroorotate dehydrogenase [Methanosarcina thermophila]	0	133.35	168.632	263.749	166.213	0.505595	1.01456	2.00666
MESMT1_0958	Mes1_gene_958	1102309	1103088	+	259	K02823	pyrDII; dihydroorotate dehydrogenase electron transfer subunit	851304529	dihydroorotate dehydrogenase electron transfer subunit [Methanosarcina thermophila]	0	122.154	151.813	280.87	183.871	0.434914	0.825651	1.89842
MESMT1_0959	Mes1_gene_959	1103162	1103896	+	244			851304530	2-hydroxyhepta-2,4-diene-1,7-dioate isomerase [Methanosarcina thermophila]	2.97e-179	204.042	339.496	287.851	197.796	0.708847	1.71639	2.42139
MESMT1_0960	Mes1_gene_960	1103896	1104201	+	101			851304531	hypothetical protein [Methanosarcina thermophila]	1.36e-64	324.451	375.988	286.978	185.812	1.13058	2.02349	1.78978
MESMT1_0961	Mes1_gene_961	1104594	1106309	+	571	K01885	EARS, gltX; glutamyl-tRNA synthetase [EC:6.1.1.17]	851304532	glutamate--tRNA ligase [Methanosarcina thermophila]	0	100.055	67.0469	281.017	192.3	0.356047	0.348657	0.979244
MESMT1_0962	Mes1_gene_962	1107615	1108580	+	321			805331905	hypothetical protein MSTHT_2100 [Methanosarcina thermophila TM-1]	0	100.606	43.6965	301.854	204.282	0.333295	0.213902	0.64178
MESMT1_0963	Mes1_gene_963	1109115	1109342	+	75			851304533	hypothetical protein [Methanosarcina thermophila]	6.29e-45	64.356	165.475	269.376	209.72	0.238907	0.789026	3.30265
MESMT1_0964	Mes1_gene_964	1109519	1110652	+	377			851304534	hypothetical protein [Methanosarcina thermophila]	0	20.3332	23.3878	286.344	197.488	0.0710096	0.118426	1.66775
MESMT1_0965	Mes1_gene_965	1110800	1111147	+	115			851304535	hypothetical protein [Methanosarcina thermophila]	9.1e-72	4.92829	8.58728	271.009	203.077	0.018185	0.0422858	2.32532
MESMT1_0966	Mes1_gene_966	1111572	1113563	+	663			805331908	cell surface protein [Methanosarcina thermophila TM-1]	0	65.8161	81.7602	288.173	213.944	0.228391	0.382158	1.67327
MESMT1_0967	Mes1_gene_967	1113964	1115061	-	365			851304537	cell surface protein [Methanosarcina thermophila]	0	207.742	225.557	281.523	198.287	0.737922	1.13753	1.54153
MESMT1_0968	Mes1_gene_968	1115377	1116741	+	454	K07466	RFA1, RPA1, rpa; replication factor A1	851304538	replication protein A [Methanosarcina thermophila]	0	318.857	386.409	290.074	187.424	1.09923	2.06168	1.87557
MESMT1_0969	Mes1_gene_969	1116734	1117594	+	286	K09746	K09746; hypothetical protein	851305240	DNA-binding protein [Methanosarcina thermophila]	0	143.418	139.7	295.468	197.213	0.485395	0.708374	1.45938
MESMT1_0970	Mes1_gene_970	1117742	1119313	+	523	K00058	serA, PHGDH; D-3-phosphoglycerate dehydrogenase [EC:1.1.1.95]	851304539	phosphoglycerate dehydrogenase [Methanosarcina thermophila]	0	562.348	817.906	288.775	194.325	1.94736	4.20895	2.16137
MESMT1_0971	Mes1_gene_971	1119486	1119989	+	167			851304540	hypothetical protein [Methanosarcina thermophila]	2.37e-115	45.7497	88.1985	273.445	182.924	0.167308	0.482158	2.88186
MESMT1_0972	Mes1_gene_972	1120096	1121724	-	542	K04103	E4.1.1.74, ipdC; indolepyruvate decarboxylase [EC:4.1.1.74]	851304541	indole-3-pyruvate decarboxylase [Methanosarcina thermophila]	0	42.8147	49.7604	285.806	191.406	0.149804	0.259973	1.73543
MESMT1_0973	Mes1_gene_973	1122547	1122996	+	149	K02883	RP-L18e, RPL18; large subunit ribosomal protein L18e	805331915	LSU ribosomal protein L18e [Methanosarcina thermophila TM-1]	3.29e-104	792.308	965.411	272.457	165.24	2.90801	5.84248	2.0091
MESMT1_0974	Mes1_gene_974	1123007	1123429	+	140	K02871	RP-L13, MRPL13, rplM; large subunit ribosomal protein L13	851304543	50S ribosomal protein L13 [Methanosarcina thermophila]	2.79e-95	505.008	512.192	269.572	158.665	1.87337	3.22813	1.72317
MESMT1_0975	Mes1_gene_975	1123443	1123847	+	134	K02996	RP-S9, MRPS9, rpsI; small subunit ribosomal protein S9	851304544	30S ribosomal protein S9 [Methanosarcina thermophila]	5.74e-92	565.565	449.178	261.567	154.12	2.16221	2.91447	1.34791
MESMT1_0976	Mes1_gene_976	1123852	1124040	+	62	K03058	rpoN; DNA-directed RNA polymerase subunit N [EC:2.7.7.6]	805331918	DNA-directed RNA polymerase subunit N [Methanosarcina thermophila TM-1]	5.18e-39	448.674	276.701	274.228	163.58	1.63613	1.69153	1.03386
MESMT1_0977	Mes1_gene_977	1124148	1124411	+	87	K03055	rpoK; DNA-directed RNA polymerase subunit K [EC:2.7.7.6]	23822087	RecName: Full=DNA-directed RNA polymerase subunit K	6.93e-45	333.481	116.026	254.026	161.447	1.31278	0.718663	0.547436
MESMT1_0978	Mes1_gene_978	1124482	1125225	+	247	K02967	RP-S2, MRPS2, rpsB; small subunit ribosomal protein S2	805331920	SSU ribosomal protein SAe (S2p) [Methanosarcina thermophila TM-1]	0	438.494	233.467	295.047	197.901	1.48618	1.17972	0.79379
MESMT1_0979	Mes1_gene_979	1125295	1126092	+	265	K06990	K06990	851304546	hypothetical protein [Methanosarcina thermophila]	0	330.257	130.601	296.707	194.575	1.11307	0.671211	0.603025
MESMT1_0980	Mes1_gene_980	1126454	1127359	+	301	K00869	E2.7.1.36, MVK, mvaK1; mevalonate kinase [EC:2.7.1.36]	851304547	mevalonate kinase [Methanosarcina thermophila]	0	106.007	100.19	285.69	193.441	0.371056	0.517934	1.39584
MESMT1_0981	Mes1_gene_981	1127456	1128244	+	262	K06981	ipk; isopentenyl phosphate kinase [EC:2.7.4.26]	851304548	amino acid kinase [Methanosarcina thermophila]	0	157.955	141.086	287.822	185.278	0.548794	0.761482	1.38756
MESMT1_0982	Mes1_gene_982	1128241	1129338	+	365	K01823	idi, IDI; isopentenyl-diphosphate delta-isomerase [EC:5.3.3.2]	851304549	type 2 isopentenyl-diphosphate Delta-isomerase [Methanosarcina thermophila]	0	134.677	157.516	287.67	165.519	0.468164	0.951648	2.03272
MESMT1_0983	Mes1_gene_983	1129621	1129779	-	52						91.0855	117.468	265.447	203.739	0.34314	0.57656	1.68025
MESMT1_0984	Mes1_gene_984	1130434	1131777	+	447	K12574	rnj; ribonuclease J [EC:3.1.-.-]	851304550	ribonuclease J [Methanosarcina thermophila]	0	105.205	141.748	279.704	179.379	0.37613	0.790213	2.1009
MESMT1_0985	Mes1_gene_985	1131813	1132778	+	321	K13787	idsA; geranylgeranyl diphosphate synthase, type I [EC:2.5.1.1 2.5.1.10 2.5.1.29]	851304551	phosphoesterase [Methanosarcina thermophila]	0	125.462	213.455	276.467	183.259	0.453805	1.16477	2.56669
MESMT1_0986	Mes1_gene_986	1133142	1135793	-	883	K01006	ppdK; pyruvate,orthophosphate dikinase [EC:2.7.9.1]	851304552	pyruvate, phosphate dikinase [Methanosarcina thermophila]	0	671.417	393.548	281	187.955	2.38939	2.09385	0.876311
MESMT1_0987	Mes1_gene_987	1135833	1136030	+	65						147.251	139.608	263.273	200.261	0.55931	0.697131	1.24641
MESMT1_0988	Mes1_gene_988	1136105	1136380	+	91	K07569	gar1; RNA-binding protein	851304553	H/ACA RNA-protein complex protein Gar1 [Methanosarcina thermophila]	4.12e-54	3899.59	2566.1	275.932	215.286	14.1324	11.9195	0.843414
MESMT1_0989	Mes1_gene_989	1136569	1137582	+	337	K03124	TFIIB, GTF2B, SUA7, tfb; transcription initiation factor TFIIB	851304554	transcription initiation factor IIB [Methanosarcina thermophila]	0	1790.03	534.901	288.279	183.848	6.20936	2.90948	0.468564
MESMT1_0990	Mes1_gene_990	1137750	1138406	+	218			851304555	lysine transporter LysE [Methanosarcina thermophila]	6.75e-152	65.5505	39.7995	268.32	186.871	0.2443	0.212979	0.871791
MESMT1_0991	Mes1_gene_991	1138554	1139012	-	152			805331931	hypothetical protein MSTHT_2126 [Methanosarcina thermophila TM-1]	5.63e-102	38.1951	35.8084	271.598	203.377	0.140631	0.176069	1.252
MESMT1_0992	Mes1_gene_992	1139265	1140275	+	336	K15429	TRM5, TRMT5; tRNA (guanine37-N1)-methyltransferase [EC:2.1.1.228]	851304556	tRNA methyltransferase [Methanosarcina thermophila]	0	21.8645	32.5145	276.159	183.742	0.0791736	0.176957	2.23505
MESMT1_0993	Mes1_gene_993	1140958	1142934	+	658			919166253	hypothetical protein [Methanosarcina thermophila]	0	181.693	89.1826	292.267	208.136	0.621666	0.428482	0.689247
MESMT1_0994	Mes1_gene_994	1143576	1143989	+	137			851304557	hypothetical protein [Methanosarcina thermophila]	5.24e-96	111.851	73.9875	275.571	205.196	0.405888	0.360569	0.888348
MESMT1_0995	Mes1_gene_995	1144800	1144964	+	54			940662298	hypothetical protein AAY43_04730 [Methanosarcina sp. 795]	7.66e-30	21.9433	22.6392	268.755	182.851	0.0816482	0.123812	1.51641
MESMT1_0996	Mes1_gene_996	1145162	1146499	-	445			851304559	erythromycin esterase [Methanosarcina thermophila]	0	29.4813	56.395	280.632	172.846	0.105053	0.326273	3.10579
MESMT1_0997	Mes1_gene_997	1146987	1147166	+	59			851304560	ferredoxin [Methanosarcina thermophila]	7.4e-29	391.708	1701.71	278.103	205.737	1.4085	8.2713	5.87243
MESMT1_0998	Mes1_gene_998	1147276	1147755	-	159			851304561	DNA-deoxyinosine glycosylase [Methanosarcina thermophila]	5.69e-114	152.845	181.326	289.441	210.177	0.528071	0.862728	1.63373
MESMT1_0999	Mes1_gene_999	1147869	1148669	-	266			851304562	ArsR family transcriptional regulator [Methanosarcina thermophila]	0	23.7903	25.1829	267.736	199.052	0.0888574	0.126514	1.42379
MESMT1_1000	Mes1_gene_1000	1148893	1149663	-	256			851305245	hypothetical protein [Methanosarcina thermophila]	0	20.5143	11.1434	282.046	207.253	0.072734	0.0537672	0.739231
MESMT1_1001	Mes1_gene_1001	1150645	1151421	+	258	K14081	mtaC; methanol corrinoid protein	851304564	methanol-5-hydroxybenzimidazolylcobamide methyltransferase [Methanosarcina thermophila]	0	14.9604	38.4604	283.981	193.657	0.0526808	0.1986	3.76988
MESMT1_1002	Mes1_gene_1002	1151432	1152817	+	461	K04480	mtaB; methanol---5-hydroxybenzimidazolylcobamide Co-methyltransferase [EC:2.1.1.90]	851304565	methanol-5-hydroxybenzimidazolylcobamide methyltransferase [Methanosarcina thermophila]	0	22.8233	89.2092	285.836	180.108	0.0798474	0.495308	6.20319
MESMT1_1003	Mes1_gene_1003	1153451	1154596	+	381			805331943	Glycosyltransferase [Methanosarcina thermophila TM-1]	0	89.9592	64.5395	272.852	203.745	0.3297	0.316766	0.960771
MESMT1_1004	Mes1_gene_1004	1154674	1155318	-	214	K01838	pgmB; beta-phosphoglucomutase [EC:5.4.2.6]	851304566	HAD family hydrolase [Methanosarcina thermophila]	5.16e-155	257.921	209.07	274.024	198.037	0.941235	1.05571	1.12162
MESMT1_1005	Mes1_gene_1005	1155599	1155925	-	108						20.9791	28.5586	244.288	177.459	0.0858786	0.160931	1.87393
MESMT1_1006	Mes1_gene_1006	1155825	1156256	-	143	K07305	msrB; peptide-methionine (R)-S-oxide reductase [EC:1.8.4.12]	851304568	peptide-methionine (R)-S-oxide reductase [Methanosarcina thermophila]	1.21e-102	19.4089	17.2938	222.624	173.276	0.0871825	0.0998048	1.14478
MESMT1_1007	Mes1_gene_1007	1156453	1156656	+	67			851305247	hypothetical protein, partial [Methanosarcina thermophila]	4.13e-40	16.8142	7.32445	232.592	211.155	0.0722904	0.0346876	0.479837
MESMT1_1008	Mes1_gene_1008	1156846	1157469	-	207			851305248	flavodoxin [Methanosarcina thermophila]	6.34e-146	42.4486	233.467	277.553	204.257	0.152939	1.14301	7.47363
MESMT1_1009	Mes1_gene_1009	1157869	1160067	-	732			851304569	hypothetical protein [Methanosarcina thermophila]	0	177.822	62.3427	284.825	214.637	0.624319	0.290456	0.465237
MESMT1_1010	Mes1_gene_1010	1160414	1160893	+	159	K01520	dut, DUT; dUTP pyrophosphatase [EC:3.6.1.23]	851304570	deoxyuridine 5'-triphosphate nucleotidohydrolase [Methanosarcina thermophila]	1.45e-114	50.4191	38.1329	274.806	198.442	0.183472	0.192162	1.04736
MESMT1_1011	Mes1_gene_1011	1160907	1161767	+	286	K16306	K16306; fructose-bisphosphate aldolase / 2-amino-3,7-dideoxy-D-threo-hept-6-ulosonate synthase [EC:4.1.2.13 2.2.1.10]	805331950	2-amino-3,7-dideoxy-D-threo-hept-6-ulosonate synthase [Methanosarcina thermophila TM-1]	0	147.181	259.444	276.653	192.081	0.532006	1.3507	2.53889
MESMT1_1012	Mes1_gene_1012	1162607	1163602	-	331			851304572	radical SAM protein [Methanosarcina thermophila]	0	144.642	76.8846	281.219	204.564	0.514341	0.375847	0.730734
MESMT1_1013	Mes1_gene_1013	1164493	1165590	+	365			851304573	cobalamin biosynthesis protein CobW [Methanosarcina thermophila]	0	18.223	57.1547	283.063	215.41	0.064378	0.26533	4.12143
MESMT1_1014	Mes1_gene_1014	1165680	1165988	+	102			851304574	hypothetical protein [Methanosarcina thermophila]	8.59e-68	51.8029	116.053	275.634	225.157	0.187941	0.515434	2.74253
MESMT1_1015	Mes1_gene_1015	1166222	1166404	+	60			851304575	ferredoxin [Methanosarcina thermophila]	1.12e-32	8281.57	23239.5	274.424	211.959	30.178	109.642	3.63316
MESMT1_1016	Mes1_gene_1016	1166494	1167522	+	342	K00133	asd; aspartate-semialdehyde dehydrogenase [EC:1.2.1.11]	851304576	aspartate-semialdehyde dehydrogenase [Methanosarcina thermophila]	0	508.532	178.968	280.3	190.951	1.81424	0.93725	0.516608
MESMT1_1017	Mes1_gene_1017	1167633	1168823	-	396	K09121	K09121; hypothetical protein	851304577	TIGR00299 family protein [Methanosarcina thermophila]	0	91.6803	49.5553	279.407	182.926	0.328124	0.270903	0.825612
MESMT1_1018	Mes1_gene_1018	1168858	1169664	-	268	K06898	K06898	851304578	phosphoribosylaminoimidazole carboxylase [Methanosarcina thermophila]	0	100.829	63.415	271.159	176.794	0.371846	0.358694	0.964629
MESMT1_1019	Mes1_gene_1019	1169852	1170553	+	233	K09903	pyrH; uridylate kinase [EC:2.7.4.22]	851304579	UMP kinase [Methanosarcina thermophila]	6.78e-166	68.1349	51.6154	256.983	157.03	0.265134	0.328699	1.23975
MESMT1_1020	Mes1_gene_1020	1170925	1172097	+	390			851305249	hypothetical protein [Methanosarcina thermophila]	0	35.4153	31.8454	270.766	191.708	0.130797	0.166114	1.27002
MESMT1_1021	Mes1_gene_1021	1172257	1173372	+	371	K02004	ABC.CD.P; putative ABC transport system permease protein	851304580	ABC transporter permease [Methanosarcina thermophila]	0	36.7119	29.79	274.253	185.203	0.133862	0.160851	1.20162
MESMT1_1022	Mes1_gene_1022	1173365	1174129	+	254	K02003	ABC.CD.A; putative ABC transport system ATP-binding protein	805331961	ABC transporter, ATP-binding protein [Methanosarcina thermophila TM-1]	0	54.0544	35.6456	278.712	192.793	0.193944	0.18489	0.953321
MESMT1_1023	Mes1_gene_1023	1174217	1175140	-	307	K18237	K18237; ribose 1,5-bisphosphate isomerase [EC:5.3.1.29]	851304581	ribose 1,5-bisphosphate isomerase [Methanosarcina thermophila]	0	150.757	126.537	272.174	177.116	0.5539	0.714431	1.28982
MESMT1_1024	Mes1_gene_1024	1175212	1175889	-	225			851304582	transcriptional regulator, ArsR family protein [Methanosarcina thermophila]	1.6e-165	80.665	49.5859	260.365	179.205	0.309815	0.276699	0.893109
MESMT1_1025	Mes1_gene_1025	1176846	1177430	+	194	K11261	fwdE, fmdE; formylmethanofuran dehydrogenase subunit E [EC:1.2.99.5]	932218763	formylmethanofuran dehydrogenase [Methanosarcina flavescens]	1.67e-140	97.0719	517.219	284.756	193.838	0.340895	2.6683	7.82736
MESMT1_1026	Mes1_gene_1026	1177423	1177860	+	145			499344009	MULTISPECIES: tRNA (N6-threonylcarbamoyladenosine(37)-N6)-methyltransferase TrmO [Methanosarcina]	1.43e-97	75.2671	359.048	259.579	179.121	0.289959	2.00451	6.91307
MESMT1_1027	Mes1_gene_1027	1177960	1182513	-	1517	K02230	cobN; cobaltochelatase CobN [EC:6.6.1.2]	850479416	MULTISPECIES: cobaltochelatase subunit CobN [Methanosarcina]	0	18.7046	80.3035	287.568	179.345	0.065044	0.44776	6.88395
MESMT1_1028	Mes1_gene_1028	1183036	1187358	-	1440			940662325	protoporphyrin IX magnesium chelatase [Methanosarcina sp. 795]	0	15.0315	47.8707	290.905	192.313	0.0516715	0.24892	4.81737
MESMT1_1029	Mes1_gene_1029	1187816	1188199	+	127			805333804	hypothetical protein MSTHC_1119 [Methanosarcina thermophila CHTI-55]	2.61e-84	36.7226	39.8839	269.345	199.508	0.13634	0.199911	1.46626
MESMT1_1030	Mes1_gene_1030	1188863	1193725	-	1620	K02230	cobN; cobaltochelatase CobN [EC:6.6.1.2]	940662327	protoporphyrin IX magnesium chelatase [Methanosarcina sp. 795]	0	23.4723	28.8821	299.777	187.479	0.0782991	0.154055	1.96752
MESMT1_1031	Mes1_gene_1031	1193722	1194039	-	105	K02230	cobN; cobaltochelatase CobN [EC:6.6.1.2]	805333803	CobN-like chelatase BtuS for metalloporphyrine salvage [Methanosarcina thermophila CHTI-55]	5.07e-54	8.9887	9.3974	274.883	181.285	0.0327001	0.0518377	1.58525
MESMT1_1032	Mes1_gene_1032	1194198	1194608	-	136			805333802	hypothetical protein MSTHC_1117 [Methanosarcina thermophila CHTI-55]	1.01e-93	17.6187	20.9041	294.171	193.38	0.0598929	0.108099	1.80486
MESMT1_1033	Mes1_gene_1033	1194612	1195265	-	217			805333801	putative transporter PduT for various metalloporphyrins [Methanosarcina thermophila CHTI-55]	1.64e-158	16.0257	25.1316	293.107	205.917	0.0546753	0.122047	2.23222
MESMT1_1034	Mes1_gene_1034	1195262	1195954	-	230			805333800	hypothetical protein MSTHC_1115 [Methanosarcina thermophila CHTI-55]	4.4e-161	23.0982	39.8881	287.96	211.494	0.0802134	0.188602	2.35125
MESMT1_1035	Mes1_gene_1035	1196416	1196961	+	181			940662331	ArsR family transcriptional regulator [Methanosarcina sp. 795]	5.96e-127	24.0818	85.5189	295.094	216.795	0.0816074	0.39447	4.83375
MESMT1_1036	Mes1_gene_1036	1197041	1197721	-	226	K04795	flpA; fibrillarin-like pre-rRNA processing protein	851304590	fibrillin [Methanosarcina thermophila]	5.97e-162	141.032	69.1144	275.189	190.061	0.51249	0.363643	0.709562
MESMT1_1037	Mes1_gene_1037	1197722	1198732	-	336	K14564	NOP56; nucleolar protein 56	851304591	rRNA biogenesis protein [Methanosarcina thermophila]	0	227.504	93.4791	269.359	183.264	0.844614	0.510077	0.603918
MESMT1_1038	Mes1_gene_1038	1198729	1199694	-	321	K06984	K06984; beta-ribofuranosylaminobenzene 5'-phosphate synthase [EC:2.4.2.54]	851305251	beta-ribofuranosylaminobenzene 5'-phosphate synthase [Methanosarcina thermophila]	0	404.99	418.017	275.789	179.684	1.46848	2.32639	1.58422
MESMT1_1039	Mes1_gene_1039	1199729	1200607	-	292			851304592	hypothetical protein [Methanosarcina thermophila]	0	202.701	232.457	297.71	224.884	0.680868	1.03368	1.51817
MESMT1_1040	Mes1_gene_1040	1200716	1201192	-	158			851304593	sporulation protein [Methanosarcina thermophila]	4.02e-102	571.282	1403.35	275.305	206.53	2.07509	6.79488	3.2745
MESMT1_1041	Mes1_gene_1041	1201750	1204074	-	774	K10844	ERCC2, XPD; DNA excision repair protein ERCC-2 [EC:3.6.4.12]	851304595	damage-inducible protein [Methanosarcina thermophila]	0	28.1948	28.5984	288.636	202.049	0.0976829	0.141542	1.449
MESMT1_1042	Mes1_gene_1042	1204607	1204939	-	110			851304596	hypothetical protein [Methanosarcina thermophila]	1.36e-74	22.3179	30.2876	255.492	173.954	0.0873525	0.174113	1.99322
MESMT1_1043	Mes1_gene_1043	1204908	1205183	-	91			851304597	hypothetical protein [Methanosarcina thermophila]	2.28e-57	26.927	14.8877	268.725	182.206	0.100203	0.0817081	0.815427
MESMT1_1044	Mes1_gene_1044	1205216	1205539	-	107			851304598	hypothetical protein [Methanosarcina thermophila]	9.49e-73	34.1127	39.1994	280.084	202.043	0.121795	0.194015	1.59297
MESMT1_1045	Mes1_gene_1045	1205561	1205752	+	63			851304599	hypothetical protein [Methanosarcina thermophila]	2.44e-36	39.7001	27.2378	258.387	177.713	0.153646	0.153268	0.997539
MESMT1_1046	Mes1_gene_1046	1206380	1206946	+	188			851305252	iron-sulfur protein [Methanosarcina thermophila]	5.74e-135	355.242	222.679	274.756	171.193	1.29294	1.30075	1.00604
MESMT1_1047	Mes1_gene_1047	1207044	1207574	+	176			851304600	NADH dehydrogenase [Methanosarcina thermophila]	9.42e-129	244.75	106.929	274.351	169.49	0.892105	0.630885	0.707187
MESMT1_1048	Mes1_gene_1048	1207792	1208367	+	191			851304601	FMN reductase [Methanosarcina thermophila]	1.32e-138	216.696	79.1193	293.677	183.403	0.737875	0.431395	0.584645
MESMT1_1049	Mes1_gene_1049	1208368	1209135	-	255	K02379	fdhD; FdhD protein	851304602	formate dehydrogenase accessory protein FdhD [Methanosarcina thermophila]	0	94.5359	40.8567	272.923	164.854	0.346383	0.247836	0.715497
MESMT1_1050	Mes1_gene_1050	1209222	1209581	-	119			851304603	hypothetical protein [Methanosarcina thermophila]	5.58e-82	43.4055	48.7686	274.846	200.657	0.157927	0.243045	1.53898
MESMT1_1051	Mes1_gene_1051	1209599	1210753	-	384			851304604	hypothetical protein [Methanosarcina thermophila]	0	27.3879	19.7284	286.822	192.352	0.0954876	0.102564	1.07411
MESMT1_1052	Mes1_gene_1052	1210821	1211825	-	334			851304605	hypothetical protein [Methanosarcina thermophila]	0	11.3767	20.8145	292.943	196.748	0.0388361	0.105793	2.72409
MESMT1_1053	Mes1_gene_1053	1211866	1212870	-	334			851304606	hypothetical protein [Methanosarcina thermophila]	0	3.79225	24.5314	276.023	180.384	0.0137389	0.135996	9.8986
MESMT1_1054	Mes1_gene_1054	1213165	1213650	+	161			851304607	hypothetical protein [Methanosarcina thermophila]	1.13e-109	22.7418	112.218	268.906	181.36	0.0845716	0.618757	7.31637
MESMT1_1055	Mes1_gene_1055	1213992	1214501	+	169			851304608	hypothetical protein [Methanosarcina thermophila]	9.94e-116	44.4641	123.783	274.85	191.158	0.161776	0.647544	4.00271
MESMT1_1056	Mes1_gene_1056	1214987	1217836	-	949			851304609	hypothetical protein [Methanosarcina thermophila]	0	35.7719	47.7091	285.771	197.963	0.125177	0.241	1.92527
MESMT1_1057	Mes1_gene_1057	1218176	1218676	-	166	K01507	ppa; inorganic pyrophosphatase [EC:3.6.1.1]	851304610	inorganic pyrophosphatase [Methanosarcina thermophila]	1.09e-120	57.8148	84.9987	279.787	198.944	0.206638	0.42725	2.06762
MESMT1_1058	Mes1_gene_1058	1219083	1219670	-	195			919166254	hypothetical protein [Methanosarcina thermophila]	2.66e-131	137.735	52.7285	284.555	192.525	0.484037	0.273878	0.565821
MESMT1_1059	Mes1_gene_1059	1219844	1220929	-	361			805331992	cell surface protein [Methanosarcina thermophila TM-1]	0	133.708	57.7862	267.357	184.324	0.500112	0.313504	0.626868
MESMT1_1060	Mes1_gene_1060	1221633	1222040	+	135			851304611	hypothetical protein [Methanosarcina thermophila]	1.58e-93	1266.2	9218.73	276.524	190.14	4.579	48.484	10.5884
MESMT1_1061	Mes1_gene_1061	1222275	1223456	-	393			851304612	serine/threonine protein phosphatase [Methanosarcina thermophila]	0	41.1108	38.5556	282.128	187.773	0.145717	0.205331	1.40911
MESMT1_1062	Mes1_gene_1062	1223715	1225313	+	532			851305255	(2Fe-2S)-binding protein [Methanosarcina thermophila]	0	101.179	183.62	276.061	170.355	0.366511	1.07787	2.94089
MESMT1_1063	Mes1_gene_1063	1225441	1226949	+	502			851304613	(2Fe-2S)-binding protein [Methanosarcina thermophila]	0	108.856	92.3346	284.023	193.605	0.383263	0.476923	1.24437
MESMT1_1064	Mes1_gene_1064	1227426	1229369	+	647			919166286	hypothetical protein [Methanosarcina thermophila]	0	52.9335	16.9095	283.602	215.606	0.186647	0.0784279	0.420194
MESMT1_1065	Mes1_gene_1065	1229686	1230366	-	226			851304615	DeoR family transcriptional regulator [Methanosarcina thermophila]	2.59e-162	248.484	71.3085	266.224	177.234	0.933365	0.402341	0.431065
MESMT1_1066	Mes1_gene_1066	1230434	1231087	-	217			851304616	phosphoribosyltransferase [Methanosarcina thermophila]	8.57e-154	299.536	120.517	278.692	189.741	1.07479	0.635166	0.590967
MESMT1_1067	Mes1_gene_1067	1232438	1233874	+	478			919166256	ATPase [Methanosarcina thermophila]	0	149.584	53.0296	291.357	204.089	0.513404	0.259835	0.506103
MESMT1_1068	Mes1_gene_1068	1234160	1234975	-	271			805332001	hypothetical protein MSTHT_2196 [Methanosarcina thermophila TM-1]	0	143.154	85.1467	281.835	194.12	0.507935	0.438629	0.863553
MESMT1_1069	Mes1_gene_1069	1235494	1236069	+	191			851304617	hypothetical protein [Methanosarcina thermophila]	3.49e-140	58.5577	55.1241	284.175	194.25	0.206062	0.283779	1.37715
MESMT1_1070	Mes1_gene_1070	1236162	1236380	-	72			851304618	transcriptional regulator [Methanosarcina thermophila]	1.05e-44	352.406	64.8163	247.53	160.881	1.42369	0.402883	0.282985
MESMT1_1071	Mes1_gene_1071	1236948	1237766	+	272			851304619	hypothetical protein [Methanosarcina thermophila]	0	103.54	329.761	288.636	198.554	0.358722	1.66081	4.62979
MESMT1_1072	Mes1_gene_1072	1237907	1238701	+	264			851304620	hypothetical protein [Methanosarcina thermophila]	0	70.9508	121.696	289.569	198.383	0.245022	0.613442	2.50362
MESMT1_1073	Mes1_gene_1073	1238859	1240826	+	655			851305258	hypothetical protein [Methanosarcina thermophila]	0	72.4285	57.7023	300.667	186.903	0.240893	0.308729	1.2816
MESMT1_1074	Mes1_gene_1074	1240989	1242053	-	354			805332007	Iron-sulfur cluster-binding protein [Methanosarcina thermophila TM-1]	0	88.5704	342.681	285.777	185.334	0.309928	1.84899	5.96587
MESMT1_1075	Mes1_gene_1075	1242231	1242638	-	135			851304621	hypothetical protein [Methanosarcina thermophila]	3.89e-93	322.739	1623.28	272.494	208.752	1.18439	7.77613	6.56552
MESMT1_1076	Mes1_gene_1076	1242876	1243154	+	92	K04078	groES, HSPE1; chaperonin GroES	851304622	co-chaperone GroES [Methanosarcina thermophila]	3.57e-56	314.186	1648.16	285.863	197.344	1.09908	8.35172	7.59884
MESMT1_1077	Mes1_gene_1077	1243277	1244887	+	536	K04077	groEL, HSPD1; chaperonin GroEL	851304623	chaperonin GroL [Methanosarcina thermophila]	0	335.107	675.909	297.92	211.954	1.12482	3.18893	2.83505
MESMT1_1078	Mes1_gene_1078	1245133	1245960	+	275			851304624	hypothetical protein [Methanosarcina thermophila]	0	33.3711	49.6258	271.155	198.941	0.12307	0.24945	2.02689
MESMT1_1079	Mes1_gene_1079	1246114	1246740	+	208			851304625	hypothetical protein [Methanosarcina thermophila]	3.54e-150	134.031	353.291	285.944	217.981	0.468731	1.62074	3.45772
MESMT1_1080	Mes1_gene_1080	1246986	1248170	+	394	K19793	mfnC; (5-formylfuran-3-yl)methyl phosphate transaminase [EC:2.6.1.108]	851304626	aspartate aminotransferase [Methanosarcina thermophila]	0	153.735	98.0363	268.801	193.051	0.571929	0.507826	0.887917
MESMT1_1081	Mes1_gene_1081	1248374	1249138	-	254			851305259	hypothetical protein [Methanosarcina thermophila]	0	121.56	977.569	283.446	214.234	0.428865	4.56309	10.6399
MESMT1_1082	Mes1_gene_1082	1249774	1250904	-	376	K02017	modC; molybdate transport system ATP-binding protein [EC:3.6.3.29]	919166257	molybdenum ABC transporter ATP-binding protein [Methanosarcina thermophila]	0	27.4636	78.6067	286.829	212.67	0.0957491	0.369618	3.86028
MESMT1_1083	Mes1_gene_1083	1250907	1251575	-	222	K02018	modB; molybdate transport system permease protein	805332016	Molybdenum transport system permease protein ModB [Methanosarcina thermophila TM-1]	5.17e-154	15.6664	32.9436	276.413	204.471	0.0566776	0.161116	2.84268
MESMT1_1084	Mes1_gene_1084	1251610	1252428	-	272	K02020	modA; molybdate transport system substrate-binding protein	851304628	molybdate ABC transporter substrate-binding protein [Methanosarcina thermophila]	0	41.6488	77.5372	294.63	225.709	0.141359	0.343526	2.43016
MESMT1_1085	Mes1_gene_1085	1253160	1254497	-	445			851304629	phosphotransferase [Methanosarcina thermophila]	0	68.6474	118.653	281.508	192.77	0.243855	0.615514	2.52409
MESMT1_1086	Mes1_gene_1086	1254553	1255320	-	255	K07159	K07159	851304630	proteasome assembly chaperone family protein [Methanosarcina thermophila]	0	298.991	384.247	292.923	213.054	1.02072	1.80352	1.76691
MESMT1_1087	Mes1_gene_1087	1255492	1256298	-	268	K03237	EIF2S1; translation initiation factor 2 subunit 1	851304631	translation initiation factor IF-2 subunit alpha [Methanosarcina thermophila]	0	349.007	533.704	280.847	196.448	1.24269	2.71677	2.18619
MESMT1_1088	Mes1_gene_1088	1256368	1256559	-	63	K02978	RP-S27e, RPS27; small subunit ribosomal protein S27e	805332022	SSU ribosomal protein S27e [Methanosarcina thermophila TM-1]	5.44e-39	397.994	678.999	267.249	195.774	1.48922	3.46827	2.32891
MESMT1_1089	Mes1_gene_1089	1256566	1256844	-	92	K02929	RP-L44e, RPL44; large subunit ribosomal protein L44e	851304632	50S ribosomal protein L44 [Methanosarcina thermophila]	6.42e-61	592.172	737.721	279.558	209.668	2.11824	3.51853	1.66106
MESMT1_1090	Mes1_gene_1090	1257283	1258008	-	241	K09723	K09723; hypothetical protein	851304633	hypothetical protein [Methanosarcina thermophila]	1.93e-173	79.5315	183.686	268.552	185.052	0.296149	0.99262	3.35176
MESMT1_1091	Mes1_gene_1091	1257974	1259236	-	420	K02683	PRI; DNA primase [EC:2.7.7.-]	851304634	DNA primase [Methanosarcina thermophila]	0	37.8707	78.9683	284.835	211.469	0.132957	0.373427	2.80863
MESMT1_1092	Mes1_gene_1092	1259848	1260651	+	267			851304635	Sulphatase-modifying factor protein [Methanosarcina thermophila]	0	56.4097	27.412	274.773	192.068	0.205295	0.142721	0.695197
MESMT1_1093	Mes1_gene_1093	1260664	1260894	+	76						37.1222	17.7879	247.811	192.682	0.1498	0.0923178	0.616272
MESMT1_1094	Mes1_gene_1094	1261025	1263115	+	696			805332027	hypothetical protein MSTHT_2222 [Methanosarcina thermophila TM-1]	0	52.5841	55.7373	275.552	186.734	0.190832	0.298485	1.56413
MESMT1_1095	Mes1_gene_1095	1263183	1264235	+	350	K06965	PELO, DOM34, pelA; protein pelota	851304637	mRNA surveillance protein pelota [Methanosarcina thermophila]	0	40.1752	39.022	290.617	197.84	0.138241	0.19724	1.42679
MESMT1_1096	Mes1_gene_1096	1265009	1266256	+	415			932222014	hypothetical protein [Methanosarcina flavescens]	0	15.2693	90.3935	267.696	174.829	0.0570396	0.517039	9.06455
MESMT1_1097	Mes1_gene_1097	1266408	1267127	-	239			932222011	hypothetical protein [Methanosarcina flavescens]	4.18e-158	86.2816	31.1289	273.744	189.276	0.315191	0.164463	0.521788
MESMT1_1098	Mes1_gene_1098	1267318	1268193	-	291			851304639	hypothetical protein [Methanosarcina thermophila]	0	121.82	155.218	282.704	194.454	0.430908	0.798226	1.85243
MESMT1_1099	Mes1_gene_1099	1268659	1269204	+	181	K01975	ligT; 2'-5' RNA ligase [EC:6.5.1.-]	851305262	2'-5' RNA ligase [Methanosarcina thermophila]	6.49e-128	97.3743	118.358	287.976	208.755	0.338133	0.566971	1.67677
MESMT1_1100	Mes1_gene_1100	1269244	1270323	-	359			851304640	4Fe-4S ferredoxin [Methanosarcina thermophila]	0	89.4576	31.4748	273.111	185.876	0.327551	0.169332	0.516965
MESMT1_1101	Mes1_gene_1101	1270861	1271865	+	334	K04801	rfcS; replication factor C small subunit	851304641	Replication factor C small subunit [Methanosarcina thermophila]	0	160.223	466.097	276.378	176.672	0.579723	2.63821	4.55082
MESMT1_1102	Mes1_gene_1102	1271984	1272496	+	170			851304642	ligand-binding protein SH3 [Methanosarcina thermophila]	1.04e-115	75.7785	91.0202	275.237	179.544	0.275321	0.506951	1.84131
MESMT1_1103	Mes1_gene_1103	1272674	1272937	+	87	K11260	fwdG; 4Fe-4S ferredoxin	851304643	formylmethanofuran dehydrogenase [Methanosarcina thermophila]	6.37e-54	181.899	125.931	263.433	182.12	0.690493	0.691472	1.00142
MESMT1_1104	Mes1_gene_1104	1273081	1273290	-	69			805333734	Archaeal histone [Methanosarcina thermophila CHTI-55]	7.21e-40	1840.27	1821.49	280.64	211.392	6.5574	8.61661	1.31403
MESMT1_1105	Mes1_gene_1105	1273914	1274870	+	318			851304646	methyltransferase [Methanosarcina thermophila]	0	105.734	104.999	295.226	194.829	0.358147	0.53893	1.50477
MESMT1_1106	Mes1_gene_1106	1275551	1277269	+	572	K01960	E6.4.1.1B, pycB; pyruvate carboxylase subunit B [EC:6.4.1.1]	851304647	pyruvate carboxylase subunit B [Methanosarcina thermophila]	0	115.622	103.002	288.238	186.483	0.401134	0.552342	1.37695
MESMT1_1107	Mes1_gene_1107	1277292	1278773	+	493	K01959	E6.4.1.1A, pycA; pyruvate carboxylase subunit A [EC:6.4.1.1]	805333731	Pyruvate carboxyl transferase subunit A [Methanosarcina thermophila CHTI-55]	0	110.71	92.2524	292.014	190.113	0.379127	0.485252	1.27992
MESMT1_1108	Mes1_gene_1108	1278884	1279861	+	325	K03524	birA; BirA family transcriptional regulator, biotin operon repressor / biotin-[acetyl-CoA-carboxylase] ligase [EC:6.3.4.15]	851304649	biotin--[acetyl-CoA-carboxylase] ligase [Methanosarcina thermophila]	0	501.731	1784.09	281.539	198.2	1.7821	9.00143	5.05102
MESMT1_1109	Mes1_gene_1109	1279956	1280468	+	170			851304650	hypothetical protein [Methanosarcina thermophila]	1.62e-121	198.361	174.031	275.73	211.688	0.719404	0.822108	1.14276
MESMT1_1110	Mes1_gene_1110	1280647	1281606	-	319			851304651	phosphoserine phosphatase [Methanosarcina thermophila]	0	334.076	229.576	290.758	215.314	1.14898	1.06624	0.927984
MESMT1_1111	Mes1_gene_1111	1281635	1282258	-	207			851304652	hypothetical protein [Methanosarcina thermophila]	1.15e-140	439.755	617.19	297.913	221.139	1.47612	2.79096	1.89074
MESMT1_1112	Mes1_gene_1112	1282386	1282676	-	96	K09148	K09148; hypothetical protein	851304653	hypothetical protein [Methanosarcina thermophila]	6.1e-65	241.639	453.134	296.951	220.732	0.813733	2.05287	2.52278
MESMT1_1113	Mes1_gene_1113	1282818	1284920	-	700	K10726	mcm, cdc21; replicative DNA helicase Mcm [EC:3.6.4.-]	851304654	ATPase AAA [Methanosarcina thermophila]	0	171.532	186.862	281.514	187.108	0.609319	0.998685	1.63902
MESMT1_1114	Mes1_gene_1114	1285040	1285798	-	252	K02533	lasT; tRNA/rRNA methyltransferase [EC:2.1.1.-]	805333724	tRNA:Cm32/Um32 methyltransferase [Methanosarcina thermophila CHTI-55]	0	63.2691	60.5352	300.077	208.39	0.210843	0.29049	1.37776
MESMT1_1115	Mes1_gene_1115	1286396	1287073	+	225			851304656	sulfite reductase [Methanosarcina thermophila]	2.36e-160	438.458	911.829	270.912	171.825	1.61845	5.30674	3.27891
MESMT1_1116	Mes1_gene_1116	1287598	1288380	+	260	K08265	hdrE; heterodisulfide reductase subunit E [EC:1.8.98.1]	851304658	disulfide reductase [Methanosarcina thermophila]	0	1492.12	233.765	283.083	191.482	5.27096	1.22082	0.231613
MESMT1_1117	Mes1_gene_1117	1288385	1289614	+	409	K08264	hdrD; heterodisulfide reductase subunit D [EC:1.8.98.1]	851304659	disulfide reductase [Methanosarcina thermophila]	0	1961.38	380.228	281.662	176.769	6.9636	2.15099	0.30889
MESMT1_1118	Mes1_gene_1118	1289772	1290407	+	211	K09729	K09729; hypothetical protein	851304660	polyprenyl synthetase [Methanosarcina thermophila]	1.91e-153	163.295	93.974	284.826	193.087	0.573315	0.486693	0.84891
MESMT1_1119	Mes1_gene_1119	1290400	1291020	+	206	K09729	K09729; hypothetical protein	851304661	polyprenyl synthetase [Methanosarcina thermophila]	2.39e-149	79.7838	29.4747	270.989	189.222	0.294418	0.155768	0.529072
MESMT1_1120	Mes1_gene_1120	1291241	1292365	+	374			851304662	geranylgeranyl reductase [Methanosarcina thermophila]	0	38.7897	34.8644	279.877	186.205	0.138596	0.187236	1.35095
MESMT1_1121	Mes1_gene_1121	1292529	1293722	+	397			851304663	geranylgeranyl reductase [Methanosarcina thermophila]	0	72.9365	57.2521	278.329	192.699	0.262051	0.297107	1.13377
MESMT1_1122	Mes1_gene_1122	1294566	1295705	+	379			851304664	methanogenesis marker protein 9 [Methanosarcina thermophila]	0	588.565	367.976	275.095	187.182	2.1395	1.96587	0.918847
MESMT1_1123	Mes1_gene_1123	1295692	1296720	+	342	K05966	citG; triphosphoribosyl-dephospho-CoA synthase [EC:2.4.2.52]	851304665	fumarate hydratase [Methanosarcina thermophila]	0	350.009	187.318	271.809	186.841	1.2877	1.00255	0.778558
MESMT1_1124	Mes1_gene_1124	1296717	1297355	+	212	K09154	K09154; hypothetical protein	851304666	hypothetical protein [Methanosarcina thermophila]	5.71e-147	119.883	96.4557	258.695	188.013	0.463415	0.513027	1.10706
MESMT1_1125	Mes1_gene_1125	1297613	1298185	+	190	K18853	dmrX; dihydromethanopterin reductase (acceptor) [EC:1.5.99.15]	805332057	Indolepyruvate oxidoreductase subunit IorA [Methanosarcina thermophila TM-1]	1.19e-131	102.43	93.8756	263.793	190.109	0.388299	0.493799	1.2717
MESMT1_1126	Mes1_gene_1126	1298329	1299333	-	334	K07053	K07053	805332058	hypothetical protein MSTHT_2253 [Methanosarcina thermophila TM-1]	0	32.0445	22.673	265.476	208.992	0.120706	0.108487	0.898773
MESMT1_1127	Mes1_gene_1127	1299808	1300911	-	367			851304668	hypothetical protein [Methanosarcina thermophila]	0	34.1766	30.1138	280.993	232.503	0.121628	0.12952	1.06489
MESMT1_1128	Mes1_gene_1128	1301143	1302507	+	454	K00135	E1.2.1.16, gabD; succinate-semialdehyde dehydrogenase (NADP+) [EC:1.2.1.16]	851304669	succinate-semialdehyde dehydrogenase [Methanosarcina thermophila]	0	45.93	33.6603	276.286	200.201	0.166241	0.168132	1.01137
MESMT1_1129	Mes1_gene_1129	1302603	1302983	+	126			851304670	hypothetical protein [Methanosarcina thermophila]	4.71e-81	78.0248	106.868	287.127	238.561	0.271743	0.447968	1.6485
MESMT1_1130	Mes1_gene_1130	1303460	1304521	+	353			805332062	hypothetical protein MSTHT_2257 [Methanosarcina thermophila TM-1]	0	249.415	97.7834	277.783	184.742	0.897879	0.529298	0.589499
MESMT1_1131	Mes1_gene_1131	1305079	1305390	+	103			851304671	antibiotic biosynthesis monooxygenase [Methanosarcina thermophila]	2.07e-69	39.7001	71.8359	281.57	203.342	0.140996	0.353276	2.50558
MESMT1_1132	Mes1_gene_1132	1305611	1306702	-	363	K10680	nemA; N-ethylmaleimide reductase [EC:1.-.-.-]	851304672	alkene reductase [Methanosarcina thermophila]	0	125.295	157.355	271.826	161.859	0.46094	0.972172	2.10911
MESMT1_1133	Mes1_gene_1133	1306950	1309133	-	727			919166258	amylo-alpha-1,6-glucosidase [Methanosarcina thermophila]	0	110.899	67.56	288.734	185.522	0.384085	0.364162	0.948129
MESMT1_1134	Mes1_gene_1134	1309995	1311269	-	424	K01939	E6.3.4.4, purA; adenylosuccinate synthase [EC:6.3.4.4]	851304673	adenylosuccinate synthase [Methanosarcina thermophila]	0	126.891	42.7748	298.674	201.905	0.424848	0.211856	0.498663
MESMT1_1135	Mes1_gene_1135	1311355	1311735	-	126			851304674	hypothetical protein [Methanosarcina thermophila]	1.33e-83	84.0267	25.4914	278.678	197.316	0.301519	0.129191	0.428466
MESMT1_1136	Mes1_gene_1136	1311874	1312056	+	60			452099285	hypothetical protein MmTuc01_0819 [Methanosarcina mazei Tuc01]	2.07e-11	68.7268	77.5671	259.974	201.165	0.26436	0.385589	1.45858
MESMT1_1137	Mes1_gene_1137	1312839	1314080	+	413	K03420	psmR; proteasome regulatory subunit	851304676	peptidase [Methanosarcina thermophila]	0	331.41	222.865	278.2	185.876	1.19127	1.199	1.00649
MESMT1_1138	Mes1_gene_1138	1314660	1315628	+	322			851304677	ADP-ribosylglycohydrolase [Methanosarcina thermophila]	0	32.645	65.149	275.884	183.522	0.118329	0.354993	3.00006
MESMT1_1139	Mes1_gene_1139	1315669	1316196	+	175			805332070	Endonuclease III [Methanosarcina thermophila TM-1]	1.55e-125	35.0083	87.7269	280.461	205.591	0.124824	0.426706	3.41846
MESMT1_1140	Mes1_gene_1140	1316364	1317917	+	517			851304678	MBL fold hydrolase [Methanosarcina thermophila]	0	163.705	83.1706	290.433	202.084	0.563661	0.411564	0.730163
MESMT1_1141	Mes1_gene_1141	1318127	1318444	-	105			851304679	hypothetical protein [Methanosarcina thermophila]	3.55e-66	49.7375	10.5721	263.061	179.905	0.189072	0.0587649	0.310806
MESMT1_1142	Mes1_gene_1142	1320011	1320868	+	285	K02523	ispB; octaprenyl-diphosphate synthase [EC:2.5.1.90]	851304680	polyprenyl synthetase [Methanosarcina thermophila]	0	123.931	187.644	285.848	202.131	0.433556	0.928327	2.14119
MESMT1_1143	Mes1_gene_1143	1321000	1322178	+	392			851304681	radical SAM protein [Methanosarcina thermophila]	0	124.293	64.3172	283.616	194.319	0.438243	0.330988	0.755261
MESMT1_1144	Mes1_gene_1144	1322937	1323266	+	109	K02107	: No such data.	851304682	ATP synthase archaeal subunit H [Methanosarcina thermophila]	5.77e-68	6759.12	5787.71	263.877	193.758	25.6147	29.8708	1.16616
MESMT1_1145	Mes1_gene_1145	1323259	1325208	+	649	K02123	ATPVI, ntpI; V-type H+-transporting ATPase subunit I [EC:3.6.3.14]	805333694	V-type ATP synthase subunit I [Methanosarcina thermophila CHTI-55]	0	4789.23	3383.18	302.139	214.11	15.851	15.8012	0.996854
MESMT1_1146	Mes1_gene_1146	1325213	1325458	+	81	K02124	ATPVK, ntpK; V-type H+-transporting ATPase subunit K [EC:3.6.3.14]	851304684	ATP synthase [Methanosarcina thermophila]	1.42e-45	4551.76	4292.75	297.991	199.311	15.2748	21.5379	1.41003
MESMT1_1147	Mes1_gene_1147	1325655	1326206	+	183	K02121	ATPVE, ntpE; V-type H+-transporting ATPase subunit E [EC:3.6.3.14]	851304685	ATP synthase subunit E [Methanosarcina thermophila]	5e-126	1385.02	1131.47	235.025	157.264	5.89305	7.19472	1.22088
MESMT1_1148	Mes1_gene_1148	1326213	1327295	+	360	K02119	ATPVC, ntpC; V-type H+-transporting ATPase subunit C [EC:3.6.3.14]	851304686	ATP synthase subunit C [Methanosarcina thermophila]	0	1317.56	1362.08	288.299	195.832	4.57011	6.95538	1.52193
MESMT1_1149	Mes1_gene_1149	1327295	1327597	+	100	K02122	ATPVF, ntpF; V-type H+-transporting ATPase subunit F [EC:3.6.3.14]	851304687	ATP synthase subunit F [Methanosarcina thermophila]	8.51e-66	1221.35	1162.56	283.862	185.914	4.30261	6.25321	1.45335
MESMT1_1150	Mes1_gene_1150	1327588	1329324	+	578	K02117	ATPVA, ntpA; V-type H+-transporting ATPase subunit A [EC:3.6.3.14]	851304688	ATP synthase subunit A [Methanosarcina thermophila]	0	1309.68	1899.56	294.021	191.829	4.45436	9.90239	2.22308
MESMT1_1151	Mes1_gene_1151	1329327	1330709	+	460	K02118	ATPVB, ntpB; V-type H+-transporting ATPase subunit B [EC:3.6.3.14]	851304689	ATP synthase archaeal, B subunit [Methanosarcina thermophila]	0	1310.5	2578.63	284.428	173.908	4.60749	14.8276	3.21814
MESMT1_1152	Mes1_gene_1152	1330706	1331344	+	212	K02120	ATPVD, ntpD; V-type H+-transporting ATPase subunit D [EC:3.6.3.14]	851304690	V-type ATP synthase subunit D [Methanosarcina thermophila]	1.43e-149	1344.96	3012.34	304.756	205.003	4.41323	14.6941	3.32956
MESMT1_1153	Mes1_gene_1153	1331795	1334098	+	767	K04656	hypF; hydrogenase maturation protein HypF	851304692	carbamoyltransferase HypF [Methanosarcina thermophila]	0	103.717	110.897	281.126	191.202	0.368932	0.579998	1.5721
MESMT1_1154	Mes1_gene_1154	1334317	1334772	+	151			851304693	hypothetical protein [Methanosarcina thermophila]	7.84e-107	117.011	525.095	284.05	213.057	0.411937	2.46458	5.98289
MESMT1_1155	Mes1_gene_1155	1334803	1336056	-	417			851304694	hypothetical protein [Methanosarcina thermophila]	0	70.3585	154.602	285.449	218.366	0.246484	0.707994	2.87237
MESMT1_1156	Mes1_gene_1156	1336733	1337140	+	135			851304695	hypothetical protein [Methanosarcina thermophila]	3.65e-92	220.452	791.956	269.901	230.484	0.816789	3.43605	4.20678
MESMT1_1157	Mes1_gene_1157	1337919	1338191	+	90			851304698	hypothetical protein [Methanosarcina thermophila]	3.77e-58	89.3471	117.674	281.28	208.112	0.317644	0.565436	1.78009
MESMT1_1158	Mes1_gene_1158	1338426	1339313	-	295	K07097	K07097	851304699	hypothetical protein [Methanosarcina thermophila]	0	57.2969	48.376	277.615	201.432	0.20639	0.24016	1.16362
MESMT1_1159	Mes1_gene_1159	1340639	1340998	+	119			851304700	hypothetical protein [Methanosarcina thermophila]	6.83e-80	53.9922	78.8599	256.099	194.967	0.210825	0.404479	1.91855
MESMT1_1160	Mes1_gene_1160	1341613	1342125	-	170			805332092	hypothetical protein MSTHT_2287 [Methanosarcina thermophila TM-1]	6.98e-122	113.668	44.4178	275.663	169.419	0.412343	0.262178	0.635824
MESMT1_1161	Mes1_gene_1161	1342202	1342516	-	104			851304701	hypothetical protein [Methanosarcina thermophila]	6.8e-70	286.143	320.183	284.363	207.723	1.00626	1.5414	1.53181
MESMT1_1162	Mes1_gene_1162	1343060	1343368	+	102			851304702	hypothetical protein [Methanosarcina thermophila]	7.74e-66	881.882	288.925	273.699	182.067	3.22208	1.58692	0.492512
MESMT1_1163	Mes1_gene_1163	1343515	1344495	-	326	K07123	K07123	851304703	hypothetical protein [Methanosarcina thermophila]	0	114.803	44.5514	256.031	174.55	0.448392	0.255235	0.569223
MESMT1_1164	Mes1_gene_1164	1344937	1345113	+	58			851304704	ferredoxin [Methanosarcina thermophila]	1.17e-31	315.448	139.289	269.891	180.292	1.1688	0.772575	0.661
MESMT1_1165	Mes1_gene_1165	1345287	1346258	-	323	K02585	nifB; nitrogen fixation protein NifB	851304705	nitrogenase cofactor biosynthesis protein NifB [Methanosarcina thermophila]	0	238.985	507.67	282.224	181.947	0.84679	2.79021	3.29504
MESMT1_1166	Mes1_gene_1166	1346544	1346894	-	116	K01737	queD, ptpS, PTS; 6-pyruvoyltetrahydropterin/6-carboxytetrahydropterin synthase [EC:4.2.3.12 4.1.2.50]	851304706	6-carboxy-5,6,7,8-tetrahydropterin synthase [Methanosarcina thermophila]	1.86e-80	137.899	180.92	265.516	201.8	0.519361	0.896532	1.72622
MESMT1_1167	Mes1_gene_1167	1346976	1347743	-	255			851304707	7-carboxy-7-deazaguanine synthase [Methanosarcina thermophila]	0	105.95	167.318	279.779	182.267	0.37869	0.917983	2.4241
MESMT1_1168	Mes1_gene_1168	1347743	1348303	-	186	K09139	K09139; hypothetical protein	805332100	hypothetical protein MSTHT_2295 [Methanosarcina thermophila TM-1]	7.88e-134	97.1485	179.116	270.111	178.683	0.359661	1.00242	2.78713
MESMT1_1169	Mes1_gene_1169	1348430	1349125	-	231	K06920	queC; 7-cyano-7-deazaguanine synthase [EC:6.3.4.20]	851304708	7-cyano-7-deazaguanine synthase [Methanosarcina thermophila]	5.01e-170	154.694	458.883	288.717	203.981	0.535796	2.24964	4.19868
MESMT1_1170	Mes1_gene_1170	1349580	1350080	+	166	K07095	K07095	851304709	phosphodiesterase [Methanosarcina thermophila]	3.22e-115	87.4829	61.1394	274.394	186.765	0.318822	0.32736	1.02678
MESMT1_1171	Mes1_gene_1171	1350743	1351108	+	121	K15256	cmoA; tRNA (cmo5U34)-methyltransferase [EC:2.1.1.-]	851304710	methyltransferase type 12 [Methanosarcina thermophila]	9.82e-85	60.3962	30.6186	279.89	202.164	0.215786	0.151454	0.701872
MESMT1_1172	Mes1_gene_1172	1351341	1353056	-	571	K05592	deaD; ATP-dependent RNA helicase DeaD [EC:3.6.4.13]	851304711	RNA helicase [Methanosarcina thermophila]	0	32.3153	36.7887	290.779	185.326	0.111134	0.198509	1.78621
MESMT1_1173	Mes1_gene_1173	1353715	1354158	-	147			851304712	hypothetical protein [Methanosarcina thermophila]	2.73e-105	389.705	149.755	270.546	155.972	1.44044	0.960142	0.666562
MESMT1_1174	Mes1_gene_1174	1354692	1355057	-	121	K14091	echF; ech hydrogenase subunit F	851304713	formate hydrogenlyase [Methanosarcina thermophila]	7.36e-83	1677.04	703.207	283.282	181.976	5.92002	3.86428	0.652749
MESMT1_1175	Mes1_gene_1175	1355073	1356149	-	358	K14090	echE; ech hydrogenase subunit E	851304714	NADH dehydrogenase [Methanosarcina thermophila]	0	1717.17	510.895	284.205	168.923	6.042	3.02443	0.500568
MESMT1_1176	Mes1_gene_1176	1356172	1356522	-	116	K14089	echD; ech hydrogenase subunit D	851304715	ech hydrogenase subunit [Methanosarcina thermophila]	3.1e-79	2211.81	529.989	307.115	173.787	7.20188	3.04965	0.423451
MESMT1_1177	Mes1_gene_1177	1356515	1356985	-	156	K14088	echC; ech hydrogenase subunit C	851304716	NADH:ubiquinone oxidoreductase [Methanosarcina thermophila]	1.23e-108	2012.42	463.959	282.571	176.356	7.1218	2.63081	0.369402
MESMT1_1178	Mes1_gene_1178	1356999	1357868	-	289	K14087	echB; ech hydrogenase subunit B	851304717	Ech hydrogenase subunit EchB [Methanosarcina thermophila]	0	1773.09	255.472	282.183	170.602	6.28348	1.49748	0.238319
MESMT1_1179	Mes1_gene_1179	1357865	1359787	-	640	K14086	echA; ech hydrogenase subunit A	851304718	ech hydrogenase subunit [Methanosarcina thermophila]	0	2433.19	352.956	288.433	176.812	8.43588	1.99622	0.236634
MESMT1_1180	Mes1_gene_1180	1360541	1360786	-	81						97.6042	98.7014	254.76	169.929	0.383122	0.580838	1.51607
MESMT1_1181	Mes1_gene_1181	1361072	1361449	+	125	K09771	TC.SMR3; small multidrug resistance family-3 protein	805332111	Protein of unknown function UPF0060 [Methanosarcina thermophila TM-1]	7.68e-84	19.661	13.8351	288.676	173.412	0.0681075	0.0797815	1.1714
MESMT1_1182	Mes1_gene_1182	1361446	1361775	+	109	K09771	TC.SMR3; small multidrug resistance family-3 protein	805332112	Protein of unknown function UPF0060 [Methanosarcina thermophila TM-1]	1.65e-69	13.8589	14.7155	266.072	164.894	0.0520872	0.089242	1.71332
MESMT1_1183	Mes1_gene_1183	1362192	1363385	-	397	K03320	amt, AMT, MEP; ammonium transporter, Amt family	851304720	ammonia channel protein [Methanosarcina thermophila]	0	15.1619	223.377	277.087	164.796	0.0547187	1.35548	24.7718
MESMT1_1184	Mes1_gene_1184	1363396	1363740	-	114	K04751	glnB; nitrogen regulatory protein P-II 1	851304721	nitrogen regulatory protein P-II [Methanosarcina thermophila]	1.12e-75	4.97114	424.436	245.606	147.673	0.0202403	2.87415	142.001
MESMT1_1185	Mes1_gene_1185	1364003	1364884	+	293			851304722	ubiquinone biosynthesis protein UbiE [Methanosarcina thermophila]	0	25.2784	39.3876	297.883	180.789	0.0848602	0.217865	2.56734
MESMT1_1186	Mes1_gene_1186	1364965	1366158	+	397			805333654	Geranylgeranyl diphosphate reductase [Methanosarcina thermophila CHTI-55]	0	54.4231	42.548	283.327	162.872	0.192086	0.261236	1.36
MESMT1_1187	Mes1_gene_1187	1366262	1366606	-	114			805332117	hypothetical protein MSTHT_2312 [Methanosarcina thermophila TM-1]	7.87e-72	123.174	191.646	278.598	189.618	0.442121	1.0107	2.28602
MESMT1_1188	Mes1_gene_1188	1366844	1367752	-	302			851304724	hypothetical protein [Methanosarcina thermophila]	0	245.905	165.199	284.305	199.74	0.864934	0.827068	0.956222
MESMT1_1189	Mes1_gene_1189	1367973	1369406	-	477	K00873	PK, pyk; pyruvate kinase [EC:2.7.1.40]	851304725	pyruvate kinase [Methanosarcina thermophila]	0	374.477	222.721	277.736	174.753	1.34832	1.27449	0.945244
MESMT1_1190	Mes1_gene_1190	1369479	1370402	-	307	K16305	K16305; fructose-bisphosphate aldolase / 6-deoxy-5-ketofructose 1-phosphate synthase [EC:4.1.2.13 2.2.1.11]	851304726	aldolase [Methanosarcina thermophila]	0	540.953	418.017	277.898	174.994	1.94659	2.38875	1.22715
MESMT1_1191	Mes1_gene_1191	1372734	1373783	-	349			851304727	TIGR00303 family protein [Methanosarcina thermophila]	0	100.906	30.5953	284.757	175.872	0.354359	0.173963	0.490923
MESMT1_1192	Mes1_gene_1192	1374411	1375853	-	480	K01881	PARS, proS; prolyl-tRNA synthetase [EC:6.1.1.15]	851304728	proline--tRNA ligase [Methanosarcina thermophila]	0	177.751	100.959	284.561	183.691	0.62465	0.54961	0.879868
MESMT1_1193	Mes1_gene_1193	1376324	1376968	-	214	K06874	K06874; zinc finger protein	851304729	ZPR1-related zinc finger protein [Methanosarcina thermophila]	3.21e-156	431.051	242.081	286.27	188.646	1.50575	1.28326	0.852239
MESMT1_1194	Mes1_gene_1194	1376965	1377348	-	127	K09152	K09152; hypothetical protein	851304730	hypothetical protein [Methanosarcina thermophila]	3.71e-84	565.23	442.614	287.369	183.734	1.96691	2.409	1.22476
MESMT1_1195	Mes1_gene_1195	1377524	1378009	-	161	K07575	K07575; PUA domain protein	851304731	RNA-binding protein [Methanosarcina thermophila]	3.27e-110	254.081	458.094	294.455	200.447	0.862885	2.28536	2.64851
MESMT1_1196	Mes1_gene_1196	1378147	1379304	-	385			805332126	putative permease [Methanosarcina thermophila TM-1]	0	10.6964	23.5483	279.973	184.134	0.0382052	0.127887	3.34737
MESMT1_1197	Mes1_gene_1197	1379328	1380410	-	360			851304732	MFS transporter [Methanosarcina thermophila]	0	10.9093	16.5561	281.027	180.376	0.0388193	0.0917867	2.36446
MESMT1_1198	Mes1_gene_1198	1381215	1383722	-	835	K15987	hppA; K(+)-stimulated pyrophosphate-energized sodium pump [EC:3.6.1.1]	940662468	potassium transporter [Methanosarcina sp. 795]	0	57.0618	25.618	280.223	171.408	0.20363	0.149456	0.733959
MESMT1_1199	Mes1_gene_1199	1384596	1386629	+	677	K15987	hppA; K(+)-stimulated pyrophosphate-energized sodium pump [EC:3.6.1.1]	851304734	V-type H(+)-translocating pyrophosphatase [Methanosarcina thermophila]	0	185.689	307.249	283.257	174.565	0.655548	1.76008	2.6849
MESMT1_1200	Mes1_gene_1200	1386917	1387375	-	152			851304735	hypothetical protein [Methanosarcina thermophila]	5.08e-109	92.1665	114.75	281.943	194.61	0.326897	0.589638	1.80374
MESMT1_1201	Mes1_gene_1201	1387411	1388892	-	493			851304736	dihydropteroate synthase [Methanosarcina thermophila]	0	109.81	113.929	280.299	181.444	0.39176	0.627903	1.60277
MESMT1_1202	Mes1_gene_1202	1389017	1390228	-	403	K03531	ftsZ; cell division protein FtsZ	851305273	cell division protein FtsZ [Methanosarcina thermophila]	0	532.846	358.445	281.728	175.374	1.89135	2.04388	1.08065
MESMT1_1203	Mes1_gene_1203	1391270	1391932	+	220			851304737	HAD family hydrolase [Methanosarcina thermophila]	5.13e-160	53.4604	20.2831	284.342	192.882	0.188014	0.105158	0.559309
MESMT1_1204	Mes1_gene_1204	1392001	1393914	-	637	K07041	K07041	851304738	hypothetical protein [Methanosarcina thermophila]	0	783.25	230.49	287.207	180.923	2.72713	1.27397	0.467147
MESMT1_1205	Mes1_gene_1205	1394028	1394660	-	210	K03433	psmB, prcB; proteasome beta subunit [EC:3.4.25.1]	851304739	proteasome endopeptidase complex, archaeal, beta subunit [Methanosarcina thermophila]	6.82e-152	2517.02	1015.01	272.372	197.839	9.24113	5.13047	0.555178
MESMT1_1206	Mes1_gene_1206	1394920	1395432	-	170	K06950	K06950; uncharacterized protein	805333634	metal-dependent phosphohydrolase [Methanosarcina thermophila CHTI-55]	1.42e-118	140.413	188.594	275.797	167.622	0.509117	1.12511	2.20993
MESMT1_1207	Mes1_gene_1207	1395442	1395936	-	164	K03136	TFIIE1, GTF2E1, TFA1, tfe; transcription initiation factor TFIIE subunit alpha	851304740	transcription factor [Methanosarcina thermophila]	4.72e-117	148.984	247.522	269.103	174.87	0.55363	1.41546	2.55669
MESMT1_1208	Mes1_gene_1208	1396044	1397249	-	401	K06913	K06913	851304741	ATP-dependent carboligase [Methanosarcina thermophila]	0	94.9643	108.719	277.228	175.422	0.342549	0.619756	1.80925
MESMT1_1209	Mes1_gene_1209	1397270	1398145	-	291	K07562	NMD3; nonsense-mediated mRNA decay protein 3	851304742	NMD protein affecting ribosome stability and mRNA decay [Methanosarcina thermophila]	0	110.073	171.849	276.365	170.118	0.398287	1.01017	2.53629
MESMT1_1210	Mes1_gene_1210	1399238	1400647	-	469	K00197	cdhE, acsC; acetyl-CoA decarbonylase/synthase complex subunit gamma [EC:2.1.1.245]	851304743	acetyl-CoA synthase subunit gamma [Methanosarcina thermophila]	0	3135.6	2754.18	284.314	166.51	11.0286	16.5406	1.49979
MESMT1_1211	Mes1_gene_1211	1400651	1401964	-	437	K00194	cdhD, acsD; acetyl-CoA decarbonylase/synthase complex subunit delta [EC:2.1.1.245]	851304744	acetyl-CoA synthase subunit delta [Methanosarcina thermophila]	0	1991.31	1801.78	298.139	171.872	6.67916	10.4833	1.56955
MESMT1_1212	Mes1_gene_1212	1402240	1403001	-	253	K07321	cooC; CO dehydrogenase maturation factor	851304745	ATP-binding protein [Methanosarcina thermophila]	1.01e-179	3236.03	3494.28	292.695	191.517	11.056	18.2453	1.65026
MESMT1_1213	Mes1_gene_1213	1403064	1404482	-	472	K00193	cdhC; acetyl-CoA decarbonylase/synthase complex subunit beta [EC:2.3.1.-]	940662481	acetyl-CoA decarbonylase/synthase complex subunit beta [Methanosarcina sp. 795]	0	3607.62	2914.14	307.749	185.592	11.7226	15.7019	1.33945
MESMT1_1214	Mes1_gene_1214	1404506	1405018	-	170	K00195	cdhB; acetyl-CoA decarbonylase/synthase complex subunit epsilon	940662482	acetyl-CoA synthase subunit epsilon [Methanosarcina sp. 795]	4.73e-119	3620.28	2405.85	280.369	170.731	12.9125	14.0914	1.0913
MESMT1_1215	Mes1_gene_1215	1405021	1407432	-	803	K00192	cdhA; acetyl-CoA decarbonylase/synthase complex subunit alpha [EC:1.2.7.4]	940662483	acetyl-CoA decarbonylase/synthase complex subunit alpha [Methanosarcina sp. 795]	0	4495.32	2449.27	289.269	169.556	15.5403	14.4452	0.929534
MESMT1_1216	Mes1_gene_1216	1408935	1409558	+	207	K07059	K07059	805333623	intramembrane serine protease GlpG [Methanosarcina thermophila CHTI-55]	3.75e-147	52.2209	58.666	278.99	184.443	0.187178	0.318071	1.6993
MESMT1_1217	Mes1_gene_1217	1409552	1409974	+	140			851304749	hypothetical protein [Methanosarcina thermophila]	1.29e-93	34.6883	18.5449	271.665	188.758	0.127688	0.0982466	0.769426
MESMT1_1218	Mes1_gene_1218	1410408	1411010	+	200			805332148	NYN domain protein [Methanosarcina thermophila TM-1]	5.1e-143	452.226	249.031	273.892	183.611	1.65111	1.3563	0.821444
MESMT1_1219	Mes1_gene_1219	1411046	1412023	-	325			851304750	hypothetical protein [Methanosarcina thermophila]	0	170.491	135.592	287.041	189.179	0.593961	0.71674	1.20671
MESMT1_1220	Mes1_gene_1220	1412046	1412408	-	120			805333619	hypothetical protein MSTHC_0934 [Methanosarcina thermophila CHTI-55]	2.72e-78	256.181	213.014	295.062	191.582	0.868226	1.11187	1.28062
MESMT1_1221	Mes1_gene_1221	1412673	1413122	-	149			805332151	Acetolactate synthase small subunit [Methanosarcina thermophila TM-1]	1.02e-101	479.366	641.67	269.263	194.536	1.78029	3.29847	1.85278
MESMT1_1222	Mes1_gene_1222	1413414	1414718	-	434	K01912	paaK; phenylacetate-CoA ligase [EC:6.2.1.30]	851304752	phenylacetate--CoA ligase [Methanosarcina thermophila]	0	355.129	678.968	281.914	189.09	1.25971	3.59071	2.85043
MESMT1_1223	Mes1_gene_1223	1415410	1416417	-	335			851304753	phosphotransferase [Methanosarcina thermophila]	0	195.854	124.145	285.98	183.345	0.684851	0.67711	0.988697
MESMT1_1224	Mes1_gene_1224	1416548	1416904	-	118	K04798	pfdB, PFDN6; prefoldin beta subunit	851304754	prefoldin subunit beta [Methanosarcina thermophila]	1.99e-75	1064.9	634.088	276.093	196.031	3.85703	3.23463	0.838633
MESMT1_1225	Mes1_gene_1225	1417491	1418564	+	357	K01179	E3.2.1.4; endoglucanase [EC:3.2.1.4]	851304755	peptidase M42 [Methanosarcina thermophila]	0	184.528	84.5176	281.017	188.972	0.656644	0.44725	0.681115
MESMT1_1226	Mes1_gene_1226	1418973	1420424	+	483	K09011	cimA; D-citramalate synthase [EC:2.3.1.182]	851304756	2-isopropylmalate synthase [Methanosarcina thermophila]	0	251.193	692.811	285.829	176.507	0.878823	3.92513	4.46634
MESMT1_1227	Mes1_gene_1227	1420703	1422466	+	587	K01652	E2.2.1.6L, ilvB, ilvG, ilvI; acetolactate synthase I/II/III large subunit [EC:2.2.1.6]	851304757	acetolactate synthase catalytic subunit [Methanosarcina thermophila]	0	247.815	233.996	265.556	167.791	0.933195	1.39457	1.4944
MESMT1_1228	Mes1_gene_1228	1422466	1422951	+	161	K01653	E2.2.1.6S, ilvH, ilvN; acetolactate synthase I/III small subunit [EC:2.2.1.6]	851304758	acetolactate synthase small subunit [Methanosarcina thermophila]	6.77e-109	274.078	171.401	290.362	184.521	0.943916	0.928897	0.984088
MESMT1_1229	Mes1_gene_1229	1423232	1424239	+	335	K00053	ilvC; ketol-acid reductoisomerase [EC:1.1.1.86]	851304759	ketol-acid reductoisomerase [Methanosarcina thermophila]	0	218.918	201.597	288.798	182.46	0.758032	1.10488	1.45757
MESMT1_1230	Mes1_gene_1230	1424332	1424874	+	180			805333609	Nitroreductase family protein [Methanosarcina thermophila CHTI-55]	1.92e-130	321.812	307.505	278.917	172.939	1.15379	1.77812	1.54111
MESMT1_1231	Mes1_gene_1231	1426570	1427526	-	318			805333608	hypothetical protein MSTHC_0923 [Methanosarcina thermophila CHTI-55]	0	32.2579	13.6616	286.492	229.841	0.112596	0.0594394	0.527899
MESMT1_1232	Mes1_gene_1232	1427963	1428169	+	68			805333607	hypothetical protein MSTHC_0922 [Methanosarcina thermophila CHTI-55]	7.19e-42	59.8379	151.584	282.819	202.581	0.211577	0.748265	3.53661
MESMT1_1233	Mes1_gene_1233	1428584	1428991	+	135	K03574	MUTT, NUDT1, MTH1; 7,8-dihydro-8-oxoguanine triphosphatase [EC:3.6.1.-]	805333606	MuT/NUDIX protein [Methanosarcina thermophila CHTI-55]	1.08e-91	48.1072	92.4711	282.751	206.062	0.17014	0.448754	2.63756
MESMT1_1234	Mes1_gene_1234	1429743	1430285	+	180			805333605	hypothetical protein MSTHC_0920 [Methanosarcina thermophila CHTI-55]	2.87e-124	8.42257	13.7586	297.55	201.313	0.0283064	0.0683445	2.41445
MESMT1_1235	Mes1_gene_1235	1431015	1432424	-	469	K00266	gltD; glutamate synthase (NADPH/NADH) small chain [EC:1.4.1.13 1.4.1.14]	851304763	glutamate synthase (NADPH), homotetrameric [Methanosarcina thermophila]	0	119.472	108.09	275.002	158.146	0.43444	0.683482	1.57325
MESMT1_1236	Mes1_gene_1236	1432442	1433287	-	281	K02823	pyrDII; dihydroorotate dehydrogenase electron transfer subunit	851304764	ferredoxin--NADP(+) reductase [Methanosarcina thermophila]	0	84.2431	82.5688	274.423	171.55	0.306982	0.481311	1.56788
MESMT1_1237	Mes1_gene_1237	1433230	1433469	-	79			932224055	hypothetical protein [Methanosarcina flavescens]	5.31e-19	38.1121	63.8142	245.177	152.718	0.155447	0.417858	2.6881
MESMT1_1238	Mes1_gene_1238	1433842	1433982	+	46			827399694	hypothetical protein MCM1_2859 [Methanosarcina barkeri CM1]	8.5e-23	1738.02	2834.72	261.988	174.438	6.63396	16.2506	2.4496
MESMT1_1239	Mes1_gene_1239	1434630	1436006	+	458	K16011	algA, xanB, rfbA; mannose-1-phosphate guanylyltransferase / mannose-6-phosphate isomerase [EC:2.7.7.13 5.3.1.8]	851304765	mannose-1-phosphate guanylyltransferase/mannose-6-phosphate isomerase [Methanosarcina thermophila]	0	130.085	29.2978	273.744	172.923	0.475206	0.169427	0.356533
MESMT1_1240	Mes1_gene_1240	1436402	1437796	+	464			919166261	polysaccharide biosynthesis protein [Methanosarcina thermophila]	0	23.4956	24.9031	278.66	179.953	0.0843166	0.138386	1.64127
MESMT1_1241	Mes1_gene_1241	1438133	1438933	+	266			919166262	hypothetical protein [Methanosarcina thermophila]	0	39.9678	35.909	280.023	200.075	0.14273	0.179477	1.25746
MESMT1_1242	Mes1_gene_1242	1439006	1440157	+	383	K19002	mgs, bgsB; 1,2-diacylglycerol 3-alpha-glucosyltransferase [EC:2.4.1.-]	851304767	hypothetical protein [Methanosarcina thermophila]	0	36.0609	31.1289	279.235	210.393	0.129142	0.147956	1.14568
MESMT1_1243	Mes1_gene_1243	1441013	1441618	+	201	K00712	tagE; poly(glycerol-phosphate) alpha-glucosyltransferase [EC:2.4.1.52]	940663789	hypothetical protein AAY43_06030 [Methanosarcina sp. 795]	2.36e-140	22.3264	11.0954	270.468	198.517	0.0825474	0.0558917	0.677086
MESMT1_1244	Mes1_gene_1244	1441642	1442379	-	245	K07011	K07011	919166264	hypothetical protein [Methanosarcina thermophila]	0	47.511	17.2095	268.812	190.112	0.176744	0.0905227	0.512168
MESMT1_1245	Mes1_gene_1245	1442595	1443650	-	351			851304769	mannosyltransferase [Methanosarcina thermophila]	0	74.5279	68.9788	284.043	206.021	0.262383	0.334815	1.27606
MESMT1_1246	Mes1_gene_1246	1443783	1444871	-	362			851304770	LPS biosynthesis protein [Methanosarcina thermophila]	0	59.1455	41.1622	283.544	185.576	0.208594	0.221808	1.06335
MESMT1_1247	Mes1_gene_1247	1445282	1446106	+	274			851304771	sugar transferase [Methanosarcina thermophila]	0	26.101	6.33898	280.949	176.342	0.0929031	0.035947	0.38693
MESMT1_1248	Mes1_gene_1248	1446320	1448692	+	790	K07151	STT3; dolichyl-diphosphooligosaccharide--protein glycosyltransferase [EC:2.4.99.18]	851304773	oligosaccharyl transferase [Methanosarcina thermophila]	0	32.9245	11.3339	195.612	114.827	0.168316	0.098704	0.586422
MESMT1_1249	Mes1_gene_1249	1449289	1451763	+	824	K07151	STT3; dolichyl-diphosphooligosaccharide--protein glycosyltransferase [EC:2.4.99.18]	851304773	oligosaccharyl transferase [Methanosarcina thermophila]	0	227.21	76.8223	330.31	199.989	0.687869	0.384132	0.558438
MESMT1_1250	Mes1_gene_1250	1451933	1452433	+	166	K01704	leuD; 3-isopropylmalate/(R)-2-methylmalate dehydratase small subunit [EC:4.2.1.33 4.2.1.35]	805332179	Coenzyme B synthesis from 2-oxoglutarate: steps 4, 7, 8, 11, and 12 (small subunit) [Methanosarcina thermophila TM-1]	5.32e-117	127.04	67.8498	258.583	162.291	0.491295	0.418074	0.850964
MESMT1_1251	Mes1_gene_1251	1452530	1453408	+	292			851304775	hypothetical protein [Methanosarcina thermophila]	0	57.6668	44.1967	286.461	180.357	0.201308	0.245051	1.2173
MESMT1_1252	Mes1_gene_1252	1453731	1454132	+	133			851304776	hypothetical protein [Methanosarcina thermophila]	3.75e-92	5.68837	76.1961	263.977	182.459	0.0215487	0.417607	19.3797
MESMT1_1253	Mes1_gene_1253	1454358	1454615	+	85						22.1582	63.7056	262.697	174.559	0.084349	0.364952	4.32669
MESMT1_1254	Mes1_gene_1254	1454603	1455157	+	184			851304777	membrane protein [Methanosarcina thermophila]	3.02e-126	10.3006	16.1534	280.551	183.304	0.0367155	0.0881234	2.40017
MESMT1_1255	Mes1_gene_1255	1455226	1456218	+	330	K10978	aksF; methanogen homoisocitrate dehydrogenase [EC:1.1.1.87 1.1.1.-]	805333587	Coenzyme B synthesis from 2-oxoglutarate: steps 5, 9, and 13 [Methanosarcina thermophila CHTI-55]	0	67.3583	75.236	279.741	168.05	0.240788	0.4477	1.85931
MESMT1_1256	Mes1_gene_1256	1456365	1457000	+	211	K07130	kynB; arylformamidase [EC:3.5.1.9]	851304779	hypothetical protein [Methanosarcina thermophila]	1.55e-152	118.951	98.6727	282.855	192.121	0.420535	0.513598	1.2213
MESMT1_1257	Mes1_gene_1257	1457277	1457420	-	47						1435.82	6739.41	252.139	191.634	5.69456	35.1682	6.17575
MESMT1_1258	Mes1_gene_1258	1457797	1457937	-	46			827398702	hypothetical protein MCM1_1834 [Methanosarcina barkeri CM1]	2e-14	489.241	23896.4	256.118	185.023	1.91022	129.154	67.6121
MESMT1_1259	Mes1_gene_1259	1458381	1458887	-	168			851304781	hypothetical protein [Methanosarcina thermophila]	4.8e-118	274.753	214.403	296.069	217.743	0.928004	0.984659	1.06105
MESMT1_1260	Mes1_gene_1260	1458940	1459587	-	215			851304782	hypothetical protein [Methanosarcina thermophila]	5.33e-156	281.43	147.574	281.095	184.544	1.00119	0.79967	0.798718
MESMT1_1261	Mes1_gene_1261	1459684	1460364	-	226			851304783	Fe-S cluster protein [Methanosarcina thermophila]	1.85e-168	257.439	186.499	267.642	178.888	0.961876	1.04254	1.08387
MESMT1_1262	Mes1_gene_1262	1460633	1460854	-	73			851304784	zinc finger protein [Methanosarcina thermophila]	1.34e-45	225.754	174.995	270.701	191.859	0.833961	0.912102	1.0937
MESMT1_1263	Mes1_gene_1263	1460864	1461094	-	76			851304785	hypothetical protein [Methanosarcina thermophila]	1.81e-48	270.579	244.18	280.162	186.791	0.965795	1.30724	1.35353
MESMT1_1264	Mes1_gene_1264	1461605	1462510	-	301			851304786	hypothetical protein [Methanosarcina thermophila]	0	55.7379	109.673	281.769	187.999	0.197814	0.583369	2.94908
MESMT1_1265	Mes1_gene_1265	1464002	1464988	+	328	K00320	mer; coenzyme F420-dependent N5,N10-methenyltetrahydromethanopterin reductase [EC:1.5.99.11]	851304788	5,10-methylenetetrahydromethanopterin reductase [Methanosarcina thermophila]	0	229.947	340.242	284.226	181.613	0.80903	1.87344	2.31567
MESMT1_1266	Mes1_gene_1266	1465084	1466127	+	347			851304789	F420H2 dehydrogenase [Methanosarcina thermophila]	0	147.119	89.8087	285.458	186.399	0.515378	0.481808	0.934864
MESMT1_1267	Mes1_gene_1267	1466181	1466702	+	173	K00952	nadM; nicotinamide-nucleotide adenylyltransferase [EC:2.7.7.1]	851305283	nicotinate-nucleotide adenylyltransferase [Methanosarcina thermophila]	3.04e-125	108.422	100.185	300.49	192.173	0.360819	0.521326	1.44484
MESMT1_1268	Mes1_gene_1268	1468075	1468623	-	182	K18532	AK6, FAP7; adenylate kinase [EC:2.7.4.3]	851304791	adenylate kinase [Methanosarcina thermophila]	5.71e-126	53.4541	48.9897	285.481	224.911	0.187242	0.217818	1.1633
MESMT1_1269	Mes1_gene_1269	1468898	1469134	-	78			851304792	cytochrome b5 [Methanosarcina thermophila]	4.22e-49	500.121	299.468	264.241	195.829	1.89267	1.52923	0.807973
MESMT1_1270	Mes1_gene_1270	1469205	1471379	-	724	K06888	K06888	805332198	hypothetical protein MSTHT_2393 [Methanosarcina thermophila TM-1]	0	153.85	71.7897	277.745	197.08	0.553927	0.364267	0.657609
MESMT1_1271	Mes1_gene_1271	1471273	1471596	-	107			805332199	hypothetical protein MSTHT_2394 [Methanosarcina thermophila TM-1]	6.07e-72	122.923	169.48	227.459	168.941	0.540419	1.00319	1.85631
MESMT1_1272	Mes1_gene_1272	1471998	1472894	-	298	K15888	E2.5.1.89; tritrans,polycis-undecaprenyl-diphosphate synthase [geranylgeranyl-diphosphate specific] [EC:2.5.1.89]	851304793	di-trans,poly-cis-decaprenylcistransferase [Methanosarcina thermophila]	0	129.165	101.195	278.277	203.326	0.464158	0.497698	1.07226
MESMT1_1273	Mes1_gene_1273	1473481	1473771	+	96			851304794	hypothetical protein [Methanosarcina thermophila]	6.66e-65	30.7778	10.2693	260.721	191.519	0.118049	0.0536205	0.454223
MESMT1_1274	Mes1_gene_1274	1474084	1474353	-	89			851304795	hypothetical protein [Methanosarcina thermophila]	5.33e-55	280.195	273.934	248.509	160.785	1.1275	1.70373	1.51106
MESMT1_1275	Mes1_gene_1275	1474854	1475519	+	221	K06133	LYS5, acpT; 4'-phosphopantetheinyl transferase [EC:2.7.8.-]	851304796	hypothetical protein [Methanosarcina thermophila]	2.01e-156	54.078	42.627	281.352	207.303	0.192207	0.205626	1.06981
MESMT1_1276	Mes1_gene_1276	1475761	1476006	+	81			851304797	acyl carrier protein [Methanosarcina thermophila]	6.81e-50	8.521	116.923	278.269	190.211	0.0306215	0.614702	20.0742
MESMT1_1277	Mes1_gene_1277	1476013	1477491	+	492			851303324	long-chain-fatty-acid--CoA ligase [Methanosarcina thermophila]	0	46.8993	42.9364	262.794	178.162	0.178464	0.240997	1.3504
MESMT1_1278	Mes1_gene_1278	1477472	1478488	+	338			940662769	hypothetical protein AAY43_07715 [Methanosarcina sp. 795]	0	37.6624	45.9128	275.796	183.593	0.136559	0.250079	1.83129
MESMT1_1279	Mes1_gene_1279	1478567	1479559	+	330	K01916	nadE; NAD+ synthase [EC:6.3.1.5]	805333563	NAD synthetase [Methanosarcina thermophila CHTI-55]	0	42.0269	50.4081	289.571	185.953	0.145135	0.27108	1.86778
MESMT1_1280	Mes1_gene_1280	1479739	1480872	+	377			851304798	(Fe-S)-binding protein [Methanosarcina thermophila]	0	48.0602	55.6697	284.063	177.476	0.169189	0.313674	1.85399
MESMT1_1281	Mes1_gene_1281	1481035	1481568	+	177			851304799	serine acetyltransferase [Methanosarcina thermophila]	1.63e-127	38.1835	124.516	286.546	187.773	0.133254	0.663119	4.97635
MESMT1_1282	Mes1_gene_1282	1481643	1482059	-	138			851304800	hypothetical protein [Methanosarcina thermophila]	2.17e-93	23.306	35.8318	294.267	200.562	0.0792002	0.178657	2.25576
MESMT1_1283	Mes1_gene_1283	1482415	1483392	-	325	K07129	K07129	940662537	radical SAM protein [Methanosarcina sp. 795]	0	86.707	50.4174	283.197	169.969	0.306172	0.296626	0.968821
MESMT1_1284	Mes1_gene_1284	1483611	1483796	+	61			851304802	ferredoxin [Methanosarcina thermophila]	6.67e-36	13.3187	32.1331	265.547	182.738	0.0501558	0.175842	3.50591
MESMT1_1285	Mes1_gene_1285	1483806	1484588	+	260			805332214	Metal-dependent hydrolase [Methanosarcina thermophila TM-1]	0	23.8505	32.9179	280.219	175.58	0.0851136	0.187481	2.20272
MESMT1_1286	Mes1_gene_1286	1484629	1485228	-	199			805333556	hypothetical protein MSTHC_0871 [Methanosarcina thermophila CHTI-55]	1.62e-147	22.5497	45.4482	278.327	186.09	0.0810186	0.244227	3.01445
MESMT1_1287	Mes1_gene_1287	1485536	1486033	+	165			805332217	hypothetical protein MSTHT_2412 [Methanosarcina thermophila TM-1]	1.43e-115	120.918	162.77	293.709	199.936	0.411694	0.814111	1.97747
MESMT1_1288	Mes1_gene_1288	1486191	1486766	-	191	K02428	rdgB; dITP/XTP pyrophosphatase [EC:3.6.1.19]	851304805	non-canonical purine NTP pyrophosphatase [Methanosarcina thermophila]	8.46e-137	72.7835	110.897	264.954	164.835	0.274703	0.672776	2.4491
MESMT1_1289	Mes1_gene_1289	1486759	1488396	-	545	K15904	K15904; bifunctional tRNA threonylcarbamoyladenosine biosynthesis protein [EC:2.7.11.1]	851304806	serine/threonine protein kinase [Methanosarcina thermophila]	0	61.4261	124.288	279.933	171.149	0.219432	0.726195	3.30943
MESMT1_1290	Mes1_gene_1290	1488519	1491554	-	1011			851304807	hypothetical protein [Methanosarcina thermophila]	0	52.7243	41.4642	277.026	184.356	0.190322	0.224914	1.18175
MESMT1_1291	Mes1_gene_1291	1491983	1492132	-	49	K02977	RP-S27Ae, RPS27A; small subunit ribosomal protein S27Ae	851210371	MULTISPECIES: 30S ribosomal protein S27 [Methanosarcina]	6.83e-29	215.969	139.457	253.781	150.706	0.851005	0.925362	1.08738
MESMT1_1292	Mes1_gene_1292	1492148	1492453	-	101	K02974	RP-S24e, RPS24; small subunit ribosomal protein S24e	851304808	30S ribosomal protein S24e [Methanosarcina thermophila]	9.33e-67	308.882	246.59	262.706	181.413	1.17577	1.35927	1.15607
MESMT1_1293	Mes1_gene_1293	1492434	1493021	-	195	K09735	K09735; hypothetical protein	851304809	hypothetical protein [Methanosarcina thermophila]	2.12e-137	249.219	264.278	276.088	181.875	0.902681	1.45307	1.60973
MESMT1_1294	Mes1_gene_1294	1493023	1493208	-	61	K03050	rpoE2; DNA-directed RNA polymerase subunit E" [EC:2.7.7.6]	851304810	DNA-directed RNA polymerase subunit E'' [Methanosarcina thermophila]	1.08e-36	200.806	357.48	270.06	151.115	0.743561	2.36562	3.18147
MESMT1_1295	Mes1_gene_1295	1493227	1493811	-	194	K03049	rpoE1; DNA-directed RNA polymerase subunit E' [EC:2.7.7.6]	851304811	DNA-directed RNA polymerase [Methanosarcina thermophila]	6.19e-139	282.421	209.442	294.504	190.711	0.95897	1.09821	1.1452
MESMT1_1296	Mes1_gene_1296	1493870	1494238	-	122	K07158	K07158	851304812	DNA-binding protein [Methanosarcina thermophila]	3.74e-81	174.035	147.799	272.473	165.111	0.638723	0.895147	1.40146
MESMT1_1297	Mes1_gene_1297	1494235	1495461	-	408	K03242	EIF2S3; translation initiation factor 2 subunit 3	851304813	translation initiation factor IF-2 subunit gamma [Methanosarcina thermophila]	0	266.661	182.359	283.212	169.593	0.941557	1.07527	1.14201
MESMT1_1298	Mes1_gene_1298	1495804	1496967	-	387	K06863	purP; 5-formaminoimidazole-4-carboxamide-1-(beta)-D-ribofuranosyl 5'-monophosphate synthetase [EC:6.3.4.-]	851304814	5-formaminoimidazole-4-carboxamide-1-(beta)-D-ribofuranosyl 5'-monophosphate synthetase [Methanosarcina thermophila]	0	132.279	95.6331	276.594	169.458	0.478244	0.564347	1.18004
MESMT1_1299	Mes1_gene_1299	1497308	1498042	-	244	K06384	spoIIM; stage II sporulation protein M	851304815	integral membrane protein [Methanosarcina thermophila]	2.37e-174	246.303	334.922	287.898	175.699	0.85552	1.90622	2.22814
MESMT1_1300	Mes1_gene_1300	1498134	1498991	-	285			851304816	hypothetical protein [Methanosarcina thermophila]	0	72.182	30.0405	280.716	172.681	0.257136	0.173966	0.676551
MESMT1_1301	Mes1_gene_1301	1499702	1500766	+	354	K00096	araM, egsA; glycerol-1-phosphate dehydrogenase [NAD(P)+] [EC:1.1.1.261]	805332231	Glycerol-1-phosphate dehydrogenase [NAD(P)] [Methanosarcina thermophila TM-1]	0	167.479	164.501	287.451	165.798	0.582634	0.992178	1.70292
MESMT1_1302	Mes1_gene_1302	1501100	1501549	+	149	K09730	K09730; hypothetical protein	851305289	hypothetical protein [Methanosarcina thermophila]	4.66e-105	259.162	205.036	276.571	178.246	0.937057	1.1503	1.22756
MESMT1_1303	Mes1_gene_1303	1501624	1502259	+	211			851304817	hypothetical protein [Methanosarcina thermophila]	1.11e-147	297.227	382.944	273.274	169.345	1.08765	2.26132	2.07909
MESMT1_1304	Mes1_gene_1304	1502564	1503775	-	403			851304818	glycosyl transferase family 1 [Methanosarcina thermophila]	0	318.859	238.244	283.293	178.984	1.12554	1.33109	1.18262
MESMT1_1305	Mes1_gene_1305	1504175	1505179	-	334	K00965	galT, GALT; UDPglucose--hexose-1-phosphate uridylyltransferase [EC:2.7.7.12]	851304819	sulfate adenylyltransferase [Methanosarcina thermophila]	0	130.264	136.038	280.714	180.85	0.464045	0.752214	1.62099
MESMT1_1306	Mes1_gene_1306	1505266	1507077	-	603			805332236	Glycosyltransferase [Methanosarcina thermophila TM-1]	0	74.1419	89.676	285.589	180.32	0.259611	0.497317	1.91563
MESMT1_1307	Mes1_gene_1307	1507563	1508318	+	251	K02013	ABC.FEV.A; iron complex transport system ATP-binding protein [EC:3.6.3.34]	805332237	ABC transporter, ATP-binding protein [Methanosarcina thermophila TM-1]	0	69.3177	82.0222	285.634	192.089	0.24268	0.427002	1.75953
MESMT1_1308	Mes1_gene_1308	1508557	1508913	+	118			851304821	hypothetical protein [Methanosarcina thermophila]	2.5e-79	49.6418	73.2445	278.637	201.113	0.178159	0.364195	2.04421
MESMT1_1309	Mes1_gene_1309	1508988	1509515	-	175			805332239	N-acetyltransferase [Methanosarcina thermophila TM-1]	2.41e-126	46.9183	33.9588	275.888	202.903	0.170063	0.167365	0.984134
MESMT1_1310	Mes1_gene_1310	1509630	1510346	+	238			851304823	DNA alkylation repair protein [Methanosarcina thermophila]	1.07e-174	144.582	205.789	269.935	172.641	0.535617	1.19201	2.22549
MESMT1_1311	Mes1_gene_1311	1510807	1510989	+	60						27.0742	20.4124	258.215	217.316	0.104851	0.0939296	0.895836
MESMT1_1312	Mes1_gene_1312	1511123	1511593	-	156			851304824	hypothetical protein [Methanosarcina thermophila]	1.29e-111	31.5578	99.9297	272.832	189.155	0.115668	0.528295	4.56736
MESMT1_1313	Mes1_gene_1313	1512248	1512646	-	132			851304825	cupin [Methanosarcina thermophila]	3.79e-93	1581.32	2913.48	272.33	204.513	5.80663	14.2459	2.45339
MESMT1_1314	Mes1_gene_1314	1513302	1513658	+	118			805332243	hypothetical protein MSTHT_2438 [Methanosarcina thermophila TM-1]	9.11e-80	415.283	479.228	263.372	216.155	1.57679	2.21706	1.40606
MESMT1_1315	Mes1_gene_1315	1514833	1515135	+	100			851304827	hypothetical protein [Methanosarcina thermophila]	2.66e-69	2074.78	1574.32	273.883	206.098	7.57544	7.63869	1.00835
MESMT1_1316	Mes1_gene_1316	1515572	1515910	+	112			851304828	hypothetical protein [Methanosarcina thermophila]	3.25e-74	129.289	280.987	266.639	217.101	0.484883	1.29427	2.66924
MESMT1_1317	Mes1_gene_1317	1516184	1516357	-	57			827398625	hypothetical protein MCM1_1757 [Methanosarcina barkeri CM1]	1.18e-26	124.85	908.105	275.469	222.502	0.453227	4.08134	9.00507
MESMT1_1318	Mes1_gene_1318	1517244	1517531	+	95			851304830	hypothetical protein [Methanosarcina thermophila]	3.46e-62	272.607	90.7926	264.395	190.414	1.03106	0.476816	0.462451
MESMT1_1319	Mes1_gene_1319	1517787	1518296	-	169			851304831	hypothetical protein [Methanosarcina thermophila]	3.38e-118	76.2242	26.368	260.129	170.817	0.293025	0.154364	0.526795
MESMT1_1320	Mes1_gene_1320	1518689	1518919	+	76	K06197	chaB; cation transport regulator	851304832	hypothetical protein [Methanosarcina thermophila]	1.43e-48	40.4219	37.193	262.543	168.739	0.153963	0.220417	1.43163
MESMT1_1321	Mes1_gene_1321	1519673	1520554	+	293			805332250	hypothetical protein MSTHT_2445 [Methanosarcina thermophila TM-1]	0	50.5569	157.974	277.874	193.297	0.181942	0.81726	4.49188
MESMT1_1322	Mes1_gene_1322	1520790	1521269	+	159			851304833	hypothetical protein [Methanosarcina thermophila]	9.55e-113	33.7451	29.5725	275.501	187.437	0.122486	0.157772	1.28808
MESMT1_1323	Mes1_gene_1323	1521675	1521935	+	86			805332252	hypothetical protein MSTHT_2447 [Methanosarcina thermophila TM-1]	1.04e-56	98.5658	32.9179	277.253	166.554	0.355508	0.197641	0.55594
MESMT1_1324	Mes1_gene_1324	1522173	1522565	+	130	K03795	cbiX; sirohydrochlorin cobaltochelatase [EC:4.99.1.3]	851304835	sirohydrochlorin cobaltochelatase [Methanosarcina thermophila]	4.68e-89	294.811	223.368	269.057	167.24	1.09572	1.33561	1.21893
MESMT1_1325	Mes1_gene_1325	1522592	1524046	+	484			851304836	UDP-N-acetylmuramoylalanine ligase [Methanosarcina thermophila]	0	114.598	82.9248	279.361	176.756	0.410215	0.469148	1.14366
MESMT1_1326	Mes1_gene_1326	1524260	1525372	+	370			851304837	hypothetical protein [Methanosarcina thermophila]	0	97.4204	112.769	261.294	160.33	0.372838	0.703354	1.88649
MESMT1_1327	Mes1_gene_1327	1525410	1526207	+	265	K02588	nifH; nitrogenase iron protein NifH [EC:1.18.6.1]	851304838	nitrogenase iron protein [Methanosarcina thermophila]	0	94.5639	111.877	281.248	167.769	0.336229	0.666851	1.98332
MESMT1_1328	Mes1_gene_1328	1526309	1527796	+	495	K02224	cobB-cbiA; cobyrinic acid a,c-diamide synthase [EC:6.3.5.9 6.3.5.11]	851304839	cobyrinic acid a,c-diamide synthase [Methanosarcina thermophila]	0	65.6973	84.0982	282.136	170.978	0.232857	0.491867	2.11232
MESMT1_1329	Mes1_gene_1329	1528175	1529227	+	350	K01170	E3.1.27.9; tRNA-intron endonuclease, archaea type [EC:3.1.27.9]	851304840	tRNA-intron lyase [Methanosarcina thermophila]	0	41.8039	25.8964	271.324	178.678	0.154074	0.144933	0.940675
MESMT1_1330	Mes1_gene_1330	1529372	1529767	+	131			851304841	hypothetical protein [Methanosarcina thermophila]	2.86e-92	36.5722	20.7526	268.499	173.474	0.13621	0.11963	0.878276
MESMT1_1331	Mes1_gene_1331	1529764	1531050	+	428	K03665	hflX; GTP-binding protein HflX	805332260	GTP-binding protein HflX [Methanosarcina thermophila TM-1]	0	40.2739	22.6392	292.843	201.489	0.137527	0.112359	0.816997
MESMT1_1332	Mes1_gene_1332	1531718	1532392	+	224	K07053	K07053	851304842	histidinol-phosphatase [Methanosarcina thermophila]	2.83e-162	62.3909	58.6607	286.424	195.587	0.217827	0.299921	1.37688
MESMT1_1333	Mes1_gene_1333	1532930	1537141	+	1403			851304843	hypothetical protein [Methanosarcina thermophila]	0	4.61471	9.75549	290.852	202.345	0.0158662	0.0482121	3.03867
MESMT1_1334	Mes1_gene_1334	1537138	1537749	+	203			851304844	sarcinarray family protein [Methanosarcina thermophila]	3.37e-147	17.4369	39.0637	279.426	205.393	0.0624026	0.19019	3.04779
MESMT1_1335	Mes1_gene_1335	1537943	1538308	+	121			851304845	hypothetical protein [Methanosarcina thermophila]	3.3e-83	119.751	64.299	280.078	196.288	0.427563	0.327575	0.766145
MESMT1_1336	Mes1_gene_1336	1538716	1540473	+	585			851304846	double-stranded DNA repair protein Mre11 [Methanosarcina thermophila]	0	132.677	286.216	279.862	189.004	0.47408	1.51433	3.19426
MESMT1_1337	Mes1_gene_1337	1540470	1543694	+	1074	K03546	sbcC; exonuclease SbcC	851304847	DNA repair protein Rad50 [Methanosarcina thermophila]	0	162.375	234.437	294.669	206.172	0.551042	1.13709	2.06353
MESMT1_1338	Mes1_gene_1338	1543820	1544608	-	262			851304848	hypothetical protein [Methanosarcina thermophila]	0	148.777	76.6978	284.136	190.879	0.523614	0.401814	0.767387
MESMT1_1339	Mes1_gene_1339	1545243	1545956	-	237			851304849	hypothetical protein [Methanosarcina thermophila]	4.21e-171	238.067	189.912	287.815	208.47	0.827153	0.910982	1.10135
MESMT1_1340	Mes1_gene_1340	1546018	1546869	-	283	K00948	PRPS, prsA; ribose-phosphate pyrophosphokinase [EC:2.7.6.1]	851304850	ribose-phosphate diphosphokinase [Methanosarcina thermophila]	0	105.569	64.0115	273.476	180.886	0.386026	0.353877	0.916719
MESMT1_1341	Mes1_gene_1341	1547291	1547758	-	155	K03637	moaC; molybdenum cofactor biosynthesis protein C	851304851	molybdenum cofactor biosynthesis protein MoaC [Methanosarcina thermophila]	1.49e-106	76.55	42.3034	275.76	183.521	0.277597	0.23051	0.830378
MESMT1_1342	Mes1_gene_1342	1547787	1547972	-	61			851304852	hypothetical protein [Methanosarcina thermophila]	1.35e-32	61.4711	42.1746	268.823	200.516	0.228667	0.21033	0.919808
MESMT1_1343	Mes1_gene_1343	1548137	1549645	-	502	K17759	AIBP, nnrE; NAD(P)H-hydrate epimerase [EC:5.1.99.6]	851304853	bifunctional ADP-dependent (S)-NAD(P)H-hydrate dehydratase/NAD(P)H-hydrate epimerase [Methanosarcina thermophila]	0	84.1043	81.4426	277.402	170.13	0.303185	0.478707	1.57893
MESMT1_1344	Mes1_gene_1344	1550145	1551611	+	488			851304854	potassium transporter TrkA [Methanosarcina thermophila]	0	257.068	174.424	269.772	171.5	0.952911	1.01705	1.0673
MESMT1_1345	Mes1_gene_1345	1552084	1554579	-	831	K07151	STT3; dolichyl-diphosphooligosaccharide--protein glycosyltransferase [EC:2.4.99.18]	851304855	oligosaccharyl transferase, archaeosortase A system-associated [Methanosarcina thermophila]	0	192.011	65.251	282.896	179.443	0.678733	0.363631	0.53575
MESMT1_1346	Mes1_gene_1346	1555321	1556421	+	366			851304856	mannosyltransferase [Methanosarcina thermophila]	0	49.6738	18.6604	273.666	177.294	0.181513	0.105251	0.579855
MESMT1_1347	Mes1_gene_1347	1556686	1556883	-	65						31.7601	20.7526	271.925	200.187	0.116797	0.103666	0.887572
MESMT1_1348	Mes1_gene_1348	1557169	1558419	+	416	K09691	ABC-2.LPSE.A; lipopolysaccharide transport system ATP-binding protein	851304858	sugar ABC transporter ATP-binding protein [Methanosarcina thermophila]	0	33.9688	13.7355	286.326	201.112	0.118637	0.068298	0.575689
MESMT1_1349	Mes1_gene_1349	1558425	1559768	+	447	K18827	wbdD, wbbD; O-antigen chain-terminating methyltransferase [EC:2.1.1.- 2.1.1.294 2.7.1.181]	919166265	hypothetical protein [Methanosarcina thermophila]	0	35.3047	21.4011	290.38	207.151	0.121581	0.103312	0.849735
MESMT1_1350	Mes1_gene_1350	1559777	1562101	+	774			805332279	hypothetical protein MSTHT_2474 [Methanosarcina thermophila TM-1]	0	21.7198	8.67592	282.093	188.764	0.0769951	0.0459618	0.596944
MESMT1_1351	Mes1_gene_1351	1562098	1563138	+	346			851304859	hypothetical protein [Methanosarcina thermophila]	0	17.9394	8.25319	282.89	199.249	0.0634149	0.0414215	0.653183
MESMT1_1352	Mes1_gene_1352	1563195	1564814	-	539			805333491	hypothetical protein MSTHC_0806 [Methanosarcina thermophila CHTI-55]	0	45.7581	28.5925	280.396	197.672	0.163191	0.144646	0.886362
MESMT1_1353	Mes1_gene_1353	1565602	1566210	-	202			805332282	SAM-dependent methyltransferase [Methanosarcina thermophila TM-1]	7.11e-147	52.2555	28.8287	274.252	190.427	0.190539	0.15139	0.794535
MESMT1_1354	Mes1_gene_1354	1566452	1567345	-	297	K07027	K07027	851304861	TIGR00374 family protein [Methanosarcina thermophila]	0	56.0598	28.8308	273.938	206.512	0.204644	0.139608	0.682201
MESMT1_1355	Mes1_gene_1355	1567323	1568417	-	364			805332284	Glycosyltransferase [Methanosarcina thermophila TM-1]	0	146.706	228.563	274.357	199.698	0.534725	1.14454	2.14043
MESMT1_1356	Mes1_gene_1356	1568938	1570113	-	391			851304862	hexosyltransferase [Methanosarcina thermophila]	0	20.7413	12.0704	269.303	176.55	0.0770183	0.0683681	0.887686
MESMT1_1357	Mes1_gene_1357	1570122	1571222	-	366			805332286	dolichol-P-glucose synthetase, putative [Methanosarcina thermophila TM-1]	0	49.1546	77.0165	276.976	170.237	0.177469	0.452407	2.54922
MESMT1_1358	Mes1_gene_1358	1571588	1572217	+	209	K03809	wrbA; Trp repressor binding protein	851304864	NAD(P)H:quinone oxidoreductase [Methanosarcina thermophila]	4.65e-152	550.206	300.616	288.086	191.187	1.90987	1.57237	0.823288
MESMT1_1359	Mes1_gene_1359	1573027	1574952	+	641			940662598	glucan 1,4-alpha-glucosidase [Methanosarcina sp. 795]	0	42.1489	35.2988	276.929	166.083	0.152201	0.212537	1.39642
MESMT1_1360	Mes1_gene_1360	1575195	1575854	+	219	K19091	cas6; CRISPR-associated endoribonuclease Cas6 [EC:3.1.-.-]	940662599	CRISPR-associated protein Cas6 [Methanosarcina sp. 795]	2.56e-158	30.6052	54.9001	290.774	180.191	0.105254	0.304677	2.89468
MESMT1_1361	Mes1_gene_1361	1575872	1576516	+	214	K07464	K07464; putative RecB family exonuclease	940663799	CRISPR-associated exonuclease Cas4 [Methanosarcina sp. 795]	1.6e-131	7.68151	29.5363	290.299	194.09	0.0264607	0.152178	5.75109
MESMT1_1362	Mes1_gene_1362	1576593	1577573	+	326	K15342	cas1; CRISP-associated protein Cas1	940662600	CRISPR-associated protein Cas1 [Methanosarcina sp. 795]	0	46.2318	84.9143	280.432	168.301	0.164859	0.504538	3.06042
MESMT1_1363	Mes1_gene_1363	1577672	1577941	+	89	K09951	cas2; CRISPR-associated protein Cas2	940663800	CRISPR-associated protein Cas2 [Methanosarcina sp. 795]	8.75e-56	41.641	59.4908	276.698	179.373	0.150492	0.33166	2.20383
MESMT1_1364	Mes1_gene_1364	1579734	1579949	+	71			72395016	hypothetical protein Mbar_A0305 [Methanosarcina barkeri str. Fusaro]	0.002	6.17557	1.72938	244.315	101.812	0.0252771	0.0169861	0.671994
MESMT1_1365	Mes1_gene_1365	1580705	1580872	+	55			72395016	hypothetical protein Mbar_A0305 [Methanosarcina barkeri str. Fusaro]	0.000137	18.1486	17.7879	269.157	115.05	0.0674277	0.154611	2.29298
MESMT1_1366	Mes1_gene_1366	1581016	1581291	+	91			72395016	hypothetical protein Mbar_A0305 [Methanosarcina barkeri str. Fusaro]	2.69e-05	13.1183	16.2412	335.417	132.109	0.0391104	0.122938	3.14335
MESMT1_1367	Mes1_gene_1367	1581491	1581784	+	97			952972231	hypothetical protein MB9_0870 [Methanobacterium formicicum]	7.99e-06	16.2041	19.0585	317.189	114.863	0.0510867	0.165923	3.24788
MESMT1_1368	Mes1_gene_1368	1585337	1585486	+	49						3.81121	0	243.28	99.3	0.015666	0	0
MESMT1_1369	Mes1_gene_1369	1586674	1588026	+	450	K19088	cst1, cas8a; CRISPR-associated protein Cst1	850492267	type I-B CRISPR-associated protein Cas8b1/Cst1 [Methanosarcina mazei]	0	579.71	672.55	258.699	130.084	2.24087	5.17011	2.30719
MESMT1_1370	Mes1_gene_1370	1588023	1589027	+	334	K19075	cst2, cas7; CRISPR-associated protein Cst2	850478727	type I-B CRISPR-associated protein Cas7/Cst2/DevR [Methanosarcina mazei]	0	735.317	334.519	266.528	130.258	2.75887	2.56813	0.930862
MESMT1_1371	Mes1_gene_1371	1589029	1589652	+	207	K19090	cas5t; CRISPR-associated protein Cas5t	850492272	type I-B CRISPR-associated protein Cas5 [Methanosarcina mazei]	2.3e-140	508.772	413.655	251.629	133.607	2.02191	3.09605	1.53125
MESMT1_1372	Mes1_gene_1372	1589674	1591899	+	741	K07012	K07012	499624614	CRISPR-associated helicase/endonuclease Cas3 [Methanosarcina barkeri]	0	229.084	99.0084	264.595	156.426	0.86579	0.632942	0.731056
MESMT1_1373	Mes1_gene_1373	1592478	1592672	-	64			851304873	MULTISPECIES: hypothetical protein [Methanosarcina]	1.16e-33	37.1349	72.7937	245.803	147.892	0.151076	0.492208	3.25803
MESMT1_1374	Mes1_gene_1374	1593172	1593321	-	49			851229509	hypothetical protein [Methanosarcina vacuolata]	9.94e-22	30.4897	14.9419	251.251	163.192	0.121351	0.0915603	0.754506
MESMT1_1375	Mes1_gene_1375	1593427	1593642	-	71			940662607	hypothetical protein AAY43_06655 [Methanosarcina sp. 795]	3.79e-44	98.8092	103.763	242.611	154.106	0.407274	0.673321	1.65324
MESMT1_1376	Mes1_gene_1376	1594216	1594503	+	95			72395016	hypothetical protein Mbar_A0305 [Methanosarcina barkeri str. Fusaro]	1.85e-07	5.29335	6.48519	247.987	147.536	0.0213452	0.0439567	2.05932
MESMT1_1377	Mes1_gene_1377	1594625	1594864	+	79			940662601	hypothetical protein AAY43_06620 [Methanosarcina sp. 795]	5.63e-48	19.0561	175.878	263.045	158.936	0.072444	1.1066	15.2752
MESMT1_1378	Mes1_gene_1378	1594878	1595090	+	70			940662602	hypothetical protein AAY43_06625 [Methanosarcina sp. 795]	2.27e-41	8.05185	10.5224	257.526	152.499	0.0312662	0.0690002	2.20686
MESMT1_1379	Mes1_gene_1379	1595531	1597009	+	492			940662603	hypothetical protein AAY43_06630 [Methanosarcina sp. 795]	0	59.7837	70.7188	266.409	175.55	0.224406	0.402841	1.79515
MESMT1_1380	Mes1_gene_1380	1597011	1597937	+	308	K19075	cst2, cas7; CRISPR-associated protein Cst2	940663801	CRISPR-associated protein [Methanosarcina sp. 795]	0	144.925	63.2652	267.411	169.913	0.541954	0.372338	0.687029
MESMT1_1381	Mes1_gene_1381	1597934	1598593	+	219	K19116	cas5h; CRISPR-associated protein Cas5h	940662604	hypothetical protein AAY43_06640 [Methanosarcina sp. 795]	4.71e-158	101.344	85.463	255.463	173.407	0.396705	0.492846	1.24235
MESMT1_1382	Mes1_gene_1382	1598577	1599404	+	275			940662605	hypothetical protein AAY43_06645 [Methanosarcina sp. 795]	0	69.9643	36.9938	256.562	171.869	0.2727	0.215244	0.789309
MESMT1_1383	Mes1_gene_1383	1599407	1601812	+	801	K07012	K07012	940662606	hypothetical protein AAY43_06650 [Methanosarcina sp. 795]	0	71.3612	48.1295	261.955	185.936	0.272418	0.25885	0.950192
MESMT1_1384	Mes1_gene_1384	1603343	1603492	-	49			851229509	hypothetical protein [Methanosarcina vacuolata]	9.94e-22	48.2753	14.9419	245.196	153.242	0.196885	0.0975051	0.49524
MESMT1_1385	Mes1_gene_1385	1603598	1603813	-	71			940662607	hypothetical protein AAY43_06655 [Methanosarcina sp. 795]	3.79e-44	105.867	112.41	237.874	157.697	0.445055	0.712824	1.60166
MESMT1_1386	Mes1_gene_1386	1604307	1604573	+	88			851304875	MULTISPECIES: hypothetical protein [Methanosarcina]	3.71e-50	64.9476	149.699	279.936	204.076	0.232008	0.733544	3.16171
MESMT1_1387	Mes1_gene_1387	1604699	1605019	+	106			805332303	hypothetical protein MSTHT_2498 [Methanosarcina thermophila TM-1]	4.16e-74	120.51	90.7684	295.559	207.532	0.407736	0.43737	1.07268
MESMT1_1388	Mes1_gene_1388	1605106	1605564	-	152	K03828	yjgM; putative acetyltransferase [EC:2.3.1.-]	851304876	MULTISPECIES: GNAT family acetyltransferase [Methanosarcina]	1.49e-107	98.8092	44.7605	271.198	170.479	0.364344	0.262557	0.72063
MESMT1_1389	Mes1_gene_1389	1605627	1606871	-	414			851304877	carboxypeptidase [Methanosarcina thermophila]	0	97.3466	107.713	274.38	171.396	0.354787	0.628449	1.77134
MESMT1_1390	Mes1_gene_1390	1607296	1608237	+	313	K09717	K09717; hypothetical protein	932220384	DNA polymerase subunit beta [Methanosarcina flavescens]	0	114.296	30.5341	277.824	177.444	0.411397	0.172078	0.418276
MESMT1_1391	Mes1_gene_1391	1608555	1609868	-	437	K06871	K06871; uncharacterized protein	1008855757	hypothetical protein AYK18_07400 [Thermoplasmatales archaeon DG-70]	1.49e-68	574.292	164.315	260.935	164.289	2.2009	1.00016	0.454432
MESMT1_1392	Mes1_gene_1392	1609890	1610093	-	67						1469.37	1003.45	260.095	160.374	5.64936	6.25692	1.10754
MESMT1_1393	Mes1_gene_1393	1610240	1611511	-	423			932220381	hypothetical protein [Methanosarcina flavescens]	0	9.73776	24.3745	270.409	169.115	0.0360112	0.14413	4.00236
MESMT1_1394	Mes1_gene_1394	1612028	1613476	+	482			851304880	hypothetical protein [Methanosarcina thermophila]	0	43.3989	210.877	280.431	191.241	0.154758	1.10268	7.12517
MESMT1_1395	Mes1_gene_1395	1613906	1614856	+	316	K04518	pheA2; prephenate dehydratase [EC:4.2.1.51]	851304881	chorismate mutase [Methanosarcina thermophila]	0	52.299	80.9155	272.087	172.641	0.192214	0.468692	2.43839
MESMT1_1396	Mes1_gene_1396	1615290	1616036	+	248			851304882	hypothetical protein [Methanosarcina thermophila]	5.86e-178	95.4078	45.0056	239.778	163.925	0.397901	0.27455	0.689996
MESMT1_1397	Mes1_gene_1397	1616218	1617192	+	324	K03924	moxR; MoxR-like ATPase [EC:3.6.3.-]	851304883	ATPase AAA [Methanosarcina thermophila]	0	96.9416	55.9362	278.597	175.505	0.347964	0.318717	0.915948
MESMT1_1398	Mes1_gene_1398	1617313	1618194	+	293			805333463	hypothetical protein MSTHC_0778 [Methanosarcina thermophila CHTI-55]	0	79.9404	60.1402	273.26	174.468	0.292544	0.344706	1.17831
MESMT1_1399	Mes1_gene_1399	1618197	1620077	+	626			851304885	N-terminal double-transmembrane domain-containing protein [Methanosarcina thermophila]	0	73.8536	45.6756	291.86	179.741	0.253044	0.254119	1.00425
MESMT1_1400	Mes1_gene_1400	1620074	1622527	+	817			851304886	VWA domain-containing protein [Methanosarcina thermophila]	0	56.7644	52.9724	287.907	177.458	0.197162	0.298507	1.51402
MESMT1_1401	Mes1_gene_1401	1622728	1623324	-	198			851304887	phosphatidate cytidylyltransferase [Methanosarcina thermophila]	5.43e-138	42.7724	13.7655	274.218	174.036	0.15598	0.0790961	0.507093
MESMT1_1402	Mes1_gene_1402	1623493	1624671	-	392	K00966	GMPP; mannose-1-phosphate guanylyltransferase [EC:2.7.7.13]	851304888	mannose-1-phosphate guanyltransferase [Methanosarcina thermophila]	0	329.561	296.556	287.614	182.939	1.14585	1.62107	1.41473
MESMT1_1403	Mes1_gene_1403	1624807	1625223	-	138			851304889	tRNA synthetase [Methanosarcina thermophila]	8.88e-95	134.809	147.806	284.865	191.159	0.473239	0.773213	1.63388
MESMT1_1404	Mes1_gene_1404	1625254	1625724	-	156	K01802	E5.2.1.8; peptidylprolyl isomerase [EC:5.2.1.8]	851304890	peptidylprolyl isomerase [Methanosarcina thermophila]	5.73e-107	234.661	364.03	258.991	181.948	0.906056	2.00074	2.20818
MESMT1_1405	Mes1_gene_1405	1625849	1626328	-	159	K01802	E5.2.1.8; peptidylprolyl isomerase [EC:5.2.1.8]	805332319	FKBP-type peptidyl-prolyl cis-trans isomerase SlyD [Methanosarcina thermophila TM-1]	3.89e-110	371.99	502.732	276.746	188.413	1.34416	2.66825	1.98507
MESMT1_1406	Mes1_gene_1406	1626448	1626951	-	167			851304891	hypothetical protein [Methanosarcina thermophila]	3.84e-116	35.163	42.2464	277.3	194.711	0.126805	0.216969	1.71105
MESMT1_1407	Mes1_gene_1407	1627495	1628019	+	174			851304892	hypothetical protein [Methanosarcina thermophila]	1.33e-122	15.9708	141.592	282.326	203.533	0.0565685	0.695671	12.2978
MESMT1_1408	Mes1_gene_1408	1628333	1629697	-	454	K00135	E1.2.1.16, gabD; succinate-semialdehyde dehydrogenase (NADP+) [EC:1.2.1.16]	851304893	succinate-semialdehyde dehydrogenase [Methanosarcina thermophila]	0	23.314	22.1665	288.162	205.958	0.080906	0.107627	1.33027
MESMT1_1409	Mes1_gene_1409	1631476	1631877	-	133			851304895	transcriptional regulator [Methanosarcina thermophila]	3.68e-91	819.126	505.496	290.975	215.252	2.8151	2.34839	0.83421
MESMT1_1410	Mes1_gene_1410	1632390	1634801	+	803	K03388	hdrA; heterodisulfide reductase subunit A [EC:1.8.98.1]	851304896	heterodisulfide reductase [Methanosarcina thermophila]	0	126.408	560.165	275.917	177.824	0.458138	3.15011	6.87589
MESMT1_1411	Mes1_gene_1411	1634798	1635508	+	236	K03390	hdrC; heterodisulfide reductase subunit C [EC:1.8.98.1]	851304897	heterodisulfide reductase [Methanosarcina thermophila]	7.38e-176	101.043	253.76	284.405	167.183	0.355277	1.51785	4.2723
MESMT1_1412	Mes1_gene_1412	1635540	1636406	+	288	K03389	hdrB; heterodisulfide reductase subunit B [EC:1.8.98.1]	851304898	heterodisulfide reductase subunit B [Methanosarcina thermophila]	0	140.668	257.217	289.842	190.127	0.485324	1.35287	2.78756
MESMT1_1413	Mes1_gene_1413	1636623	1638197	-	524			919166267	hypothetical protein [Methanosarcina thermophila]	0	145.431	196.853	298.51	206.794	0.48719	0.95193	1.95392
MESMT1_1414	Mes1_gene_1414	1638612	1639853	+	413	K16792	aksD; methanogen homoaconitase large subunit [EC:4.2.1.114 4.2.1.-]	851304899	3-isopropylmalate dehydratase [Methanosarcina thermophila]	0	239.658	134.14	272.072	168.7	0.880865	0.795141	0.902682
MESMT1_1415	Mes1_gene_1415	1640736	1641110	-	124	K07325	flaB-A, flaB; archaeal flagellin FlaB	919166268	hypothetical protein [Methanosarcina thermophila]	1.61e-83	19.8183	8.96512	271.333	192.747	0.0730405	0.0465123	0.636801
MESMT1_1416	Mes1_gene_1416	1641635	1642486	-	283	K00175	korB; 2-oxoglutarate ferredoxin oxidoreductase subunit beta [EC:1.2.7.3]	851304900	2-oxoacid ferredoxin oxidoreductase [Methanosarcina thermophila]	0	255.423	77.603	278.428	192.616	0.917374	0.402891	0.439179
MESMT1_1417	Mes1_gene_1417	1642473	1644212	-	579	K00174	korA; 2-oxoglutarate ferredoxin oxidoreductase subunit alpha [EC:1.2.7.3]	851304901	2-oxoacid:ferredoxin oxidoreductase subunit alpha [Methanosarcina thermophila]	0	223.197	175.61	286.986	192.187	0.777726	0.913743	1.17489
MESMT1_1418	Mes1_gene_1418	1644925	1646181	-	418	K00021	E1.1.1.34; hydroxymethylglutaryl-CoA reductase (NADPH) [EC:1.1.1.34]	851304902	hydroxymethylglutaryl-CoA reductase (NADPH) [Methanosarcina thermophila]	0	222.851	88.5576	275.868	194.891	0.807819	0.454397	0.562498
MESMT1_1419	Mes1_gene_1419	1647066	1647434	-	122			851304903	peroxiredoxin [Methanosarcina thermophila]	3.12e-83	421.402	308.758	274.312	192.868	1.53622	1.60088	1.04209
MESMT1_1420	Mes1_gene_1420	1648246	1650855	-	869	K01873	VARS, valS; valyl-tRNA synthetase [EC:6.1.1.9]	851304904	valine--tRNA ligase [Methanosarcina thermophila]	0	163.4	125.804	283.83	176.886	0.575697	0.711214	1.2354
MESMT1_1421	Mes1_gene_1421	1651470	1652060	-	196	K07025	K07025; putative hydrolase of the HAD superfamily	851304905	HAD family hydrolase [Methanosarcina thermophila]	6.34e-142	223.772	276.842	277.469	181.15	0.806475	1.52825	1.89497
MESMT1_1422	Mes1_gene_1422	1652267	1653214	-	315			851304906	serine/threonine protein phosphatase [Methanosarcina thermophila]	0	147.343	145.4	282.36	191.091	0.521827	0.760892	1.45813
MESMT1_1423	Mes1_gene_1423	1653404	1654063	-	219			851305302	oxidoreductase [Methanosarcina thermophila]	9.37e-160	10.9717	13.5835	280.583	187.374	0.0391031	0.0724943	1.85393
MESMT1_1424	Mes1_gene_1424	1654347	1655546	-	399			851304907	12,18-didecarboxysiroheme deacetylase [Methanosarcina thermophila]	0	90.1987	83.7367	287.362	176.409	0.313885	0.474674	1.51225
MESMT1_1425	Mes1_gene_1425	1655548	1656366	-	272	K01719	hemD, UROS; uroporphyrinogen-III synthase [EC:4.2.1.75]	851304908	uroporphyrinogen-III synthase [Methanosarcina thermophila]	0	71.6638	66.5908	287.99	183.137	0.248841	0.363612	1.46122
MESMT1_1426	Mes1_gene_1426	1656387	1657154	-	255	K02303	cobA; uroporphyrin-III C-methyltransferase [EC:2.1.1.107]	851304909	uroporphyrinogen-III C-methyltransferase [Methanosarcina thermophila]	0	73.1971	45.2342	299.749	201.414	0.244194	0.224584	0.919692
MESMT1_1427	Mes1_gene_1427	1657692	1659569	+	625			851304910	alpha-amlyase [Methanosarcina thermophila]	0	71.7392	31.8251	286.535	192.837	0.250368	0.165036	0.659174
MESMT1_1428	Mes1_gene_1428	1659795	1660712	+	305	K00784	rnz; ribonuclease Z [EC:3.1.26.11]	851304911	ribonuclease Z [Methanosarcina thermophila]	0	60.1989	59.0025	275.832	183.884	0.218245	0.320869	1.47022
MESMT1_1429	Mes1_gene_1429	1660828	1661088	-	86			851304912	hypothetical protein [Methanosarcina thermophila]	2.51e-55	329.283	415.052	298.045	222.614	1.10481	1.86445	1.68758
MESMT1_1430	Mes1_gene_1430	1661285	1662403	-	372	K07392	PRS2; AAA family ATPase	851304913	ATPase AAA [Methanosarcina thermophila]	0	572.703	622.912	276.137	193.519	2.07398	3.21886	1.55202
MESMT1_1431	Mes1_gene_1431	1663031	1663228	+	65			851304914	hypothetical protein [Methanosarcina thermophila]	4.01e-40	550.508	1401.74	243.647	202.478	2.25945	6.92294	3.06399
MESMT1_1432	Mes1_gene_1432	1663560	1664045	+	161			805332346	hypothetical protein MSTHT_2541 [Methanosarcina thermophila TM-1]	5.88e-113	819.881	712.506	287.571	211.978	2.85106	3.36122	1.17894
MESMT1_1433	Mes1_gene_1433	1664229	1665422	-	397	K04042	glmU; bifunctional UDP-N-acetylglucosamine pyrophosphorylase / Glucosamine-1-phosphate N-acetyltransferase [EC:2.7.7.23 2.3.1.157]	851304916	glucose-1-phosphate thymidylyltransferase [Methanosarcina thermophila]	0	173.324	104.18	282.797	201.473	0.612891	0.517092	0.843694
MESMT1_1434	Mes1_gene_1434	1665419	1666723	-	434	K03431	glmM; phosphoglucosamine mutase [EC:5.4.2.10]	851304917	phosphoglucosamine mutase [Methanosarcina thermophila]	0	253.059	201.229	289.737	179.515	0.873407	1.12096	1.28343
MESMT1_1435	Mes1_gene_1435	1666813	1668666	-	617	K00820	E2.6.1.16, glmS; glucosamine--fructose-6-phosphate aminotransferase (isomerizing) [EC:2.6.1.16]	851304918	glutamine--fructose-6-phosphate aminotransferase [Methanosarcina thermophila]	0	145.336	115.247	285.103	180.678	0.509765	0.637862	1.25129
MESMT1_1436	Mes1_gene_1436	1668685	1669902	-	405	K00973	E2.7.7.24, rfbA, rffH; glucose-1-phosphate thymidylyltransferase [EC:2.7.7.24]	851304919	glucose-1-phosphate thymidylyltransferase [Methanosarcina thermophila]	0	211.682	199.348	284.399	194.644	0.744313	1.02417	1.37599
MESMT1_1437	Mes1_gene_1437	1671269	1672552	+	427	K07466	RFA1, RPA1, rpa; replication factor A1	851304920	replication protein A [Methanosarcina thermophila]	0	900.117	8046.38	279.907	176.708	3.21577	45.535	14.1599
MESMT1_1438	Mes1_gene_1438	1672553	1673119	+	188	K09746	K09746; hypothetical protein	851304921	DNA-binding protein [Methanosarcina thermophila]	1.13e-136	712.502	3241.36	280.555	196.663	2.53961	16.4818	6.48989
MESMT1_1439	Mes1_gene_1439	1673476	1673697	+	73			851304922	MULTISPECIES: hypothetical protein [Methanosarcina]	2.52e-46	1179.42	784.112	270.028	187.443	4.36775	4.1832	0.957746
MESMT1_1440	Mes1_gene_1440	1673844	1674404	-	186	K07095	K07095	851304923	phosphodiesterase [Methanosarcina thermophila]	3.39e-134	154.894	128.511	280.338	190.55	0.552526	0.674419	1.22061
MESMT1_1441	Mes1_gene_1441	1674939	1675193	+	84			851304924	hypothetical protein [Methanosarcina thermophila]	1.11e-53	47.827	30.7627	265.922	208.458	0.179853	0.147573	0.820518
MESMT1_1442	Mes1_gene_1442	1675323	1676111	-	262	K07730	K07730; putative transcriptional regulator	805332354	hypothetical protein MSTHT_2549 [Methanosarcina thermophila TM-1]	0	437.154	262.761	283.13	189.822	1.544	1.38425	0.896534
MESMT1_1443	Mes1_gene_1443	1676111	1676632	-	173			851304926	ArsR family transcriptional regulator [Methanosarcina thermophila]	3.2e-126	416.532	529.549	282.539	200.498	1.47424	2.64117	1.79154
MESMT1_1444	Mes1_gene_1444	1676696	1677733	-	345	K00809	E2.5.1.46, dys1; deoxyhypusine synthase [EC:2.5.1.46]	851304927	deoxyhypusine synthase [Methanosarcina thermophila]	0	163.757	59.7387	290.453	192.819	0.5638	0.309817	0.549517
MESMT1_1445	Mes1_gene_1445	1678703	1679353	+	216			851305303	hypothetical protein [Methanosarcina thermophila]	1.73e-151	100.403	113.613	280.788	181.805	0.357575	0.624917	1.74765
MESMT1_1446	Mes1_gene_1446	1679434	1680279	+	281			851304929	carbon-nitrogen hydrolase [Methanosarcina thermophila]	0	53.1587	38.8559	271.936	180.612	0.195482	0.215134	1.10053
MESMT1_1447	Mes1_gene_1447	1680580	1683483	-	967	K01869	LARS, leuS; leucyl-tRNA synthetase [EC:6.1.1.4]	805332359	Leucyl-tRNA synthetase [Methanosarcina thermophila TM-1]	0	94.6897	156.545	286.435	178.305	0.33058	0.877959	2.65582
MESMT1_1448	Mes1_gene_1448	1683517	1684734	-	405	K01733	thrC; threonine synthase [EC:4.2.3.1]	851304930	threonine synthase [Methanosarcina thermophila]	0	72.438	103.967	284.267	179.532	0.254824	0.579103	2.27256
MESMT1_1449	Mes1_gene_1449	1685058	1685393	-	111			851305305	membrane protein [Methanosarcina thermophila]	4.49e-69	18.7158	27.7937	262.382	198.05	0.0713303	0.140337	1.96742
MESMT1_1450	Mes1_gene_1450	1685404	1685769	-	121			851305306	membrane protein [Methanosarcina thermophila]	4.23e-72	20.3056	51.031	288.214	194.649	0.0704533	0.26217	3.72119
MESMT1_1451	Mes1_gene_1451	1686001	1688535	-	844	K01537	E3.6.3.8; Ca2+-transporting ATPase [EC:3.6.3.8]	851304931	hypothetical protein [Methanosarcina thermophila]	0	19.3943	26.082	293.57	202.586	0.0660638	0.128745	1.9488
MESMT1_1452	Mes1_gene_1452	1688595	1688846	-	83			851304932	hypothetical protein [Methanosarcina thermophila]	2.37e-53	29.4915	17.7879	270.183	196.134	0.109154	0.090693	0.830874
MESMT1_1453	Mes1_gene_1453	1688883	1691726	-	947	K01256	pepN; aminopeptidase N [EC:3.4.11.2]	851304933	peptidase [Methanosarcina thermophila]	0	82.0134	59.3682	281.086	178.574	0.291773	0.332457	1.13944
MESMT1_1454	Mes1_gene_1454	1692350	1692547	+	65			851304934	hypothetical protein [Methanosarcina thermophila]	2.97e-41	38.4971	20.7526	259.093	187.181	0.148584	0.110869	0.746168
MESMT1_1455	Mes1_gene_1455	1692626	1693738	+	370			851304935	hypothetical protein [Methanosarcina thermophila]	0	90.2295	167.811	315.557	222.616	0.285937	0.753811	2.63628
MESMT1_1456	Mes1_gene_1456	1694556	1695875	+	439			940662665	hypothetical protein AAY43_07020 [Methanosarcina sp. 795]	0	37.2459	24.3371	281.349	200.919	0.132383	0.121129	0.914989
MESMT1_1457	Mes1_gene_1457	1696626	1696868	+	80			851302734	hypothetical protein [Methanosarcina thermophila]	3.81e-51	1980.1	6193.5	269.686	175.098	7.34225	35.3716	4.81755
MESMT1_1458	Mes1_gene_1458	1697249	1697539	+	96			851302735	hypothetical protein [Methanosarcina thermophila]	4.18e-63	79.2365	82.1546	256.375	191.519	0.309065	0.428964	1.38794
MESMT1_1459	Mes1_gene_1459	1697872	1698702	+	276			851302736	transcriptional regulator, ArsR family protein [Methanosarcina thermophila]	0	7.33807	16.632	279.363	207.466	0.0262672	0.0801674	3.052
MESMT1_1460	Mes1_gene_1460	1698811	1699101	+	96			851302730	hypothetical protein [Methanosarcina thermophila]	1.71e-65	114.598	66.7506	269.215	198.709	0.425675	0.335922	0.789151
MESMT1_1461	Mes1_gene_1461	1699465	1699980	+	171	K10713	fae; formaldehyde-activating enzyme [EC:4.3.-.-]	805397598	Formaldehyde activating enzyme [Methanosarcina sp. Kolksee]	1.03e-112	315.385	114.381	271.03	176.657	1.16365	0.647472	0.556413
MESMT1_1462	Mes1_gene_1462	1699995	1700216	-	73						66.9537	26.9223	258.582	185.598	0.258926	0.145057	0.560227
MESMT1_1463	Mes1_gene_1463	1700514	1700921	+	135			499626310	MULTISPECIES: hypothetical protein [Methanosarcina]	6.17e-93	4116.67	7253.03	280.92	193.977	14.6543	37.3912	2.55156
MESMT1_1464	Mes1_gene_1464	1701321	1702118	+	265			851302737	transcriptional regulator, ArsR family protein [Methanosarcina thermophila]	0	86.206	121.239	281.219	199.122	0.306544	0.608866	1.98623
MESMT1_1465	Mes1_gene_1465	1702363	1704024	-	553	K01687	ilvD; dihydroxy-acid dehydratase [EC:4.2.1.9]	851302738	dihydroxy-acid dehydratase [Methanosarcina thermophila]	0	106.746	142.271	275.42	166.142	0.387576	0.856324	2.20944
MESMT1_1466	Mes1_gene_1466	1704915	1706678	+	587			851302739	histidine kinase [Methanosarcina thermophila]	0	122.827	100.163	284.744	191.555	0.431361	0.522895	1.2122
MESMT1_1467	Mes1_gene_1467	1706885	1707340	+	151			851302740	flavodoxin [Methanosarcina thermophila]	1.09e-106	680.335	142.538	276.789	184.917	2.45795	0.77082	0.313602
MESMT1_1468	Mes1_gene_1468	1707639	1708571	-	310	K00584	mtrH; tetrahydromethanopterin S-methyltransferase subunit H [EC:2.1.1.86]	851302741	tetrahydromethanopterin S-methyltransferase subunit H [Methanosarcina thermophila]	0	208.943	131.722	282.783	175.47	0.738879	0.750683	1.01598
MESMT1_1469	Mes1_gene_1469	1708654	1709247	-	197	K00577	mtrA2, mtrA; tetrahydromethanopterin S-methyltransferase subunit A [EC:2.1.1.86]	805329823	Tetrahydromethanopterin S-methyltransferase subunit A 1 [Methanosarcina thermophila TM-1]	9.67e-141	210.451	207.526	272.041	181.294	0.773598	1.14469	1.4797
MESMT1_1470	Mes1_gene_1470	1709259	1710101	-	280			851302742	methyltransferase [Methanosarcina thermophila]	0	188.3	315.499	275.577	182.765	0.683293	1.72625	2.52637
MESMT1_1471	Mes1_gene_1471	1710457	1712376	+	639	K04800	rfcL; replication factor C large subunit	851302743	replication protein C [Methanosarcina thermophila]	0	134.782	373.741	275.075	184.244	0.489981	2.02851	4.13997
MESMT1_1472	Mes1_gene_1472	1714498	1714674	+	58			851209699	MULTISPECIES: hypothetical protein [Methanosarcina]	8.21e-34	869.904	4864.55	268.007	196.576	3.24582	24.7464	7.62406
MESMT1_1473	Mes1_gene_1473	1714932	1715378	+	148			919166144	hypothetical protein [Methanosarcina thermophila]	9.1e-106	281.791	420.345	270.325	191.913	1.04242	2.19028	2.10116
MESMT1_1474	Mes1_gene_1474	1715503	1717797	+	764	K13525	VCP, CDC48; transitional endoplasmic reticulum ATPase	851302744	ATPase AAA [Methanosarcina thermophila]	0	302.904	248.868	282.645	179.469	1.07168	1.3867	1.29395
MESMT1_1475	Mes1_gene_1475	1718164	1718724	+	186			851302745	transcriptional regulator [Methanosarcina thermophila]	6.69e-128	149.459	163.801	268.882	181.213	0.555855	0.903915	1.62617
MESMT1_1476	Mes1_gene_1476	1719043	1720194	+	383			851302746	aminotransferase [Methanosarcina thermophila]	0	341.256	174.127	290.293	175.834	1.17555	0.990296	0.842407
MESMT1_1477	Mes1_gene_1477	1720299	1720763	+	154	K00793	ribE, RIB5; riboflavin synthase [EC:2.5.1.9]	851302747	riboflavin synthase [Methanosarcina thermophila]	1.36e-108	332.764	342.217	265.176	163.969	1.25488	2.08709	1.66318
MESMT1_1478	Mes1_gene_1478	1720803	1721207	+	134	K00794	ribH, RIB4; 6,7-dimethyl-8-ribityllumazine synthase [EC:2.5.1.78]	851302748	6,7-dimethyl-8-ribityllumazine synthase [Methanosarcina thermophila]	5.6e-93	428.644	328.352	284.931	170.052	1.50438	1.93089	1.28352
MESMT1_1479	Mes1_gene_1479	1721266	1722408	+	380	K00812	aspB; aspartate aminotransferase [EC:2.6.1.1]	851302749	aspartate aminotransferase [Methanosarcina thermophila]	0	280.422	192.493	272.371	156.122	1.02956	1.23296	1.19756
MESMT1_1480	Mes1_gene_1480	1722496	1722915	-	139	K14656	ribL; FAD synthetase	805329833	FMN adenylyltransferase, type 3 archaeal [Methanosarcina thermophila TM-1]	4.63e-96	44.4641	48.9168	273.933	167.95	0.162317	0.291258	1.79437
MESMT1_1481	Mes1_gene_1481	1723281	1724783	+	500			851302751	hypothetical protein [Methanosarcina thermophila]	0	174.712	155.085	284.407	183.815	0.614303	0.843701	1.37343
MESMT1_1482	Mes1_gene_1482	1724786	1725172	+	128			851302752	(Fe-S)-binding protein [Methanosarcina thermophila]	6.92e-88	178.25	84.9409	278.843	176.487	0.63925	0.481287	0.752893
MESMT1_1483	Mes1_gene_1483	1725626	1726432	+	268			851302753	thymidylate synthase [Methanosarcina thermophila]	0	644.411	378.638	285.734	169.488	2.25529	2.23402	0.99057
MESMT1_1484	Mes1_gene_1484	1726421	1726675	-	84			851302754	hypothetical protein [Methanosarcina thermophila]	1.01e-53	308.633	2058.17	260.557	169.153	1.18451	12.1675	10.2721
MESMT1_1485	Mes1_gene_1485	1726803	1727777	+	324			851302755	lipase [Methanosarcina thermophila]	0	117.659	106.509	274.198	156.476	0.429101	0.680671	1.58627
MESMT1_1486	Mes1_gene_1486	1727987	1728349	+	120			851302756	hypothetical protein [Methanosarcina thermophila]	1.42e-83	200.535	168.765	280.999	195.25	0.713648	0.864354	1.21118
MESMT1_1487	Mes1_gene_1487	1728448	1729326	-	292			851302757	mechanosensitive ion channel protein MscS [Methanosarcina thermophila]	0	23.8472	52.271	289.561	198.567	0.0823563	0.263241	3.19637
MESMT1_1488	Mes1_gene_1488	1729602	1730873	+	423			851302758	cell surface protein [Methanosarcina thermophila]	0	26.3669	27.6049	278.435	186.864	0.0946965	0.147727	1.56001
MESMT1_1489	Mes1_gene_1489	1731069	1731800	+	243	K07050	K07050	851302759	alanyl-tRNA editing protein AlaX [Methanosarcina thermophila]	9.18e-179	162.185	149.01	288.246	193.609	0.562661	0.769645	1.36787
MESMT1_1490	Mes1_gene_1490	1732035	1732250	-	71			805329843	hypothetical protein MSTHT_0038 [Methanosarcina thermophila TM-1]	3.52e-40	10.5867	27.6701	262.625	204.843	0.0403111	0.13508	3.35093
MESMT1_1491	Mes1_gene_1491	1732268	1733266	+	332	K15510	fgd1; coenzyme F420-dependent glucose-6-phosphate dehydrogenase [EC:1.1.98.2]	851302760	LLM class F420-dependent oxidoreductase [Methanosarcina thermophila]	0	51.5029	41.1313	272.732	193.507	0.18884	0.212557	1.12559
MESMT1_1492	Mes1_gene_1492	1733374	1736058	-	894	K08308	mltE; membrane-bound lytic murein transglycosylase E [EC:3.2.1.-]	919166145	hypothetical protein [Methanosarcina thermophila]	0	48.616	28.7986	272.93	172.048	0.178126	0.167386	0.939707
MESMT1_1493	Mes1_gene_1493	1736094	1737260	-	388			851302761	hypothetical protein [Methanosarcina thermophila]	0	74.9505	40.9717	267.41	173.586	0.280283	0.236031	0.842116
MESMT1_1494	Mes1_gene_1494	1737293	1737805	-	170			851302762	hypothetical protein [Methanosarcina thermophila]	6.49e-120	54.2336	26.2138	288.37	194.632	0.188069	0.134684	0.716139
MESMT1_1495	Mes1_gene_1495	1737836	1739101	-	421			851302763	hypothetical protein [Methanosarcina thermophila]	0	89.4099	35.4073	277.412	166.264	0.3223	0.212958	0.660744
MESMT1_1496	Mes1_gene_1496	1739094	1741466	-	790			851302764	hypothetical protein [Methanosarcina thermophila]	0	161.571	61.392	280.496	184.243	0.576019	0.333213	0.578475
MESMT1_1497	Mes1_gene_1497	1742486	1742857	-	123	K06996	K06996	851302765	glyoxalase [Methanosarcina thermophila]	2.15e-85	412.881	549.274	280.877	193.869	1.46997	2.83322	1.9274
MESMT1_1498	Mes1_gene_1498	1743190	1743879	+	229			805329851	Phytol kinase [Methanosarcina thermophila TM-1]	2.08e-162	27.8936	40.6029	274.515	189.49	0.10161	0.214274	2.10878
MESMT1_1499	Mes1_gene_1499	1744310	1745341	-	343	K07301	yrbG; cation:H+ antiporter	851302767	sodium:proton exchanger [Methanosarcina thermophila]	0	49.4867	34.3866	278.26	192.324	0.177843	0.178795	1.00535
MESMT1_1500	Mes1_gene_1500	1746035	1746166	+	43			932218494	hypothetical protein [Methanosarcina flavescens]	1.02e-17	379.677	285.82	265.915	183.117	1.42781	1.56086	1.09318
MESMT1_1501	Mes1_gene_1501	1746428	1746616	+	62			940663810	hypothetical protein AAY43_07240 [Methanosarcina sp. 795]	6.21e-38	392.212	211.479	269.484	187.115	1.45542	1.13021	0.776553
MESMT1_1502	Mes1_gene_1502	1746637	1746825	+	62			851302769	hypothetical protein [Methanosarcina thermophila]	7.57e-38	211.734	173.927	272.829	198.263	0.776067	0.877254	1.13038
MESMT1_1503	Mes1_gene_1503	1746949	1747143	+	64			851302770	hypothetical protein [Methanosarcina thermophila]	9.09e-40	304.897	162.828	274.281	190.962	1.11162	0.852674	0.767054
MESMT1_1504	Mes1_gene_1504	1747243	1747437	+	64			851302771	hypothetical protein [Methanosarcina thermophila]	5.61e-40	598.067	457.834	281.887	192.988	2.12166	2.37235	1.11816
MESMT1_1505	Mes1_gene_1505	1747871	1748224	-	117			851302772	hypothetical protein [Methanosarcina thermophila]	1.26e-77	321.907	316.565	296.977	230.758	1.08395	1.37185	1.26561
MESMT1_1506	Mes1_gene_1506	1748269	1748829	-	186			851302773	TIR domain-containing protein [Methanosarcina thermophila]	5.37e-134	289.068	275	278.76	192.272	1.03698	1.43027	1.37926
MESMT1_1507	Mes1_gene_1507	1749454	1749984	+	176			851302774	META domain-containing protein [Methanosarcina thermophila]	1.23e-125	78.9516	18.9939	258.091	189.412	0.305907	0.100278	0.327806
MESMT1_1508	Mes1_gene_1508	1750151	1750399	+	82			851302775	hypothetical protein [Methanosarcina thermophila]	4.35e-51	12.2449	132.017	266.282	227.76	0.0459846	0.57963	12.6049
MESMT1_1509	Mes1_gene_1509	1750671	1751453	+	260	K03146	thi1; thiamine biosynthetic enzyme	851302776	ribose 1,5-bisphosphate isomerase [Methanosarcina thermophila]	0	87.614	94.4601	262.291	161.359	0.334034	0.585403	1.75253
MESMT1_1510	Mes1_gene_1510	1751893	1753602	+	569			805329860	B12-binding domain/radical SAM domain protein, family [Methanosarcina thermophila TM-1]	0	45.5785	26.2138	274.735	170.865	0.1659	0.153418	0.924764
MESMT1_1511	Mes1_gene_1511	1753819	1754355	-	178	K04565	SOD1; superoxide dismutase, Cu-Zn family [EC:1.15.1.1]	851302777	superoxide dismutase [Methanosarcina thermophila]	6.37e-127	44.0028	37.5634	270.194	170.13	0.162856	0.220792	1.35575
MESMT1_1512	Mes1_gene_1512	1754938	1755162	+	74			851302778	hypothetical protein [Methanosarcina thermophila]	1.34e-42	53.357	51.4664	258.252	191.837	0.206608	0.268282	1.29851
MESMT1_1513	Mes1_gene_1513	1755420	1756256	-	278			851302779	hypothetical protein [Methanosarcina thermophila]	0	46.6725	40.1663	279.27	199.581	0.167124	0.201253	1.20422
MESMT1_1514	Mes1_gene_1514	1757416	1760526	+	1036			919166147	hypothetical protein [Methanosarcina thermophila]	0	43.7965	1100.83	287.614	189.28	0.152275	5.81587	38.1931
MESMT1_1515	Mes1_gene_1515	1760471	1760764	-	97						18.7968	630.201	219.111	134.024	0.0857867	4.70216	54.8122
MESMT1_1516	Mes1_gene_1516	1760697	1761392	+	231			851302780	hypothetical protein [Methanosarcina thermophila]	1.33e-159	11.7731	217.366	272.232	172.615	0.0432468	1.25925	29.1177
MESMT1_1517	Mes1_gene_1517	1761422	1762276	+	284			851302781	hypothetical protein [Methanosarcina thermophila]	0	29.6428	175.196	283.18	184.222	0.104678	0.951004	9.08502
MESMT1_1518	Mes1_gene_1518	1762273	1763379	+	368			851302782	cell surface protein [Methanosarcina thermophila]	0	78.6686	357.35	270.645	170.597	0.290671	2.0947	7.20646
MESMT1_1519	Mes1_gene_1519	1763391	1763555	-	54						310.671	83.765	246.318	179.393	1.26126	0.466937	0.370214
MESMT1_1520	Mes1_gene_1520	1763940	1765277	+	445			851302783	phosphoesterase [Methanosarcina thermophila]	0	26.3481	32.6644	275.958	175.569	0.0954787	0.186049	1.94859
MESMT1_1521	Mes1_gene_1521	1765279	1765605	+	108			805329869	hypothetical protein MSTHT_0064 [Methanosarcina thermophila TM-1]	3.05e-70	39.0445	44.5514	288.554	184.931	0.135311	0.240908	1.7804
MESMT1_1522	Mes1_gene_1522	1765689	1767809	-	706			805329870	Cell surface protein [Methanosarcina thermophila TM-1]	0	16.6213	66.5727	278.626	193.667	0.0596544	0.343748	5.76231
MESMT1_1523	Mes1_gene_1523	1768221	1768526	+	101			805329871	hypothetical protein MSTHT_0066 [Methanosarcina thermophila TM-1]	1.15e-65	14.9459	103.763	275.481	193.941	0.0542539	0.535024	9.86147
MESMT1_1524	Mes1_gene_1524	1768709	1769164	+	151			851302784	3'-phosphoesterase [Methanosarcina thermophila]	1.61e-104	142.92	339.141	264.636	178.596	0.540063	1.89893	3.51613
MESMT1_1525	Mes1_gene_1525	1769389	1769778	+	129			851304947	hypothetical protein [Methanosarcina thermophila]	3.12e-85	205.219	315.12	262.607	171.415	0.781469	1.83834	2.35242
MESMT1_1526	Mes1_gene_1526	1769771	1770406	+	211			851302785	PIN domain-containing protein [Methanosarcina thermophila]	3.18e-156	153.407	113.356	283.289	166.101	0.541522	0.682452	1.26025
MESMT1_1527	Mes1_gene_1527	1771017	1771205	-	62			851302786	hypothetical protein [Methanosarcina thermophila]	2.48e-37	6.04954	1.97644	265.165	193.54	0.0228143	0.010212	0.447616
MESMT1_1528	Mes1_gene_1528	1771728	1772504	+	258	K07451	K07451, mcrA; 5-methylcytosine-specific restriction enzyme A [EC:3.1.21.-]	851302787	HNH endonuclease [Methanosarcina thermophila]	0	42.4285	64.9019	279.143	212.903	0.151996	0.304843	2.0056
MESMT1_1529	Mes1_gene_1529	1772572	1772880	-	102	K07075	K07075	851302788	nucleotidyltransferase [Methanosarcina thermophila]	1.05e-65	127.04	213.973	280.248	193.336	0.453314	1.10674	2.44144
MESMT1_1530	Mes1_gene_1530	1773384	1774892	+	502	K01875	SARS, serS; seryl-tRNA synthetase [EC:6.1.1.11]	851302789	serine--tRNA ligase [Methanosarcina thermophila]	0	101.405	98.0282	282.835	173.805	0.358531	0.564012	1.57312
MESMT1_1531	Mes1_gene_1531	1775373	1775984	+	203	K02984	RP-S3Ae, RPS3A; small subunit ribosomal protein S3Ae	851302790	30S ribosomal protein S3ae [Methanosarcina thermophila]	2.49e-145	736.398	599.384	285.795	183.015	2.57667	3.27505	1.27104
MESMT1_1532	Mes1_gene_1532	1776117	1778537	-	806	K03168	topA; DNA topoisomerase I [EC:5.99.1.2]	805329879	DNA topoisomerase I [Methanosarcina thermophila TM-1]	0	51.556	51.6886	280.695	177.326	0.183673	0.291489	1.587
MESMT1_1533	Mes1_gene_1533	1779197	1780480	+	427	K03147	thiC; thiamine biosynthesis protein ThiC	851302791	phosphomethylpyrimidine synthase [Methanosarcina thermophila]	0	48.2338	49.4571	271.428	173.711	0.177704	0.28471	1.60216
MESMT1_1534	Mes1_gene_1534	1780682	1781443	-	253	K01163	K01163; hypothetical protein	851304949	hypothetical protein [Methanosarcina thermophila]	0	47.7652	66.6698	273.352	191.133	0.174739	0.348814	1.9962
MESMT1_1535	Mes1_gene_1535	1782139	1782546	-	135			851302792	hypothetical protein [Methanosarcina thermophila]	1.35e-94	350.295	238.045	274.776	201.651	1.27484	1.18048	0.925982
MESMT1_1536	Mes1_gene_1536	1782869	1783144	-	91			919166148	hypothetical protein [Methanosarcina thermophila]	2.15e-56	306.554	312.642	261.81	228.487	1.1709	1.36832	1.1686
MESMT1_1537	Mes1_gene_1537	1783766	1783903	+	45			851244577	MULTISPECIES: hypothetical protein [Methanosarcina]	1.6e-18	23.4748	16.2412	269.85	224.352	0.0869922	0.0723915	0.832161
MESMT1_1538	Mes1_gene_1538	1784129	1784410	+	93			851302794	hypothetical protein [Methanosarcina thermophila]	5.13e-61	23.6511	11.9217	263.456	231.252	0.0897726	0.0515528	0.57426
MESMT1_1539	Mes1_gene_1539	1784640	1789484	-	1614			851302795	hypothetical protein [Methanosarcina thermophila]	0	158.545	134.77	284.683	193.847	0.556916	0.695237	1.24837
MESMT1_1540	Mes1_gene_1540	1789740	1790270	-	176			851302796	RNase III inhibitor [Methanosarcina thermophila]	1.09e-126	113.044	129.44	277.231	203.851	0.407763	0.634974	1.55721
MESMT1_1541	Mes1_gene_1541	1790781	1791815	+	344	K14080	mtaA; [methyl-Co(III) methanol-specific corrinoid protein]:coenzyme M methyltransferase [EC:2.1.1.246]	851302797	methylcobamide--CoM methyltransferase [Methanosarcina thermophila]	0	512.764	383.652	272.155	179.651	1.88409	2.13554	1.13346
MESMT1_1542	Mes1_gene_1542	1792108	1793493	-	461	K04480	mtaB; methanol---5-hydroxybenzimidazolylcobamide Co-methyltransferase [EC:2.1.1.90]	851302798	methanol-5-hydroxybenzimidazolylcobamide methyltransferase [Methanosarcina thermophila]	0	1850.06	2433.44	296.827	183.223	6.23278	13.2813	2.13089
MESMT1_1543	Mes1_gene_1543	1793507	1794274	-	255	K14081	mtaC; methanol corrinoid protein	851302799	methanol-5-hydroxybenzimidazolylcobamide methyltransferase [Methanosarcina thermophila]	0	1940.09	2866.78	297.459	195.984	6.52223	14.6276	2.24273
MESMT1_1544	Mes1_gene_1544	1800708	1801043	-	111	K07052	K07052	851302800	abortive infection protein [Methanosarcina thermophila]	5.79e-73	77.1316	30.0172	271.141	181.545	0.28447	0.165342	0.581229
MESMT1_1545	Mes1_gene_1545	1802182	1802403	-	73			851302801	hypothetical protein [Methanosarcina thermophila]	1.73e-45	177.685	2015.81	289.397	189.025	0.613983	10.6642	17.3689
MESMT1_1546	Mes1_gene_1546	1802716	1802892	-	58			851302802	hypothetical protein [Methanosarcina thermophila]	5.73e-35	33.375	37.9878	263.071	187.649	0.126867	0.202441	1.59569
MESMT1_1547	Mes1_gene_1547	1803346	1804245	-	299	K02588	nifH; nitrogenase iron protein NifH [EC:1.18.6.1]	851302803	nitrogenase iron protein [Methanosarcina thermophila]	0	9.52803	39.845	276.877	174.442	0.0344125	0.228414	6.63755
MESMT1_1548	Mes1_gene_1548	1804545	1806089	+	514	K02587	nifE; nitrogenase molybdenum-cofactor synthesis protein NifE	851302804	nitrogenase [Methanosarcina thermophila]	0	18.2543	121.372	294.997	184.482	0.0618798	0.657911	10.6321
MESMT1_1549	Mes1_gene_1549	1806163	1807512	+	449	K02591	nifK; nitrogenase molybdenum-iron protein beta chain [EC:1.18.6.1]	851302805	nitrogenase [Methanosarcina thermophila]	0	16.6564	59.2141	288.195	173.282	0.0577955	0.341721	5.91259
MESMT1_1550	Mes1_gene_1550	1807705	1808274	+	189			851302806	methyltransferase type 11 [Methanosarcina thermophila]	1.63e-138	19.7247	15.0729	278.715	188.466	0.07077	0.0799771	1.1301
MESMT1_1551	Mes1_gene_1551	1808317	1808478	+	53			501056134	hypothetical protein [Methanoregula boonei]	5.14e-10	34.1127	20.7526	253.363	176.122	0.134639	0.117831	0.875161
MESMT1_1552	Mes1_gene_1552	1808732	1809451	-	239			805329896	hypothetical protein MSTHT_0091 [Methanosarcina thermophila TM-1]	1.4e-174	42.3468	39.4299	281.185	194.255	0.150601	0.20298	1.3478
MESMT1_1553	Mes1_gene_1553	1810048	1810269	-	73			851302808	hypothetical protein [Methanosarcina thermophila]	4.95e-45	51.5029	89.1801	277.071	185.927	0.185883	0.479651	2.58039
MESMT1_1554	Mes1_gene_1554	1811035	1812363	+	442	K02587	nifE; nitrogenase molybdenum-cofactor synthesis protein NifE	851302809	hypothetical protein [Methanosarcina thermophila]	0	46.3138	121.986	283.173	184.751	0.163553	0.660274	4.03706
MESMT1_1555	Mes1_gene_1555	1812326	1812508	+	60			496394625	nitrogenase molybdenum-iron protein subunit alpha/beta [Treponema sp. JC4]	6.86e-09	33.3221	75.5258	245.21	153.112	0.135892	0.49327	3.62987
MESMT1_1556	Mes1_gene_1556	1812510	1813778	+	422	K02591	nifK; nitrogenase molybdenum-iron protein beta chain [EC:1.18.6.1]	805329899	Nitrogenase vanadium-cofactor synthesis protein VnfN [Methanosarcina thermophila TM-1]	0	69.8272	131.286	279.954	185	0.249423	0.709655	2.84518
MESMT1_1557	Mes1_gene_1557	1813899	1814132	-	77			919166149	hypothetical protein [Methanosarcina thermophila]	5.08e-49	11.4011	19.1562	267.972	160.073	0.0425457	0.119672	2.81279
MESMT1_1558	Mes1_gene_1558	1814266	1814391	-	41			72398171	conserved hypothetical protein [Methanosarcina barkeri str. Fusaro]	1.04e-05	22.6858	11.8586	270.639	159.206	0.0838229	0.074486	0.888612
MESMT1_1559	Mes1_gene_1559	1814819	1815292	+	157	K07491	K07491; putative transposase	851302811	transposase [Methanosarcina thermophila]	1.07e-112	20.9054	57.5294	282.287	184.994	0.0740572	0.310979	4.19917
MESMT1_1560	Mes1_gene_1560	1815442	1815705	-	87			851302812	hypothetical protein [Methanosarcina thermophila]	1.48e-57	9.38366	7.07475	280.243	185.667	0.033484	0.0381046	1.13799
MESMT1_1561	Mes1_gene_1561	1816471	1817466	+	331			851302814	radical SAM protein [Methanosarcina thermophila]	0	20.2805	36.7546	297.529	177.592	0.0681632	0.206961	3.03625
MESMT1_1562	Mes1_gene_1562	1817899	1819473	-	524			851302815	hypothetical protein [Methanosarcina thermophila]	0	81.5478	66.6455	291.831	193.825	0.279435	0.343844	1.23049
MESMT1_1563	Mes1_gene_1563	1819470	1820420	-	316	K07114	yfbK; Ca-activated chloride channel homolog	851302816	aerotolerance regulator BatA [Methanosarcina thermophila]	0	35.6675	21.9964	285.047	184.272	0.125128	0.119369	0.953974
MESMT1_1564	Mes1_gene_1564	1820425	1821300	-	291			851302817	hypothetical protein [Methanosarcina thermophila]	0	37.6335	34.5403	280.762	174.644	0.134041	0.197775	1.47548
MESMT1_1565	Mes1_gene_1565	1821364	1822350	-	328	K03924	moxR; MoxR-like ATPase [EC:3.6.3.-]	851302818	ATPase [Methanosarcina thermophila]	0	54.2528	124.516	296.049	184.044	0.183256	0.676552	3.69184
MESMT1_1566	Mes1_gene_1566	1822913	1825210	+	765			805329907	collagen triple helix repeat domain protein [Methanosarcina thermophila TM-1]	0	70.8175	32.348	273.81	167.06	0.258637	0.193631	0.748658
MESMT1_1567	Mes1_gene_1567	1825300	1825776	+	158			851302820	hypothetical protein [Methanosarcina thermophila]	1.26e-108	70.3116	28.1922	281.644	172.359	0.249647	0.163567	0.655193
MESMT1_1568	Mes1_gene_1568	1826221	1827498	-	425			805329909	hypothetical protein MSTHT_0104 [Methanosarcina thermophila TM-1]	0	18.6386	26.3061	283.687	178.316	0.0657012	0.147525	2.2454
MESMT1_1569	Mes1_gene_1569	1828283	1828513	-	76			919166151	hypothetical protein [Methanosarcina thermophila]	2.29e-49	153.438	520.702	297.781	194.708	0.515272	2.67426	5.19
MESMT1_1570	Mes1_gene_1570	1828516	1829319	-	267			919166152	hypothetical protein [Methanosarcina thermophila]	0	10.1917	19.5136	293.764	200.275	0.0346934	0.0974342	2.80843
MESMT1_1571	Mes1_gene_1571	1830081	1830989	-	302	K00611	OTC, argF, argI; ornithine carbamoyltransferase [EC:2.1.3.3]	851302821	ornithine carbamoyltransferase [Methanosarcina thermophila]	0	212.572	85.0651	265.598	162.654	0.800354	0.522981	0.653438
MESMT1_1572	Mes1_gene_1572	1831167	1832468	-	433	K01945	purD; phosphoribosylamine--glycine ligase [EC:6.3.4.13]	851302822	phosphoribosylamine--glycine ligase [Methanosarcina thermophila]	0	95.573	71.4387	279.888	178.625	0.341469	0.399936	1.17122
MESMT1_1573	Mes1_gene_1573	1832920	1833240	+	106			851302823	4-carboxymuconolactone decarboxylase [Methanosarcina thermophila]	2.07e-72	85.4851	216.448	298.066	217.925	0.286799	0.993222	3.46313
MESMT1_1574	Mes1_gene_1574	1833275	1833832	-	185	K00762	pyrE; orotate phosphoribosyltransferase [EC:2.4.2.10]	851302824	orotate phosphoribosyltransferase [Methanosarcina thermophila]	8.43e-128	99.7199	198.154	295.588	186.042	0.337361	1.0651	3.15716
MESMT1_1575	Mes1_gene_1575	1833894	1834421	-	175	K19664	carS; CDP-2,3-bis-(O-geranylgeranyl)-sn-glycerol synthase [EC:2.7.7.67]	851302825	hypothetical protein [Methanosarcina thermophila]	7.2e-121	33.5646	31.1289	269.661	174.804	0.12447	0.178079	1.4307
MESMT1_1576	Mes1_gene_1576	1835567	1835965	+	132			805333303	hypothetical protein MSTHC_0618 [Methanosarcina thermophila CHTI-55]	2.62e-91	2329.71	261.202	251.036	190.211	9.28039	1.37322	0.14797
MESMT1_1577	Mes1_gene_1577	1835893	1836183	-	96						485.897	86.0056	253.135	193.429	1.91952	0.444636	0.23164
MESMT1_1578	Mes1_gene_1578	1836457	1836669	-	70	K03154	thiS; sulfur carrier protein	851302827	hypothetical protein [Methanosarcina thermophila]	8.59e-41	4325.63	2944.53	271.722	200.447	15.9194	14.6899	0.922766
MESMT1_1579	Mes1_gene_1579	1836666	1836797	-	43			452098661	hypothetical protein MmTuc01_0146 [Methanosarcina mazei Tuc01]	1.38e-16	8517.48	11200.7	250.76	207.281	33.9667	54.0364	1.59087
MESMT1_1580	Mes1_gene_1580	1838185	1839501	+	438			851302828	4Fe-4S ferredoxin [Methanosarcina thermophila]	0	58.89	81.9704	277.852	188.167	0.211947	0.435626	2.05535
MESMT1_1581	Mes1_gene_1581	1839555	1840709	-	384	K13039	K13039, comE; sulfopyruvate decarboxylase subunit beta [EC:4.1.1.79]	851302829	sulfopyruvate decarboxylase [Methanosarcina thermophila]	0	42.0718	137.452	276.081	175.985	0.152389	0.781045	5.12533
MESMT1_1582	Mes1_gene_1582	1840845	1842104	-	419	K15527	K15527; cysteate synthase [EC:2.5.1.76]	851302830	cysteate synthase [Methanosarcina thermophila]	0	56.8657	251.403	266.561	184.068	0.213331	1.36581	6.40232
MESMT1_1583	Mes1_gene_1583	1842526	1842990	-	154			851302831	hypothetical protein [Methanosarcina thermophila]	4.71e-108	172.939	99.6125	264.088	191.407	0.654852	0.520422	0.794718
MESMT1_1584	Mes1_gene_1584	1843128	1843337	+	69	K07069	K07069	805329921	hypothetical protein MSTHT_0116 [Methanosarcina thermophila TM-1]	2.79e-44	86.206	259.704	259.015	170.075	0.332823	1.52699	4.58801
MESMT1_1585	Mes1_gene_1585	1843829	1844167	+	112			851302833	hypothetical protein [Methanosarcina thermophila]	1.89e-74	79.8218	201.649	268.945	178.126	0.296796	1.13206	3.81427
MESMT1_1586	Mes1_gene_1586	1844285	1845121	-	278			805329923	hypothetical protein MSTHT_0118 [Methanosarcina thermophila TM-1]	0	105.412	63.3735	275.492	178.342	0.38263	0.355349	0.928701
MESMT1_1587	Mes1_gene_1587	1845649	1847751	+	700	K04076	lonB; Lon-like ATP-dependent protease [EC:3.4.21.-]	851302834	ATP-dependent protease LonB [Methanosarcina thermophila]	0	1062.54	376.922	283.602	171.586	3.74657	2.19669	0.58632
MESMT1_1588	Mes1_gene_1588	1847754	1849094	+	446	K03568	tldD; TldD protein	851302835	PmbA/TldD family protein [Methanosarcina thermophila]	0	413.805	106.688	278.641	179.737	1.48508	0.593579	0.399694
MESMT1_1589	Mes1_gene_1589	1849097	1850407	+	436	K03592	pmbA; PmbA protein	851302836	PmbA protein [Methanosarcina thermophila]	0	245.359	87.7593	284.833	185.368	0.861415	0.473434	0.5496
MESMT1_1590	Mes1_gene_1590	1850456	1850905	-	149			851302837	universal stress protein [Methanosarcina thermophila]	2.28e-102	147.367	61.4277	315.942	222.563	0.466436	0.276001	0.591722
MESMT1_1591	Mes1_gene_1591	1851028	1851477	-	149			805329929	Universal stress protein [Methanosarcina thermophila TM-1]	2.62e-102	54.6274	69.7287	290.98	188.586	0.187736	0.369746	1.9695
MESMT1_1592	Mes1_gene_1592	1852090	1853025	-	311			851302838	nucleoside recognition protein [Methanosarcina thermophila]	0	36.2391	23.9453	270.957	181.066	0.133745	0.132246	0.988794
MESMT1_1593	Mes1_gene_1593	1853111	1853578	-	155			851302839	universal stress protein [Methanosarcina thermophila]	2.44e-106	99.3521	60.6614	290.598	201.935	0.341888	0.3004	0.87865
MESMT1_1594	Mes1_gene_1594	1853742	1854239	-	165	K00196	cooF; carbon-monoxide dehydrogenase iron sulfur subunit	851302840	carbon monoxide dehydrogenase [Methanosarcina thermophila]	1.52e-117	111.734	165.771	295.14	189.3	0.378581	0.875702	2.31312
MESMT1_1595	Mes1_gene_1595	1854258	1856171	-	637	K00198	cooS, acsA; carbon-monoxide dehydrogenase catalytic subunit [EC:1.2.99.2 1.2.7.4]	851302841	carbon-monoxide dehydrogenase catalytic subunit [Methanosarcina thermophila]	0	137.096	246.884	281.891	172.193	0.486345	1.43376	2.94804
MESMT1_1596	Mes1_gene_1596	1856680	1856862	+	60			851302842	hypothetical protein [Methanosarcina thermophila]	6.79e-34	234.296	112.268	255.576	186.533	0.916736	0.601866	0.656532
MESMT1_1597	Mes1_gene_1597	1856877	1857611	+	244			805329934	hypothetical protein MSTHT_0129 [Methanosarcina thermophila TM-1]	5.15e-175	355.454	163.141	293.045	210.735	1.21297	0.77415	0.638228
MESMT1_1598	Mes1_gene_1598	1858040	1859644	+	534	K01937	E6.3.4.2, pyrG; CTP synthase [EC:6.3.4.2]	851302843	CTP synthetase [Methanosarcina thermophila]	0	104.363	95.8886	282.787	185.58	0.369052	0.516697	1.40007
MESMT1_1599	Mes1_gene_1599	1859693	1859827	+	44			805329936	protein identified by proteomics in Methanosarcina acetivorans (1) [Methanosarcina thermophila TM-1]	6.53e-17	56.4624	168.788	257.196	187.502	0.219531	0.900193	4.10053
MESMT1_1600	Mes1_gene_1600	1860203	1860808	+	201			805329937	hypothetical protein MSTHT_0132 [Methanosarcina thermophila TM-1]	6.25e-139	38.6781	56.7101	271.568	208.754	0.142425	0.271659	1.90738
MESMT1_1601	Mes1_gene_1601	1861045	1862238	+	397			851302844	hypothetical protein [Methanosarcina thermophila]	0	24.5782	25.3411	275.152	187.895	0.0893258	0.134868	1.50985
MESMT1_1602	Mes1_gene_1602	1862341	1862880	+	179			851302845	hypothetical protein [Methanosarcina thermophila]	3.08e-123	63.1673	95.462	268.012	190.726	0.235689	0.500519	2.12364
MESMT1_1603	Mes1_gene_1603	1863070	1864386	-	438	K06176	truD, PUS7; tRNA pseudouridine13 synthase [EC:5.4.99.27]	851302846	tRNA pseudouridine(13) synthase TruD [Methanosarcina thermophila]	0	54.1151	52.756	275.836	178.657	0.196186	0.295292	1.50516
MESMT1_1604	Mes1_gene_1604	1864421	1865668	-	415			851302847	hypothetical protein [Methanosarcina thermophila]	0	55.4275	67.3462	269.925	175.075	0.205344	0.384669	1.87329
MESMT1_1605	Mes1_gene_1605	1865787	1866134	-	115	K04794	PTH2; peptidyl-tRNA hydrolase, PTH2 family [EC:3.1.1.29]	851302848	peptidyl-tRNA hydrolase [Methanosarcina thermophila]	3.06e-76	90.352	191.067	269.456	167.927	0.335312	1.1378	3.39324
MESMT1_1606	Mes1_gene_1606	1866341	1867327	-	328	K15740	mptN; tetrahydromethanopterin:alpha-L-glutamate ligase [EC:6.3.2.33]	851302849	tetrahydromethanopterin:alpha-L-glutamate ligase [Methanosarcina thermophila]	0	66.4162	73.4226	282.327	175.594	0.235246	0.418137	1.77745
MESMT1_1607	Mes1_gene_1607	1867519	1867908	-	129	K04488	iscU, nifU; nitrogen fixation protein NifU and related proteins	851302850	iron-sulfur cluster assembly scaffold protein NifU [Methanosarcina thermophila]	8.05e-92	170.527	106.317	282.948	170.29	0.602681	0.624331	1.03592
MESMT1_1608	Mes1_gene_1608	1867944	1869134	-	396	K04487	iscS, NFS1; cysteine desulfurase [EC:2.8.1.7]	851302851	cysteine desulfurase NifS [Methanosarcina thermophila]	0	174.56	160.898	291.01	192.742	0.599843	0.834784	1.39167
MESMT1_1609	Mes1_gene_1609	1869573	1870886	+	437			851302853	carboxypeptidase [Methanosarcina thermophila]	0	25.6691	17.9098	275.844	172.929	0.0930565	0.103567	1.11295
MESMT1_1610	Mes1_gene_1610	1870946	1871221	+	91			851302854	hypothetical protein [Methanosarcina thermophila]	1.71e-58	26.927	41.9563	274.974	181.464	0.0979259	0.23121	2.36107
MESMT1_1611	Mes1_gene_1611	1871392	1871796	-	134	K07113	fxsA; UPF0716 protein FxsA	851302855	membrane protein FxsA [Methanosarcina thermophila]	2.04e-89	15.5272	24.9031	256.23	173.267	0.0605984	0.143726	2.37179
MESMT1_1612	Mes1_gene_1612	1872303	1873490	+	395			851302856	O-GlcNAc transferase [Methanosarcina thermophila]	0	128.805	992.352	278.167	175.062	0.463048	5.66856	12.2418
MESMT1_1613	Mes1_gene_1613	1873731	1874537	-	268			851304955	serine/threonine protein phosphatase [Methanosarcina thermophila]	0	128.929	125.441	275.077	185.914	0.468703	0.674727	1.43956
MESMT1_1614	Mes1_gene_1614	1874881	1875270	+	129			805329951	hypothetical protein MSTHT_0146 [Methanosarcina thermophila TM-1]	4.13e-83	159.778	120.684	288.873	209.533	0.553106	0.57597	1.04134
MESMT1_1615	Mes1_gene_1615	1875385	1876110	-	241			919166153	hypothetical protein [Methanosarcina thermophila]	1.53e-174	109.979	233.081	266.715	169.755	0.412347	1.37304	3.32982
MESMT1_1616	Mes1_gene_1616	1876309	1877289	+	326	K19244	ala; alanine dehydrogenase [EC:1.4.1.1]	851302857	alanine dehydrogenase [Methanosarcina thermophila]	0	244.951	122.612	273.271	182.963	0.896365	0.670146	0.747627
MESMT1_1617	Mes1_gene_1617	1877961	1879418	-	485	K02232	E6.3.5.10, cobQ, cbiP; adenosylcobyric acid synthase [EC:6.3.5.10]	851302858	cobyric acid synthase CobQ [Methanosarcina thermophila]	0	52.28	120.416	283.431	195.56	0.184454	0.615751	3.33823
MESMT1_1618	Mes1_gene_1618	1879822	1880982	+	386			851302859	hypothetical protein [Methanosarcina thermophila]	0	62.043	37.0008	272.852	183.948	0.227387	0.201148	0.884608
MESMT1_1619	Mes1_gene_1619	1881123	1882292	+	389	K09808	ABC.LPT.P, lolC, lolE; lipoprotein-releasing system permease protein	851302860	ABC transporter substrate-binding protein [Methanosarcina thermophila]	0	65.6375	38.6318	295.831	198.015	0.221875	0.195095	0.879302
MESMT1_1620	Mes1_gene_1620	1882685	1882831	-	48						4817.16	8962.58	250.2	189.714	19.2532	47.2427	2.45375
MESMT1_1621	Mes1_gene_1621	1883043	1883288	+	81			851302861	hypothetical protein [Methanosarcina thermophila]	8.45e-51	488.021	835.166	267.659	202.226	1.82329	4.12987	2.26506
MESMT1_1622	Mes1_gene_1622	1884023	1884238	+	71			851302862	hypothetical protein [Methanosarcina thermophila]	3.37e-40	112.043	46.6933	258.154	191.16	0.434015	0.244264	0.5628
MESMT1_1623	Mes1_gene_1623	1884790	1886310	+	506	K18931	ampp; AMP phosphorylase [EC:2.4.2.57]	851302863	AMP phosphorylase [Methanosarcina thermophila]	0	201.586	135.567	283.922	178.898	0.710005	0.757789	1.0673
MESMT1_1624	Mes1_gene_1624	1886365	1886898	+	177	K07254	atrm56; tRNA (cytidine56-2'-O)-methyltransferase [EC:2.1.1.206]	851302864	tRNA (cytidine(56)-2'-O)-methyltransferase [Methanosarcina thermophila]	3.34e-127	121.688	49.6663	260.107	162.674	0.467836	0.305312	0.652604
MESMT1_1625	Mes1_gene_1625	1887570	1887824	+	84			851302865	hypothetical protein [Methanosarcina thermophila]	3.4e-55	725.625	432.142	283.236	202.031	2.56191	2.13899	0.834919
MESMT1_1626	Mes1_gene_1626	1888094	1889560	+	488	K01953	asnB, ASNS; asparagine synthase (glutamine-hydrolysing) [EC:6.3.5.4]	851302866	asparagine synthase [Methanosarcina thermophila]	0	49.751	121.46	279.85	182.482	0.177777	0.665602	3.74402
MESMT1_1627	Mes1_gene_1627	1889918	1890580	+	220	K07321	cooC; CO dehydrogenase maturation factor	851302867	cobalamin biosynthesis protein CobN [Methanosarcina thermophila]	3.56e-154	252.931	188.745	270.227	171.497	0.935996	1.10058	1.17583
MESMT1_1628	Mes1_gene_1628	1890883	1891491	-	202			805329964	hypothetical protein MSTHT_0159 [Methanosarcina thermophila TM-1]	2.84e-145	151.134	148.437	281.539	194.656	0.536815	0.762562	1.42053
MESMT1_1629	Mes1_gene_1629	1891781	1892785	-	334			851302869	hypothetical protein [Methanosarcina thermophila]	0	128.747	135.295	278.723	188.289	0.461917	0.718545	1.55557
MESMT1_1630	Mes1_gene_1630	1893079	1893579	-	166			851302870	PASTA domain-containing protein [Methanosarcina thermophila]	4.6e-113	296.681	310.171	286.97	203.938	1.03384	1.52091	1.47113
MESMT1_1631	Mes1_gene_1631	1894064	1894729	+	221			851302871	hypothetical protein [Methanosarcina thermophila]	1.26e-158	97.8554	150.877	266.489	189.464	0.367203	0.796335	2.16865
MESMT1_1632	Mes1_gene_1632	1894869	1896263	-	464	K08971	K08971; putative membrane protein	851302872	hypothetical protein [Methanosarcina thermophila]	0	39.3415	59.4462	272.75	190.893	0.14424	0.311411	2.15898
MESMT1_1633	Mes1_gene_1633	1897421	1897567	-	48						24.6303	25.4113	305.261	207.63	0.0806859	0.122388	1.51684
MESMT1_1634	Mes1_gene_1634	1897899	1898411	-	170	K06911	K06911	919166154	pirin family protein [Methanosarcina thermophila]	1.28e-122	26.0024	61.8937	254.753	189.156	0.102069	0.32721	3.20577
MESMT1_1635	Mes1_gene_1635	1898980	1899888	+	302			851302876	ATP pyrophosphatase [Methanosarcina thermophila]	0	49.8937	22.6018	270.999	178.236	0.18411	0.126809	0.688765
MESMT1_1636	Mes1_gene_1636	1899933	1900838	-	301			805329971	hypothetical protein MSTHT_0166 [Methanosarcina thermophila TM-1]	0	130.406	56.4855	275.259	183.784	0.473756	0.307348	0.648748
MESMT1_1637	Mes1_gene_1637	1901400	1901909	+	169			919166155	hypothetical protein [Methanosarcina thermophila]	5.38e-121	177.109	182.379	264.051	156.702	0.670738	1.16386	1.73519
MESMT1_1638	Mes1_gene_1638	1902332	1902808	-	158	K06883	K06883	919166156	hypothetical protein [Methanosarcina thermophila]	2.52e-106	25.9674	19.5779	274.196	203.739	0.0947036	0.0960933	1.01468
MESMT1_1639	Mes1_gene_1639	1903052	1903729	-	225	K03752	mobA; molybdopterin-guanine dinucleotide biosynthesis protein A [EC:2.7.7.77]	851302877	molybdenum cofactor guanylyltransferase [Methanosarcina thermophila]	1.29e-160	81.2271	44.0763	277.221	178.191	0.293005	0.247355	0.844198
MESMT1_1640	Mes1_gene_1640	1903834	1904679	-	281	K03635	MOCS2, moaE; molybdopterin synthase catalytic subunit [EC:2.-.-.-]	851302878	molybdopterin synthase [Methanosarcina thermophila]	0	106.317	70.2056	264.869	172.899	0.401396	0.40605	1.0116
MESMT1_1641	Mes1_gene_1641	1904883	1905572	+	229	K03630	radC; DNA repair protein RadC	851302879	DNA repair protein RadC [Methanosarcina thermophila]	3.44e-164	96.385	82.2886	270.883	184.634	0.355818	0.445684	1.25256
MESMT1_1642	Mes1_gene_1642	1905569	1905781	+	70			851302880	hypothetical protein [Methanosarcina thermophila]	5.01e-44	95.7276	89.4408	259.361	185.884	0.369091	0.481166	1.30365
MESMT1_1643	Mes1_gene_1643	1906242	1907003	+	253			805329979	OB-fold nucleic acid binding domain protein [Methanosarcina thermophila TM-1]	0	206.816	229.422	266.622	171.029	0.775688	1.34143	1.72934
MESMT1_1644	Mes1_gene_1644	1907195	1908997	+	600	K00179	iorA; indolepyruvate ferredoxin oxidoreductase, alpha subunit [EC:1.2.7.8]	851302882	indolepyruvate ferredoxin oxidoreductase [Methanosarcina thermophila]	0	141.943	147.513	286.313	179.199	0.495761	0.823178	1.66043
MESMT1_1645	Mes1_gene_1645	1909022	1909162	-	46						45.9508	74.1795	259.053	191.249	0.17738	0.387869	2.18666
MESMT1_1646	Mes1_gene_1646	1910056	1910559	-	167			851295973	hypothetical protein [Methanosarcina sp. WWM596]	1.62e-34	111.917	28.1642	283.049	202.317	0.395396	0.139208	0.352073
MESMT1_1647	Mes1_gene_1647	1911230	1912024	-	264	K03775	slyD; FKBP-type peptidyl-prolyl cis-trans isomerase SlyD [EC:5.2.1.8]	851302883	peptidylprolyl isomerase [Methanosarcina thermophila]	0	235.864	85.0465	264.304	163.469	0.892394	0.520259	0.582993
MESMT1_1648	Mes1_gene_1648	1912618	1913049	+	143	K07722	nikR; CopG family transcriptional regulator, nickel-responsive regulator	851302884	nickel-responsive regulator [Methanosarcina thermophila]	5.31e-100	340.098	246.437	286.897	214.157	1.18544	1.15073	0.970724
MESMT1_1649	Mes1_gene_1649	1913169	1913738	+	189	K03789	rimI; ribosomal-protein-alanine N-acetyltransferase [EC:2.3.1.128]	805333233	GCN5-related N-acetyltransferase [Methanosarcina thermophila CHTI-55]	1.96e-132	192.566	148.763	295.517	225.635	0.651625	0.659309	1.01179
MESMT1_1650	Mes1_gene_1650	1914268	1914831	+	187	K03789	rimI; ribosomal-protein-alanine N-acetyltransferase [EC:2.3.1.128]	851302885	GCN5 family acetyltransferase [Methanosarcina thermophila]	8.16e-133	86.8334	89.4128	272.222	213.43	0.318981	0.418933	1.31335
MESMT1_1651	Mes1_gene_1651	1915063	1916211	+	382			851302886	sodium:proton exchanger [Methanosarcina thermophila]	0	104.485	55.268	280.325	207.339	0.372728	0.266559	0.715156
MESMT1_1652	Mes1_gene_1652	1916762	1917412	+	216	K05595	marC; multiple antibiotic resistance protein	805333230	Multiple antibiotic resistance protein marC [Methanosarcina thermophila CHTI-55]	3.47e-150	28.9793	19.5094	268.497	184.817	0.107932	0.10556	0.97803
MESMT1_1653	Mes1_gene_1653	1917551	1918810	-	419			851302887	ATP-binding protein [Methanosarcina thermophila]	0	45.0691	38.2441	296.152	206.387	0.152182	0.185302	1.21764
MESMT1_1654	Mes1_gene_1654	1919307	1919447	-	46			827397576	hypothetical protein MCM1_0647 [Methanosarcina barkeri CM1]	7.91e-22	90.55	66.2317	250.328	171.014	0.361725	0.387289	1.07067
MESMT1_1655	Mes1_gene_1655	1919585	1921996	-	803	K01007	pps, ppsA; pyruvate, water dikinase [EC:2.7.9.2]	851302888	phosphoenolpyruvate synthase [Methanosarcina thermophila]	0	104.129	100.666	286.995	182.01	0.362824	0.553078	1.52437
MESMT1_1656	Mes1_gene_1656	1922342	1923742	+	466	K03310	TC.AGCS; alanine or glycine:cation symporter, AGCS family	851302889	sodium:alanine symporter [Methanosarcina thermophila]	0	14.0098	20.797	266.347	172.185	0.0525999	0.120783	2.29626
MESMT1_1657	Mes1_gene_1657	1924134	1925390	+	418			805329992	putative carboxyl-terminal-processing protease, deltaproteobacterial [Methanosarcina thermophila TM-1]	0	141.594	235.064	280.99	183.285	0.503911	1.2825	2.5451
MESMT1_1658	Mes1_gene_1658	1925444	1926649	+	401	K02004	ABC.CD.P; putative ABC transport system permease protein	851302891	ABC transporter permease [Methanosarcina thermophila]	0	98.9145	172.525	279.183	186.644	0.3543	0.924353	2.60895
MESMT1_1659	Mes1_gene_1659	1926666	1927424	+	252	K02003	ABC.CD.A; putative ABC transport system ATP-binding protein	805329994	ABC transporter, ATP-binding protein [Methanosarcina thermophila TM-1]	0	54.7328	61.0274	273.22	168.524	0.200325	0.362129	1.80771
MESMT1_1660	Mes1_gene_1660	1929064	1929192	-	42			851309793	hypothetical protein [Methanosarcina siciliae]	1.16e-12	342.714	535.707	276.199	219.588	1.24082	2.4396	1.96612
MESMT1_1661	Mes1_gene_1661	1929575	1932304	-	909			851302892	hypothetical protein [Methanosarcina thermophila]	0	100.934	71.4254	286.187	198.947	0.352687	0.359017	1.01795
MESMT1_1662	Mes1_gene_1662	1932729	1934168	+	479			851302893	hypothetical protein [Methanosarcina thermophila]	0	78.8709	79.8975	270.55	196.958	0.29152	0.405657	1.39152
MESMT1_1663	Mes1_gene_1663	1934567	1934911	+	114			805329997	hypothetical protein MSTHT_0192 [Methanosarcina thermophila TM-1]	7.19e-78	8.28524	14.0757	280.397	201.196	0.0295482	0.0699602	2.36766
MESMT1_1664	Mes1_gene_1664	1935373	1935744	-	123			932219276	DNA-binding protein [Methanosarcina flavescens]	1.39e-76	13.831	12.0499	280.599	212.237	0.0492911	0.0567756	1.15184
MESMT1_1665	Mes1_gene_1665	1935741	1936286	-	181	K07076	K07076	851302894	DNA polymerase subunit beta [Methanosarcina thermophila]	1.71e-130	19.8937	10.9464	277.827	209.506	0.0716046	0.0522488	0.729685
MESMT1_1666	Mes1_gene_1666	1937000	1937761	+	253			851302895	MULTISPECIES: hypothetical protein [Methanosarcina]	0	310.099	219.128	275.313	240.75	1.12635	0.910189	0.808088
MESMT1_1667	Mes1_gene_1667	1937816	1938574	+	252			851302896	MULTISPECIES: hypothetical protein [Methanosarcina]	0	239.519	502.492	288.414	233.952	0.83047	2.14784	2.5863
MESMT1_1668	Mes1_gene_1668	1938861	1940597	-	578	K07459	ybjD; putative ATP-dependent endonuclease of the OLD family	851302897	MULTISPECIES: hypothetical protein [Methanosarcina]	0	81.0733	206.236	274.747	239.405	0.295083	0.861453	2.91935
MESMT1_1669	Mes1_gene_1669	1941136	1941531	-	131			851302899	MULTISPECIES: dehydrogenase [Methanosarcina]	2.65e-92	17.8049	19.8093	277.035	174.693	0.0642695	0.113395	1.76437
MESMT1_1670	Mes1_gene_1670	1941545	1942987	-	480	K00343	nuoN; NADH-quinone oxidoreductase subunit N [EC:1.6.5.3]	851302900	dehydrogenase [Methanosarcina thermophila]	0	16.5073	17.0853	277.916	166.251	0.0593969	0.102768	1.73019
MESMT1_1671	Mes1_gene_1671	1942994	1944481	-	495	K00342	nuoM; NADH-quinone oxidoreductase subunit M [EC:1.6.5.3]	851302901	dehydrogenase [Methanosarcina thermophila]	0	13.4468	17.8238	278.644	161.725	0.0482581	0.110211	2.28378
MESMT1_1672	Mes1_gene_1672	1944481	1946499	-	672	K00341	nuoL; NADH-quinone oxidoreductase subunit L [EC:1.6.5.3]	851302902	dehydrogenase [Methanosarcina thermophila]	0	15.1958	11.286	285.971	163.571	0.0531374	0.0689972	1.29847
MESMT1_1673	Mes1_gene_1673	1946493	1946795	-	100	K00340	nuoK; NADH-quinone oxidoreductase subunit K [EC:1.6.5.3]	851302903	NADH-quinone oxidoreductase subunit K [Methanosarcina thermophila]	4.18e-65	18.2385	11.0954	281.13	167.564	0.0648755	0.0662163	1.02067
MESMT1_1674	Mes1_gene_1674	1946795	1947043	-	82	K00339	nuoJ; NADH-quinone oxidoreductase subunit J [EC:1.6.5.3]	851302904	dehydrogenase [Methanosarcina thermophila]	3.32e-50	42.0917	10.5013	252.753	154.896	0.166533	0.0677961	0.407103
MESMT1_1675	Mes1_gene_1675	1947033	1947353	-	106	K00339	nuoJ; NADH-quinone oxidoreductase subunit J [EC:1.6.5.3]	805330008	NADH dehydrogenase subunit J [Methanosarcina thermophila TM-1]	2.45e-64	21.9649	6.98218	266.655	158.031	0.082372	0.0441824	0.536377
MESMT1_1676	Mes1_gene_1676	1947350	1947760	-	136	K00338	nuoI; NADH-quinone oxidoreductase subunit I [EC:1.6.5.3]	851302905	dehydrogenase [Methanosarcina thermophila]	2.04e-96	30.1373	10.9065	258.672	157.459	0.116508	0.0692654	0.594513
MESMT1_1677	Mes1_gene_1677	1947768	1948808	-	346	K00337	nuoH; NADH-quinone oxidoreductase subunit H [EC:1.6.5.3]	851302906	F420 reductase [Methanosarcina thermophila]	0	33.6822	20.8124	280.913	164.715	0.119903	0.126354	1.05381
MESMT1_1678	Mes1_gene_1678	1948814	1949938	-	374	K00333	nuoD; NADH-quinone oxidoreductase subunit D [EC:1.6.5.3]	851304969	dehydrogenase [Methanosarcina thermophila]	0	52.0019	21.2507	281.829	155.225	0.184516	0.136902	0.741952
MESMT1_1679	Mes1_gene_1679	1949950	1950426	-	158	K00332	nuoC; NADH-quinone oxidoreductase subunit C [EC:1.6.5.3]	851302907	NADH-quinone oxidoreductase subunit C [Methanosarcina thermophila]	7.66e-114	33.9573	25.0597	287.718	182.665	0.118023	0.137189	1.1624
MESMT1_1680	Mes1_gene_1680	1950474	1951025	-	183	K00331	nuoB; NADH-quinone oxidoreductase subunit B [EC:1.6.5.3]	851302908	dehydrogenase [Methanosarcina thermophila]	1.49e-134	30.3792	11.5042	274.703	164.023	0.110589	0.0701376	0.634216
MESMT1_1681	Mes1_gene_1681	1951013	1951387	-	124	K00330	nuoA; NADH-quinone oxidoreductase subunit A [EC:1.6.5.3]	851302909	NADPH-quinone oxidoreductase [Methanosarcina thermophila]	1.94e-83	49.2917	31.876	256.157	167.581	0.192428	0.190212	0.988487
MESMT1_1682	Mes1_gene_1682	1952531	1953808	+	425			851302911	phytoene dehydrogenase [Methanosarcina thermophila]	0	112.726	111.947	271.173	149.808	0.415698	0.747269	1.79763
MESMT1_1683	Mes1_gene_1683	1953961	1954833	+	290	K11780	cofG; FO synthase subunit 1 [EC:2.5.1.77]	805330017	7,8-didemethyl-8-hydroxy-5-deazariboflavin synthase subunit 1 [Methanosarcina thermophila TM-1]	0	100.628	96.2749	275.563	162.255	0.365173	0.593355	1.62486
MESMT1_1684	Mes1_gene_1684	1954859	1955986	+	375	K11781	cofH; FO synthase subunit 2 [EC:2.5.1.77]	851302913	FO synthase subunit 2 [Methanosarcina thermophila]	0	103.051	84.4454	277.379	166.279	0.371518	0.507853	1.36697
MESMT1_1685	Mes1_gene_1685	1956022	1957188	+	388	K11781	cofH; FO synthase subunit 2 [EC:2.5.1.77]	851302914	FO synthase subunit 2 [Methanosarcina thermophila]	0	70.5417	45.453	275.607	176.119	0.255951	0.258082	1.00833
MESMT1_1686	Mes1_gene_1686	1957439	1958065	+	208	K14941	cofC; 2-phospho-L-lactate guanylyltransferase [EC:2.7.7.68]	851302915	2-phospho-L-lactate guanylyltransferase [Methanosarcina thermophila]	2.45e-148	103.334	22.0434	294.672	192.662	0.350676	0.114415	0.326271
MESMT1_1687	Mes1_gene_1687	1958777	1958905	+	42			851302916	ferredoxin [Methanosarcina thermophila]	9.44e-21	487.48	506.749	262.385	171.61	1.85788	2.95292	1.5894
MESMT1_1688	Mes1_gene_1688	1958902	1960125	+	407	K17830	GGR; digeranylgeranylglycerophospholipid reductase [EC:1.3.1.101 1.3.99.34]	851302917	digeranylgeranylglycerophospholipid reductase [Methanosarcina thermophila]	0	315.577	315.562	278.487	171.204	1.13319	1.84319	1.62655
MESMT1_1689	Mes1_gene_1689	1960197	1961627	-	476	K03498	trkH; trk system potassium uptake protein TrkH	805333198	Potassium uptake protein TrkH [Methanosarcina thermophila CHTI-55]	0	106.533	48.2922	273.939	163.474	0.388892	0.295413	0.759627
MESMT1_1690	Mes1_gene_1690	1961684	1963030	-	448	K03499	trkA; trk system potassium uptake protein TrkA	851302918	potassium transporter TrkA [Methanosarcina thermophila]	0	73.5646	77.9262	285.688	191.091	0.2575	0.407796	1.58367
MESMT1_1691	Mes1_gene_1691	1963220	1964566	-	448	K03499	trkA; trk system potassium uptake protein TrkA	851302919	potassium transporter TrkA [Methanosarcina thermophila]	0	23.6255	24.1266	281.155	185.095	0.0840302	0.130347	1.55119
MESMT1_1692	Mes1_gene_1692	1965441	1966601	-	386	K03686	dnaJ; molecular chaperone DnaJ	851302920	molecular chaperone DnaJ [Methanosarcina thermophila]	0	272.136	356.494	273.317	168.497	0.995676	2.11573	2.12492
MESMT1_1693	Mes1_gene_1693	1966708	1968564	-	618	K04043	dnaK; molecular chaperone DnaK	851302921	molecular chaperone DnaK [Methanosarcina thermophila]	0	617.039	1117.42	294.803	189.021	2.09306	5.91161	2.82439
MESMT1_1694	Mes1_gene_1694	1968737	1969471	-	244	K03687	GRPE; molecular chaperone GrpE	805330028	Heat shock protein GrpE [Methanosarcina thermophila TM-1]	4.24e-175	459.679	1617.18	271.458	178.964	1.69337	9.03634	5.33631
MESMT1_1695	Mes1_gene_1695	1969598	1970041	-	147			851302922	hypothetical protein [Methanosarcina thermophila]	1.1e-97	651.511	308.765	273.187	199.603	2.38485	1.54689	0.648633
MESMT1_1696	Mes1_gene_1696	1970272	1971231	+	319	K06914	K06914	851302923	ATP-grasp domain protein [Methanosarcina thermophila]	0	29.5766	104.671	277.644	194.829	0.106527	0.537244	5.04327
MESMT1_1697	Mes1_gene_1697	1971309	1972283	+	324	K07072	K07072	851302924	H4MPT-linked C1 transfer pathway protein [Methanosarcina thermophila]	0	20.5219	46.3581	277.17	186.039	0.0740409	0.249184	3.3655
MESMT1_1698	Mes1_gene_1698	1972373	1973032	+	219	K07144	K07144	851302925	amino acid kinase [Methanosarcina thermophila]	7.04e-160	24.8306	47.5423	287.725	197.239	0.0862998	0.241039	2.79305
MESMT1_1699	Mes1_gene_1699	1973491	1973760	+	89	K03232	EEF1B; elongation factor 1-beta	851302927	elongation factor 1-beta [Methanosarcina thermophila]	2.37e-54	187.737	170.171	267.373	180.132	0.702156	0.944705	1.34543
MESMT1_1700	Mes1_gene_1700	1974308	1977514	+	1068			805330035	sensory transduction histidine kinase [Methanosarcina thermophila TM-1]	0	99.9448	104.132	292.896	206.166	0.341229	0.505087	1.4802
MESMT1_1701	Mes1_gene_1701	1977553	1977984	+	143			851302928	response regulator [Methanosarcina thermophila]	2.53e-97	643.142	496.333	269.784	205.554	2.38391	2.41461	1.01288
MESMT1_1702	Mes1_gene_1702	1978532	1979458	+	308			851302929	hypothetical protein [Methanosarcina thermophila]	0	174.937	141.037	292.638	205.932	0.597795	0.684872	1.14566
MESMT1_1703	Mes1_gene_1703	1980390	1980773	-	127			851302930	AsnC family transcriptional regulator [Methanosarcina thermophila]	1.85e-86	759.761	959.159	299.794	206.405	2.53427	4.64697	1.83365
MESMT1_1704	Mes1_gene_1704	1980846	1981070	-	74			851302931	LSM domain-containing protein [Methanosarcina thermophila]	3.55e-44	821.528	818.482	292.028	207.184	2.81318	3.95051	1.40428
MESMT1_1705	Mes1_gene_1705	1981419	1981817	-	132			851302932	hypothetical protein [Methanosarcina thermophila]	2.27e-92	80.7136	71.1518	272.215	187.644	0.296507	0.379184	1.27884
MESMT1_1706	Mes1_gene_1706	1982007	1984436	-	809	K03725	K03725; archaea-specific helicase [EC:3.6.1.-]	851302933	DEAD/DEAH box helicase [Methanosarcina thermophila]	0	43.9152	63.4876	282.636	182.944	0.155377	0.347034	2.23349
MESMT1_1707	Mes1_gene_1707	1985047	1985823	-	258	K00772	E2.4.2.28, mtaP; 5'-methylthioadenosine phosphorylase [EC:2.4.2.28]	851302934	methylthioadenosine phosphorylase [Methanosarcina thermophila]	0	194.975	69.2287	269.244	179.911	0.724159	0.384795	0.531368
MESMT1_1708	Mes1_gene_1708	1985912	1987048	-	378	K08975	K08975; putative membrane protein	851302935	membrane protein [Methanosarcina thermophila]	0	248.047	195.151	279.147	182.503	0.888589	1.0693	1.20337
MESMT1_1709	Mes1_gene_1709	1987438	1987779	+	113			851302936	hypothetical protein [Methanosarcina thermophila]	8.07e-69	531.006	518.815	259.426	198.169	2.04685	2.61805	1.27906
MESMT1_1710	Mes1_gene_1710	1987949	1988569	+	206			851302937	hypothetical protein [Methanosarcina thermophila]	4.91e-151	211.427	144.366	277.765	187.619	0.761173	0.769461	1.01089
MESMT1_1711	Mes1_gene_1711	1988631	1989458	-	275			851302938	sulfatase [Methanosarcina thermophila]	0	312.538	901.385	283.097	186.253	1.104	4.83957	4.38368
MESMT1_1712	Mes1_gene_1712	1989798	1990259	+	153			851302939	hypothetical protein [Methanosarcina thermophila]	1.19e-109	48.2588	45.2784	267.471	167.694	0.180427	0.270006	1.49649
MESMT1_1713	Mes1_gene_1713	1990505	1990720	+	71			851302940	hypothetical protein [Methanosarcina thermophila]	6.39e-42	32.6423	62.2578	285.406	181.27	0.114371	0.343454	3.00297
MESMT1_1714	Mes1_gene_1714	1990815	1991108	+	97	K07721	K07721; ArsR family transcriptional regulator	851302941	transcriptional regulator [Methanosarcina thermophila]	4.74e-60	25.9266	49.5521	276.518	168.463	0.0937609	0.294143	3.13716
MESMT1_1715	Mes1_gene_1715	1991339	1992208	+	289			851302942	methyltransferase [Methanosarcina thermophila]	0	9.41851	21.0388	278.007	172.468	0.0338787	0.121987	3.60069
MESMT1_1716	Mes1_gene_1716	1992297	1994099	-	600			805330051	collagen triple helix repeat domain protein [Methanosarcina thermophila TM-1]	0	46.9267	55.3172	305.386	211.246	0.153664	0.261862	1.70412
MESMT1_1717	Mes1_gene_1717	1995041	1995844	+	267			805330053	putative peptidase [Methanosarcina thermophila TM-1]	0	9.00659	12.5445	268.953	175.27	0.0334876	0.0715722	2.13728
MESMT1_1718	Mes1_gene_1718	1996093	1997424	+	443	K03699	tlyC; putative hemolysin	851302943	hypothetical protein [Methanosarcina thermophila]	0	36.6242	23.8374	283.536	172.317	0.12917	0.138335	1.07095
MESMT1_1719	Mes1_gene_1719	1997652	1998176	-	174			851302944	hypothetical protein [Methanosarcina thermophila]	1.4e-112	14.5189	184.283	283.553	175.942	0.0512035	1.04741	20.4558
MESMT1_1720	Mes1_gene_1720	1998703	2000196	-	497	K06889	K06889	805330056	hypothetical protein MSTHT_0251 [Methanosarcina thermophila TM-1]	0	36.2244	35.5044	286.875	181.72	0.126272	0.19538	1.54729
MESMT1_1721	Mes1_gene_1721	2000551	2001240	-	229	K07220	K07220; hypothetical protein	851302945	TIGR00153 family protein [Methanosarcina thermophila]	4.62e-165	508.714	516.469	285.146	172.653	1.78405	2.99136	1.67673
MESMT1_1722	Mes1_gene_1722	2001237	2002271	-	344	K03306	TC.PIT; inorganic phosphate transporter, PiT family	851302946	anion permease [Methanosarcina thermophila]	0	417.76	532.349	286.285	178.746	1.45925	2.97824	2.04094
MESMT1_1723	Mes1_gene_1723	2003019	2003687	-	222	K07100	K07100	851302947	phosphoribosyltransferase [Methanosarcina thermophila]	1.12e-156	219.615	208.829	288.855	180.282	0.760293	1.15835	1.52355
MESMT1_1724	Mes1_gene_1724	2003738	2004457	-	239	K00059	fabG; 3-oxoacyl-[acyl-carrier protein] reductase [EC:1.1.1.100]	805333161	3-oxoacyl-[acyl-carrier protein] reductase [Methanosarcina thermophila CHTI-55]	1.08e-172	217.821	578.479	277.992	181.635	0.783553	3.18483	4.0646
MESMT1_1725	Mes1_gene_1725	2004639	2004953	-	104			805330061	ATP-dependent 26S proteasome regulatory subunit [Methanosarcina thermophila TM-1]	3.36e-63	40.5319	62.8507	284.619	191.326	0.142408	0.328501	2.30676
MESMT1_1726	Mes1_gene_1726	2004904	2005512	-	202			805330062	ATP-dependent 26S proteasome regulatory subunit [Methanosarcina thermophila TM-1]	1.1e-143	31.2907	63.7912	286.334	207.534	0.109281	0.307378	2.81274
MESMT1_1727	Mes1_gene_1727	2006130	2006840	-	236	K00059	fabG; 3-oxoacyl-[acyl-carrier protein] reductase [EC:1.1.1.100]	851302948	oxidoreductase [Methanosarcina thermophila]	2.25e-171	303.932	157.615	285.488	181.692	1.0646	0.867485	0.814843
MESMT1_1728	Mes1_gene_1728	2007057	2007893	-	278	K01992	ABC-2.P; ABC-2 type transport system permease protein	851302949	multidrug ABC transporter permease [Methanosarcina thermophila]	0	62.3818	66.0513	282.072	183.726	0.221156	0.35951	1.6256
MESMT1_1729	Mes1_gene_1729	2007896	2008699	-	267	K01990	ABC-2.A; ABC-2 type transport system ATP-binding protein	805330065	ABC transporter, ATP-binding protein [Methanosarcina thermophila TM-1]	0	72.0527	111.506	283.883	176.508	0.253812	0.631737	2.489
MESMT1_1730	Mes1_gene_1730	2009049	2009411	+	120			851302950	STAS/SEC14 domain-containing protein [Methanosarcina thermophila]	3.15e-81	139.639	71.0048	274.538	188.317	0.508634	0.37705	0.741299
MESMT1_1731	Mes1_gene_1731	2009492	2009845	-	117			851302951	hypothetical protein [Methanosarcina thermophila]	4.29e-71	286.379	392.541	297.042	227.906	0.964102	1.72238	1.78651
MESMT1_1732	Mes1_gene_1732	2010436	2011317	+	293			919166271	hypothetical protein [Methanosarcina thermophila]	0	137.627	44.4699	280.077	168.513	0.49139	0.263896	0.53704
MESMT1_1733	Mes1_gene_1733	2011899	2012225	+	108			851302952	hypothetical protein [Methanosarcina thermophila]	2.74e-72	78.089	78.8218	293.512	202.874	0.266051	0.388526	1.46034
MESMT1_1734	Mes1_gene_1734	2013071	2014039	+	322			805333151	hypothetical protein MSTHC_0466 [Methanosarcina thermophila CHTI-55]	0	288.299	44.7177	269.359	183.869	1.07032	0.243203	0.227226
MESMT1_1735	Mes1_gene_1735	2014381	2014746	-	121			919166157	hypothetical protein [Methanosarcina thermophila]	6.27e-77	142.139	200.041	321.166	230.668	0.442572	0.867226	1.95951
MESMT1_1736	Mes1_gene_1736	2016309	2016485	-	58			932221065	DUF86 domain-containing protein [Methanosarcina flavescens]	2.13e-33	20.4557	16.8835	239.167	174.009	0.0855288	0.0970264	1.13443
MESMT1_1737	Mes1_gene_1737	2016454	2016657	-	67			805330073	hypothetical protein MSTHT_0268 [Methanosarcina thermophila TM-1]	2.75e-37	18.6824	18.3111	260.771	172.352	0.0716429	0.106243	1.48295
MESMT1_1738	Mes1_gene_1738	2016760	2016990	+	76						10.7242	12.9367	229.744	164.748	0.0466788	0.0785239	1.68222
MESMT1_1739	Mes1_gene_1739	2016914	2017234	-	106			851302954	hypothetical protein [Methanosarcina thermophila]	2.88e-69	11.8729	18.6192	233.704	165.461	0.0508033	0.112529	2.215
MESMT1_1740	Mes1_gene_1740	2017800	2018537	-	245	K07043	K07043	851302955	peptidase [Methanosarcina thermophila]	1.94e-178	22.4645	17.7156	263.173	184.858	0.0853601	0.0958336	1.1227
MESMT1_1741	Mes1_gene_1741	2018800	2019081	-	93			851302956	hypothetical protein [Methanosarcina thermophila]	3.37e-62	51.3567	29.1419	277.481	187.617	0.185082	0.155327	0.839232
MESMT1_1742	Mes1_gene_1742	2019078	2019266	-	62			851304980	hypothetical protein [Methanosarcina thermophila]	4.73e-35	36.2972	53.3638	272.89	182.47	0.13301	0.292453	2.19872
MESMT1_1743	Mes1_gene_1743	2019647	2021557	+	636			851302957	hydantoinase [Methanosarcina thermophila]	0	86.6547	81.1208	276.419	177.249	0.31349	0.457667	1.45991
MESMT1_1744	Mes1_gene_1744	2021958	2022161	+	67			919166158	hypothetical protein [Methanosarcina thermophila]	3.75e-38	20.5506	29.2978	254.346	174.002	0.0807979	0.168376	2.08392
MESMT1_1745	Mes1_gene_1745	2022175	2022312	+	45			805396461	Hydantoinase [Methanosarcina sp. Kolksee]	2.87e-12	8.28524	54.1372	262.685	184.592	0.0315406	0.293281	9.29851
MESMT1_1746	Mes1_gene_1746	2022637	2023182	+	181	K02626	pdaD; arginine decarboxylase [EC:4.1.1.19]	851302958	pyruvoyl-dependent arginine decarboxylase [Methanosarcina thermophila]	4.84e-132	357.039	325.656	294.125	203.155	1.2139	1.603	1.32053
MESMT1_1747	Mes1_gene_1747	2023592	2028952	-	1786			851302959	hypothetical protein [Methanosarcina thermophila]	0	30.356	40.6226	276.249	184.18	0.109886	0.22056	2.00716
MESMT1_1748	Mes1_gene_1748	2029899	2030684	-	261	K03118	tatC; sec-independent protein translocase protein TatC	851302961	Sec-independent protein translocase TatC [Methanosarcina thermophila]	2.99e-180	155.891	86.0203	282.602	195.461	0.551628	0.44009	0.797802
MESMT1_1749	Mes1_gene_1749	2031554	2032336	+	260	K03118	tatC; sec-independent protein translocase protein TatC	851302963	translocase [Methanosarcina thermophila]	0	123.146	81.1021	281.203	200.545	0.437927	0.404409	0.923462
MESMT1_1750	Mes1_gene_1750	2032348	2032497	-	49						13.9744	2.49031	249.642	184.261	0.055978	0.0135151	0.241436
MESMT1_1751	Mes1_gene_1751	2032565	2032807	+	80	K03116	tatA; sec-independent protein translocase protein TatA	851302964	hypothetical protein [Methanosarcina thermophila]	1.7e-49	528.551	694.828	249.01	195.871	2.1226	3.54737	1.67123
MESMT1_1752	Mes1_gene_1752	2033070	2033375	+	101	K03116	tatA; sec-independent protein translocase protein TatA	851302965	preprotein translocase [Methanosarcina thermophila]	2.01e-63	1013.83	526.139	252.036	189.542	4.02257	2.77585	0.690068
MESMT1_1753	Mes1_gene_1753	2033531	2034052	+	173			919166159	DNA mismatch repair protein MutT [Methanosarcina thermophila]	7.08e-125	240.574	113.781	278.641	201.844	0.863382	0.563711	0.65291
MESMT1_1754	Mes1_gene_1754	2034773	2035837	-	354	K04069	pflA, pflC, pflE; pyruvate formate lyase activating enzyme [EC:1.97.1.4]	851302966	AmmeMemoRadiSam system radical SAM enzyme [Methanosarcina thermophila]	0	134.555	130.478	270.869	185.568	0.496755	0.703131	1.41545
MESMT1_1755	Mes1_gene_1755	2036219	2036404	-	61			851302967	MULTISPECIES: hypothetical protein [Methanosarcina]	1.37e-36	446.69	1148.76	252.01	199.415	1.77251	5.76063	3.24999
MESMT1_1756	Mes1_gene_1756	2036624	2037379	-	251	K07138	K07138	851302968	4Fe-4S ferredoxin [Methanosarcina thermophila]	0	118.218	58.3049	264.085	168.844	0.447652	0.345317	0.771397
MESMT1_1757	Mes1_gene_1757	2038023	2038541	-	172	K06949	rsgA, engC; ribosome biogenesis GTPase [EC:3.6.1.-]	805330090	putative GTPase related to EngC [Methanosarcina thermophila TM-1]	9.76e-123	34.881	22.312	268.333	168.673	0.129991	0.13228	1.01761
MESMT1_1758	Mes1_gene_1758	2038741	2039067	+	108			851302969	hypothetical protein [Methanosarcina thermophila]	3.99e-68	17.4826	18.2775	287.71	201.442	0.0607647	0.0907333	1.49319
MESMT1_1759	Mes1_gene_1759	2039368	2039514	+	48			805330092	beta-lactamase [Methanosarcina thermophila TM-1]	2.04e-25	40.1862	48.2816	249.965	168.911	0.160767	0.285841	1.77798
MESMT1_1760	Mes1_gene_1760	2039799	2040068	+	89			919166161	hypothetical protein [Methanosarcina thermophila]	1.13e-57	30.3485	33.2042	252.852	150.435	0.120025	0.220721	1.83896
MESMT1_1761	Mes1_gene_1761	2040469	2042166	-	565	K03781	katE, CAT, catB, srpA; catalase [EC:1.11.1.6]	805330094	Catalase [Methanosarcina thermophila TM-1]	0	48.0329	192.053	289.264	189.203	0.166052	1.01506	6.11292
MESMT1_1762	Mes1_gene_1762	2042725	2044359	+	544			919166162	hypothetical protein [Methanosarcina thermophila]	0	21.0957	30.8433	288.153	181.737	0.07321	0.169714	2.31819
MESMT1_1763	Mes1_gene_1763	2044602	2045207	+	201			851302970	hypothetical protein [Methanosarcina thermophila]	9.83e-144	11.9493	11.0954	283.084	181.181	0.0422112	0.0612395	1.45079
MESMT1_1764	Mes1_gene_1764	2045521	2045871	+	116	K01759	E4.4.1.5, GLO1, gloA; lactoylglutathione lyase [EC:4.4.1.5]	851302972	S-D-lactoylglutathione methylglyoxal lyase [Methanosarcina thermophila]	2.82e-77	61.3486	60.6614	291.229	212.721	0.210654	0.285168	1.35373
MESMT1_1765	Mes1_gene_1765	2046010	2046867	-	285	K03426	E3.6.1.22, NUDT12, nudC; NAD+ diphosphatase [EC:3.6.1.22]	851304985	NADH pyrophosphatase [Methanosarcina thermophila]	0	103.054	111.019	270.009	159.959	0.381668	0.694048	1.81846
MESMT1_1766	Mes1_gene_1766	2046942	2047097	-	51			805330099	putative membrane associated protein [Methanosarcina thermophila TM-1]	4.84e-28	98.9449	153.25	266.646	171.359	0.371073	0.894321	2.4101
MESMT1_1767	Mes1_gene_1767	2047280	2048521	-	413	K00027	E1.1.1.38, sfcA, maeA; malate dehydrogenase (oxaloacetate-decarboxylating) [EC:1.1.1.38]	805330100	NAD-dependent malic enzyme [Methanosarcina thermophila TM-1]	0	79.0167	58.9494	271.84	158.804	0.290673	0.371209	1.27707
MESMT1_1768	Mes1_gene_1768	2048870	2049271	+	133			851302974	metal-dependent protease of the PAD1/JAB1 superfamily [Methanosarcina thermophila]	2.46e-94	24.6496	22.3013	262.576	157.672	0.0938763	0.141441	1.50667
MESMT1_1769	Mes1_gene_1769	2049608	2049781	+	57			805330102	hypothetical protein MSTHT_0297 [Methanosarcina thermophila TM-1]	4.04e-35	2148.73	1760.39	266.02	181.045	8.07733	9.72348	1.2038
MESMT1_1770	Mes1_gene_1770	2050093	2050359	-	88	K09741	K09741; hypothetical protein	851302975	hypothetical protein [Methanosarcina thermophila]	3.66e-54	92.0686	145.501	290.745	168.127	0.316665	0.865426	2.73294
MESMT1_1771	Mes1_gene_1771	2050471	2050845	-	124	K14561	IMP4; U3 small nucleolar ribonucleoprotein protein IMP4	851302976	rRNA maturation protein [Methanosarcina thermophila]	5.35e-85	222.575	330.713	254.746	154.432	0.873711	2.14148	2.45102
MESMT1_1772	Mes1_gene_1772	2051886	2052110	+	74			851302977	hypothetical protein [Methanosarcina thermophila]	6.84e-47	757.161	448.256	280.633	199.315	2.69805	2.24898	0.833558
MESMT1_1773	Mes1_gene_1773	2052206	2052781	-	191			851302978	MFS transporter [Methanosarcina thermophila]	3.35e-131	95.2803	35.6685	266.89	170.88	0.357002	0.208734	0.584685
MESMT1_1774	Mes1_gene_1774	2052738	2052917	+	59						17.9974	24.9031	228.091	135.18	0.0789045	0.184222	2.33475
MESMT1_1775	Mes1_gene_1775	2053152	2053355	+	67			805400563	hypothetical protein MSBRW_1830 [Methanosarcina barkeri str. Wiesmoor]	3.1e-26	28.0236	38.4533	274.241	172.209	0.102186	0.223295	2.18518
MESMT1_1776	Mes1_gene_1776	2053540	2054373	-	277	K02034	ABC.PE.P1; peptide/nickel transport system permease protein	805330106	Oligopeptide transport system permease protein OppC [Methanosarcina thermophila TM-1]	0	12.7954	43.4461	271.424	159.966	0.0471419	0.271597	5.76126
MESMT1_1777	Mes1_gene_1777	2054357	2055301	-	314	K02033	ABC.PE.P; peptide/nickel transport system permease protein	851302980	glutathione ABC transporter permease [Methanosarcina thermophila]	0	22.9883	126.097	294.206	178.475	0.0781367	0.706523	9.04214
MESMT1_1778	Mes1_gene_1778	2055346	2056056	-	236			851302981	methyltransferase [Methanosarcina thermophila]	4.74e-172	15.277	142.379	281.882	173.131	0.0541964	0.822376	15.174
MESMT1_1779	Mes1_gene_1779	2056058	2057512	-	484	K02035	ABC.PE.S; peptide/nickel transport system substrate-binding protein	805330109	Oligopeptide ABC transporter, periplasmic oligopeptide-binding protein OppA [Methanosarcina thermophila TM-1]	0	11.9182	149.675	283.628	173.347	0.0420206	0.863443	20.5481
MESMT1_1780	Mes1_gene_1780	2057714	2058697	-	327	K02032	ABC.PE.A1; peptide/nickel transport system ATP-binding protein	851302983	peptide ABC transporter ATPase [Methanosarcina thermophila]	0	5.61611	210.689	289.964	178.36	0.0193683	1.18126	60.9893
MESMT1_1781	Mes1_gene_1781	2058690	2059622	-	310	K02031	ABC.PE.A; peptide/nickel transport system ATP-binding protein	851302984	peptide ABC transporter ATP-binding protein [Methanosarcina thermophila]	0	3.47216	81.6758	276.548	174.45	0.0125554	0.468189	37.2899
MESMT1_1782	Mes1_gene_1782	2060404	2061150	+	248			851302985	methyltransferase [Methanosarcina thermophila]	0	15.5612	64.008	287.075	184.453	0.0542059	0.347016	6.40181
MESMT1_1783	Mes1_gene_1783	2061742	2062026	-	94	K02921	RP-L37Ae, RPL37A; large subunit ribosomal protein L37Ae	851302986	50S ribosomal protein L37Ae [Methanosarcina thermophila]	1e-62	398.506	230.682	259.432	158.381	1.53607	1.4565	0.948199
MESMT1_1784	Mes1_gene_1784	2062217	2063008	-	263	K12589	RRP42, EXOSC7; exosome complex component RRP42	851302987	RNA-binding protein [Methanosarcina thermophila]	0	378.715	295.253	279.721	175.598	1.3539	1.68141	1.2419
MESMT1_1785	Mes1_gene_1785	2063001	2064452	-	483	K11600	RRP41, EXOSC4, SKI6; exosome complex component RRP41	805333097	Ribonuclease PH [Methanosarcina thermophila CHTI-55]	0	376.134	367.887	307.525	195.24	1.2231	1.88428	1.54058
MESMT1_1786	Mes1_gene_1786	2064528	2065310	-	260	K03679	RRP4, EXOSC2; exosome complex component RRP4	851302989	RNA-binding protein [Methanosarcina thermophila]	0	407.405	302.463	282.833	187.016	1.44044	1.61731	1.12279
MESMT1_1787	Mes1_gene_1787	2065322	2066014	-	230	K14574	SDO1, SBDS; ribosome maturation protein SDO1	851302990	rRNA metabolism protein [Methanosarcina thermophila]	3.18e-166	554.358	553.582	275.368	173.658	2.01316	3.18777	1.58347
MESMT1_1788	Mes1_gene_1788	2066093	2066842	-	249	K03432	psmA, prcA; proteasome alpha subunit [EC:3.4.25.1]	851302991	proteasome subunit alpha [Methanosarcina thermophila]	1.85e-180	630.882	621.084	266.335	167.522	2.36875	3.70747	1.56516
MESMT1_1789	Mes1_gene_1789	2067684	2068067	-	127	K03537	POP5; ribonuclease P/MRP protein subunit POP5 [EC:3.1.26.5]	851302992	ribonuclease P [Methanosarcina thermophila]	8.68e-86	66.4977	17.51	265.003	185.715	0.250931	0.0942842	0.375737
MESMT1_1790	Mes1_gene_1790	2068064	2068783	-	239	K03539	RPP1, RPP30; ribonuclease P/MRP protein subunit RPP1 [EC:3.1.26.5]	851302993	ribonuclease P protein component 3 [Methanosarcina thermophila]	2.71e-173	89.1929	48.2498	277.656	167.431	0.321235	0.288178	0.897094
MESMT1_1791	Mes1_gene_1791	2068776	2069219	-	147	K07581	K07581; hypothetical protein	851302994	exosome subunit [Methanosarcina thermophila]	1.49e-101	143.779	85.8148	282.846	175.81	0.50833	0.48811	0.960224
MESMT1_1792	Mes1_gene_1792	2069216	2069695	-	159	K02877	RP-L15e, RPL15; large subunit ribosomal protein L15e	851302995	50S ribosomal protein L15e [Methanosarcina thermophila]	1.37e-109	885.313	1161.11	258.734	169.392	3.42171	6.85458	2.00326
MESMT1_1793	Mes1_gene_1793	2070860	2072698	+	612			919166163	hypothetical protein [Methanosarcina thermophila]	0	16.7867	18.4844	274.956	195.542	0.0610523	0.0945289	1.54833
MESMT1_1794	Mes1_gene_1794	2072895	2074745	+	616			851302997	hypothetical protein [Methanosarcina thermophila]	0	91.1108	71.4401	278.013	196.092	0.327722	0.364318	1.11167
MESMT1_1795	Mes1_gene_1795	2074720	2075325	+	201	K03744	lemA; LemA protein	851304987	membrane protein [Methanosarcina thermophila]	2.48e-128	47.4829	11.7119	276.596	192.312	0.171669	0.0609004	0.354755
MESMT1_1796	Mes1_gene_1796	2075922	2076575	+	217			805330127	O-acetyl transferase [Methanosarcina thermophila TM-1]	1.95e-155	67.3081	13.137	279.114	174.752	0.241149	0.075175	0.311736
MESMT1_1797	Mes1_gene_1797	2076693	2077079	+	128			805330128	hypothetical protein MSTHT_0323 [Methanosarcina thermophila TM-1]	4.11e-81	17.7266	14.4786	278.576	179.323	0.0636328	0.0807403	1.26885
MESMT1_1798	Mes1_gene_1798	2077326	2080067	+	913	K06877	K06877; DEAD/DEAH box helicase domain-containing protein	851302999	ATP-dependent helicase [Methanosarcina thermophila]	0	24.0459	34.739	278.318	161.46	0.0863975	0.215155	2.4903
MESMT1_1799	Mes1_gene_1799	2080158	2082929	-	923			805330130	cell surface protein [Methanosarcina thermophila TM-1]	0	71.2196	44.3351	285.044	181.328	0.249855	0.244503	0.978579
MESMT1_1800	Mes1_gene_1800	2083602	2085077	+	491	K07137	K07137	851303000	FAD-dependent oxidoreductase [Methanosarcina thermophila]	0	102.768	83.7696	281.486	170.048	0.365093	0.492623	1.34931
MESMT1_1801	Mes1_gene_1801	2085668	2086048	-	126	K03413	cheY; two-component system, chemotaxis family, response regulator CheY	851303001	response regulator [Methanosarcina thermophila]	2.55e-85	43.0137	34.3153	292.257	194.666	0.147177	0.176278	1.19772
MESMT1_1802	Mes1_gene_1802	2086364	2087545	+	393	K11717	sufS; cysteine desulfurase / selenocysteine lyase [EC:2.8.1.7 4.4.1.16]	851303002	aminotransferase class V [Methanosarcina thermophila]	0	17.5728	33.1831	281.009	156.9	0.0625348	0.211492	3.38199
MESMT1_1803	Mes1_gene_1803	2087572	2087868	+	98	K02379	fdhD; FdhD protein	919166165	hypothetical protein [Methanosarcina thermophila]	2.66e-65	23.7399	36.4743	268.732	162.672	0.0883405	0.224219	2.53813
MESMT1_1804	Mes1_gene_1804	2087956	2088753	+	265	K00878	thiM; hydroxyethylthiazole kinase [EC:2.7.1.50]	851303003	hydroxyethylthiazole kinase [Methanosarcina thermophila]	0	83.3404	110.941	273.9	166.504	0.304273	0.666295	2.1898
MESMT1_1805	Mes1_gene_1805	2088801	2089478	+	225	K00788	thiE; thiamine-phosphate pyrophosphorylase [EC:2.5.1.3]	851303004	thiamine phosphate synthase [Methanosarcina thermophila]	3.86e-159	63.8012	81.5412	278.526	163.948	0.229067	0.497361	2.17124
MESMT1_1806	Mes1_gene_1806	2089529	2090398	-	289	K16264	czcD, zitB; cobalt-zinc-cadmium efflux system protein	851303005	cobalt transporter [Methanosarcina thermophila]	0	65.7105	41.219	281.522	179.313	0.233412	0.229871	0.984831
MESMT1_1807	Mes1_gene_1807	2090915	2092213	+	432			851303006	hypothetical protein [Methanosarcina thermophila]	0	84.498	43.4223	281.225	173.766	0.300464	0.249889	0.831677
MESMT1_1808	Mes1_gene_1808	2092283	2092489	-	68	K17686	copA, ATP7; Cu+-exporting ATPase [EC:3.6.3.54]	940663461	hypothetical protein AAY43_12155 [Methanosarcina sp. 795]	4.13e-41	73.6466	84.815	267.156	158.969	0.275669	0.533532	1.93541
MESMT1_1809	Mes1_gene_1809	2092529	2094925	-	798	K01534	zntA; Cd2+/Zn2+-exporting ATPase [EC:3.6.3.3 3.6.3.5]	940663933	cadmium transporter [Methanosarcina sp. 795]	0	33.7873	88.8284	275.855	163.304	0.122482	0.543944	4.44101
MESMT1_1810	Mes1_gene_1810	2094949	2095305	-	118	K03892	arsR; ArsR family transcriptional regulator	851303008	transcriptional regulator [Methanosarcina thermophila]	3.02e-78	113.162	287.746	275.706	174.063	0.410444	1.65311	4.02762
MESMT1_1811	Mes1_gene_1811	2095709	2096653	-	314	K00640	cysE; serine O-acetyltransferase [EC:2.3.1.30]	851303009	serine acetyltransferase [Methanosarcina thermophila]	0	47.5897	30.0419	274.289	161.382	0.173502	0.186154	1.07292
MESMT1_1812	Mes1_gene_1812	2096751	2097677	-	308	K01738	cysK; cysteine synthase A [EC:2.5.1.47]	851303010	cysteine synthase A [Methanosarcina thermophila]	0	52.6251	69.7126	267.61	154.145	0.196649	0.452253	2.2998
MESMT1_1813	Mes1_gene_1813	2098068	2098481	-	137	K07108	K07108	851303011	transcriptional regulator [Methanosarcina thermophila]	1.92e-94	198.846	705.588	227.277	161.867	0.874904	4.35907	4.98233
MESMT1_1814	Mes1_gene_1814	2098735	2099949	+	404	K04487	iscS, NFS1; cysteine desulfurase [EC:2.8.1.7]	851303012	cysteine desulfurase NifS [Methanosarcina thermophila]	0	2.66628	10.1457	282.347	178.578	0.00944326	0.0568138	6.01634
MESMT1_1815	Mes1_gene_1815	2100097	2100486	+	129	K04488	iscU, nifU; nitrogen fixation protein NifU and related proteins	851303013	iron-sulfur cluster assembly scaffold protein NifU [Methanosarcina thermophila]	8.63e-91	5.8634	22.0297	305.146	169.202	0.019215	0.130198	6.77582
MESMT1_1816	Mes1_gene_1816	2100543	2101457	+	304	K03517	nadA; quinolinate synthase [EC:2.5.1.72]	851303014	quinolinate synthetase [Methanosarcina thermophila]	0	5.41484	6.94021	284.263	179.114	0.0190487	0.0387475	2.03413
MESMT1_1817	Mes1_gene_1817	2101802	2103145	+	447	K01740	E2.5.1.49, metY; O-acetylhomoserine (thiol)-lyase [EC:2.5.1.49]	805330149	O-acetylhomoserine sulfhydrylase [Methanosarcina thermophila TM-1]	0	27.9319	47.8051	275.111	166.326	0.10153	0.287418	2.83088
MESMT1_1818	Mes1_gene_1818	2103148	2104707	+	519	K00641	metX; homoserine O-acetyltransferase [EC:2.3.1.31]	851303015	homoserine acetyltransferase [Methanosarcina thermophila]	0	21.9878	20.593	275.674	166.472	0.07976	0.123702	1.55093
MESMT1_1819	Mes1_gene_1819	2104765	2105511	-	248			851303016	arsenite S-adenosylmethyltransferase [Methanosarcina thermophila]	7.84e-176	27.0407	22.0028	283.473	172.896	0.0953907	0.12726	1.33409
MESMT1_1820	Mes1_gene_1820	2105649	2106713	-	354	K03325	TC.ACR3; arsenite transporter, ACR3 family	851303017	arsenical-resistance protein [Methanosarcina thermophila]	0	27.3763	54.0152	285.939	197.52	0.0957417	0.273467	2.8563
MESMT1_1821	Mes1_gene_1821	2106757	2107095	-	112	K03892	arsR; ArsR family transcriptional regulator	851303018	transcriptional regulator [Methanosarcina thermophila]	1.1e-74	12.9289	52.8916	272.574	196.988	0.0474325	0.268502	5.66072
MESMT1_1822	Mes1_gene_1822	2108282	2108800	+	172			851303019	(Fe-S)-binding protein [Methanosarcina thermophila]	1.87e-122	81.8786	262.706	265.454	155.056	0.308448	1.69427	5.49288
MESMT1_1823	Mes1_gene_1823	2108797	2110560	+	587	K03738	E1.2.7.5, aor; aldehyde:ferredoxin oxidoreductase [EC:1.2.7.5]	851303020	aldehyde ferredoxin oxidoreductase [Methanosarcina thermophila]	0	90.7431	183.385	280.683	166.514	0.323294	1.10132	3.40657
MESMT1_1824	Mes1_gene_1824	2110665	2112218	-	517			805330155	Proton/glutamate symport protein / Sodium/glutamate symport protein [Methanosarcina thermophila TM-1]	0	82.0367	40.6238	295.449	183.319	0.277668	0.221602	0.798081
MESMT1_1825	Mes1_gene_1825	2112787	2113305	+	172			851303021	NUDIX hydrolase [Methanosarcina thermophila]	6.39e-122	25.7018	15.8344	276.087	189.394	0.0930932	0.0836055	0.898084
MESMT1_1826	Mes1_gene_1826	2113557	2113811	-	84			851303022	hypothetical protein [Methanosarcina thermophila]	9.98e-49	44.0905	228.523	294.192	231.524	0.14987	0.987036	6.58596
MESMT1_1827	Mes1_gene_1827	2114064	2114882	-	272			851303023	nitroreductase [Methanosarcina thermophila]	0	175.669	63.398	262.469	160.394	0.669295	0.395264	0.590568
MESMT1_1828	Mes1_gene_1828	2114949	2117129	-	726			851303024	RNA helicase [Methanosarcina thermophila]	0	61.9475	64.9125	276.918	178.122	0.223704	0.364427	1.62906
MESMT1_1829	Mes1_gene_1829	2117520	2119427	-	635	K01868	TARS, thrS; threonyl-tRNA synthetase [EC:6.1.1.3]	851303025	threonine--tRNA ligase [Methanosarcina thermophila]	0	43.6452	40.1347	285.627	185.986	0.152805	0.215795	1.41223
MESMT1_1830	Mes1_gene_1830	2119713	2120819	-	368			851303026	AI-2E family transporter [Methanosarcina thermophila]	0	46.4782	57.0275	283.97	202.966	0.163673	0.28097	1.71666
MESMT1_1831	Mes1_gene_1831	2121011	2122750	-	579	K00390	cysH; phosphoadenosine phosphosulfate reductase [EC:1.8.4.8]	851303027	phosphoadenosine phosphosulfate reductase [Methanosarcina thermophila]	0	26.5032	46.8007	277.67	185.099	0.0954489	0.252842	2.64898
MESMT1_1832	Mes1_gene_1832	2123714	2124964	+	416			851303028	geranylgeranyl reductase [Methanosarcina thermophila]	0	27.1141	30.7556	281.896	171.942	0.0961848	0.178872	1.85967
MESMT1_1833	Mes1_gene_1833	2125058	2126311	+	417	K00261	GLUD1_2, gdhA; glutamate dehydrogenase (NAD(P)+) [EC:1.4.1.3]	851303029	glutamate dehydrogenase [Methanosarcina thermophila]	0	249.826	501.637	283.927	179.092	0.879896	2.80101	3.18334
MESMT1_1834	Mes1_gene_1834	2126840	2127016	-	58			805330166	hypothetical protein MSTHT_0361 [Methanosarcina thermophila TM-1]	9.52e-31	44.1411	56.9817	285.48	210.795	0.154621	0.270318	1.74827
MESMT1_1835	Mes1_gene_1835	2127477	2130155	+	892			851303032	histidine kinase [Methanosarcina thermophila]	0	73.9053	73.3429	284.489	194.242	0.259783	0.377585	1.45347
MESMT1_1836	Mes1_gene_1836	2130564	2132276	+	570			851303033	hydantoinase [Methanosarcina thermophila]	0	101.121	115.357	287.409	175.315	0.351835	0.657998	1.87019
MESMT1_1837	Mes1_gene_1837	2132273	2133850	+	525			851303034	histone deacetylase [Methanosarcina thermophila]	0	117.5	206.421	284.908	180.893	0.412415	1.14113	2.76694
MESMT1_1838	Mes1_gene_1838	2134786	2137803	+	1005			940663434	hypothetical protein AAY43_12000 [Methanosarcina sp. 795]	0	51.9022	85.6509	288.339	196.145	0.180004	0.43667	2.4259
MESMT1_1839	Mes1_gene_1839	2138600	2140699	+	699			805330171	surface layer protein B [Methanosarcina thermophila TM-1]	0	447.273	174.5	289.591	190.427	1.5445	0.916359	0.593306
MESMT1_1840	Mes1_gene_1840	2141106	2141696	+	196			919166168	hypothetical protein [Methanosarcina thermophila]	1.94e-136	39.0149	59.4135	282.39	190.013	0.13816	0.312681	2.26319
MESMT1_1841	Mes1_gene_1841	2141916	2144681	+	921			919166169	hypothetical protein [Methanosarcina thermophila]	0	28.2465	67.9299	307.223	198.194	0.0919415	0.342745	3.72786
MESMT1_1842	Mes1_gene_1842	2144727	2145371	+	214			851303036	SAM-dependent methyltransferase [Methanosarcina thermophila]	4.3e-153	44.6118	78.7633	263.08	167.958	0.169575	0.468948	2.76543
MESMT1_1843	Mes1_gene_1843	2145404	2145691	-	95			851303037	hypothetical protein [Methanosarcina thermophila]	1.16e-63	66.1669	35.02	252.658	190.821	0.261883	0.183523	0.700782
MESMT1_1844	Mes1_gene_1844	2145845	2146243	-	132	K00203	fwdD, fmdD; formylmethanofuran dehydrogenase subunit D [EC:1.2.99.5]	851303038	formylmethanofuran dehydrogenase [Methanosarcina thermophila]	3.22e-92	344.346	197.54	282.329	191.311	1.21966	1.03256	0.846591
MESMT1_1845	Mes1_gene_1845	2146243	2147502	-	419	K00201	fwdB, fmdB; formylmethanofuran dehydrogenase subunit B [EC:1.2.99.5]	851303039	formylmethanofuran dehydrogenase subunit B [Methanosarcina thermophila]	0	375.525	180.251	280.239	191.953	1.34002	0.939037	0.700764
MESMT1_1846	Mes1_gene_1846	2147499	2147963	-	154	K11260	fwdG; 4Fe-4S ferredoxin	851303040	tRNA CCA-pyrophosphorylase [Methanosarcina thermophila]	4.22e-108	336.862	166.289	231.179	148.299	1.45714	1.12131	0.769524
MESMT1_1847	Mes1_gene_1847	2148346	2148627	-	93			851303041	ferredoxin:thioredoxin reductase [Methanosarcina thermophila]	1.25e-62	909.555	686.16	278.296	192.39	3.2683	3.5665	1.09124
MESMT1_1848	Mes1_gene_1848	2149968	2152364	+	798	K03388	hdrA; heterodisulfide reductase subunit A [EC:1.8.98.1]	851303042	disulfide reductase [Methanosarcina thermophila]	0	107.96	179.371	271.015	160.618	0.398355	1.11675	2.80341
MESMT1_1849	Mes1_gene_1849	2152361	2153812	+	483	K00205	fwdF, fmdF; 4Fe-4S ferredoxin	851303043	ferredoxin [Methanosarcina thermophila]	0	96.5927	142.267	277.785	163.145	0.347725	0.872028	2.50781
MESMT1_1850	Mes1_gene_1850	2154009	2154434	-	141			851303044	universal stress protein [Methanosarcina thermophila]	6.53e-97	200.849	100.84	280.979	175.545	0.71482	0.574439	0.803614
MESMT1_1851	Mes1_gene_1851	2155172	2156659	-	495			851303045	hypothetical protein [Methanosarcina thermophila]	0	297.879	132.047	279.942	192.502	1.06407	0.685949	0.644644
MESMT1_1852	Mes1_gene_1852	2157571	2159472	+	633	K03330	gatE; glutamyl-tRNA(Gln) amidotransferase subunit E [EC:6.3.5.7]	851303046	glutamyl-tRNA(Gln) amidotransferase subunit E [Methanosarcina thermophila]	0	199.477	163.009	280.616	175.78	0.710854	0.927351	1.30456
MESMT1_1853	Mes1_gene_1853	2159882	2160262	+	126			851303047	response regulator [Methanosarcina thermophila]	2.69e-86	59.0188	83.3372	277.863	199.966	0.212402	0.416758	1.96211
MESMT1_1854	Mes1_gene_1854	2160509	2161990	+	493	K00128	E1.2.1.3; aldehyde dehydrogenase (NAD+) [EC:1.2.1.3]	851303048	aldehyde dehydrogenase [Methanosarcina thermophila]	0	105.567	86.7072	273.154	167.721	0.386473	0.516974	1.33767
MESMT1_1855	Mes1_gene_1855	2162027	2163430	+	467	K00823	puuE; 4-aminobutyrate aminotransferase [EC:2.6.1.19]	919166273	acetylornithine aminotransferase [Methanosarcina thermophila]	0	127.855	51.3494	271.027	173.808	0.471742	0.295437	0.626269
MESMT1_1856	Mes1_gene_1856	2163705	2164205	-	166			851303049	hypothetical protein [Methanosarcina thermophila]	3.85e-114	478.493	216.225	276.069	189.686	1.73324	1.13991	0.657678
MESMT1_1857	Mes1_gene_1857	2164364	2165281	-	305			851303050	hypothetical protein [Methanosarcina thermophila]	0	180.389	70.3961	282.645	190.132	0.638218	0.370249	0.58013
MESMT1_1858	Mes1_gene_1858	2165438	2166292	-	284			805330190	GTP cyclohydrolase III (methanopterin) [Methanosarcina thermophila TM-1]	0	21.6191	11.7962	280.652	183.246	0.077032	0.0643736	0.835673
MESMT1_1859	Mes1_gene_1859	2167022	2168128	+	368	K01956	carA, CPA1; carbamoyl-phosphate synthase small subunit [EC:6.3.5.5]	805330191	Carbamoyl-phosphate synthase small chain [Methanosarcina thermophila TM-1]	0	48.8882	238.233	270.396	173.306	0.180802	1.37464	7.60299
MESMT1_1860	Mes1_gene_1860	2168128	2171400	+	1090	K01955	carB, CPA2; carbamoyl-phosphate synthase large subunit [EC:6.3.5.5]	851303051	carbamoyl phosphate synthase large subunit [Methanosarcina thermophila]	0	52.3416	212.396	278.833	170.461	0.187716	1.24601	6.63771
MESMT1_1861	Mes1_gene_1861	2171679	2172863	+	394	K01940	E6.3.4.5, argG; argininosuccinate synthase [EC:6.3.4.5]	851303052	argininosuccinate synthase [Methanosarcina thermophila]	0	301.359	129.874	269.732	167.406	1.11725	0.775807	0.694388
MESMT1_1862	Mes1_gene_1862	2173185	2175986	+	933			919166170	hypothetical protein [Methanosarcina thermophila]	0	55.6312	71.9897	288.89	221.036	0.192569	0.325693	1.6913
MESMT1_1863	Mes1_gene_1863	2176345	2177547	+	400			851303053	hypothetical protein [Methanosarcina thermophila]	0	25.3447	18.6308	254.572	229.363	0.0995582	0.0812284	0.815888
MESMT1_1864	Mes1_gene_1864	2177565	2178194	+	209			851303054	hypothetical protein [Methanosarcina thermophila]	9.01e-150	48.0939	76.4881	268.249	232.155	0.179288	0.32947	1.83765
MESMT1_1865	Mes1_gene_1865	2178779	2179081	+	100	K07075	K07075	851303055	nucleotidyltransferase [Methanosarcina thermophila]	9.5e-66	133.958	403.135	280.94	205.229	0.476821	1.96431	4.1196
MESMT1_1866	Mes1_gene_1866	2179136	2179429	+	97			851303056	DUF86 domain-containing protein [Methanosarcina thermophila]	1.13e-63	104.355	92.7514	285.083	199.319	0.36605	0.465342	1.27125
MESMT1_1867	Mes1_gene_1867	2179720	2180079	-	119			805330199	hypothetical protein MSTHT_0394 [Methanosarcina thermophila TM-1]	3.89e-81	203.794	128.666	286.886	201.795	0.710365	0.637609	0.897579
MESMT1_1868	Mes1_gene_1868	2180076	2180387	-	103			851303058	hypothetical protein [Methanosarcina thermophila]	1.93e-67	238.811	367.56	303.495	216.379	0.78687	1.69869	2.15879
MESMT1_1869	Mes1_gene_1869	2180823	2181956	-	377			851303059	hypothetical protein [Methanosarcina thermophila]	0	16.4682	28.9878	270.792	176.934	0.060815	0.163833	2.69396
MESMT1_1870	Mes1_gene_1870	2182307	2183416	-	369			851303060	hypothetical protein [Methanosarcina thermophila]	0	44.2925	53.508	283.42	188.181	0.156278	0.284343	1.81947
MESMT1_1871	Mes1_gene_1871	2183999	2185258	+	419			851304999	hypothetical protein [Methanosarcina thermophila]	0	270.566	51.8815	284.39	180.364	0.951388	0.287649	0.302346
MESMT1_1872	Mes1_gene_1872	2185671	2187062	+	463			919166171	hypothetical protein [Methanosarcina thermophila]	0	50.1043	62.2578	282.316	198.883	0.177476	0.313037	1.76383
MESMT1_1873	Mes1_gene_1873	2187158	2187520	-	120			851303061	hypothetical protein [Methanosarcina thermophila]	4e-82	34.6474	49.3946	271.593	177.273	0.127571	0.278637	2.18417
MESMT1_1874	Mes1_gene_1874	2187865	2189388	+	507	K01270	K01270, pepD; dipeptidase D [EC:3.4.13.-]	851303062	aminoacyl-histidine dipeptidase [Methanosarcina thermophila]	0	101.282	67.8953	275.004	170.107	0.368294	0.399133	1.08373
MESMT1_1875	Mes1_gene_1875	2189668	2190174	-	168			805330207	hypothetical protein MSTHT_0402 [Methanosarcina thermophila TM-1]	3.8e-114	22.5515	30.9447	289.175	195.983	0.0779858	0.157895	2.02466
MESMT1_1876	Mes1_gene_1876	2190569	2191612	-	347			851303063	AI-2E family transporter [Methanosarcina thermophila]	0	37.7836	43.2942	286.834	185.656	0.131726	0.233195	1.77031
MESMT1_1877	Mes1_gene_1877	2191730	2191915	-	61			919166172	hypothetical protein [Methanosarcina thermophila]	4.56e-35	4.09808	4.01663	240.451	148.598	0.0170433	0.0270303	1.58598
MESMT1_1878	Mes1_gene_1878	2191903	2192451	-	182			919166173	hypothetical protein [Methanosarcina thermophila]	1.08e-119	12.4958	14.2887	282.529	169.077	0.0442284	0.08451	1.91077
MESMT1_1879	Mes1_gene_1879	2192548	2193075	-	175			851303064	hypothetical protein [Methanosarcina thermophila]	1.46e-122	31.3992	36.0812	311.556	204.427	0.100782	0.176499	1.7513
MESMT1_1880	Mes1_gene_1880	2193226	2194143	-	305			851305002	acid phosphatase [Methanosarcina thermophila]	0	28.0236	15.4627	279.451	152.086	0.100281	0.101671	1.01386
MESMT1_1881	Mes1_gene_1881	2194197	2195687	-	496	K01130	E3.1.6.1, aslA; arylsulfatase [EC:3.1.6.1]	851305003	arylsulfatase [Methanosarcina thermophila]	0	27.7342	16.7858	278.577	157.67	0.0995567	0.106461	1.06935
MESMT1_1882	Mes1_gene_1882	2195715	2196779	-	354	K06871	K06871; uncharacterized protein	851303065	sulfatase maturase [Methanosarcina thermophila]	0	14.6723	12.6269	277.238	161.731	0.052923	0.0780736	1.47523
MESMT1_1883	Mes1_gene_1883	2197185	2197334	-	49						24.1377	14.9419	246.422	180.359	0.0979524	0.082845	0.845768
MESMT1_1884	Mes1_gene_1884	2197652	2198707	-	351			805330215	Putative transport protein [Methanosarcina thermophila TM-1]	0	62.0765	43.5097	287.712	180.54	0.215759	0.240998	1.11697
MESMT1_1885	Mes1_gene_1885	2198812	2199234	-	140			805330216	hypothetical protein MSTHT_0411 [Methanosarcina thermophila TM-1]	1.05e-93	105.867	102.438	282.102	163.923	0.37528	0.624919	1.66521
MESMT1_1886	Mes1_gene_1886	2199738	2200790	-	350			851303066	AI-2E family transporter [Methanosarcina thermophila]	0	28.7741	10.9971	281.26	182.18	0.102304	0.060364	0.590044
MESMT1_1887	Mes1_gene_1887	2201659	2203638	+	659			851303067	glycogen debranching protein [Methanosarcina thermophila]	0	173.814	45.0897	278.005	166.749	0.625221	0.270405	0.432495
MESMT1_1888	Mes1_gene_1888	2203688	2204650	+	320			851303068	glycosidase [Methanosarcina thermophila]	0	223.805	38.0141	276.469	146.909	0.809511	0.25876	0.319649
MESMT1_1889	Mes1_gene_1889	2204911	2205399	+	162			851303069	hypothetical protein [Methanosarcina thermophila]	7.94e-111	81.8358	23.6809	270.383	164.359	0.302666	0.14408	0.476036
MESMT1_1890	Mes1_gene_1890	2205497	2205814	-	105			851303070	PKD domain-containing protein [Methanosarcina thermophila]	2.6e-69	20.3744	63.4325	273.582	163.801	0.0744728	0.387254	5.19994
MESMT1_1891	Mes1_gene_1891	2206571	2206723	+	50			72397513	conserved hypothetical protein [Methanosarcina barkeri str. Fusaro]	3.87e-23	2008.98	4499.65	276.758	159.992	7.25897	28.1243	3.87442
MESMT1_1892	Mes1_gene_1892	2206759	2207244	+	161			851303071	hypothetical protein [Methanosarcina thermophila]	2.04e-111	861.051	580.304	284.661	158.509	3.02483	3.66101	1.21032
MESMT1_1893	Mes1_gene_1893	2207522	2208319	+	265			805330223	hypothetical protein MSTHT_0418 [Methanosarcina thermophila TM-1]	0	19.8202	12.1707	282.401	162.598	0.0701847	0.0748514	1.06649
MESMT1_1894	Mes1_gene_1894	2208729	2208956	+	75			851303072	hypothetical protein [Methanosarcina thermophila]	9.97e-48	1087.37	217.902	261.207	164.606	4.16284	1.32378	0.317999
MESMT1_1895	Mes1_gene_1895	2209745	2209963	+	72			940663399	hypothetical protein AAY43_11730 [Methanosarcina sp. 795]	5.05e-44	1423.55	1472.01	255.247	169.567	5.57713	8.68103	1.55654
MESMT1_1896	Mes1_gene_1896	2210529	2210849	-	106			805330225	hypothetical protein MSTHT_0420 [Methanosarcina thermophila TM-1]	3.96e-69	65.3011	52.3664	289.399	200.968	0.225644	0.26057	1.15478
MESMT1_1897	Mes1_gene_1897	2211295	2211477	+	60			851303074	hypothetical protein [Methanosarcina thermophila]	1.14e-35	85.3878	28.5773	276.183	169.823	0.309171	0.168277	0.544286
MESMT1_1898	Mes1_gene_1898	2211633	2212109	+	158			851303075	universal stress protein [Methanosarcina thermophila]	1.2e-110	75.5051	83.0104	272.027	163.801	0.277565	0.506777	1.8258
MESMT1_1899	Mes1_gene_1899	2212396	2213457	-	353			851303076	isopropanol dehydrogenase [Methanosarcina thermophila]	0	223.397	106.225	277.079	168.36	0.806257	0.63094	0.782554
MESMT1_1900	Mes1_gene_1900	2213873	2214916	-	347	K00549	metE; 5-methyltetrahydropteroyltriglutamate--homocysteine methyltransferase [EC:2.1.1.14]	851303077	5-methyltetrahydropteroyltriglutamate--homocysteine methyltransferase [Methanosarcina thermophila]	0	69.7262	71.5607	278.178	170.45	0.250653	0.419834	1.67496
MESMT1_1901	Mes1_gene_1901	2215084	2215509	-	141	K07397	yhfA; putative redox protein	851303078	hypothetical protein [Methanosarcina thermophila]	2.39e-100	36.2333	92.9483	266.54	177.331	0.13594	0.52415	3.85575
MESMT1_1902	Mes1_gene_1902	2216712	2216969	+	85	K01512	acyP; acylphosphatase [EC:3.6.1.7]	851303079	acylphosphatase [Methanosarcina thermophila]	7.22e-54	212.719	207.043	269.559	171.44	0.789135	1.20767	1.53038
MESMT1_1903	Mes1_gene_1903	2217126	2218682	-	518			851303080	phosphoglycerate mutase [Methanosarcina thermophila]	0	18.9704	29.5095	283.183	180.034	0.0669898	0.163911	2.4468
MESMT1_1904	Mes1_gene_1904	2219067	2219948	+	293	K09116	K09116; hypothetical protein	851303081	hypothetical protein [Methanosarcina thermophila]	0	192.937	91.0573	272.634	174.568	0.707679	0.521616	0.73708
MESMT1_1905	Mes1_gene_1905	2220131	2220319	+	62	K06964	K06964	851303082	RNA-binding protein [Methanosarcina thermophila]	2.61e-35	256.097	551.426	254.823	173.876	1.005	3.17137	3.15559
MESMT1_1906	Mes1_gene_1906	2220946	2221953	+	335	K00150	gap2; glyceraldehyde-3-phosphate dehydrogenase (NAD(P)) [EC:1.2.1.59]	851303083	glyceraldehyde-3-phosphate dehydrogenase [Methanosarcina thermophila]	0	855.065	483.239	290.394	187.395	2.94449	2.57872	0.875775
MESMT1_1907	Mes1_gene_1907	2222090	2222938	+	282	K01092	E3.1.3.25, IMPA, suhB; myo-inositol-1(or 4)-monophosphatase [EC:3.1.3.25]	805330235	Inositol-1-monophosphatase [Methanosarcina thermophila TM-1]	0	213.006	67.7576	272.966	166.342	0.780338	0.407339	0.522003
MESMT1_1908	Mes1_gene_1908	2222940	2223767	+	275	K00858	ppnK, NADK; NAD+ kinase [EC:2.7.1.23]	851303084	inorganic polyphosphate kinase [Methanosarcina thermophila]	0	96.8913	32.4823	267.337	165.507	0.362432	0.196259	0.541507
MESMT1_1909	Mes1_gene_1909	2223821	2223946	-	41			851303085	hypothetical protein [Methanosarcina thermophila]	6.39e-21	24.1982	32.6112	257.044	178.018	0.0941403	0.18319	1.94593
MESMT1_1910	Mes1_gene_1910	2224239	2225456	+	405	K10977	aksA; methanogen homocitrate synthase [EC:2.3.3.14 2.3.3.-]	851303086	trans-homoaconitate synthase [Methanosarcina thermophila]	0	376.115	146.597	278.518	171.832	1.35041	0.853144	0.631765
MESMT1_1911	Mes1_gene_1911	2225616	2227904	-	762			851303087	dTDP-D-glucose 4,6-dehydratase [Methanosarcina thermophila]	0	10.6561	21.215	275.123	177.51	0.038732	0.119514	3.08567
MESMT1_1912	Mes1_gene_1912	2228325	2228489	-	54			851243072	hypothetical protein [Methanosarcina lacustris]	7.91e-16	76.2242	998.389	266.316	210.784	0.286217	4.73654	16.5488
MESMT1_1913	Mes1_gene_1913	2228539	2228703	-	54						5.77456	412.033	267.919	197.837	0.0215534	2.08269	96.6291
MESMT1_1914	Mes1_gene_1914	2229454	2230653	+	399	K08303	K08303; putative protease [EC:3.4.-.-]	851303088	peptidase U32 [Methanosarcina thermophila]	0	13.9744	23.658	271.208	179.689	0.0515266	0.131661	2.5552
MESMT1_1915	Mes1_gene_1915	2231120	2232085	+	321	K01499	mch; methenyltetrahydromethanopterin cyclohydrolase [EC:3.5.4.27]	851303090	methenyltetrahydromethanopterin cyclohydrolase [Methanosarcina thermophila]	0	63.7174	53.7505	283.597	194.467	0.224676	0.276399	1.23021
MESMT1_1916	Mes1_gene_1916	2232291	2232758	+	155			851303091	hypothetical protein [Methanosarcina thermophila]	9.89e-109	168.573	133.296	271.534	198.184	0.620816	0.672586	1.08339
MESMT1_1917	Mes1_gene_1917	2232918	2233277	+	119			851303092	4-carboxymuconolactone decarboxylase [Methanosarcina thermophila]	1.36e-81	526.688	1721.43	274.878	227.237	1.91608	7.57546	3.95362
MESMT1_1918	Mes1_gene_1918	2233531	2234025	+	164			851305008	hypothetical protein [Methanosarcina thermophila]	1.32e-103	60.0554	99.6125	255.307	215.425	0.235229	0.4624	1.96575
MESMT1_1919	Mes1_gene_1919	2234118	2235149	-	343	K07055	TRM12, TYW2; tRNA wybutosine-synthesizing protein 2 [EC:2.1.1.-]	851303093	methyltransferase [Methanosarcina thermophila]	0	26.0359	50.313	274.238	195.159	0.0949389	0.257805	2.71548
[truncated: 853 more rows]
