# Supplementary material for: Non-autotrophic methanogens dominate in anaerobic digesters
Source: Sci Rep. 2017 May 4;7:1510. doi: 10.1038/s41598-017-01752-x (PMC5431450; doi:10.1038/s41598-017-01752-x)
Supplement: Supplementary file 10 — Supplementary Data 9 [file 41598_2017_1752_MOESM10_ESM.xls]

## Sheet: Table S12
Supplementary Data 9. Annotation and expression of Met2 genes.
Locus_tag	ORF ID	Start	End	Strand	Amino acid length	KO	KO Description	Best-hit sequence in nr			RNA-RPKM		DNA-RPKM		mRNA/DNA ratio		Fold change (day 200/day 122)
								gi	Function [taxonomy]	E-value	Day 122	Day 200	Day122	Day200	Day 122	Day 200
METMT2_0001	Met2_gene_1	26	3352	-	1108	K02322	DPB1; DNA polymerase II large subunit [EC:2.7.7.7]	973021238	DNA polymerase II large subunit [Methanobacteriaceae archaeon 41_258]	0	35.569	26.0483	229.566	358.583	0.15494	0.0726425	0.468843
METMT2_0002	Met2_gene_2	3471	3629	+	52			973021239	Preprotein translocase subunit SecG [Methanobacteriaceae archaeon 41_258]	2.97e-29	378.724	239.634	209.407	328.89	1.80855	0.728614	0.402872
METMT2_0003	Met2_gene_3	3646	5004	+	452	K01756	purB, ADSL; adenylosuccinate lyase [EC:4.3.2.2]	973021240	Adenylosuccinate lyase [Methanobacteriaceae archaeon 41_258]	0	201.918	90.157	237.422	374.63	0.850463	0.240656	0.282971
METMT2_0004	Met2_gene_4	5029	7413	-	794	K17686	copA, ATP7; Cu+-exporting ATPase [EC:3.6.3.54]	973021241	Heavy-metal transporting CPx-type ATPase [Methanobacteriaceae archaeon 41_258]	0	29.0835	27.4091	236.779	381.441	0.12283	0.0718567	0.585011
METMT2_0005	Met2_gene_5	7419	8633	-	404			973021242	Aryldialkylphosphatase related protein [Methanobacteriaceae archaeon 41_258]	0	19.9187	29.5148	234.75	379.291	0.0848505	0.0778158	0.917093
METMT2_0006	Met2_gene_6	8921	10933	-	670			693276039	hypothetical protein BRM9_1231 [Methanobacterium formicicum]	0	245.561	193.547	231.223	386.986	1.06201	0.500138	0.470935
METMT2_0007	Met2_gene_7	11200	11598	-	132	K09128	K09128; hypothetical protein	973021243	hypothetical protein XD44_0451 [Methanobacteriaceae archaeon 41_258]	4.22e-69	9.55191	19.6604	223.431	355.926	0.042751	0.0552371	1.29207
METMT2_0008	Met2_gene_8	11610	12839	-	409	K06176	truD, PUS7; tRNA pseudouridine13 synthase [EC:5.4.99.27]	973021244	putative tRNA pseudouridine synthase D [Methanobacteriaceae archaeon 41_258]	0	18.1265	19.7403	229.756	365.41	0.0788945	0.0540222	0.684741
METMT2_0009	Met2_gene_9	13109	13369	-	86						135.072	67.267	234.348	369.491	0.576372	0.182053	0.315861
METMT2_0010	Met2_gene_10	14269	15375	+	368			410601417	hypothetical protein B655_0006 [Methanobacterium sp. Maddingley MBC34]	2.06e-76	185.913	153.535	208.964	363.914	0.889689	0.4219	0.474211
METMT2_0011	Met2_gene_11	15468	16817	-	449			890702180	coenzyme F390 synthetase [Methanothermobacter marburgensis]	0	66.2021	36.2479	231.672	380.574	0.285758	0.0952452	0.333307
METMT2_0012	Met2_gene_12	17218	18981	+	587			973020575	Transglutaminase domain protein, partial [Methanobacteriaceae archaeon 41_258]	1.25e-147	286.489	124.939	200.966	338.104	1.42556	0.369529	0.259216
METMT2_0013	Met2_gene_13	18996	19913	-	305	K03639	MOCS1, moaA; molybdenum cofactor biosynthesis protein	973020574	putative cyclic pyranopterin monophosphate synthase [Methanobacteriaceae archaeon 41_258]	0	63.5202	41.9121	238.748	397.254	0.266056	0.105505	0.396551
METMT2_0014	Met2_gene_14	19910	20596	-	228	K03753	mobB; molybdopterin-guanine dinucleotide biosynthesis protein B	973020573	Molybdopterin-guanine dinucleotide biosynthesis protein B [Methanobacteriaceae archaeon 41_258]	8.38e-126	72.6737	50.0237	237.759	410.261	0.305662	0.121932	0.39891
METMT2_0015	Met2_gene_15	20672	23335	+	887	K00123	E1.2.1.2A; formate dehydrogenase, alpha subunit [EC:1.2.1.2]	973020572	putative formate dehydrogenase, alpha chain [Methanobacteriaceae archaeon 41_258]	0	10.086	8.55344	232.407	396.652	0.0433978	0.0215641	0.496893
METMT2_0016	Met2_gene_16	23434	23889	+	151	K00204	fwdH; 4Fe-4S ferredoxin	973020571	Tungsten formylmethanofuran dehydrogenase, subunit H [Methanobacteriaceae archaeon 41_258]	9.01e-98	478.909	340.78	225.531	385.3	2.12347	0.884453	0.416512
METMT2_0017	Met2_gene_17	23889	24944	+	351	K00205	fwdF, fmdF; 4Fe-4S ferredoxin	973020570	Tungsten formylmethanofuran dehydrogenase, subunit F [Methanobacteriaceae archaeon 41_258]	0	564.283	363.642	249.138	406.305	2.26494	0.894998	0.395152
METMT2_0018	Met2_gene_18	24960	25208	+	82	K11260	fwdG; 4Fe-4S ferredoxin	973020569	Tungsten formylmethanofuran dehydrogenase, subunit G [Methanobacteriaceae archaeon 41_258]	1.52e-47	500.508	462.058	237.377	394.525	2.1085	1.17117	0.555455
METMT2_0019	Met2_gene_19	25205	25600	+	131	K00203	fwdD, fmdD; formylmethanofuran dehydrogenase subunit D [EC:1.2.99.5]	973020568	Tungsten formylmethanofuran dehydrogenase, subunit D [Methanobacteriaceae archaeon 41_258]	1.38e-74	535.109	409.392	238.189	383.97	2.24658	1.06621	0.474593
METMT2_0020	Met2_gene_20	25613	27325	+	570	K00200	fwdA, fmdA; formylmethanofuran dehydrogenase subunit A [EC:1.2.99.5]	3355646	tungsten formylmethanofuran dehydrogenase subunit fwdA [Methanothermobacter wolfeii]	0	511.944	380.089	239.501	392.406	2.13755	0.96861	0.453141
METMT2_0021	Met2_gene_21	27322	28134	+	270	K00202	fwdC, fmdC; formylmethanofuran dehydrogenase subunit C [EC:1.2.99.5]	973020209	Tungsten-containing formylmethanofuran dehydrogenase 2 subunit C [Methanobacteriaceae archaeon 41_258]	6.54e-177	543.086	396.98	248.002	398.078	2.18984	0.997242	0.455394
METMT2_0022	Met2_gene_22	28150	29448	+	432	K00201	fwdB, fmdB; formylmethanofuran dehydrogenase subunit B [EC:1.2.99.5]	973020208	Tungsten formylmethanofuran dehydrogenase, subunit B [Methanobacteriaceae archaeon 41_258]	0	583.271	446.876	234.147	377.224	2.49104	1.18464	0.475562
METMT2_0023	Met2_gene_23	29663	29848	+	61			499179645	MULTISPECIES: NrdH-redoxin [Methanothermobacter]	2.2e-22	12.2942	26.1081	236.866	420.384	0.0519037	0.0621054	1.19655
METMT2_0024	Met2_gene_24	30314	30607	-	97			973020207	Uncharacterized protein XD44_1243 [Methanobacteriaceae archaeon 41_258]	1.86e-47	365.565	240.137	246.993	466.52	1.48006	0.514741	0.347784
METMT2_0025	Met2_gene_25	30627	32312	-	561	K09720	K09720; hypothetical protein	973020206	hypothetical protein XD44_1242, partial [Methanobacteriaceae archaeon 41_258]	0	44.871	33.6768	231.518	410.076	0.193812	0.0821233	0.423727
METMT2_0026	Met2_gene_26	32942	33508	-	188			973020798	Uncharacterized protein XD44_0814 [Methanobacteriaceae archaeon 41_258]	6.5e-91	14.1156	11.1998	223.921	384.655	0.0630383	0.0291166	0.461886
METMT2_0027	Met2_gene_27	33543	35684	-	713	K01952	purL, PFAS; phosphoribosylformylglycinamidine synthase [EC:6.3.5.3]	973020797	Phosphoribosylformylglycinamidine synthase 2 [Methanobacteriaceae archaeon 41_258]	0	50.9763	41.1564	231.017	366.959	0.220661	0.112155	0.508271
METMT2_0028	Met2_gene_28	35698	38814	-	1038	K01870	IARS, ileS; isoleucyl-tRNA synthetase [EC:6.1.1.5]	973020796	Isoleucine--tRNA ligase [Methanobacteriaceae archaeon 41_258]	0	56.4896	57.6439	242.089	407.329	0.233342	0.141517	0.606478
METMT2_0029	Met2_gene_29	38852	40057	-	401	K00789	metK; S-adenosylmethionine synthetase [EC:2.5.1.6]	973020795	S-adenosylmethionine synthase [Methanobacteriaceae archaeon 41_258]	0	67.7865	50.7974	235.177	397.748	0.288236	0.127713	0.443084
METMT2_0030	Met2_gene_30	40157	40510	+	117	K09005	K09005; hypothetical protein	973020794	hypothetical protein XD44_0810 [Methanobacteriaceae archaeon 41_258]	1.38e-66	13.996	10.5522	210.911	371.123	0.0663596	0.0284331	0.42847
METMT2_0031	Met2_gene_31	40501	41193	-	230	K18853	dmrX; dihydromethanopterin reductase (acceptor) [EC:1.5.99.15]	973020793	Uncharacterized protein XD44_0809 [Methanobacteriaceae archaeon 41_258]	3.43e-146	30.5227	28.5685	219.674	355.551	0.138946	0.08035	0.578284
METMT2_0032	Met2_gene_32	41207	42478	-	423	K00600	glyA, SHMT; glycine hydroxymethyltransferase [EC:2.1.2.1]	973020792	Serine hydroxymethyltransferase [Methanobacteriaceae archaeon 41_258]	0	44.6439	46.106	229.066	370.795	0.194895	0.124344	0.638004
METMT2_0033	Met2_gene_33	42665	43345	-	226			973019827	hypothetical protein XD44_1489, partial [Methanobacteriaceae archaeon 41_258]	7.72e-135	334.111	143.714	236.409	407.902	1.41327	0.352324	0.249297
METMT2_0034	Met2_gene_34	43386	45362	-	658	K03388	hdrA; heterodisulfide reductase subunit A [EC:1.8.98.1]	973019826	CoB--CoM heterodisulfide reductase iron-sulfur subunit A [Methanobacteriaceae archaeon 41_258]	0	1313.39	835.709	244.046	411.721	5.38175	2.0298	0.377163
METMT2_0035	Met2_gene_35	45562	45729	-	55	K07088	K07088	973019825	putative transporter protein, partial [Methanobacteriaceae archaeon 41_258]	3.83e-23	6.80573	2.22349	162.74	329.734	0.0418198	0.00674328	0.161246
METMT2_0036	Met2_gene_36	45662	45898	+	78						5.62837	0	175.853	351.344	0.0320061	0	0
METMT2_0037	Met2_gene_37	46510	47445	-	311	K04483	radA; DNA repair protein RadA	973019628	DNA repair and recombination protein RadA [Methanobacteriaceae archaeon 41_258]	0	132.944	84.6067	248.429	424.239	0.53514	0.199432	0.372672
METMT2_0038	Met2_gene_38	47470	49836	-	788	K07466	RFA1, RPA1, rpa; replication factor A1	503061573	replication protein A [Methanothermobacter marburgensis]	0	126.879	80.801	278.263	509.338	0.455969	0.158639	0.347917
METMT2_0039	Met2_gene_39	49941	51779	-	612	K00335	nuoF; NADH-quinone oxidoreductase subunit F [EC:1.6.5.3]	973020023	NADP-reducing hydrogenase, subunit C [Methanobacteriaceae archaeon 41_258]	0	15.9578	15.4375	230.693	385.61	0.069173	0.040034	0.578751
METMT2_0040	Met2_gene_40	51789	52235	-	148	K00334	nuoE; NADH-quinone oxidoreductase subunit E [EC:1.6.5.3]	973020022	NADP-reducing hydrogenase, subunit A [Methanobacteriaceae archaeon 41_258]	6.14e-88	52.8624	56.8259	225.313	430.668	0.234617	0.131948	0.562398
METMT2_0041	Met2_gene_41	52329	53078	+	249	K02379	fdhD; FdhD protein	973020021	Protein FdhD-like protein, partial [Methanobacteriaceae archaeon 41_258]	8.02e-129	7.62242	4.98062	219.734	401.785	0.0346894	0.0123962	0.35735
METMT2_0042	Met2_gene_42	53144	53728	-	194	K08094	hxlB; 6-phospho-3-hexuloisomerase [EC:5.3.1.27]	973020517	hypothetical protein XD44_1029 [Methanobacteriaceae archaeon 41_258]	1.52e-112	30.62	28.7344	226.917	394.004	0.134939	0.0729292	0.540459
METMT2_0043	Met2_gene_43	53828	54676	+	282			973020516	putative transcriptional regulator [Methanobacteriaceae archaeon 41_258]	2.34e-171	52.9709	25.0791	236.552	436.416	0.22393	0.0574661	0.256626
METMT2_0044	Met2_gene_44	54794	55720	+	308			973020515	PfkB domain protein [Methanobacteriaceae archaeon 41_258]	0	51.5973	50.7733	218.756	343.425	0.235867	0.147844	0.626811
METMT2_0045	Met2_gene_45	55738	57039	+	433	K03147	thiC; thiamine biosynthesis protein ThiC	973020514	Phosphomethylpyrimidine synthase 1 [Methanobacteriaceae archaeon 41_258]	0	59.7148	64.553	238.835	363.498	0.250025	0.177588	0.710281
METMT2_0046	Met2_gene_46	57076	58653	+	525	K04566	lysK; lysyl-tRNA synthetase, class I [EC:6.1.1.6]	973020513	Lysine--tRNA ligase [Methanobacteriaceae archaeon 41_258]	0	96.6086	96.109	232.967	407.989	0.414688	0.235568	0.568059
METMT2_0047	Met2_gene_47	58653	59141	+	162			973020512	hypothetical protein XD44_1024 [Methanobacteriaceae archaeon 41_258]	1.02e-77	56.5057	37.4311	237.396	399.123	0.238023	0.0937832	0.39401
METMT2_0048	Met2_gene_48	59148	60221	+	357			973020511	hypothetical protein XD44_1023, partial [Methanobacteriaceae archaeon 41_258]	0	26.0823	25.0422	226.753	375.818	0.115025	0.066634	0.579299
METMT2_0049	Met2_gene_49	61103	61612	-	169	K06974	K06974	973020346	Peptidase zinc-dependent [Methanobacteriaceae archaeon 41_258]	1.8e-86	45.9587	49.0738	230.71	428.535	0.199206	0.114515	0.574859
METMT2_0050	Met2_gene_50	61637	63952	-	771	K00527	nrdD; ribonucleoside-triphosphate reductase [EC:1.17.4.2]	973020345	Anaerobic ribonucleoside-triphosphate reductase [Methanobacteriaceae archaeon 41_258]	0	172.13	81.9351	245.332	408.972	0.701619	0.200344	0.285545
METMT2_0051	Met2_gene_51	64347	65603	+	418	K01703	leuC; 3-isopropylmalate/(R)-2-methylmalate dehydratase large subunit [EC:4.2.1.33 4.2.1.35]	973019706	3-isopropylmalate dehydratase large subunit 1 [Methanobacteriaceae archaeon 41_258]	0	92.4757	45.7647	233.364	379.643	0.396272	0.120547	0.304202
METMT2_0052	Met2_gene_52	65616	66092	+	158	K01704	leuD; 3-isopropylmalate/(R)-2-methylmalate dehydratase small subunit [EC:4.2.1.33 4.2.1.35]	973019707	3-isopropylmalate dehydratase small subunit 2 [Methanobacteriaceae archaeon 41_258]	1.4e-96	63.1207	28.1922	231.63	350.484	0.272506	0.0804378	0.295178
METMT2_0053	Met2_gene_53	66099	67088	+	329	K00052	leuB; 3-isopropylmalate dehydrogenase [EC:1.1.1.85]	503061576	3-isopropylmalate dehydrogenase [Methanothermobacter marburgensis]	1.47e-176	67.5624	39.2413	237.863	372.604	0.284039	0.105316	0.370782
METMT2_0054	Met2_gene_54	67085	68269	+	394	K11717	sufS; cysteine desulfurase / selenocysteine lyase [EC:2.8.1.7 4.4.1.16]	503061577	cysteine desulfurase [Methanothermobacter marburgensis]	0	48.7256	39.7189	223.307	381.694	0.2182	0.104059	0.476899
METMT2_0055	Met2_gene_55	68391	68807	+	138	K00794	ribH, RIB4; 6,7-dimethyl-8-ribityllumazine synthase [EC:2.5.1.78]	973020055	6,7-dimethyl-8-ribityllumazine synthase [Methanobacteriaceae archaeon 41_258]	2.06e-91	153.545	112.87	221.01	358.773	0.694743	0.3146	0.45283
METMT2_0056	Met2_gene_56	68816	69757	+	313			973020056	putative DNA-binding protein [Methanobacteriaceae archaeon 41_258]	0	61.6995	35.6892	233.629	339.261	0.264092	0.105197	0.398334
METMT2_0057	Met2_gene_57	69738	71372	-	544			973020057	Dolichyl-phosphate mannoosyltransferase related protein [Methanobacteriaceae archaeon 41_258]	0	31.8184	17.8206	224.634	366.122	0.141645	0.0486739	0.343632
METMT2_0058	Met2_gene_58	71664	72674	+	336	K01588	purE; 5-(carboxyamino)imidazole ribonucleotide mutase [EC:5.4.99.18]	973020432	putative N5-carboxyaminoimidazole ribonucleotide mutase, partial [Methanobacteriaceae archaeon 41_258]	0	29.781	19.2131	227.782	337.888	0.130743	0.0568623	0.434916
METMT2_0059	Met2_gene_59	72691	73959	+	422			973020431	UbiD-related decarboxylase [Methanobacteriaceae archaeon 41_258]	0	29.5827	20.6054	238.958	371.567	0.123799	0.0554554	0.447948
METMT2_0060	Met2_gene_60	73956	74960	-	334	K04069	pflA, pflC, pflE; pyruvate formate lyase activating enzyme [EC:1.97.1.4]	973020430	putative glycyl radical-activating enzyme [Methanobacteriaceae archaeon 41_258]	0	66.9332	31.9652	236.464	389.857	0.283059	0.0819922	0.289665
METMT2_0061	Met2_gene_61	74957	75976	-	339	K00946	thiL; thiamine-monophosphate kinase [EC:2.7.4.16]	973020429	Thiamine-monophosphate kinase [Methanobacteriaceae archaeon 41_258]	0	31.3864	17.2124	225.547	348.348	0.139157	0.0494117	0.355079
METMT2_0062	Met2_gene_62	75977	76399	-	140	K03795	cbiX; sirohydrochlorin cobaltochelatase [EC:4.99.1.3]	973020428	Sirohydrochlorin cobaltochelatase [Methanobacteriaceae archaeon 41_258]	5.19e-81	82.4411	79.478	225.024	350.64	0.366366	0.226665	0.618685
METMT2_0063	Met2_gene_63	76371	76769	-	132	K07068	K07068	973020427	Uncharacterized protein XD44_1090 [Methanobacteriaceae archaeon 41_258]	1.67e-83	116.533	88.0035	210.868	339.828	0.552637	0.258965	0.468598
METMT2_0064	Met2_gene_64	77217	78104	+	295			973020426	Uncharacterized protein XD44_1089 [Methanobacteriaceae archaeon 41_258]	9.03e-153	2.57514	3.36529	232.623	407.379	0.01107	0.00826082	0.746234
METMT2_0065	Met2_gene_65	78101	78937	+	278			973020425	hypothetical protein XD44_1088, partial [Methanobacteriaceae archaeon 41_258]	1.06e-95	13.2049	8.92585	227.567	402.291	0.0580265	0.0221875	0.382369
METMT2_0066	Met2_gene_66	78980	80305	-	441	K07244	K07244; mgtE-like transporter	973021618	putative transporter protein [Methanobacteriaceae archaeon 41_258]	0	8.91007	9.0147	224.984	377.631	0.0396032	0.0238717	0.602773
METMT2_0067	Met2_gene_67	80341	80925	-	194			973021617	hypothetical protein XD44_0141 [Methanobacteriaceae archaeon 41_258]	1.29e-122	38.7636	22.349	224.676	327.749	0.172531	0.0681893	0.395229
METMT2_0068	Met2_gene_68	80937	81992	-	351	K05934	E2.1.1.131, cobJ, cbiH; precorrin-3B C17-methyltransferase [EC:2.1.1.131]	973021616	Precorrin-3 methyltransferase [Methanobacteriaceae archaeon 41_258]	0	15.3387	7.78222	227.842	382.972	0.0673216	0.0203206	0.301844
METMT2_0069	Met2_gene_69	82001	82492	-	163			973021615	Uncharacterized protein XD44_0139 [Methanobacteriaceae archaeon 41_258]	3.09e-81	86.7593	59.2208	228.962	389.552	0.378925	0.152023	0.401195
METMT2_0070	Met2_gene_70	82689	84122	+	477	K02323	DPB2; DNA polymerase II small subunit [EC:2.7.7.7]	973021614	putative DNA polymerase II, small subunit [Methanobacteriaceae archaeon 41_258]	0	48.1052	33.8641	235.139	412.92	0.204583	0.0820112	0.400871
METMT2_0071	Met2_gene_71	84152	84718	+	188	K01628	fucA; L-fuculose-phosphate aldolase [EC:4.1.2.17]	973021613	Fuculose-1-phosphate aldolase, class II aldolase/adducin family [Methanobacteriaceae archaeon 41_258]	1.22e-100	26.5508	22.3996	220.17	377.068	0.120592	0.0594048	0.492608
METMT2_0072	Met2_gene_72	84722	84982	-	86	K09721	K09721; hypothetical protein	973021612	hypothetical protein XD44_0136 [Methanobacteriaceae archaeon 41_258]	3.36e-47	194.211	60.111	218.182	391.578	0.890135	0.153509	0.172456
METMT2_0073	Met2_gene_73	85017	86033	-	338	K02189	cbiG; cobalt-precorrin 5A hydrolase [EC:3.7.1.12]	973021611	Cobalamin (Vitamin B12) biosynthesis CbiG protein [Methanobacteriaceae archaeon 41_258]	1.42e-162	5.80863	6.24414	232.023	426.101	0.0250347	0.0146541	0.585353
METMT2_0074	Met2_gene_74	86051	86671	-	206	K02227	cbiB, cobD; adenosylcobinamide-phosphate synthase [EC:6.3.1.10]	973021610	putative cobalamin biosynthesis protein CobD [Methanobacteriaceae archaeon 41_258]	1.23e-110	3.37547	6.01525	221.853	381.129	0.0152149	0.0157827	1.03732
METMT2_0075	Met2_gene_75	86625	86870	+	81						9.29564	6.07393	201.294	397.671	0.0461795	0.0152738	0.330748
METMT2_0076	Met2_gene_76	87035	87505	+	156			973021609	Uncharacterized protein XD44_0133 [Methanobacteriaceae archaeon 41_258]	1.19e-97	68.7798	60.2751	227.185	440.005	0.302748	0.136987	0.452479
METMT2_0077	Met2_gene_77	89420	90565	+	381	K10725	cdc6A; archaeal cell division control protein 6	973021607	ORC1-type DNA replication protein 1 [Methanobacteriaceae archaeon 41_258]	0	16.1295	17.6017	229.291	413.082	0.070345	0.0426106	0.605738
METMT2_0078	Met2_gene_78	90569	91483	-	304	K00609	pyrB, PYR2; aspartate carbamoyltransferase catalytic subunit [EC:2.1.3.2]	973021606	Aspartate carbamoyltransferase [Methanobacteriaceae archaeon 41_258]	0	37.4873	31.4351	240.85	404.073	0.155646	0.0777956	0.499823
METMT2_0079	Met2_gene_79	91494	92225	-	243	K07442	TRM61, GCD14; tRNA (adenine57-N1/adenine58-N1)-methyltransferase [EC:2.1.1.219 2.1.1.220]	973021605	Protein-L-isoaspartate methyltransferase-like protein [Methanobacteriaceae archaeon 41_258]	3.92e-148	35.665	38.2732	224.273	384.58	0.159025	0.0995195	0.625811
METMT2_0080	Met2_gene_80	92230	94431	-	733	K10896	FANCM; fanconi anemia group M protein	973021604	ATP-dependent RNA helicase, eIF-4A family [Methanobacteriaceae archaeon 41_258]	0	32.5389	33.5887	241.56	420.297	0.134703	0.0799164	0.593278
METMT2_0081	Met2_gene_81	94495	95670	-	391	K09123	K09123; hypothetical protein	973021603	Uncharacterized protein XD44_0127 [Methanobacteriaceae archaeon 41_258]	0	12.3151	7.94105	238.361	392.304	0.051666	0.020242	0.391787
METMT2_0082	Met2_gene_82	95672	97027	-	451	K07463	K07463; archaea-specific RecJ-like exonuclease	973021602	putative single-stranded-DNA-specific exonuclease [Methanobacteriaceae archaeon 41_258]	0	23.6093	17.355	229.061	373.355	0.10307	0.0464841	0.450997
METMT2_0083	Met2_gene_83	96993	97394	-	133	K02956	RP-S15, MRPS15, rpsO; small subunit ribosomal protein S15	973021601	30S ribosomal protein S15/S13e [Methanobacteriaceae archaeon 41_258]	5.89e-81	46.4551	56.6825	222.507	375.254	0.20878	0.151051	0.723493
METMT2_0084	Met2_gene_84	97401	97952	-	183	K02428	rdgB; dITP/XTP pyrophosphatase [EC:3.6.1.19]	973021600	Non-canonical purine NTP pyrophosphatase [Methanobacteriaceae archaeon 41_258]	5.81e-118	168.467	179.33	226.652	365.923	0.743282	0.490074	0.659338
METMT2_0085	Met2_gene_85	97982	99601	-	539	K15904	K15904; bifunctional tRNA threonylcarbamoyladenosine biosynthesis protein [EC:2.7.11.1]	973021599	putative bifunctional tRNA threonylcarbamoyladenosine biosynthesis protein [Methanobacteriaceae archaeon 41_258]	0	51.9924	35.0488	237.693	382.906	0.218738	0.0915337	0.418463
METMT2_0086	Met2_gene_86	99674	100744	+	356			973021598	hypothetical protein XD44_0122 [Methanobacteriaceae archaeon 41_258]	0	19.0383	10.8123	224.726	373.496	0.0847177	0.0289488	0.34171
METMT2_0087	Met2_gene_87	101389	102222	-	277	K06153	E3.6.1.27, bacA; undecaprenyl-diphosphatase [EC:3.6.1.27]	973021596	Undecaprenyl-diphosphatase [Methanobacteriaceae archaeon 41_258]	5.19e-168	5.71225	14.3327	212.794	379.598	0.026844	0.0377577	1.40656
METMT2_0088	Met2_gene_88	102278	103198	-	306	K00826	E2.6.1.42, ilvE; branched-chain amino acid aminotransferase [EC:2.6.1.42]	973021595	Branched chain amino acid aminotransferase apoenzyme [Methanobacteriaceae archaeon 41_258]	0	17.3801	24.3353	231.666	395.181	0.0750223	0.0615801	0.820823
METMT2_0089	Met2_gene_89	103502	104143	+	213			973021594	hypothetical protein XD44_0118 [Methanobacteriaceae archaeon 41_258]	2.28e-75	959.63	826.807	207.003	342.202	4.63583	2.41613	0.521186
METMT2_0090	Met2_gene_90	104281	105009	-	242			499179026	MULTISPECIES: nitroreductase [Methanothermobacter]	3.79e-109	97.2408	50.2162	209.141	400.293	0.464953	0.125449	0.269809
METMT2_0091	Met2_gene_91	105321	105734	-	137	K07006	K07006	973020501	Pyridoxamine 5'-phosphate oxidase-related FMN-binding protein [Methanobacteriaceae archaeon 41_258]	5.39e-82	317.141	243.617	245.717	426.827	1.29067	0.570764	0.442222
METMT2_0092	Met2_gene_92	105838	106824	-	328			973020502	hypothetical protein XD44_1034 [Methanobacteriaceae archaeon 41_258]	2.8e-178	24.5199	20.4372	236.07	438.786	0.103867	0.0465767	0.448426
METMT2_0093	Met2_gene_93	106827	107177	-	116	K01759	E4.4.1.5, GLO1, gloA; lactoylglutathione lyase [EC:4.4.1.5]	410597359	lactoylglutathione lyase family protein [Methanobacterium sp. Maddingley MBC34]	2.7e-61	61.8915	32.9913	219.003	413.979	0.282606	0.0796931	0.281994
METMT2_0094	Met2_gene_94	107357	108166	-	269			973020503	Uncharacterized protein conserved in archaea [Methanobacteriaceae archaeon 41_258]	5.85e-135	15.5272	11.9904	223.882	411.203	0.0693541	0.0291593	0.420441
METMT2_0095	Met2_gene_95	108372	109280	+	302	K01301	E3.4.17.21; glutamate carboxypeptidase II [EC:3.4.17.21]	19886894	Predicted aminopeptidase [Methanopyrus kandleri AV19]	4.52e-141	89.3056	78.49	224.34	359.674	0.398081	0.218225	0.548193
METMT2_0096	Met2_gene_96	109393	110169	+	258			973020506	Stomatin-like protein [Methanobacteriaceae archaeon 41_258]	3.24e-169	205.521	152.88	240.819	404.055	0.853425	0.378364	0.443348
METMT2_0097	Met2_gene_97	110155	111564	-	469	K04034	bchE; anaerobic magnesium-protoporphyrin IX monomethyl ester cyclase [EC:4.-.-.-]	973020507	putative Fe-S oxidoreductase, partial [Methanobacteriaceae archaeon 41_258]	0	180.695	252.475	234.061	384.905	0.771998	0.655941	0.849666
METMT2_0098	Met2_gene_98	111584	113056	-	490			973019920	Radical SAM domain protein [Methanobacteriaceae archaeon 41_258]	0	1005.46	720.212	227.836	357.109	4.41307	2.01678	0.457002
METMT2_0099	Met2_gene_99	113063	113653	-	196			973019921	hypothetical protein XD44_1433 [Methanobacteriaceae archaeon 41_258]	1.73e-107	3261.46	2671.71	248.366	421.569	13.1317	6.33754	0.482615
METMT2_0100	Met2_gene_100	113763	114308	-	181	K00762	pyrE; orotate phosphoribosyltransferase [EC:2.4.2.10]	973019922	Orotate phosphoribosyltransferase [Methanobacteriaceae archaeon 41_258]	2.91e-90	27.921	20.5245	233.565	377.207	0.119543	0.0544119	0.455168
METMT2_0101	Met2_gene_101	114476	114709	-	77			973019923	Uncharacterized protein XD44_1435 [Methanobacteriaceae archaeon 41_258]	2.69e-40	368.091	106.956	232.695	430.758	1.58186	0.248297	0.156965
METMT2_0102	Met2_gene_102	114908	116485	-	525	K03307	TC.SSS; solute:Na+ symporter, SSS family	503060277	sodium:solute symporter [Methanothermobacter marburgensis]	0	5.67576	4.26099	222.971	358.095	0.0254552	0.0118991	0.467451
METMT2_0103	Met2_gene_103	116585	117883	+	432	K01912	paaK; phenylacetate-CoA ligase [EC:6.2.1.30]	973021092	Coenzyme F390 synthetase II [Methanobacteriaceae archaeon 41_258]	0	40.4886	27.6062	243.361	385.829	0.166373	0.0715504	0.430061
METMT2_0104	Met2_gene_104	117899	118330	+	143			973021093	Uncharacterized protein XD44_0559 [Methanobacteriaceae archaeon 41_258]	8.11e-85	37.4946	56.205	245.219	388.991	0.152902	0.144489	0.944977
METMT2_0105	Met2_gene_105	118319	118906	-	195	K00180	iorB; indolepyruvate ferredoxin oxidoreductase, beta subunit [EC:1.2.7.8]	973021094	Indolepyruvate oxidoreductase subunit IorB [Methanobacteriaceae archaeon 41_258]	2.07e-104	25.9266	20.9644	238.41	368.18	0.108748	0.0569406	0.5236
METMT2_0106	Met2_gene_106	118903	120756	-	617	K00179	iorA; indolepyruvate ferredoxin oxidoreductase, alpha subunit [EC:1.2.7.8]	973021095	Indolepyruvate oxidoreductase subunit IorA [Methanobacteriaceae archaeon 41_258]	0	23.8458	21.357	228.039	380.209	0.104569	0.0561718	0.537176
METMT2_0107	Met2_gene_107	120883	122376	+	497	K18210	tfrB; fumarate reductase (CoM/CoB) subunit B [EC:1.3.4.1]	973021096	Fumarate reductase [Methanobacteriaceae archaeon 41_258]	0	63.6477	51.5064	234.537	391.754	0.271376	0.131477	0.484482
METMT2_0108	Met2_gene_108	122351	123070	+	239			973021097	hypothetical protein XD44_0563 [Methanobacteriaceae archaeon 41_258]	1.42e-147	48.1695	47.2122	224.881	394.851	0.2142	0.11957	0.558216
METMT2_0109	Met2_gene_109	123134	124204	+	356			973021098	hypothetical protein XD44_0564 [Methanobacteriaceae archaeon 41_258]	0	43.2364	48.8296	237.372	404.795	0.182146	0.120628	0.662259
METMT2_0110	Met2_gene_110	124208	124828	+	206	K01494	E3.5.4.13, dcd; dCTP deaminase [EC:3.5.4.13]	973021099	putative deoxycytidine triphosphate deaminase [Methanobacteriaceae archaeon 41_258]	8.25e-132	102.185	70.3784	260.695	465.385	0.39197	0.151226	0.38581
METMT2_0111	Met2_gene_111	124828	126558	+	576	K01880	GARS, glyS1; glycyl-tRNA synthetase [EC:6.1.1.14]	973021100	Glycyl-tRNA synthetase [Methanobacteriaceae archaeon 41_258]	0	54.383	51.36	242.875	411.562	0.223913	0.124793	0.557326
METMT2_0112	Met2_gene_112	126587	127342	+	251	K07051	K07051	973021101	TatD-related deoxyribonuclease [Methanobacteriaceae archaeon 41_258]	1.23e-155	29.9956	33.1053	238.581	407.441	0.125725	0.0812519	0.646267
METMT2_0113	Met2_gene_113	127446	128333	-	295	K00852	rbsK, RBKS; ribokinase [EC:2.7.1.15]	973021102	PfkB domain protein [Methanobacteriaceae archaeon 41_258]	5.78e-167	10.086	7.57189	222.952	372.036	0.0452384	0.0203526	0.449897
METMT2_0114	Met2_gene_114	128320	129099	-	259	K03609	minD; septum site-determining protein MinD	973021103	Site-determining protein [Methanobacteriaceae archaeon 41_258]	1.83e-145	79.6445	94.3445	219.537	362.602	0.362785	0.260188	0.717196
METMT2_0115	Met2_gene_115	129127	129948	-	273			973021104	hypothetical protein XD44_0570, partial [Methanobacteriaceae archaeon 41_258]	4.9e-59	226.957	210.859	241.133	410.202	0.941213	0.514036	0.546142
METMT2_0116	Met2_gene_116	129969	130325	-	118			973020683	hypothetical protein XD44_0889 [Methanobacteriaceae archaeon 41_258]	4.11e-47	261.02	96.2642	225.434	394.931	1.15785	0.243749	0.210518
METMT2_0117	Met2_gene_117	130327	131388	-	353			973020684	Uncharacterized protein XD44_0890 [Methanobacteriaceae archaeon 41_258]	0	80.0283	53.8161	224.898	362.925	0.355842	0.148284	0.416713
METMT2_0118	Met2_gene_118	131495	131851	+	118	K07131	K07131	973020685	putative regulator protein [Methanobacteriaceae archaeon 41_258]	3.18e-71	75.2634	39.7613	222.15	373.25	0.338796	0.106527	0.314429
METMT2_0119	Met2_gene_119	131878	132831	+	317	K07105	K07105	973020686	2-phosphoglycerate kinase related protein with an additional conserved domain [Methanobacteriaceae archaeon 41_258]	0	101.872	72.8299	233.571	391.082	0.436151	0.186227	0.426978
METMT2_0120	Met2_gene_120	132840	133394	+	184	K06874	K06874; zinc finger protein	973020687	Uncharacterized protein XD44_0893 [Methanobacteriaceae archaeon 41_258]	3.13e-115	88.2415	61.9213	225.945	374.069	0.390544	0.165534	0.423856
METMT2_0121	Met2_gene_121	133404	133754	-	116			973020688	Uncharacterized protein XD44_0894 [Methanobacteriaceae archaeon 41_258]	1.61e-68	225.307	137.286	239.442	422.442	0.940964	0.324983	0.345372
METMT2_0122	Met2_gene_122	133895	134731	-	278	K00767	nadC, QPRT; nicotinate-nucleotide pyrophosphorylase (carboxylating) [EC:2.4.2.19]	973020689	Nicotinate-nucleotide pyrophosphorylase (Carboxylating) [Methanobacteriaceae archaeon 41_258]	1.28e-170	8.65149	7.14068	225.671	359.201	0.0383367	0.0198794	0.518546
METMT2_0123	Met2_gene_123	134796	135725	+	309	K00784	rnz; ribonuclease Z [EC:3.1.26.11]	973020690	Ribonuclease Z [Methanobacteriaceae archaeon 41_258]	0	19.8757	18.4765	222.538	348.249	0.0893136	0.0530555	0.594036
METMT2_0124	Met2_gene_124	135703	136434	+	243			973020691	hypothetical protein XD44_0897 [Methanobacteriaceae archaeon 41_258]	1.03e-138	14.8387	15.3093	224.823	385.22	0.0660019	0.0397417	0.60213
METMT2_0125	Met2_gene_125	136438	137025	+	195	K07284	srtA; sortase A [EC:3.4.22.70]	973020692	Sortase related protein [Methanobacteriaceae archaeon 41_258]	6.15e-108	31.436	26.6819	231.351	367.632	0.13588	0.0725777	0.53413
METMT2_0126	Met2_gene_126	137043	137954	+	303			973020693	hypothetical protein XD44_0899 [Methanobacteriaceae archaeon 41_258]	7.88e-140	37.4017	49.1509	234.368	371.919	0.159585	0.132155	0.828113
METMT2_0127	Met2_gene_127	137993	138451	+	152	K01520	dut, DUT; dUTP pyrophosphatase [EC:3.6.1.23]	503592272	deoxyuridine 5'-triphosphate nucleotidohydrolase [Methanobacterium paludis]	3.93e-77	22.8341	13.8351	226.286	345.326	0.100908	0.0400638	0.397034
METMT2_0128	Met2_gene_128	138446	140398	-	650	K01895	ACSS, acs; acetyl-CoA synthetase [EC:6.2.1.1]	973019727	putative acetyl-coenzyme A synthetase [Methanobacteriaceae archaeon 41_258]	0	68.9843	48.9647	231.727	345.241	0.297697	0.141828	0.476417
METMT2_0129	Met2_gene_129	140475	142055	+	526	K01652	E2.2.1.6L, ilvB, ilvG, ilvI; acetolactate synthase I/II/III large subunit [EC:2.2.1.6]	973021414	Acetolactate synthase, partial [Methanobacteriaceae archaeon 41_258]	0	20.3698	14.1763	227.034	335.195	0.0897215	0.0422928	0.471379
METMT2_0130	Met2_gene_130	142070	143200	-	376			973021415	Tetratricopeptide repeat domain-containing protein [Methanobacteriaceae archaeon 41_258]	0	24.4308	40.9547	240.912	371.858	0.10141	0.110135	1.08604
METMT2_0131	Met2_gene_131	143226	143918	-	230	K04069	pflA, pflC, pflE; pyruvate formate lyase activating enzyme [EC:1.97.1.4]	973021416	putative glycyl radical-activating enzyme [Methanobacteriaceae archaeon 41_258]	3.25e-131	12.3741	11.3196	238.404	361.822	0.0519037	0.031285	0.602752
METMT2_0132	Met2_gene_132	143925	145025	-	366	K00817	hisC; histidinol-phosphate aminotransferase [EC:2.6.1.9]	973021417	Histidinol-phosphate aminotransferase [Methanobacteriaceae archaeon 41_258]	0	28.7312	24.0888	238.882	368.01	0.120274	0.065457	0.544234
METMT2_0133	Met2_gene_133	145028	145492	-	154			973021418	Ferripyochelin binding protein [Methanobacteriaceae archaeon 41_258]	2.19e-96	47.5377	39.363	216.419	357.515	0.219656	0.110102	0.501245
METMT2_0134	Met2_gene_134	145660	146931	-	423	K04042	glmU; bifunctional UDP-N-acetylglucosamine pyrophosphorylase / Glucosamine-1-phosphate N-acetyltransferase [EC:2.7.7.23 2.3.1.157]	973021419	Glucose-1-phosphate thymidylyltransferase-like protein [Methanobacteriaceae archaeon 41_258]	0	42.3967	51.392	239.443	378.628	0.177064	0.135732	0.766571
METMT2_0135	Met2_gene_135	146931	148277	-	448	K03431	glmM; phosphoglucosamine mutase [EC:5.4.2.10]	973021420	putative phosphoglucosamine mutase [Methanobacteriaceae archaeon 41_258]	0	31.6894	45.2028	230.498	327.338	0.137482	0.138092	1.00444
METMT2_0136	Met2_gene_136	148279	149508	-	409	K15635	apgM; 2,3-bisphosphoglycerate-independent phosphoglycerate mutase [EC:5.4.2.12]	973021421	2,3-bisphosphoglycerate-independent phosphoglycerate mutase 1 [Methanobacteriaceae archaeon 41_258]	0	34.7037	34.6214	235.767	341.774	0.147195	0.101299	0.688196
METMT2_0137	Met2_gene_137	149532	150224	-	230			973021422	hypothetical protein XD44_0283 [Methanobacteriaceae archaeon 41_258]	1.35e-130	61.5953	60.3712	217.268	346.514	0.283499	0.174224	0.614549
METMT2_0138	Met2_gene_138	150253	150840	-	195	K02984	RP-S3Ae, RPS3A; small subunit ribosomal protein S3Ae	973021423	30S ribosomal protein S3Ae [Methanobacteriaceae archaeon 41_258]	1.37e-128	361.028	260.466	231.938	366.463	1.55657	0.710758	0.456617
METMT2_0139	Met2_gene_139	150958	151287	-	109			973021424	putative FeMo cofactor biosynthesis protein [Methanobacteriaceae archaeon 41_258]	4.53e-55	24.8306	6.79176	223.324	347.657	0.111187	0.0195358	0.175703
METMT2_0140	Met2_gene_140	151293	151862	-	189			973021425	putative iron-sulfur flavoprotein [Methanobacteriaceae archaeon 41_258]	9.81e-124	33.766	27.5245	235.43	358.834	0.143423	0.0767053	0.534819
METMT2_0141	Met2_gene_141	151859	152644	-	261	K00772	E2.4.2.28, mtaP; 5'-methylthioadenosine phosphorylase [EC:2.4.2.28]	973021426	putative S-methyl-5'-thioinosine phosphorylase [Methanobacteriaceae archaeon 41_258]	7.41e-159	48.4887	46.0993	232.854	347.324	0.208236	0.132727	0.637385
METMT2_0142	Met2_gene_142	152649	154097	-	482	K14415	RTCB, rtcB; tRNA-splicing ligase RtcB [EC:6.5.1.3]	973021427	tRNA-splicing ligase RtcB [Methanobacteriaceae archaeon 41_258]	0	74.0411	50.0125	232.927	343.031	0.317873	0.145796	0.458661
METMT2_0143	Met2_gene_143	154113	154538	-	141			973021428	Protein archease [Methanobacteriaceae archaeon 41_258]	5.54e-86	24.6029	23.6755	225.382	362.116	0.109161	0.065381	0.598942
METMT2_0144	Met2_gene_144	154868	155605	-	245	K10725	cdc6A; archaeal cell division control protein 6	973021429	ORC1-type DNA replication protein 2 [Methanobacteriaceae archaeon 41_258]	3.99e-143	34.6004	30.3697	232.062	380.898	0.1491	0.0797317	0.534753
METMT2_0145	Met2_gene_145	156013	156744	-	243	K07142	K07142	973021430	6-hydroxymethyl-7,8-dihydropterin pyrophosphokinase [Methanobacteriaceae archaeon 41_258]	1.58e-152	8.85117	4.59279	222.765	362.433	0.0397332	0.0126721	0.31893
METMT2_0146	Met2_gene_146	156868	158022	+	384			973021431	Aspartate aminotransferase [Methanobacteriaceae archaeon 41_258]	0	66.325	41.3974	223.393	343.774	0.296898	0.12042	0.405596
METMT2_0147	Met2_gene_147	158469	158861	-	130			973021432	Uncharacterized protein XD44_0293 [Methanobacteriaceae archaeon 41_258]	8.65e-33	183.287	71.2876	217.832	370.631	0.841417	0.192341	0.228592
METMT2_0148	Met2_gene_148	159096	160466	-	456	K15778	pmm-pgm; phosphomannomutase / phosphoglucomutase [EC:5.4.2.8 5.4.2.2]	973021434	Phosphomannomutase [Methanobacteriaceae archaeon 41_258]	0	24.0459	24.7941	227.385	357.189	0.10575	0.0694146	0.656405
METMT2_0149	Met2_gene_149	160526	160924	-	132	K06931	K06931	973021284	OB-fold nucleic acid binding protein [Methanobacteriaceae archaeon 41_258]	1.87e-71	16.7158	14.9793	232.364	405.359	0.0719383	0.0369533	0.51368
METMT2_0150	Met2_gene_150	161039	162694	-	551	K10747	LIG1; DNA ligase 1 [EC:6.5.1.1]	973021283	DNA ligase [Methanobacteriaceae archaeon 41_258]	0	43.3824	35.1892	230.735	362.495	0.188019	0.0970749	0.516304
METMT2_0151	Met2_gene_151	162717	163988	-	423	K03147	thiC; thiamine biosynthesis protein ThiC	973021282	Phosphomethylpyrimidine synthase [Methanobacteriaceae archaeon 41_258]	0	145.767	87.5133	229.889	337.31	0.634075	0.259445	0.409171
METMT2_0152	Met2_gene_152	164068	164424	+	118			973021281	Inosine-5'-monophosphate dehydrogenase related protein X [Methanobacteriaceae archaeon 41_258]	1.8e-69	34.1621	23.0197	227.206	378.66	0.150358	0.0607925	0.404319
METMT2_0153	Met2_gene_153	164431	165246	-	271			973021280	Methanogenesis marker protein 8 [Methanobacteriaceae archaeon 41_258]	3.7e-165	33.6283	34.7911	241.187	392.508	0.139429	0.088638	0.635723
METMT2_0154	Met2_gene_154	165250	166272	-	340			973021279	hypothetical protein XD44_0416 [Methanobacteriaceae archaeon 41_258]	0	17.1374	18.9877	214.928	346.84	0.0797355	0.0547449	0.686582
METMT2_0155	Met2_gene_155	166400	166738	+	112			973021278	Uncharacterized protein XD44_0415 [Methanobacteriaceae archaeon 41_258]	4.24e-51	80.9461	36.363	236.387	385.213	0.34243	0.0943969	0.275668
METMT2_0156	Met2_gene_156	166735	167406	+	223	K06992	K06992	973021277	hypothetical protein XD44_0414 [Methanobacteriaceae archaeon 41_258]	3.64e-105	47.073	21.6791	218.703	352.64	0.215237	0.0614765	0.285622
METMT2_0157	Met2_gene_157	167457	167933	-	158			973020494	hypothetical protein XD44_1048 [Methanobacteriaceae archaeon 41_258]	3.02e-65	148.214	57.9507	219.29	395.545	0.675881	0.146508	0.216766
METMT2_0158	Met2_gene_158	168270	168629	+	119			973021276	Uncharacterized protein XD44_0413 [Methanobacteriaceae archaeon 41_258]	4.46e-46	36.5241	24.9031	217.552	361.483	0.167887	0.0688916	0.410345
METMT2_0159	Met2_gene_159	168711	169226	+	171	K07095	K07095	973021275	Phosphodiesterase, MJ0936 family [Methanobacteriaceae archaeon 41_258]	4.51e-94	22.8968	18.0982	225.91	395.281	0.101354	0.0457856	0.451742
METMT2_0160	Met2_gene_160	169233	169841	+	202	K02427	rlmE, rrmJ, ftsJ; 23S rRNA (uridine2552-2'-O)-methyltransferase [EC:2.1.1.166]	973021274	Ribosomal RNA large subunit methyltransferase E [Methanobacteriaceae archaeon 41_258]	3.73e-114	69.1525	36.8026	232.152	367.521	0.297876	0.100138	0.336172
METMT2_0161	Met2_gene_161	169838	170275	-	145			973021273	Uncharacterized protein XD44_0410 [Methanobacteriaceae archaeon 41_258]	9.36e-77	147.924	83.579	218.63	398.328	0.676595	0.209825	0.310118
METMT2_0162	Met2_gene_162	170359	175305	+	1648	K10726	mcm, cdc21; replicative DNA helicase Mcm [EC:3.6.4.-]	973021272	MCM family protein [Methanobacteriaceae archaeon 41_258]	0	115.061	101.863	233.292	430.653	0.493204	0.236531	0.479581
METMT2_0163	Met2_gene_163	175329	175736	+	135	K03238	EIF2S2; translation initiation factor 2 subunit 2	973021271	Translation initiation factor 2 subunit beta [Methanobacteriaceae archaeon 41_258]	3.07e-87	148.525	75.9911	222.25	394.122	0.668279	0.192811	0.288519
METMT2_0164	Met2_gene_164	175752	176798	+	348	K07562	NMD3; nonsense-mediated mRNA decay protein 3	973021270	NMD3-related protein [Methanobacteriaceae archaeon 41_258]	0	71.8925	41.3863	228.911	407.911	0.314063	0.101459	0.323053
METMT2_0165	Met2_gene_165	176804	177763	+	319	K01866	YARS, tyrS; tyrosyl-tRNA synthetase [EC:6.1.1.1]	973021269	Tyrosine--tRNA ligase, partial [Methanobacteriaceae archaeon 41_258]	0	61.5352	58.3667	235.871	421.467	0.260884	0.138484	0.530827
METMT2_0166	Met2_gene_166	177775	177972	+	65			973020264	hypothetical protein XD44_1208 [Methanobacteriaceae archaeon 41_258]	1.24e-30	19.2485	1.8866	231.511	421.066	0.0831431	0.00448053	0.0538894
METMT2_0167	Met2_gene_167	177977	178552	-	191	K00943	E2.7.4.9, tmk; dTMP kinase [EC:2.7.4.9]	973020263	putative thymidylate kinase [Methanobacteriaceae archaeon 41_258]	6.29e-98	194.2	234.115	244.115	465.139	0.795526	0.503324	0.632693
METMT2_0168	Met2_gene_168	178611	179915	+	434			973020262	putative signal transduction protein [Methanobacteriaceae archaeon 41_258]	0	102.8	71.8469	230.119	423.914	0.446727	0.169485	0.379392
METMT2_0169	Met2_gene_169	179957	181879	+	640			973020261	putative DNA mismatch recognition protein MutS [Methanobacteriaceae archaeon 41_258]	0	42.7101	49.34	238.152	438.028	0.17934	0.112641	0.628088
METMT2_0170	Met2_gene_170	187721	188638	+	305	K03517	nadA; quinolinate synthase [EC:2.5.1.72]	973019971	Quinolinate synthase A, partial [Methanobacteriaceae archaeon 41_258]	1.63e-168	118.114	93.9971	239.311	404.585	0.49356	0.232329	0.470722
METMT2_0171	Met2_gene_171	188630	189739	-	369	K07138	K07138	499179888	4Fe-4S ferredoxin [Methanothermobacter thermautotrophicus]	0	14.9358	10.7689	245.211	389.795	0.0609102	0.0276272	0.453572
METMT2_0172	Met2_gene_172	189822	190226	+	134	K03594	bfr; bacterioferritin	973020133	Uncharacterized protein XD44_1299 [Methanobacteriaceae archaeon 41_258]	1.94e-80	38.1121	18.4468	228.666	393.537	0.166672	0.0468743	0.281237
METMT2_0173	Met2_gene_173	190221	190661	-	146			973020132	Uncharacterized protein XD44_1298 [Methanobacteriaceae archaeon 41_258]	7.61e-86	15.556	14.3998	233.176	411.743	0.0667134	0.0349727	0.524223
METMT2_0174	Met2_gene_174	190690	190971	-	93			973020131	hypothetical protein XD44_1297 [Methanobacteriaceae archaeon 41_258]	3.68e-42	10.1362	7.9478	230.922	391.785	0.0438945	0.0202861	0.462156
METMT2_0175	Met2_gene_175	190968	191543	-	191	K00641	metX; homoserine O-acetyltransferase [EC:2.3.1.31]	973020130	putative homoserine O-acetyltransferase [Methanobacteriaceae archaeon 41_258]	7.51e-94	9.59419	5.83667	231.66	421.447	0.041415	0.0138491	0.334398
METMT2_0176	Met2_gene_176	191617	191775	+	52						9.58795	2.34935	208.54	354.656	0.0459766	0.00662431	0.14408
METMT2_0177	Met2_gene_177	191930	192160	-	76			973020129	Ferredoxin [Methanobacteriaceae archaeon 41_258]	2.5e-31	18.9736	12.9367	227.156	412.726	0.0835266	0.0313445	0.375263
METMT2_0178	Met2_gene_178	192241	192582	+	113			973020128	Uncharacterized protein XD44_1294 [Methanobacteriaceae archaeon 41_258]	2.2e-50	10.0295	19.6604	218.043	388.979	0.0459979	0.0505435	1.09882
METMT2_0179	Met2_gene_179	192569	193471	-	300	K03799	htpX; heat shock protein HtpX [EC:3.4.24.-]	973020127	Peptidase related protein, partial [Methanobacteriaceae archaeon 41_258]	1.58e-171	6.96401	7.85979	217.427	367.298	0.0320291	0.021399	0.668109
METMT2_0180	Met2_gene_180	194008	194775	+	255	K07503	K07503; hypothetical protein	973019885	Endonuclease NucS [Methanobacteriaceae archaeon 41_258]	1.38e-149	47.6401	33.0745	227.817	417.23	0.209115	0.0792715	0.37908
METMT2_0181	Met2_gene_181	194759	195853	-	364	K07161	K07161	851313199	VWA containing CoxE family protein [Methanothermobacter sp. CaT2]	4.17e-147	9.91959	7.50505	230.92	389.602	0.0429569	0.0192634	0.448435
METMT2_0182	Met2_gene_182	196325	196606	+	93			503060238	hypothetical protein [Methanothermobacter marburgensis]	5.59e-49	68.9262	37.0897	214.328	386.701	0.321592	0.0959133	0.298246
METMT2_0183	Met2_gene_183	196828	197691	-	287			973019882	ATPase associated with various cellular activities AAA_5 [Methanobacteriaceae archaeon 41_258]	0	23.1584	23.3467	231.074	417.323	0.100221	0.0559438	0.558207
METMT2_0184	Met2_gene_184	197864	198676	+	270			851313193	carbon-nitrogen hydrolase [Methanothermobacter sp. CaT2]	1.61e-122	18.2826	14.2435	227.398	403.981	0.0803991	0.0352578	0.438535
METMT2_0185	Met2_gene_185	198703	199224	-	173			973020617	Uncharacterized protein XD44_0941 [Methanobacteriaceae archaeon 41_258]	1.67e-90	9.12646	8.58728	215.142	350.402	0.0424206	0.0245069	0.577712
METMT2_0186	Met2_gene_186	199587	200288	+	233	K06953	K06953	973020619	putative phosphoesterase [Methanobacteriaceae archaeon 41_258]	3.92e-131	16.5587	14.3672	227.83	376.129	0.0726798	0.0381975	0.525558
METMT2_0187	Met2_gene_187	200288	202873	+	861	K03724	lhr; ATP-dependent helicase Lhr and Lhr-like helicase [EC:3.6.4.-]	973020620	putative ATP-dependent helicase [Methanobacteriaceae archaeon 41_258]	0	42.7398	29.7566	236.523	407.417	0.1807	0.0730373	0.40419
METMT2_0188	Met2_gene_188	202875	203543	-	222			973020621	Uncharacterized protein XD44_0945 [Methanobacteriaceae archaeon 41_258]	7.37e-124	11.6786	17.3093	232.246	409.226	0.0502855	0.0422977	0.841152
METMT2_0189	Met2_gene_189	203540	204559	-	339	K01710	E4.2.1.46, rfbB, rffG; dTDP-glucose 4,6-dehydratase [EC:4.2.1.46]	973020622	dTDP-glucose 4,6-dehydratase [Methanobacteriaceae archaeon 41_258]	0	15.6932	13.184	226.381	395.169	0.0693221	0.033363	0.481275
METMT2_0190	Met2_gene_190	204572	205132	-	186	K01790	rfbC; dTDP-4-dehydrorhamnose 3,5-epimerase [EC:5.1.3.13]	503178701	dTDP-4-dehydrorhamnose 3,5-epimerase [Methanothermus fervidus]	7.9e-95	13.5872	15.9806	226.213	395.237	0.0600637	0.040433	0.673169
METMT2_0191	Met2_gene_191	205132	206004	-	290	K00973	E2.7.7.24, rfbA, rffH; glucose-1-phosphate thymidylyltransferase [EC:2.7.7.24]	499179853	glucose-1-phosphate thymidylyltransferase [Methanothermobacter thermautotrophicus]	1.65e-176	10.9141	9.84144	225.702	373.4	0.0483562	0.0263563	0.545044
METMT2_0192	Met2_gene_192	206001	206834	-	277	K00067	rfbD; dTDP-4-dehydrorhamnose reductase [EC:1.1.1.133]	851313176	NAD(P)-dependent oxidoreductase [Methanothermobacter sp. CaT2]	9.22e-131	45.9265	31.8007	237.305	394.896	0.193534	0.0805294	0.4161
METMT2_0193	Met2_gene_193	206831	207502	-	223			973019694	hypothetical protein XD44_1556 [Methanobacteriaceae archaeon 41_258]	3.86e-119	45.3716	33.9083	222.655	392.833	0.203775	0.0863172	0.42359
METMT2_0194	Met2_gene_194	207589	207990	+	133			973019693	putative S-adenosyl-L-methionine-binding protein [Methanobacteriaceae archaeon 41_258]	2.9e-78	71.1047	63.187	218.646	406.446	0.325204	0.155462	0.478044
METMT2_0195	Met2_gene_195	207994	208380	-	128			302587596	flavodoxin related protein [Methanothermobacter marburgensis str. Marburg]	1.43e-53	220.597	286.675	222.694	389.912	0.990583	0.735231	0.74222
METMT2_0196	Met2_gene_196	208751	209281	-	176	K03638	moaB; molybdenum cofactor biosynthesis protein B	973019648	Molybdenum cofactor biosynthesis MoaB [Methanobacteriaceae archaeon 41_258]	4.73e-97	33.0161	36.5809	225.396	401.089	0.14648	0.0912039	0.622635
METMT2_0197	Met2_gene_197	209820	210338	+	172	K07060	K07060; UPF0271 protein	973019649	Uncharacterized protein XD44_1581 [Methanobacteriaceae archaeon 41_258]	3.39e-96	63.5202	71.9743	230.984	471.567	0.274998	0.152628	0.555015
METMT2_0198	Met2_gene_198	210335	211456	+	373			503060285	hypothetical protein [Methanothermobacter marburgensis]	5.4e-174	78.6359	62.9237	242.322	445.352	0.324511	0.14129	0.435393
METMT2_0199	Met2_gene_199	211476	212468	+	330	K07123	K07123	973020863	SelD-related protein [Methanobacteriaceae archaeon 41_258]	0	106.699	82.3834	236.612	413.797	0.450943	0.199092	0.441501
METMT2_0200	Met2_gene_200	212485	214023	+	512			973020864	hypothetical protein XD44_0751 [Methanobacteriaceae archaeon 41_258]	0	147.223	103.156	250.891	443.788	0.586802	0.232445	0.396121
METMT2_0201	Met2_gene_201	214004	214438	+	144			973020865	Methanogenesis marker protein 6 [Methanobacteriaceae archaeon 41_258]	5.5e-85	65.2725	85.0141	222.041	344.197	0.293966	0.246993	0.840207
METMT2_0202	Met2_gene_202	214440	214805	+	121			973020866	Uncharacterized protein XD44_0753 [Methanobacteriaceae archaeon 41_258]	6.58e-69	104.652	85.732	236.603	421.399	0.442312	0.203446	0.459961
METMT2_0203	Met2_gene_203	214809	215255	+	148			973020867	hypothetical protein XD44_0754 [Methanobacteriaceae archaeon 41_258]	4.49e-98	115.53	92.7599	222.819	362.19	0.518494	0.256108	0.493947
METMT2_0204	Met2_gene_204	215248	216480	+	410			973020868	Activator of (R)-2-hydroxyglutaryl-CoA [Methanobacteriaceae archaeon 41_258]	0	237.08	230.551	243.967	411.098	0.971771	0.560817	0.577109
METMT2_0205	Met2_gene_205	216490	217044	+	184			973020869	Methanogenesis marker protein 17 [Methanobacteriaceae archaeon 41_258]	5.04e-120	163.436	166.918	240.28	418.069	0.680188	0.39926	0.586984
METMT2_0206	Met2_gene_206	217050	217910	+	286	K02585	nifB; nitrogen fixation protein NifB	973020870	Nitrogenase iron-molybdenum cofactor biosynthesis protein NifB [Methanobacteriaceae archaeon 41_258]	0	106.236	105.86	231.879	376.667	0.458151	0.281044	0.61343
METMT2_0207	Met2_gene_207	217927	218856	+	309	K08963	mtnA; methylthioribose-1-phosphate isomerase [EC:5.3.1.23]	973020871	Putative methylthioribose-1-phosphate isomerase [Methanobacteriaceae archaeon 41_258]	0	38.7268	26.1081	221.809	356.162	0.174596	0.073304	0.41985
METMT2_0208	Met2_gene_208	218853	219869	-	338	K15429	TRM5, TRMT5; tRNA (guanine37-N1)-methyltransferase [EC:2.1.1.228]	973020872	hypothetical protein XD44_0759 [Methanobacteriaceae archaeon 41_258]	0	33.7275	26.8131	230.237	410.621	0.14649	0.0652989	0.445755
METMT2_0209	Met2_gene_209	219947	220747	+	266	K00586	DPH5; diphthine synthase [EC:2.1.1.98]	973020873	Diphthine synthase [Methanobacteriaceae archaeon 41_258]	1.36e-151	112.528	62.9573	234.134	391.529	0.480614	0.160799	0.334569
METMT2_0210	Met2_gene_210	220734	221294	+	186			973020874	putative methyltransferase [Methanobacteriaceae archaeon 41_258]	8.32e-105	25.8157	10.6537	233.755	371.398	0.110439	0.0286855	0.25974
METMT2_0211	Met2_gene_211	221286	222017	-	243			973020875	tRNA-ribosyltransferase related protein [Methanobacteriaceae archaeon 41_258]	2.79e-146	15.0991	11.2268	229.912	418.821	0.0656733	0.0268058	0.408169
METMT2_0212	Met2_gene_212	222172	222987	+	271	K03390	hdrC; heterodisulfide reductase subunit C [EC:1.8.98.1]	2623016	heterodisulfide reductase, subunit C [Methanothermobacter thermautotrophicus str. Delta H]	6.02e-123	352.397	212.409	271.085	419.315	1.29995	0.506562	0.389678
METMT2_0213	Met2_gene_213	223002	223919	+	305	K03389	hdrB; heterodisulfide reductase subunit B [EC:1.8.98.1]	973020257	CoB--CoM heterodisulfide reductase subunit B, partial [Methanobacteriaceae archaeon 41_258]	0	616.312	257.983	229.129	368.086	2.6898	0.700878	0.260569
METMT2_0214	Met2_gene_214	224021	224287	+	88			973020256	hypothetical protein XD44_1215 [Methanobacteriaceae archaeon 41_258]	7.1e-38	401.105	604.39	204.839	380.313	1.95815	1.58919	0.811579
METMT2_0215	Met2_gene_215	224284	224808	+	174			973020255	Uncharacterized protein XD44_1214 [Methanobacteriaceae archaeon 41_258]	2.2e-106	452.264	476.717	237.783	401.436	1.902	1.18753	0.624357
METMT2_0216	Met2_gene_216	224841	225494	+	217	K07096	K07096	973020254	hypothetical protein XD44_1213 [Methanobacteriaceae archaeon 41_258]	4.97e-134	182.693	186.202	245.114	377.156	0.745339	0.493701	0.662384
METMT2_0217	Met2_gene_217	225595	226515	+	306	K05715	2PGK; 2-phosphoglycerate kinase [EC:2.7.2.-]	973020253	2-phosphoglycerate kinase [Methanobacteriaceae archaeon 41_258]	0	97.039	89.635	225.936	379.517	0.429498	0.236182	0.549902
METMT2_0218	Met2_gene_218	226496	226903	+	135			973020252	Uncharacterized protein XD44_1211 [Methanobacteriaceae archaeon 41_258]	2.01e-78	230.728	226.142	229.239	385.12	1.0065	0.587199	0.583409
METMT2_0219	Met2_gene_219	227146	227331	+	61						57.3731	38.158	192.114	309.782	0.298641	0.123177	0.412459
METMT2_0220	Met2_gene_220	228379	228849	+	156			973020736	hypothetical protein XD44_0865, partial [Methanobacteriaceae archaeon 41_258]	3.41e-71	69.9936	54.7234	212.588	342.554	0.329246	0.159751	0.485203
METMT2_0221	Met2_gene_221	228855	229730	-	291			973020735	Cation efflux system protein (Zinc/cadmium) [Methanobacteriaceae archaeon 41_258]	2.78e-179	14.3573	15.7777	227.869	353.18	0.0630067	0.0446731	0.709022
METMT2_0222	Met2_gene_222	229727	230842	-	371	K00812	aspB; aspartate aminotransferase [EC:2.6.1.1]	973020734	putative aspartate aminotransferase [Methanobacteriaceae archaeon 41_258]	0	22.5394	12.0499	228.223	375.139	0.0987606	0.0321212	0.325243
METMT2_0223	Met2_gene_223	230862	232403	-	513			973020733	putative oxidoreductase [Methanobacteriaceae archaeon 41_258]	0	7.90913	7.99419	231.047	352.497	0.0342317	0.0226787	0.662506
METMT2_0224	Met2_gene_224	232456	232923	+	155	K02201	E2.7.7.3B; pantetheine-phosphate adenylyltransferase [EC:2.7.7.3]	973020732	Phosphopantetheine adenylyltransferase [Methanobacteriaceae archaeon 41_258]	8.28e-92	30.1314	32.7253	185.33	298.573	0.162582	0.109606	0.674155
METMT2_0225	Met2_gene_225	232964	233503	+	179			973020731	putative non-canonical purine NTP phosphatase [Methanobacteriaceae archaeon 41_258]	6.52e-101	51.8748	38.0464	225.11	338.668	0.230442	0.112341	0.487504
METMT2_0226	Met2_gene_226	233510	235618	+	702	K07151	STT3; dolichyl-diphosphooligosaccharide--protein glycosyltransferase [EC:2.4.99.18]	973020730	Oligosaccharyl transferase STT3 subunit related protein [Methanobacteriaceae archaeon 41_258]	0	15.2701	15.7637	232.178	388.88	0.0657691	0.0405362	0.616342
METMT2_0227	Met2_gene_227	236438	236773	-	111						7.37288	8.89397	212.389	394.532	0.034714	0.0225431	0.649396
METMT2_0228	Met2_gene_228	236874	237680	+	268	K07151	STT3; dolichyl-diphosphooligosaccharide--protein glycosyltransferase [EC:2.4.99.18]	973020729	Oligosaccharyl transferase STT3 subunit [Methanobacteriaceae archaeon 41_258]	9.06e-86	12.0429	14.3494	235.528	430.554	0.0511314	0.0333277	0.651805
METMT2_0229	Met2_gene_229	237706	237876	-	56			851313563	class III signal peptide-containing protein [Methanothermobacter sp. CaT2]	2.69e-20	2684.56	897.823	215.622	339.522	12.4503	2.64437	0.212394
METMT2_0230	Met2_gene_230	238480	238944	-	154			918342776	hypothetical protein [Methanobacterium formicicum]	0.009	215.559	253.048	228.064	415.161	0.945168	0.609518	0.644878
METMT2_0231	Met2_gene_231	239368	239778	+	136			851313292	hypothetical protein [Methanothermobacter sp. CaT2]	1.5e-29	27.8191	10.9065	225.048	413.103	0.123614	0.0264013	0.213579
METMT2_0232	Met2_gene_232	239932	240927	+	331			973020005	hypothetical protein XD44_1376, partial [Methanobacteriaceae archaeon 41_258]	1.36e-127	179.846	181.523	261.168	444.384	0.688623	0.408481	0.593185
METMT2_0233	Met2_gene_233	240933	241631	+	232			973020006	hypothetical protein XD44_1377 [Methanobacteriaceae archaeon 41_258]	2.25e-149	298.518	275.217	229.548	358.862	1.30046	0.766915	0.589728
METMT2_0234	Met2_gene_234	241642	242262	+	206	K06883	K06883	973020007	putative GTP-binding protein [Methanobacteriaceae archaeon 41_258]	1.08e-132	281.391	180.457	225.148	379.15	1.24981	0.475952	0.380821
METMT2_0235	Met2_gene_235	242274	242642	+	122	K09743	K09743; hypothetical protein	973020008	Uncharacterized protein XD44_1379 [Methanobacteriaceae archaeon 41_258]	3.89e-78	242.203	249.031	217.231	341.722	1.11496	0.728754	0.653616
METMT2_0236	Met2_gene_236	242626	242913	+	95	K07163	K07163	973020009	Uncharacterized protein XD44_1380 [Methanobacteriaceae archaeon 41_258]	4.5e-52	121.747	190.664	216.051	346.485	0.563511	0.550282	0.976523
METMT2_0237	Met2_gene_237	242910	244856	-	648			1024308310	hypothetical protein MBCUT_00870 [Methanobrevibacter cuticularis]	0	23.5876	20.145	233.144	359.193	0.101172	0.0560842	0.554345
METMT2_0238	Met2_gene_238	244973	245260	+	95			973019759	Uncharacterized protein XD44_1522 [Methanobacteriaceae archaeon 41_258]	3.64e-52	57.5652	40.2082	218.566	355.833	0.263377	0.112997	0.429032
METMT2_0239	Met2_gene_239	245257	246219	-	320	K08979	K08979; putative membrane protein	973019760	Uncharacterized protein XD44_1523, partial [Methanobacteriaceae archaeon 41_258]	0	30.8696	30.2561	212.882	314.724	0.145008	0.0961353	0.662966
METMT2_0240	Met2_gene_240	246146	246472	+	108						19.8136	11.4234	199.319	301.134	0.0994065	0.0379347	0.381612
METMT2_0241	Met2_gene_241	246908	247108	+	66			973020971	hypothetical protein XD44_0653, partial [Methanobacteriaceae archaeon 41_258]	2.76e-11	89.1179	98.4974	219.304	333.252	0.406367	0.295564	0.727334
METMT2_0242	Met2_gene_242	247404	247964	+	186	K01678	E4.2.1.2AB, fumB; fumarate hydratase subunit beta [EC:4.2.1.2]	973020972	Fumarate hydratase [Methanobacteriaceae archaeon 41_258]	2.38e-98	40.0823	15.9806	218.815	318.61	0.183179	0.0501573	0.273816
METMT2_0243	Met2_gene_243	247945	248709	+	254			973020973	hypothetical protein XD44_0655 [Methanobacteriaceae archaeon 41_258]	6.33e-148	20.4261	18.5553	217.589	351.044	0.0938745	0.0528573	0.563063
METMT2_0244	Met2_gene_244	248886	249386	+	166			973020974	hypothetical protein XD44_0656 [Methanobacteriaceae archaeon 41_258]	6.52e-107	87.8632	38.7713	223.059	365.732	0.393902	0.10601	0.269128
METMT2_0245	Met2_gene_245	249383	250552	+	389	K01042	selA; L-seryl-tRNA(Ser) seleniumtransferase [EC:2.9.1.1]	973020975	Pyridoxal phosphate enzyme [Methanobacteriaceae archaeon 41_258]	0	93.1629	45.6557	235.024	364.528	0.396398	0.125246	0.31596
METMT2_0246	Met2_gene_246	250556	251572	+	338	K01974	rtcA, RTCD1; RNA 3'-terminal phosphate cyclase [EC:6.5.1.4]	973020976	RNA 3'-terminal phosphate cyclase [Methanobacteriaceae archaeon 41_258]	0	50.7787	31.588	228.982	351.13	0.221758	0.0899609	0.405671
METMT2_0247	Met2_gene_247	251573	252544	-	323	K03524	birA; BirA family transcriptional regulator, biotin operon repressor / biotin-[acetyl-CoA-carboxylase] ligase [EC:6.3.4.15]	973020977	putative biotin ligase [Methanobacteriaceae archaeon 41_258]	0	24.3102	18.0624	229.281	358.234	0.106028	0.0504208	0.475542
METMT2_0248	Met2_gene_248	252541	254025	-	494	K01959	E6.4.1.1A, pycA; pyruvate carboxylase subunit A [EC:6.4.1.1]	973020978	Pyruvate carboxylase subunit A [Methanobacteriaceae archaeon 41_258]	0	63.6485	45.7815	230.323	361.465	0.276345	0.126655	0.458323
METMT2_0249	Met2_gene_249	254328	254813	+	161	K07579	K07579; putative methylase	973020979	putative methyltransferase [Methanobacteriaceae archaeon 41_258]	1.4e-79	7.4499	7.68615	223.154	367.417	0.0333846	0.0209194	0.626619
METMT2_0250	Met2_gene_250	254922	255722	+	266	K09142	K09142; hypothetical protein	973020981	putative RNA-binding protein [Methanobacteriaceae archaeon 41_258]	1.83e-165	553.839	512.053	227.072	383.29	2.43904	1.33594	0.547732
METMT2_0251	Met2_gene_251	255738	256754	+	338	K02906	RP-L3, MRPL3, rplC; large subunit ribosomal protein L3	973020982	50S ribosomal protein L3 [Methanobacteriaceae archaeon 41_258]	0	198.805	158.307	235.098	356.813	0.845626	0.44367	0.524665
METMT2_0252	Met2_gene_252	256768	257535	+	255	K02930	RP-L4e, RPL4; large subunit ribosomal protein L4e	973020983	50S ribosomal protein L4 [Methanobacteriaceae archaeon 41_258]	9.99e-163	137.462	114.301	227.787	380.175	0.603465	0.300655	0.498215
METMT2_0253	Met2_gene_253	257548	257808	+	86	K02892	RP-L23, MRPL23, rplW; large subunit ribosomal protein L23	973020984	50S ribosomal protein L23P [Methanobacteriaceae archaeon 41_258]	6.61e-51	159.896	145.984	228.357	399.483	0.700199	0.365432	0.521897
METMT2_0254	Met2_gene_254	257828	258538	+	236	K02886	RP-L2, MRPL2, rplB; large subunit ribosomal protein L2	973020985	50S ribosomal protein L2 [Methanobacteriaceae archaeon 41_258]	3.68e-149	193.241	180.731	237.592	364.186	0.813331	0.496262	0.61016
METMT2_0255	Met2_gene_255	258563	258973	+	136	K02965	RP-S19, rpsS; small subunit ribosomal protein S19	973020986	30S ribosomal protein S19 [Methanobacteriaceae archaeon 41_258]	1.63e-90	248.053	167.233	227.985	366.218	1.08802	0.456648	0.419703
METMT2_0256	Met2_gene_256	258989	259450	+	153	K02890	RP-L22, MRPL22, rplV; large subunit ribosomal protein L22	973020987	50S ribosomal protein L22P [Methanobacteriaceae archaeon 41_258]	1.73e-104	346.886	279.756	229.819	361.04	1.50939	0.77486	0.51336
METMT2_0257	Met2_gene_257	259455	260111	+	218	K02982	RP-S3, rpsC; small subunit ribosomal protein S3	499178110	30S ribosomal protein S3 [Methanothermobacter thermautotrophicus]	4.73e-129	233.197	272.342	225.953	357.462	1.03206	0.761878	0.738211
METMT2_0258	Met2_gene_258	260118	260312	+	64	K02904	RP-L29, rpmC; large subunit ribosomal protein L29	973020989	50S ribosomal protein L29P, partial [Methanobacteriaceae archaeon 41_258]	1.9e-31	235.513	281.597	233.54	394.379	1.00845	0.714026	0.708043
METMT2_0259	Met2_gene_259	260325	260630	+	101	K03113	EIF1, SUI1; translation initiation factor 1	973020029	Protein translation factor SUI1-like protein [Methanobacteriaceae archaeon 41_258]	5.4e-63	371.78	474.868	241.966	428.047	1.53649	1.10938	0.722022
METMT2_0260	Met2_gene_260	260627	260908	+	93	K03538	POP4, RPP29; ribonuclease P protein subunit POP4 [EC:3.1.26.5]	973020030	Ribonuclease P protein component 1 [Methanobacteriaceae archaeon 41_258]	3.2e-45	295.977	336.457	229.128	371.187	1.29176	0.906435	0.701708
METMT2_0261	Met2_gene_261	260920	261240	+	106	K02961	RP-S17, MRPS17, rpsQ; small subunit ribosomal protein S17	973020031	30S ribosomal protein S17P [Methanobacteriaceae archaeon 41_258]	1.21e-68	230.929	267.65	229.979	368.571	1.00413	0.726183	0.723197
METMT2_0262	Met2_gene_262	261242	261640	+	132	K02874	RP-L14, MRPL14, rplN; large subunit ribosomal protein L14	973020032	50S ribosomal protein L14P [Methanobacteriaceae archaeon 41_258]	9.17e-86	136.592	156.347	210.147	318.706	0.649984	0.490568	0.754739
METMT2_0263	Met2_gene_263	261655	262026	+	123	K02895	RP-L24, MRPL24, rplX; large subunit ribosomal protein L24	973020033	50S ribosomal protein L24P [Methanobacteriaceae archaeon 41_258]	9.5e-80	128.577	160.665	228.491	391.042	0.562724	0.410864	0.730134
METMT2_0264	Met2_gene_264	262030	262758	+	242	K02987	RP-S4e, RPS4; small subunit ribosomal protein S4e	973020034	30S ribosomal protein S4e [Methanobacteriaceae archaeon 41_258]	2.16e-151	193.175	196.765	245.683	437.002	0.786276	0.450262	0.572651
METMT2_0265	Met2_gene_265	262755	263261	+	168	K02931	RP-L5, MRPL5, rplE; large subunit ribosomal protein L5	973020035	50S ribosomal protein L5 [Methanobacteriaceae archaeon 41_258]	1.08e-112	160.492	176.827	255.681	402.76	0.627702	0.439038	0.699437
METMT2_0266	Met2_gene_266	263273	263416	+	47	K02954	RP-S14, MRPS14, rpsN; small subunit ribosomal protein S14	973020036	30S ribosomal protein S14 type Z [Methanobacteriaceae archaeon 41_258]	1.98e-26	232.907	360.576	235.692	382.251	0.988186	0.943296	0.954573
METMT2_0267	Met2_gene_267	263428	263820	+	130	K02994	RP-S8, rpsH; small subunit ribosomal protein S8	973020037	30S ribosomal protein S8 [Methanobacteriaceae archaeon 41_258]	1.6e-87	286.083	457.191	230.792	372.269	1.23957	1.22812	0.990759
METMT2_0268	Met2_gene_268	263837	264370	+	177	K02933	RP-L6, MRPL6, rplF; large subunit ribosomal protein L6	973020038	50S ribosomal protein L6 [Methanobacteriaceae archaeon 41_258]	1.36e-111	226.96	325.979	235.455	382.697	0.96392	0.851795	0.883677
METMT2_0269	Met2_gene_269	264385	264711	+	108	K02912	RP-L32e, RPL32; large subunit ribosomal protein L32e	973020039	50S ribosomal protein L32e [Methanobacteriaceae archaeon 41_258]	6.8e-65	106.061	180.49	226.181	364.27	0.468922	0.495486	1.05665
METMT2_0270	Met2_gene_270	264754	265200	+	148	K02885	RP-L19e, RPL19; large subunit ribosomal protein L19e	499178123	50S ribosomal protein L19e [Methanothermobacter thermautotrophicus]	4.04e-88	115.104	105.295	240.952	384.22	0.477705	0.274049	0.573679
METMT2_0271	Met2_gene_271	265218	265799	+	193	K02881	RP-L18, MRPL18, rplR; large subunit ribosomal protein L18	973021409	50S ribosomal protein L18P [Methanobacteriaceae archaeon 41_258]	4.07e-112	112.961	154.682	227.375	362.171	0.496805	0.427096	0.859685
METMT2_0272	Met2_gene_272	265796	266440	+	214	K02988	RP-S5, MRPS5, rpsE; small subunit ribosomal protein S5	973021408	30S ribosomal protein S5 [Methanobacteriaceae archaeon 41_258]	5.08e-144	178.743	174.322	239.907	392.559	0.745049	0.444065	0.596021
METMT2_0273	Met2_gene_273	266458	266913	+	151	K02907	RP-L30, MRPL30, rpmD; large subunit ribosomal protein L30	973021407	50S ribosomal protein L30P [Methanobacteriaceae archaeon 41_258]	2.26e-93	204.351	184.316	260.174	439.334	0.785441	0.419535	0.534139
METMT2_0274	Met2_gene_274	266932	267372	+	146	K02876	RP-L15, MRPL15, rplO; large subunit ribosomal protein L15	973021406	50S ribosomal protein L15P [Methanobacteriaceae archaeon 41_258]	3.37e-73	183.215	181.268	232.576	358.492	0.787762	0.50564	0.641869
METMT2_0275	Met2_gene_275	267395	268756	+	453	K03076	secY; preprotein translocase subunit SecY	973021405	Protein translocase subunit SecY [Methanobacteriaceae archaeon 41_258]	0	110.111	137.68	224.287	364.233	0.490937	0.378	0.769957
METMT2_0276	Met2_gene_276	268778	269332	+	184	K00939	E2.7.4.3, adk; adenylate kinase [EC:2.7.4.3]	973021404	Adenylate kinase [Methanobacteriaceae archaeon 41_258]	5.91e-124	123.607	124.516	227.333	346.44	0.543726	0.359414	0.661021
METMT2_0277	Met2_gene_277	269348	269911	+	187			973021403	hypothetical protein XD44_0318 [Methanobacteriaceae archaeon 41_258]	3.56e-130	101.024	119.217	232.043	393.731	0.435368	0.302788	0.695475
METMT2_0278	Met2_gene_278	269934	270200	+	88	K02915	RP-L34e, RPL34; large subunit ribosomal protein L34e	973021402	50S ribosomal protein L34e [Methanobacteriaceae archaeon 41_258]	2.61e-53	176.286	208.459	237.78	352.913	0.741384	0.59068	0.796727
METMT2_0279	Met2_gene_279	270197	270718	+	173	K00945	cmk; cytidylate kinase [EC:2.7.4.14]	973021401	Cytidylate kinase [Methanobacteriaceae archaeon 41_258]	2.79e-92	158.435	192.498	236.947	353.766	0.668653	0.54414	0.813785
METMT2_0280	Met2_gene_280	270715	270939	+	74	K02875	RP-L14e, RPL14; large subunit ribosomal protein L14e	973021400	50S ribosomal protein L14e [Methanobacteriaceae archaeon 41_258]	7.63e-42	204.112	200.885	237.506	369.433	0.859396	0.543767	0.632731
METMT2_0281	Met2_gene_281	270960	271928	+	322	K11131	DKC1, NOLA4, CBF5; H/ACA ribonucleoprotein complex subunit 4 [EC:5.4.99.-]	973021399	putative tRNA pseudouridine synthase B [Methanobacteriaceae archaeon 41_258]	0	161.849	120.661	230.038	341.933	0.703573	0.352878	0.501551
METMT2_0282	Met2_gene_282	272217	272669	+	150	K02952	RP-S13, rpsM; small subunit ribosomal protein S13	973021398	30S ribosomal protein S13 [Methanobacteriaceae archaeon 41_258]	3.4e-98	189.719	230.89	231.288	366.114	0.820272	0.63065	0.768831
METMT2_0283	Met2_gene_283	272688	273206	+	172	K02986	RP-S4, rpsD; small subunit ribosomal protein S4	973021397	30S ribosomal protein S4 [Methanobacteriaceae archaeon 41_258]	3.18e-114	161.187	129.554	251.763	416.114	0.640232	0.311342	0.486296
METMT2_0284	Met2_gene_284	273226	273627	+	133	K02948	RP-S11, MRPS11, rpsK; small subunit ribosomal protein S11	973021396	30S ribosomal protein S11 [Methanobacteriaceae archaeon 41_258]	1.59e-88	134.151	59.4701	222.85	336.673	0.601977	0.176641	0.293434
METMT2_0285	Met2_gene_285	273629	274426	+	265	K03047	rpoD; DNA-directed RNA polymerase subunit D [EC:2.7.7.6]	973021395	DNA-directed RNA polymerase subunit D [Methanobacteriaceae archaeon 41_258]	4.71e-152	101.25	95.0251	236.772	385.666	0.427627	0.246392	0.576184
METMT2_0286	Met2_gene_286	274430	274795	+	121	K02883	RP-L18e, RPL18; large subunit ribosomal protein L18e	973021394	50S ribosomal protein L18e [Methanobacteriaceae archaeon 41_258]	1.5e-70	116.627	102.062	250.801	402.33	0.465018	0.253677	0.545521
METMT2_0287	Met2_gene_287	274807	275229	+	140	K02871	RP-L13, MRPL13, rplM; large subunit ribosomal protein L13	973021393	50S ribosomal protein L13P [Methanobacteriaceae archaeon 41_258]	1.18e-89	142.357	130.697	244.457	392.771	0.58234	0.332757	0.571413
METMT2_0288	Met2_gene_288	275256	275660	+	134	K02996	RP-S9, MRPS9, rpsI; small subunit ribosomal protein S9	973021392	30S ribosomal protein S9 [Methanobacteriaceae archaeon 41_258]	1.7e-87	188.208	152.186	225.827	334.685	0.833417	0.454713	0.545601
METMT2_0289	Met2_gene_289	275684	275851	+	55	K03058	rpoN; DNA-directed RNA polymerase subunit N [EC:2.7.7.6]	973021391	DNA-directed RNA polymerase subunit N [Methanobacteriaceae archaeon 41_258]	3.07e-30	48.7744	95.6102	221.526	326.425	0.220175	0.292901	1.33031
METMT2_0290	Met2_gene_290	275897	276163	+	88	K03055	rpoK; DNA-directed RNA polymerase subunit K [EC:2.7.7.6]	973021390	DNA-directed RNA polymerase subunit K [Methanobacteriaceae archaeon 41_258]	2.72e-27	131.323	71.3516	213.968	327.212	0.61375	0.21806	0.355291
METMT2_0291	Met2_gene_291	276221	277474	+	417	K01689	ENO, eno; enolase [EC:4.2.1.11]	973021389	Enolase [Methanobacteriaceae archaeon 41_258]	0	123.393	96.2166	242.256	373.667	0.50935	0.257493	0.505533
METMT2_0292	Met2_gene_292	277509	278105	+	198	K02967	RP-S2, MRPS2, rpsB; small subunit ribosomal protein S2	973021388	30S ribosomal protein S2 [Methanobacteriaceae archaeon 41_258]	5.5e-137	125.125	112.627	235.701	341.037	0.530863	0.330249	0.622098
METMT2_0293	Met2_gene_293	278115	278948	+	277	K06990	K06990	973021387	hypothetical protein XD44_0302 [Methanobacteriaceae archaeon 41_258]	5.61e-180	138.922	127.203	232.3	359.686	0.598026	0.35365	0.591363
METMT2_0294	Met2_gene_294	278979	279926	+	315	K00869	E2.7.1.36, MVK, mvaK1; mevalonate kinase [EC:2.7.1.36]	973021386	Mevalonate kinase [Methanobacteriaceae archaeon 41_258]	5.25e-158	178.098	140.277	218.955	338.457	0.813397	0.414461	0.509543
METMT2_0295	Met2_gene_295	279937	280743	+	268	K06981	ipk; isopentenyl phosphate kinase [EC:2.7.4.26]	973021385	hypothetical protein XD44_0300 [Methanobacteriaceae archaeon 41_258]	9.89e-154	69.6597	78.2273	242.224	388.237	0.287584	0.201494	0.700643
METMT2_0296	Met2_gene_296	280730	281785	+	351	K01823	idi, IDI; isopentenyl-diphosphate delta-isomerase [EC:5.3.3.2]	973021384	Isopentenyl-diphosphate delta-isomerase [Methanobacteriaceae archaeon 41_258]	0	33.9256	54.8293	199.861	301.376	0.169746	0.18193	1.07178
METMT2_0297	Met2_gene_297	281782	283131	+	449	K12574	rnj; ribonuclease J [EC:3.1.-.-]	973021383	hypothetical protein XD44_0298 [Methanobacteriaceae archaeon 41_258]	0	34.0186	51.7431	224.092	364.837	0.151806	0.141825	0.934253
METMT2_0298	Met2_gene_298	283133	284119	+	328	K13787	idsA; geranylgeranyl diphosphate synthase, type I [EC:2.5.1.1 2.5.1.10 2.5.1.29]	973021382	Short chain isoprenyl diphosphate synthase, partial [Methanobacteriaceae archaeon 41_258]	0	35.525	77.9642	217.211	347.794	0.16355	0.224168	1.37063
METMT2_0299	Met2_gene_299	284133	285800	+	555	K01885	EARS, gltX; glutamyl-tRNA synthetase [EC:6.1.1.17]	973019773	Glutamate--tRNA ligase [Methanobacteriaceae archaeon 41_258]	0	63.9772	83.7569	235.568	378.282	0.271587	0.221414	0.815259
METMT2_0300	Met2_gene_300	285820	287052	+	410	K10206	E2.6.1.83; LL-diaminopimelate aminotransferase [EC:2.6.1.83]	503060386	MULTISPECIES: LL-diaminopimelate aminotransferase [Methanothermobacter]	0	43.5832	47.5643	210.063	323.759	0.207477	0.146913	0.708094
METMT2_0301	Met2_gene_301	287057	287944	-	295			973021354	hypothetical protein XD44_0327 [Methanobacteriaceae archaeon 41_258]	0	39.7001	48.376	178.776	304.974	0.222067	0.158623	0.714305
METMT2_0302	Met2_gene_302	288044	288571	-	175			973021355	hypothetical protein XD44_0328 [Methanobacteriaceae archaeon 41_258]	3.17e-98	10908.1	4296.5	171.325	297.177	63.6693	14.4577	0.227075
METMT2_0303	Met2_gene_303	288819	289319	-	166			973021356	Uncharacterized protein XD44_0329 [Methanobacteriaceae archaeon 41_258]	1.69e-60	17.4966	20.1313	176.795	321.458	0.0989656	0.0626249	0.632795
METMT2_0304	Met2_gene_304	290541	292331	-	596			302588297	NosD-related protein [Methanothermobacter marburgensis str. Marburg]	1.26e-104	335.582	360.198	229.712	409.457	1.46088	0.879698	0.602169
METMT2_0305	Met2_gene_305	293240	293743	-	167			973021356	Uncharacterized protein XD44_0329 [Methanobacteriaceae archaeon 41_258]	8.18e-97	25.7105	23.7173	178.16	313.854	0.144311	0.0755677	0.523644
METMT2_0306	Met2_gene_306	293769	294476	-	235			973021357	Radical SAM domain protein [Methanobacteriaceae archaeon 41_258]	1.59e-146	4.0373	8.96934	183.289	354.238	0.022027	0.0253201	1.1495
METMT2_0307	Met2_gene_307	294528	295301	+	257	K06269	PPP1C; serine/threonine-protein phosphatase PP1 catalytic subunit [EC:3.1.3.16]	973021358	Metallophosphoesterase [Methanobacteriaceae archaeon 41_258]	5.54e-166	5.90885	5.3088	216.277	379.685	0.0273207	0.0139821	0.511777
METMT2_0308	Met2_gene_308	295970	296227	+	85			973021359	hypothetical protein XD44_0332 [Methanobacteriaceae archaeon 41_258]	1.44e-28	52.4411	30.405	196.12	359.95	0.267393	0.0844701	0.315903
METMT2_0309	Met2_gene_309	296426	298288	-	620			973021360	Archaeal glutamate synthase [Methanobacteriaceae archaeon 41_258]	0	40.301	41.1042	241.928	371.186	0.166583	0.110737	0.664758
METMT2_0310	Met2_gene_310	298302	298967	-	221			973021361	putative glutamate synthase subunit [Methanobacteriaceae archaeon 41_258]	6.04e-142	27.4682	30.2876	237.228	379.5	0.115788	0.0798092	0.68927
METMT2_0311	Met2_gene_311	299120	299668	+	182			973021362	putative transcriptional regulator [Methanobacteriaceae archaeon 41_258]	5.39e-121	18.0495	7.48454	221.043	400.145	0.0816559	0.0187046	0.229066
METMT2_0312	Met2_gene_312	299673	299894	-	73			973021363	Uncharacterized protein XD44_0336 [Methanobacteriaceae archaeon 41_258]	1.14e-43	177.685	15.1438	212.128	431.436	0.837631	0.0351009	0.041905
METMT2_0313	Met2_gene_313	300039	300401	+	120			973021364	Uncharacterized protein XD44_0337 [Methanobacteriaceae archaeon 41_258]	4.2e-56	6544.68	567.009	235.581	423.108	27.781	1.3401	0.0482381
METMT2_0314	Met2_gene_314	300398	301528	-	376	K06871	K06871; uncharacterized protein	973021365	putative regulatory protein [Methanobacteriaceae archaeon 41_258]	0	68.7433	17.8351	237.771	406.089	0.289116	0.0439192	0.151909
METMT2_0315	Met2_gene_315	301544	301696	-	50			973021366	Uncharacterized protein XD44_0339 [Methanobacteriaceae archaeon 41_258]	5.77e-23	90.921	92.7763	221.903	365.887	0.409734	0.253566	0.618855
METMT2_0316	Met2_gene_316	301789	302772	-	327			973021367	ATP phosphoribosyltransferase related protein [Methanobacteriaceae archaeon 41_258]	0	26.725	26.1938	231.918	404.08	0.115235	0.0648234	0.562534
METMT2_0317	Met2_gene_317	303508	303897	-	129	K03574	MUTT, NUDT1, MTH1; 7,8-dihydro-8-oxoguanine triphosphatase [EC:3.6.1.-]	973021369	putative hydrolase [Methanobacteriaceae archaeon 41_258]	2.79e-76	15.1471	16.2828	223.752	384.962	0.0676959	0.0422972	0.624811
METMT2_0318	Met2_gene_318	303897	304973	-	358			851311762	histidine kinase [Methanothermobacter sp. CaT2]	8.52e-136	15.3935	19.7699	225.129	404.659	0.0683763	0.0488556	0.714511
METMT2_0319	Met2_gene_319	304976	305992	-	338			503060417	cobalamin-binding protein [Methanothermobacter marburgensis]	4.91e-124	21.5481	20.9362	234.465	400.751	0.0919034	0.0522425	0.56845
METMT2_0320	Met2_gene_320	306093	306977	+	294	K07744	K07744; hypothetical protein	973021370	Inosine-5'-monophosphate dehydrogenase related protein VII [Methanobacteriaceae archaeon 41_258]	0	79.2387	53.1829	233.035	407.338	0.340029	0.130562	0.383973
METMT2_0321	Met2_gene_321	306990	307883	+	297	K00809	E2.5.1.46, dys1; deoxyhypusine synthase [EC:2.5.1.46]	973021371	putative deoxyhypusine synthase [Methanobacteriaceae archaeon 41_258]	0	47.9599	27.9951	236.643	386.756	0.202667	0.0723844	0.357159
METMT2_0322	Met2_gene_322	307954	308490	+	178			973021372	hypothetical protein XD44_0345 [Methanobacteriaceae archaeon 41_258]	6.73e-77	7.80695	6.95618	223.713	379.496	0.0348972	0.01833	0.525258
METMT2_0323	Met2_gene_323	308462	309118	-	218	K01591	pyrF; orotidine-5'-phosphate decarboxylase [EC:4.1.1.23]	973021373	Orotidine 5'-phosphate decarboxylase [Methanobacteriaceae archaeon 41_258]	1.87e-120	23.7838	11.9399	210.659	353.988	0.112902	0.0337296	0.298751
METMT2_0324	Met2_gene_324	309482	310474	+	330	K15566	trm10; tRNA (adenine9-N1/guanine9-N1)-methyltransferase [EC:2.1.1.218 2.1.1.221]	973021374	TRNA m1G methyltransferase [Methanobacteriaceae archaeon 41_258]	4.14e-168	16.5037	9.4045	225.937	384.165	0.0730457	0.0244804	0.335138
METMT2_0325	Met2_gene_325	310658	311224	+	188			973021377	Uncharacterized protein XD44_0350 [Methanobacteriaceae archaeon 41_258]	1.01e-103	197.282	152.845	222.177	379.726	0.887951	0.402513	0.453305
METMT2_0326	Met2_gene_326	311221	312048	+	275			973021180	Uncharacterized protein XD44_0510, partial [Methanobacteriaceae archaeon 41_258]	8.98e-126	156.729	137.599	217.28	352.273	0.721325	0.390603	0.541508
METMT2_0327	Met2_gene_327	312176	312841	+	221	K02007	cbiM; cobalt/nickel transport system permease protein	973021179	Putative cobalt transport protein CbiM [Methanobacteriaceae archaeon 41_258]	2.68e-142	23.7485	10.6567	231.169	374.535	0.102732	0.0284533	0.276965
METMT2_0328	Met2_gene_328	312846	313127	+	93	K02009	cbiN; cobalt/nickel transport protein	973021178	Cobalt transport protein CbiN [Methanobacteriaceae archaeon 41_258]	1.69e-55	17.5694	19.8695	208.947	351.315	0.0840857	0.0565575	0.672618
METMT2_0329	Met2_gene_329	313139	313906	+	255	K02008	cbiQ; cobalt/nickel transport system permease protein	973021177	putative cobalt transport protein [Methanobacteriaceae archaeon 41_258]	1.71e-151	6.69939	7.78222	226.949	404.77	0.0295194	0.0192263	0.65131
METMT2_0330	Met2_gene_330	313969	314811	+	280	K02006	cbiO; cobalt/nickel transport system ATP-binding protein	973021176	Cobalt ABC transporter, ATPase subunit [Methanobacteriaceae archaeon 41_258]	0	37.2983	53.1739	237.922	385.786	0.156767	0.137833	0.879219
METMT2_0331	Met2_gene_331	314808	315269	+	153	K00793	ribE, RIB5; riboflavin synthase [EC:2.5.1.9]	973021175	Riboflavin synthase [Methanobacteriaceae archaeon 41_258]	7.13e-104	19.386	20.2136	228.873	322.149	0.0847021	0.062746	0.740784
METMT2_0332	Met2_gene_332	315317	316000	+	227			973021174	putative glycosyltransferase [Methanobacteriaceae archaeon 41_258]	7.96e-123	17.5516	20.2065	230.178	386.198	0.0762523	0.0523215	0.686164
METMT2_0333	Met2_gene_333	316014	316346	+	110	K09153	K09153; hypothetical protein	973021173	Uncharacterized protein XD44_0503 [Methanobacteriaceae archaeon 41_258]	3.01e-47	22.3179	22.4352	219.275	416.321	0.101781	0.0538893	0.529466
METMT2_0334	Met2_gene_334	316350	317477	+	375			973021172	putative glycosyltransferase [Methanobacteriaceae archaeon 41_258]	0	66.3921	60.2708	239.361	382.264	0.277372	0.157668	0.568434
METMT2_0335	Met2_gene_335	317474	319333	-	619	K03330	gatE; glutamyl-tRNA(Gln) amidotransferase subunit E [EC:6.3.5.7]	973021171	Glutamyl-tRNA(Gln) amidotransferase subunit E [Methanobacteriaceae archaeon 41_258]	0	29.4037	48.4004	237.218	384.757	0.123952	0.125795	1.01487
METMT2_0336	Met2_gene_336	319340	320680	-	446	K09482	gatD; glutamyl-tRNA(Gln) amidotransferase subunit D [EC:6.3.5.7]	973021170	Glutamyl-tRNA(Gln) amidotransferase subunit D [Methanobacteriaceae archaeon 41_258]	0	35.6679	66.854	230.629	366.958	0.154655	0.182184	1.178
METMT2_0337	Met2_gene_337	320647	322077	-	476	K00187	vorB; 2-oxoisovalerate ferredoxin oxidoreductase, beta subunit [EC:1.2.7.7]	973021169	Ketoisovalerate oxidoreductase subunit VorA [Methanobacteriaceae archaeon 41_258]	0	47.1408	55.0792	221.531	331.456	0.212795	0.166173	0.780908
METMT2_0338	Met2_gene_338	322074	323120	-	348	K00186	vorA; 2-oxoisovalerate ferredoxin oxidoreductase, alpha subunit [EC:1.2.7.7]	973021168	Ketoisovalerate oxidoreductase subunit VorB [Methanobacteriaceae archaeon 41_258]	0	64.9762	62.793	226.77	350.852	0.28653	0.178973	0.624622
METMT2_0339	Met2_gene_339	323123	323347	-	74	K00188	vorD; 2-oxoisovalerate ferredoxin oxidoreductase, delta subunit [EC:1.2.7.7]	973021167	Ketoisovalerate oxidoreductase subunit VorC [Methanobacteriaceae archaeon 41_258]	4.58e-44	84.6936	78.0298	240.469	396.68	0.352201	0.196707	0.558508
METMT2_0340	Met2_gene_340	323347	325026	-	559	K01895	ACSS, acs; acetyl-CoA synthetase [EC:6.2.1.1]	973021166	Acyl-CoA synthetase [Methanobacteriaceae archaeon 41_258]	0	61.8187	54.0309	230.716	376.982	0.267943	0.143325	0.534908
METMT2_0341	Met2_gene_341	325040	325588	-	182			973021165	hypothetical protein XD44_0495 [Methanobacteriaceae archaeon 41_258]	1.13e-113	39.9171	32.6598	229.294	384.633	0.174087	0.0849116	0.487754
METMT2_0342	Met2_gene_342	325757	330268	-	1503	K02230	cobN; cobaltochelatase CobN [EC:6.6.1.2]	851312194	cobalamin biosynthesis protein CobN [Methanothermobacter sp. CaT2]	0	15.1621	11.1766	234.976	378.467	0.0645261	0.0295312	0.457663
METMT2_0343	Met2_gene_343	330433	330915	+	160	K09129	K09129; hypothetical protein	973019862	Uncharacterized protein XD44_1470 [Methanobacteriaceae archaeon 41_258]	5.05e-108	55.6295	37.896	227.587	368.366	0.244432	0.102876	0.420878
METMT2_0344	Met2_gene_344	331701	332156	-	151	K07305	msrB; peptide-methionine (R)-S-oxide reductase [EC:1.8.4.12]	499178810	MULTISPECIES: peptide-methionine (R)-S-oxide reductase [Methanothermobacter]	4.38e-88	20.059	21.2987	211.084	328.538	0.0950286	0.0648288	0.682203
METMT2_0345	Met2_gene_345	332302	333186	+	294	K07052	K07052	973019861	Abortive infection protein [Methanobacteriaceae archaeon 41_258]	1.83e-140	6.24436	10.9743	232.931	393.169	0.0268077	0.0279123	1.0412
METMT2_0346	Met2_gene_346	333202	333507	+	101			973019860	Uncharacterized protein XD44_1468 [Methanobacteriaceae archaeon 41_258]	1.35e-41	641.429	416.273	226.336	407.917	2.83397	1.02048	0.360091
METMT2_0347	Met2_gene_347	333509	334069	-	186			499178796	MULTISPECIES: hypothetical protein [Methanothermobacter]	2.19e-97	174.256	143.825	217.647	372.416	0.800636	0.386196	0.482362
METMT2_0348	Met2_gene_348	334072	334728	-	218	K02003	ABC.CD.A; putative ABC transport system ATP-binding protein	973019817	ABC transporter (Glutamine transport ATP-binding protein), partial [Methanobacteriaceae archaeon 41_258]	2.59e-133	28.7146	26.154	225.463	345.703	0.127358	0.0756544	0.594029
METMT2_0349	Met2_gene_349	334744	335853	-	369	K02004	ABC.CD.P; putative ABC transport system permease protein	973019816	ABC-type transport system, involved in lipoprotein release, permease component [Methanobacteriaceae archaeon 41_258]	0	52.1896	48.7966	233.869	396.003	0.223157	0.123223	0.552179
METMT2_0350	Met2_gene_350	335850	336188	-	112			973019815	hypothetical protein XD44_1493 [Methanobacteriaceae archaeon 41_258]	4.36e-66	53.4019	83.745	219.938	359.36	0.242804	0.233039	0.959783
METMT2_0351	Met2_gene_351	336482	336664	+	60			973019814	Uncharacterized protein XD44_1492 [Methanobacteriaceae archaeon 41_258]	2.28e-22	8.33052	2.04124	224.603	373.786	0.03709	0.00546098	0.147236
METMT2_0352	Met2_gene_352	336671	337606	+	311			503060921	paraslipin [Methanothermobacter marburgensis]	0	181.603	101.768	242.374	431.149	0.749266	0.236038	0.315026
METMT2_0353	Met2_gene_353	337648	337974	+	108			973020951	hypothetical protein XD44_0673 [Methanobacteriaceae archaeon 41_258]	6.75e-64	537.882	391.824	212.258	399.887	2.5341	0.979838	0.386662
METMT2_0354	Met2_gene_354	338124	338669	+	181	K02877	RP-L15e, RPL15; large subunit ribosomal protein L15e	973020952	50S ribosomal protein L15e [Methanobacteriaceae archaeon 41_258]	3e-113	159.149	161.46	221.836	383.317	0.717419	0.421218	0.587129
METMT2_0355	Met2_gene_355	338672	339073	+	133	K07581	K07581; hypothetical protein	973020953	hypothetical protein XD44_0675 [Methanobacteriaceae archaeon 41_258]	3.01e-75	192.931	155.18	232.574	392.87	0.829544	0.39499	0.476153
METMT2_0356	Met2_gene_356	339070	339777	+	235	K03539	RPP1, RPP30; ribonuclease P/MRP protein subunit RPP1 [EC:3.1.26.5]	973020954	Ribonuclease P protein component 3 [Methanobacteriaceae archaeon 41_258]	1.66e-121	92.3196	89.6934	235.724	391.892	0.391642	0.228873	0.584392
METMT2_0357	Met2_gene_357	339780	340151	+	123	K03537	POP5; ribonuclease P/MRP protein subunit POP5 [EC:3.1.26.5]	973020955	Ribonuclease P protein component 2 [Methanobacteriaceae archaeon 41_258]	6.9e-61	33.2969	24.0998	225.122	387.109	0.147906	0.0622558	0.420915
METMT2_0358	Met2_gene_358	340211	340957	+	248	K03432	psmA, prcA; proteasome alpha subunit [EC:3.4.25.1]	973020956	Proteasome subunit alpha [Methanobacteriaceae archaeon 41_258]	8.15e-172	256.632	155.519	229.835	371.099	1.11659	0.419078	0.37532
METMT2_0359	Met2_gene_359	340960	341658	+	232	K14574	SDO1, SBDS; ribosome maturation protein SDO1	973020957	Ribosome maturation protein SDO1-like protein [Methanobacteriaceae archaeon 41_258]	7.14e-160	352.769	125.584	223.479	359.616	1.57853	0.349218	0.22123
METMT2_0360	Met2_gene_360	341713	342405	+	230	K03679	RRP4, EXOSC2; exosome complex component RRP4	973020958	putative exosome complex RNA-binding protein 1 [Methanobacteriaceae archaeon 41_258]	3.4e-139	42.3468	30.7246	224.85	393.914	0.188334	0.0779983	0.41415
METMT2_0361	Met2_gene_361	342402	343127	+	241	K11600	RRP41, EXOSC4, SKI6; exosome complex component RRP41	973020959	putative exosome complex exonuclease 1 [Methanobacteriaceae archaeon 41_258]	6.06e-160	73.4944	67.4031	230.719	354.323	0.318545	0.19023	0.597185
METMT2_0362	Met2_gene_362	343130	343936	+	268	K12589	RRP42, EXOSC7; exosome complex component RRP42	973020960	putative exosome complex exonuclease 2 [Methanobacteriaceae archaeon 41_258]	1.09e-162	114.998	112.944	242.694	396.015	0.473837	0.2852	0.601894
METMT2_0363	Met2_gene_363	343936	344205	+	89	K02921	RP-L37Ae, RPL37A; large subunit ribosomal protein L37Ae	973020961	50S ribosomal protein L37Ae [Methanobacteriaceae archaeon 41_258]	1.82e-54	124.217	95.462	213.208	303.146	0.58261	0.314904	0.540507
METMT2_0364	Met2_gene_364	344207	344338	+	43	K03059	rpoP; DNA-directed RNA polymerase subunit P [EC:2.7.7.6]	890702228	DNA-directed RNA polymerase subunit P [Methanothermobacter marburgensis]	6.8e-18	70.7384	62.2578	209.475	312.696	0.337694	0.1991	0.589587
METMT2_0365	Met2_gene_365	344339	344812	+	157	K14561	IMP4; U3 small nucleolar ribonucleoprotein protein IMP4	973020963	Brix domain protein [Methanobacteriaceae archaeon 41_258]	1.87e-73	58.6959	78.8073	227.857	388.294	0.257599	0.202958	0.787882
METMT2_0366	Met2_gene_366	344809	345063	+	84	K09741	K09741; hypothetical protein	973020964	Uncharacterized protein XD44_0686 [Methanobacteriaceae archaeon 41_258]	1.46e-35	42.5959	58.5956	234.632	406.358	0.181543	0.144197	0.794285
METMT2_0367	Met2_gene_367	345070	345441	+	123	K04798	pfdB, PFDN6; prefoldin beta subunit	973020965	Prefoldin subunit beta [Methanobacteriaceae archaeon 41_258]	1.13e-58	200.806	104.432	228.861	353.991	0.877412	0.295014	0.336232
METMT2_0368	Met2_gene_368	345475	345741	+	88			49258493	Chain A, Solution Structure Of The Hypothetical Protein Mth677 From Methanothermobacter Thermautotrophicus	1.79e-15	57.0968	44.7696	240.192	402.617	0.237714	0.111197	0.467776
METMT2_0369	Met2_gene_369	346337	347350	+	337	K04069	pflA, pflC, pflE; pyruvate formate lyase activating enzyme [EC:1.97.1.4]	973020966	Radical SAM domain protein [Methanobacteriaceae archaeon 41_258]	0	10.712	10.6833	233.571	389.845	0.0458617	0.0274039	0.597534
METMT2_0370	Met2_gene_370	347583	354242	+	2219			499178815	cell surface glycoprotein [Methanothermobacter thermautotrophicus]	0	115.538	1544.72	251.897	387.767	0.458673	3.98364	8.68514
METMT2_0371	Met2_gene_371	354327	360605	+	2092	K02230	cobN; cobaltochelatase CobN [EC:6.6.1.2]	499178813	magnesium chelatase [Methanothermobacter thermautotrophicus]	0	13.9908	58.1231	227.321	365.667	0.0615465	0.158951	2.58261
METMT2_0372	Met2_gene_372	360814	361524	+	236			973020104	Uncharacterized protein XD44_1315 [Methanobacteriaceae archaeon 41_258]	3.38e-138	52.2634	57.792	234.697	398.1	0.222685	0.14517	0.651908
METMT2_0373	Met2_gene_373	361544	362221	+	225			973020103	putative transporter protein [Methanobacteriaceae archaeon 41_258]	1.95e-141	70.2657	106.885	229.502	360.223	0.306166	0.296719	0.969146
METMT2_0374	Met2_gene_374	362232	362519	+	95			973020102	Uncharacterized protein XD44_1313 [Methanobacteriaceae archaeon 41_258]	2.32e-52	82.7086	160.833	219.244	359.542	0.377244	0.447326	1.18578
METMT2_0375	Met2_gene_375	362530	363216	+	228	K01814	hisA; phosphoribosylformimino-5-aminoimidazole carboxamide ribotide isomerase [EC:5.3.1.16]	973020101	HisA/hisF family protein [Methanobacteriaceae archaeon 41_258]	2.06e-134	81.2725	114.728	241.373	402.913	0.336709	0.284747	0.845678
METMT2_0376	Met2_gene_376	363225	364043	+	272			851312292	ribokinase [Methanothermobacter sp. CaT2]	1.93e-88	40.02	36.9442	220.818	382.102	0.181235	0.0966868	0.533488
METMT2_0377	Met2_gene_377	364032	364352	-	106			973020100	hypothetical protein XD44_1311 [Methanobacteriaceae archaeon 41_258]	3.99e-29	36.2124	31.4198	222.314	360.139	0.162889	0.0872436	0.535603
METMT2_0378	Met2_gene_378	364680	365561	+	293	K06215	pdxS, pdx1; pyridoxine biosynthesis protein [EC:4.-.-.-]	503060889	pyridoxal biosynthesis lyase PdxS [Methanothermobacter marburgensis]	0	159.881	74.5399	214.874	326.425	0.744066	0.228353	0.306898
METMT2_0379	Met2_gene_379	365759	366097	-	112	K04751	glnB; nitrogen regulatory protein P-II 1	973019849	Nitrogen regulatory protein P-II [Methanobacteriaceae archaeon 41_258]	5.61e-66	15.7395	9.91717	240.491	395.917	0.0654475	0.0250486	0.382728
METMT2_0380	Met2_gene_380	366110	367333	-	407	K03320	amt, AMT, MEP; ammonium transporter, Amt family	973019848	Putative ammonium transporter [Methanobacteriaceae archaeon 41_258]	0	8.2514	16.1748	221.208	379.502	0.0373016	0.0426212	1.14261
METMT2_0381	Met2_gene_381	368124	370187	+	687			973020347	PAS domain S-box [Methanobacteriaceae archaeon 41_258]	0	11.4484	11.2209	238.198	444.415	0.0480625	0.0252487	0.52533
METMT2_0382	Met2_gene_382	371329	374235	-	968	K03701	uvrA; excinuclease ABC subunit A	973021044	UvrABC system protein A [Methanobacteriaceae archaeon 41_258]	0	61.6192	44.4607	242.726	388.753	0.253863	0.114368	0.450508
METMT2_0383	Met2_gene_383	374251	376194	-	647	K03702	uvrB; excinuclease ABC subunit B	973021043	UvrABC system protein B [Methanobacteriaceae archaeon 41_258]	0	107.729	78.3987	234.426	399.593	0.459545	0.196197	0.426936
METMT2_0384	Met2_gene_384	376298	378055	+	585	K03703	uvrC; excinuclease ABC subunit C	973021042	UvrABC system protein C [Methanobacteriaceae archaeon 41_258]	0	65.7965	41.4344	242.539	444.858	0.271282	0.0931406	0.343335
METMT2_0385	Met2_gene_385	378057	379196	+	379			973021041	Uncharacterized protein XD44_0604 [Methanobacteriaceae archaeon 41_258]	0	26.0767	12.4516	235.732	394.335	0.11062	0.0315761	0.285446
METMT2_0386	Met2_gene_386	379203	379613	+	136			973021040	Uncharacterized protein XD44_0603 [Methanobacteriaceae archaeon 41_258]	6.24e-81	42.6559	37.2638	213.83	369.066	0.199485	0.100968	0.506143
METMT2_0387	Met2_gene_387	379818	381473	-	551	K01890	FARSB, pheT; phenylalanyl-tRNA synthetase beta chain [EC:6.1.1.20]	973021039	Phenylalanine--tRNA ligase beta subunit, partial [Methanobacteriaceae archaeon 41_258]	0	71.115	56.3929	237.65	416.206	0.299243	0.135493	0.452785
METMT2_0388	Met2_gene_388	381630	381902	+	90	K07738	nrdR; transcriptional repressor NrdR	973021130	Uncharacterized protein XD44_0522 [Methanobacteriaceae archaeon 41_258]	1.05e-49	182.184	109.464	224.595	399.342	0.811169	0.274112	0.337922
METMT2_0389	Met2_gene_389	382036	382356	-	106	K00590	E2.1.1.113; site-specific DNA-methyltransferase (cytosine-N4-specific) [EC:2.1.1.113]	973021131	Modification methylase MthZI [Methanobacteriaceae archaeon 41_258]	4.1e-36	75.9868	36.0746	196.096	313.919	0.387497	0.114917	0.296562
METMT2_0390	Met2_gene_390	382344	382961	-	205	K00590	E2.1.1.113; site-specific DNA-methyltransferase (cytosine-N4-specific) [EC:2.1.1.113]	973021131	Modification methylase MthZI [Methanobacteriaceae archaeon 41_258]	3.15e-107	39.7772	35.0578	214.688	391.148	0.185279	0.089628	0.483746
METMT2_0391	Met2_gene_391	383135	383365	-	76			961363439	hypothetical protein [Halopenitus sp. DYS4]	0.003	24.7481	38.8101	212.673	388.213	0.116367	0.0999709	0.859098
METMT2_0392	Met2_gene_392	383352	384452	+	366	K14445	SLC13A2_3_5; solute carrier family 13 (sodium-dependent dicarboxylate transporter), member 2/3/5	973021132	Sodium/dicarboxylate or sulfate cotransporter [Methanobacteriaceae archaeon 41_258]	0	48.2892	61.4096	230.079	386.257	0.209881	0.158987	0.757508
METMT2_0393	Met2_gene_393	384441	385955	-	504	K02232	E6.3.5.10, cobQ, cbiP; adenosylcobyric acid synthase [EC:6.3.5.10]	973021133	putative cobyric acid synthase [Methanobacteriaceae archaeon 41_258]	0	160.247	92.9552	236.265	397.71	0.678252	0.233726	0.344601
METMT2_0394	Met2_gene_394	386031	386798	+	255			973021134	Putative PAS/PAC sensor protein [Methanobacteriaceae archaeon 41_258]	3.58e-133	51.362	40.8567	220.841	418.03	0.232574	0.0977361	0.420236
METMT2_0395	Met2_gene_395	386903	388795	+	630	K04076	lonB; Lon-like ATP-dependent protease [EC:3.4.21.-]	973021135	Archaeal Lon protease [Methanobacteriaceae archaeon 41_258]	0	199.218	122.937	228.413	361.432	0.872184	0.340139	0.389985
METMT2_0396	Met2_gene_396	388792	389655	-	287	K00948	PRPS, prsA; ribose-phosphate pyrophosphokinase [EC:2.7.6.1]	973021136	Ribose-phosphate pyrophosphokinase [Methanobacteriaceae archaeon 41_258]	4.3e-176	27.5695	26.3731	232.471	395.003	0.118593	0.0667668	0.56299
METMT2_0397	Met2_gene_397	389776	390147	+	123	K04651	hypA, hybF; hydrogenase nickel incorporation protein HypA/HybF	973021137	putative hydrogenase nickel incorporation protein HypA [Methanobacteriaceae archaeon 41_258]	8.62e-69	127.553	64.2661	205.434	368.859	0.620892	0.17423	0.280612
METMT2_0398	Met2_gene_398	390151	390798	+	215	K04652	hypB; hydrogenase nickel incorporation protein HypB	973021138	Hydrogenase expression/formation protein HypB [Methanobacteriaceae archaeon 41_258]	1e-141	94.9862	40.9287	217.151	361.523	0.43742	0.113212	0.258817
METMT2_0399	Met2_gene_399	390827	391849	+	340	K09726	K09726; hypothetical protein	973021139	hypothetical protein XD44_0531 [Methanobacteriaceae archaeon 41_258]	0	61.4711	48.9299	233.146	400.718	0.263659	0.122106	0.463119
METMT2_0400	Met2_gene_400	392027	392506	+	159			973021140	putative acetyltransferase [Methanobacteriaceae archaeon 41_258]	1.91e-90	16.277	24.1249	209.775	397.554	0.0775928	0.0606834	0.782075
METMT2_0401	Met2_gene_401	392575	393654	+	359			973021141	hypothetical protein XD44_0533 [Methanobacteriaceae archaeon 41_258]	0	17.2916	13.4892	226.026	398.712	0.0765029	0.0338319	0.442231
METMT2_0402	Met2_gene_402	393658	394119	+	153			973021142	hypothetical protein XD44_0534 [Methanobacteriaceae archaeon 41_258]	7.16e-85	56.0957	28.299	209.313	409.781	0.267999	0.0690589	0.257683
METMT2_0403	Met2_gene_403	394121	394426	+	101			973021143	Uncharacterized protein XD44_0535 [Methanobacteriaceae archaeon 41_258]	7.67e-59	103.376	98.88	213.299	378.606	0.484654	0.261169	0.538877
METMT2_0404	Met2_gene_404	394631	395386	+	251	K00549	metE; 5-methyltetrahydropteroyltriglutamate--homocysteine methyltransferase [EC:2.1.1.14]	973021144	Methionine synthase (B12-independent) [Methanobacteriaceae archaeon 41_258]	8.79e-136	92.7596	86.9633	234.916	395.693	0.394863	0.219775	0.556585
METMT2_0405	Met2_gene_405	395361	396002	+	213	K00560	thyA, TYMS; thymidylate synthase [EC:2.1.1.45]	973021145	Putative thymidylate synthase [Methanobacteriaceae archaeon 41_258]	5.51e-148	76.2836	65.167	246.974	396.444	0.308873	0.164379	0.532189
METMT2_0406	Met2_gene_406	396014	396976	+	320	K01499	mch; methenyltetrahydromethanopterin cyclohydrolase [EC:3.5.4.27]	499178871	N(5),N(10)-methenyltetrahydromethanopterin cyclohydrolase [Methanothermobacter thermautotrophicus]	0	168.794	97.3627	230.528	359.121	0.732203	0.271114	0.370271
METMT2_0407	Met2_gene_407	397026	397148	-	40						551.541	227.772	198.63	325.822	2.77673	0.699071	0.251761
METMT2_0408	Met2_gene_408	397563	398093	-	176			973020831	Thermonuclease [Methanobacteriaceae archaeon 41_258]	3.91e-96	130.629	114.667	233.061	417.622	0.560493	0.274571	0.489875
METMT2_0409	Met2_gene_409	398100	398690	-	196	K05520	pfpI; protease I [EC:3.2.-.-]	973020832	ThiJ/PfpI domain protein [Methanobacteriaceae archaeon 41_258]	4e-112	88.3479	86.5921	215.995	391.811	0.409028	0.221005	0.540317
METMT2_0410	Met2_gene_410	398908	399483	+	191			973020833	Transcriptional regulator, MerR family [Methanobacteriaceae archaeon 41_258]	3.53e-118	59.5502	38.2626	223.875	362.692	0.265997	0.105496	0.396606
METMT2_0411	Met2_gene_411	399500	401161	+	553	K00666	K00666; fatty-acyl-CoA synthase [EC:6.2.1.-]	973020834	Acyl-CoA synthetase [Methanobacteriaceae archaeon 41_258]	0	45.8629	38.6583	238.486	378.794	0.192308	0.102056	0.53069
METMT2_0412	Met2_gene_412	401145	403658	+	837	K03725	K03725; archaea-specific helicase [EC:3.6.1.-]	973020835	ATP-dependent RNA helicase related protein [Methanobacteriaceae archaeon 41_258]	0	23.8011	27.4885	232.143	376.447	0.102528	0.0730209	0.712205
METMT2_0413	Met2_gene_413	403672	405186	+	504			503060875	hypothetical protein [Methanothermobacter marburgensis]	0	12.704	13.5611	225.777	385.087	0.0562681	0.0352157	0.625855
METMT2_0414	Met2_gene_414	405183	407612	-	809	K00525	E1.17.4.1A, nrdA, nrdE; ribonucleoside-diphosphate reductase alpha chain [EC:1.17.4.1]	973020836	Ribonucleoside-diphosphate reductase [Methanobacteriaceae archaeon 41_258]	0	79.4394	57.6461	229.669	371.361	0.345887	0.155229	0.448787
METMT2_0415	Met2_gene_415	407631	408347	-	238	K14653	arfB; 2-amino-5-formylamino-6-ribosylaminopyrimidin-4(3H)-one 5'-monophosphate deformylase [EC:3.5.1.102]	973020837	2-amino-5-formylamino-6-ribosylaminopyrimidin-4(3H)-one 5'-monophosphate deformylase [Methanobacteriaceae archaeon 41_258]	2.1e-137	54.4838	36.99	215.095	338.568	0.253302	0.109254	0.43132
METMT2_0416	Met2_gene_416	408329	408805	-	158	K07575	K07575; PUA domain protein	973020838	RNA-binding protein, partial [Methanobacteriaceae archaeon 41_258]	2.28e-76	29.5629	14.8792	221.435	352.233	0.133506	0.0422426	0.31641
METMT2_0417	Met2_gene_417	409099	409335	+	78	K04796	RUXX; small nuclear ribonucleoprotein	6094215	RecName: Full=Putative snRNP Sm-like protein	7.67e-46	204.229	115.059	221.89	380.669	0.920407	0.302254	0.328391
METMT2_0418	Met2_gene_418	409570	410409	+	279			503060868	topoisomerase [Methanothermobacter marburgensis]	1.34e-110	197.593	124.516	223.661	374.256	0.88345	0.332701	0.376593
METMT2_0419	Met2_gene_419	410434	411816	+	460	K00764	purF, PPAT; amidophosphoribosyltransferase [EC:2.4.2.14]	973020153	Amidophosphoribosyltransferase [Methanobacteriaceae archaeon 41_258]	0	150.602	101.827	248.324	396.059	0.606475	0.257101	0.423927
METMT2_0420	Met2_gene_420	411839	413050	+	403	K08303	K08303; putative protease [EC:3.4.-.-]	973020152	Peptidase U32 [Methanobacteriaceae archaeon 41_258]	0	28.6155	28.0468	236.697	379.59	0.120895	0.0738873	0.611169
METMT2_0421	Met2_gene_421	413064	413540	+	158			973020151	hypothetical protein XD44_1282 [Methanobacteriaceae archaeon 41_258]	3.99e-94	62.3217	54.8182	232.787	387.171	0.267719	0.141587	0.528862
METMT2_0422	Met2_gene_422	413560	414375	+	271	K02588	nifH; nitrogenase iron protein NifH [EC:1.18.6.1]	973020150	Nitrogenase iron protein [Methanobacteriaceae archaeon 41_258]	9.14e-171	54.4125	64.0889	219.686	354.082	0.247683	0.181	0.730773
METMT2_0423	Met2_gene_423	414356	414787	-	143			973020149	Uncharacterized protein XD44_1280 [Methanobacteriaceae archaeon 41_258]	1.76e-71	75.8713	38.0464	218.206	362.912	0.347704	0.104837	0.301511
METMT2_0424	Met2_gene_424	415140	415553	+	137	K09738	K09738; hypothetical protein	973020148	hypothetical protein XD44_1279 [Methanobacteriaceae archaeon 41_258]	1.12e-79	11.9676	16.2412	219.585	369.396	0.054501	0.0439668	0.806717
METMT2_0425	Met2_gene_425	415585	416670	-	361			427188884	conserved hypothetical protein [Methanothermobacter sp. CaT2]	2.72e-110	1070.19	414.823	237.333	400.901	4.50925	1.03472	0.229467
METMT2_0426	Met2_gene_426	417467	417772	+	101	K09131	K09131; hypothetical protein	973021226	hypothetical protein XD44_0474, partial [Methanobacteriaceae archaeon 41_258]	1.6e-32	17.4369	12.2074	201.125	430.773	0.0866968	0.0283384	0.326868
METMT2_0427	Met2_gene_427	417799	418044	+	81			503060860	hypothetical protein [Methanothermobacter marburgensis]	3.41e-22	93617.9	41638.3	214.52	431.395	436.406	96.5201	0.22117
METMT2_0428	Met2_gene_428	418055	418675	+	206			851312279	hypothetical protein [Methanothermobacter sp. CaT2]	7.49e-76	84563.8	31050.7	227.166	377.925	372.255	82.161	0.220711
METMT2_0429	Met2_gene_429	418718	419587	+	289	K00963	UGP2, galU, galF; UTP--glucose-1-phosphate uridylyltransferase [EC:2.7.7.9]	973021224	UTP--glucose-1-phosphate uridylyltransferase [Methanobacteriaceae archaeon 41_258]	2.72e-169	255.614	121.939	225.172	388.445	1.13519	0.313917	0.276532
METMT2_0430	Met2_gene_430	419558	420796	-	412	K07052	K07052	973021223	Uncharacterized protein XD44_0471 [Methanobacteriaceae archaeon 41_258]	3.67e-170	61.8284	52.4594	232.207	396.058	0.266264	0.132454	0.497453
METMT2_0431	Met2_gene_431	421158	422135	-	325	K01784	galE, GALE; UDP-glucose 4-epimerase [EC:5.1.3.2]	973021221	UDP-glucose 4-epimerase [Methanobacteriaceae archaeon 41_258]	0	127.43	84.0289	223.266	382.622	0.570755	0.219614	0.384777
METMT2_0432	Met2_gene_432	422232	422747	-	171			973021220	Uncharacterized protein XD44_0468 [Methanobacteriaceae archaeon 41_258]	2.98e-77	53.1797	32.5768	229.698	409.289	0.23152	0.0795936	0.343787
METMT2_0433	Met2_gene_433	422941	423258	+	105			973021219	Uncharacterized protein XD44_0467 [Methanobacteriaceae archaeon 41_258]	1.94e-51	4179.75	2654.77	221.447	362.294	18.8747	7.32766	0.388226
METMT2_0434	Met2_gene_434	423263	423670	+	135			973021218	hypothetical protein XD44_0466 [Methanobacteriaceae archaeon 41_258]	2.44e-70	5331.49	2319.1	229.605	398.784	23.2203	5.81544	0.250447
METMT2_0435	Met2_gene_435	423890	424912	+	340	K01939	E6.3.4.4, purA; adenylosuccinate synthase [EC:6.3.4.4]	973021217	Adenylosuccinate synthetase [Methanobacteriaceae archaeon 41_258]	0	430.671	308.185	221.357	356.537	1.94559	0.864385	0.444278
METMT2_0436	Met2_gene_436	424907	425650	-	247	K00941	thiD; hydroxymethylpyrimidine/phosphomethylpyrimidine kinase [EC:2.7.1.49 2.7.4.7]	973021216	Phosphomethylpyrimidine kinase [Methanobacteriaceae archaeon 41_258]	1.89e-159	70.6918	59.7474	236.48	368.21	0.298934	0.162265	0.542811
METMT2_0437	Met2_gene_437	425647	426330	-	227	K14941	cofC; 2-phospho-L-lactate guanylyltransferase [EC:2.7.7.68]	973021215	2-phospho-L-lactate guanylyltransferase [Methanobacteriaceae archaeon 41_258]	4.08e-140	53.4907	60.6194	238.566	354.175	0.224218	0.171157	0.76335
METMT2_0438	Met2_gene_438	426354	427034	-	226			973021214	Uncharacterized protein XD44_0462 [Methanobacteriaceae archaeon 41_258]	8.11e-132	52.0474	45.5277	232.138	380.38	0.224209	0.11969	0.533834
METMT2_0439	Met2_gene_439	427046	428446	-	466	K01881	PARS, proS; prolyl-tRNA synthetase [EC:6.1.1.15]	973021213	Proline--tRNA ligase [Methanobacteriaceae archaeon 41_258]	0	62.432	37.0614	248.17	420.579	0.25157	0.08812	0.35028
METMT2_0440	Met2_gene_440	428591	429637	+	348	K00096	araM, egsA; glycerol-1-phosphate dehydrogenase [NAD(P)+] [EC:1.1.1.261]	973021212	Glycerol-1-phosphate dehydrogenase [NAD(P)+] [Methanobacteriaceae archaeon 41_258]	0	19.6567	12.1305	222.333	362.996	0.0884109	0.0334176	0.377981
METMT2_0441	Met2_gene_441	429639	430073	+	144	K09730	K09730; hypothetical protein	973021211	hypothetical protein XD44_0459 [Methanobacteriaceae archaeon 41_258]	3.62e-78	19.2751	22.3269	228.569	388.327	0.0843295	0.0574952	0.681792
METMT2_0442	Met2_gene_442	430087	430749	+	220	K01807	rpiA; ribose 5-phosphate isomerase A [EC:5.3.1.6]	973021210	Ribose-5-phosphate isomerase A [Methanobacteriaceae archaeon 41_258]	1.3e-138	26.4428	25.3539	223.336	366.056	0.118399	0.0692623	0.58499
METMT2_0443	Met2_gene_443	430793	431593	-	266	K09816	znuB; zinc transport system permease protein	973021209	ABC-type transporter, integral membrane subunit [Methanobacteriaceae archaeon 41_258]	1.65e-143	11.8952	11.6588	222.881	378.048	0.05337	0.0308394	0.577841
METMT2_0444	Met2_gene_444	431603	432346	-	247	K09817	znuC; zinc transport system ATP-binding protein [EC:3.6.3.-]	973021208	ABC transporter related protein [Methanobacteriaceae archaeon 41_258]	1.42e-159	22.5394	18.0748	230.252	331.178	0.0978901	0.0545774	0.557537
METMT2_0445	Met2_gene_445	432359	433207	-	282	K09815	znuA; zinc transport system substrate-binding protein	973021207	Periplasmic solute binding protein [Methanobacteriaceae archaeon 41_258]	8.73e-160	41.5238	20.2393	230.065	392.745	0.180487	0.0515329	0.285521
METMT2_0446	Met2_gene_446	433312	433701	+	129	K07722	nikR; CopG family transcriptional regulator, nickel-responsive regulator	973021206	Putative nickel-responsive regulator 1, partial [Methanobacteriaceae archaeon 41_258]	2.02e-59	34.2032	34.4812	232.98	449.154	0.146808	0.0767694	0.522925
METMT2_0447	Met2_gene_447	433698	434456	-	252	K05936	cobM, cbiF; precorrin-4/cobalt-precorrin-4 C11-methyltransferase [EC:2.1.1.133 2.1.1.271]	503179250	precorrin-4 C(11)-methyltransferase [Methanothermus fervidus]	7.48e-118	8.78738	6.89019	235.714	384.895	0.0372798	0.0179015	0.480193
METMT2_0448	Met2_gene_448	434467	434715	-	82			503179251	TIGR00304 family protein [Methanothermus fervidus]	6.78e-23	19.1326	22.5028	220.293	374.958	0.0868507	0.0600143	0.691006
METMT2_0449	Met2_gene_449	434740	435216	-	158			503179252	hypothetical protein [Methanothermus fervidus]	2.15e-40	105.068	126.865	228.304	425.974	0.460211	0.297823	0.647146
METMT2_0450	Met2_gene_450	435348	435788	+	146			503060820	hypothetical protein [Methanothermobacter marburgensis]	7.08e-24	2.59266	1.69409	220.115	412.141	0.0117787	0.00411046	0.348974
METMT2_0451	Met2_gene_451	435789	436280	+	163			918342912	hypothetical protein [Methanobacterium formicicum]	2.01e-46	5.42245	4.55545	221.414	419.738	0.0244901	0.0108531	0.443161
METMT2_0452	Met2_gene_452	436413	436790	+	125	K07131	K07131	2621674	conserved protein [Methanothermobacter thermautotrophicus str. Delta H]	6.55e-77	100.826	62.2578	209.93	347.792	0.480283	0.179009	0.372715
METMT2_0453	Met2_gene_453	436793	437968	+	391	K06945	K06945	973020292	hypothetical protein XD44_1193 [Methanobacteriaceae archaeon 41_258]	0	59.9553	42.8816	224.556	369.387	0.266994	0.116089	0.434799
METMT2_0454	Met2_gene_454	437969	438667	+	232			973020291	putative ATPase [Methanobacteriaceae archaeon 41_258]	8.81e-142	35.4404	25.1169	222.706	396.184	0.159136	0.0633969	0.398383
METMT2_0455	Met2_gene_455	438682	439365	+	227			973020290	putative ATPase [Methanobacteriaceae archaeon 41_258]	1.54e-122	43.4612	31.1289	229.557	390.476	0.189327	0.0797203	0.421073
METMT2_0456	Met2_gene_456	439362	440246	+	294			973020289	Uncharacterized protein XD44_1190 [Methanobacteriaceae archaeon 41_258]	1.1e-132	23.9008	31.2344	232.035	419.721	0.103005	0.0744171	0.722458
METMT2_0457	Met2_gene_457	440226	441188	-	320	K01001	ALG7; UDP-N-acetylglucosamine--dolichyl-phosphate N-acetylglucosaminephosphotransferase [EC:2.7.8.15]	973020288	N-acetylglucosamine-1-phosphate transferase [Methanobacteriaceae archaeon 41_258]	0	47.096	66.7186	235.399	418.969	0.200068	0.159245	0.795951
METMT2_0458	Met2_gene_458	441193	441651	-	152			973020287	Uncharacterized protein XD44_1188 [Methanobacteriaceae archaeon 41_258]	6.03e-76	94.2424	96.0316	226.136	424.541	0.416751	0.226201	0.542773
METMT2_0459	Met2_gene_459	441662	443227	-	521	K09724	K09724; hypothetical protein	499178687	hypothetical protein [Methanothermobacter thermautotrophicus]	0	31.2733	23.3765	231.309	432.241	0.135202	0.0540821	0.400011
METMT2_0460	Met2_gene_460	443252	445216	-	654	K01874	MARS, metG; methionyl-tRNA synthetase [EC:6.1.1.10]	973019914	Methionine--tRNA ligase [Methanobacteriaceae archaeon 41_258]	0	30.3539	28.7051	220.664	404.302	0.137557	0.0709992	0.516142
METMT2_0461	Met2_gene_461	445596	445910	+	104						29.0378	32.0183	210.964	394.265	0.137644	0.0812102	0.590004
METMT2_0462	Met2_gene_462	445897	447306	-	469	K01928	E6.3.2.13, murE; UDP-N-acetylmuramoyl-L-alanyl-D-glutamate--2,6-diaminopimelate ligase [EC:6.3.2.13]	851345440	UDP-N-acetylmuramyl peptide synthase [Methanobacterium sp. SMA-27]	0	27.8408	16.1605	225.165	406.064	0.123646	0.039798	0.32187
METMT2_0463	Met2_gene_463	448439	448639	-	66						1.89612	7.43377	206.262	354.799	0.00919278	0.0209521	2.27919
METMT2_0464	Met2_gene_464	448803	448976	-	57						20.8083	21.4682	211.64	396.4	0.0983194	0.054158	0.550837
METMT2_0465	Met2_gene_465	449695	449835	+	46						1.35149	2.64927	192.924	312.245	0.00700532	0.00848457	1.21116
METMT2_0466	Met2_gene_466	450350	452926	+	858			851312312	hypothetical protein [Methanothermobacter sp. CaT2]	2.47e-141	394.062	465.738	265.456	450.753	1.48447	1.03324	0.696035
METMT2_0467	Met2_gene_467	453087	456635	-	1182	K02230	cobN; cobaltochelatase CobN [EC:6.6.1.2]	973021160	Magnesium chelatase subunit [Methanobacteriaceae archaeon 41_258]	0	7.89304	10.9464	239.788	410.148	0.0329167	0.026689	0.810803
METMT2_0468	Met2_gene_468	456677	458050	-	457	K16786	ecfA1; energy-coupling factor transport system ATP-binding protein [EC:3.6.3.-]	499178553	MULTISPECIES: methyl coenzyme M reductase system, component A2-like protein [Methanothermobacter]	0	2.9125	3.80615	232.261	404.18	0.0125398	0.00941697	0.750969
METMT2_0469	Met2_gene_469	458089	458838	-	249	K16785	ecfT; energy-coupling factor transport system permease protein	2621520	conserved protein [Methanothermobacter thermautotrophicus str. Delta H]	5.08e-88	1.2704	1.49419	225.237	409.081	0.0056403	0.00365255	0.64758
METMT2_0470	Met2_gene_470	458857	459408	-	183	K16929	K16929; energy-coupling factor transport system substrate-specific component	917746980	MULTISPECIES: hypothetical protein [Methanothermobacter]	1.69e-97	1.03566	2.70686	224.257	380.104	0.00461816	0.00712136	1.54203
METMT2_0471	Met2_gene_471	459428	461212	-	594	K03404	chlD, bchD; magnesium chelatase subunit D [EC:6.6.1.1]	973021159	Magnesium chelatase subunit ChlI [Methanobacteriaceae archaeon 41_258]	0	3.94999	5.23175	241.833	405.259	0.0163335	0.0129096	0.790375
METMT2_0472	Met2_gene_472	461390	461728	+	112			973021158	hypothetical protein XD44_0519 [Methanobacteriaceae archaeon 41_258]	2.01e-53	24.7335	17.6305	214.919	390.436	0.115083	0.045156	0.392377
METMT2_0473	Met2_gene_473	461732	462061	-	109			973021157	hypothetical protein XD44_0518 [Methanobacteriaceae archaeon 41_258]	1.81e-52	17.9011	12.4516	236.214	377.541	0.0757835	0.0329807	0.435197
METMT2_0474	Met2_gene_474	462118	463128	-	336	K09003	K09003; hypothetical protein	973021156	Uncharacterized protein XD44_0517 [Methanobacteriaceae archaeon 41_258]	0	22.2415	14.0403	217.332	355.371	0.102339	0.039509	0.38606
METMT2_0475	Met2_gene_475	463288	463767	-	159	K07304	msrA; peptide-methionine (S)-S-oxide reductase [EC:1.8.4.11]	490131406	peptide-methionine (S)-S-oxide reductase [Methanobacterium formicicum]	1.08e-80	28.5841	34.2418	208.146	343.112	0.137327	0.0997977	0.726717
METMT2_0476	Met2_gene_476	464132	464365	+	77						0.814361	0	207.244	364.54	0.00392949	0	0
METMT2_0477	Met2_gene_477	464380	464625	+	81			503060729	hypothetical protein [Methanothermobacter marburgensis]	1.32e-37	80.5622	119.96	219.474	381.017	0.367069	0.314842	0.857718
METMT2_0478	Met2_gene_478	464649	464813	+	54						39.267	54.3341	202.489	348.322	0.193921	0.155988	0.804389
METMT2_0479	Met2_gene_479	465303	465713	-	136			2621118	unknown [Methanothermobacter thermautotrophicus str. Delta H]	2.06e-88	11.1276	25.4484	208.012	355.574	0.0534951	0.0715701	1.33788
METMT2_0480	Met2_gene_480	465846	466088	-	80			499178178	MULTISPECIES: hypothetical protein [Methanothermobacter]	4.71e-47	2.3526	3.07446	204.867	353.568	0.0114835	0.00869553	0.757217
METMT2_0481	Met2_gene_481	466102	466560	-	152			2621116	unknown [Methanothermobacter thermautotrophicus str. Delta H]	8.77e-87	5.8123	20.3457	310.248	545.546	0.0187344	0.0372941	1.99068
METMT2_0482	Met2_gene_482	467031	467711	-	226			2621120	O-linked GlcNAc transferase [Methanothermobacter thermautotrophicus str. Delta H]	3.38e-58	12.8719	14.8102	232.881	397.912	0.0552726	0.0372199	0.673387
METMT2_0483	Met2_gene_483	467977	468216	-	79			503061402	hypothetical protein [Methanothermobacter marburgensis]	1.39e-14	6.35202	6.22578	228.314	424.5	0.0278214	0.0146661	0.527154
METMT2_0484	Met2_gene_484	468231	468428	-	65			302588334	predicted pseudomurein-binding protein [Methanothermobacter marburgensis str. Marburg]	1.55e-34	37.5347	28.299	229.304	403.478	0.163689	0.0701376	0.42848
METMT2_0485	Met2_gene_485	468595	468840	-	81						1.54927	3.03697	0	0	#DIV/0!	#DIV/0!	#DIV/0!
METMT2_0486	Met2_gene_486	471107	472489	-	460			973021153	Putative efflux protein, MATE family [Methanobacteriaceae archaeon 41_258]	0	8.40506	6.21227	214.979	358.142	0.039097	0.0173459	0.443662
METMT2_0487	Met2_gene_487	472945	473130	-	61						46.1034	46.1913	206.022	357.846	0.223779	0.129082	0.576825
METMT2_0488	Met2_gene_488	473220	473579	+	119			983358305	hypothetical protein [Methanobacterium formicicum]	1.36e-29	17.9974	6.22578	216.562	379.528	0.0831051	0.016404	0.197388
METMT2_0489	Met2_gene_489	474381	474716	+	111	K03741	ARSC2, arsC; arsenate reductase [EC:1.20.4.1]	499179427	ArsC family transcriptional regulator [Methanothermobacter thermautotrophicus]	1.47e-45	12.4772	11.1175	218.309	360.478	0.0571537	0.0308409	0.539613
METMT2_0490	Met2_gene_490	474847	475365	-	172			499179412	histidine kinase [Methanothermobacter thermautotrophicus]	1.81e-73	85.9175	68.3756	233.931	381.719	0.367278	0.179125	0.487711
METMT2_0491	Met2_gene_491	475376	475801	-	141			503410557	hypothetical protein [Methanobacterium lacus]	5.41e-57	86.7811	92.9483	220.713	397.39	0.393185	0.233897	0.594877
METMT2_0492	Met2_gene_492	475798	478527	-	909	K03657	uvrD, pcrA; DNA helicase II / ATP-dependent DNA helicase PcrA [EC:3.6.4.12]	973019807	ATP-dependent DNA helicase, partial [Methanobacteriaceae archaeon 41_258]	0	16.962	22.8507	230.385	387.02	0.0736244	0.0590426	0.801943
METMT2_0493	Met2_gene_493	478559	478912	-	117			503061002	hypothetical protein [Methanothermobacter marburgensis]	5.07e-63	23.6855	17.9387	214.451	422.127	0.110447	0.042496	0.384763
METMT2_0494	Met2_gene_494	478997	481621	+	874	K01873	VARS, valS; valyl-tRNA synthetase [EC:6.1.1.9]	973019802	Valine--tRNA ligase [Methanobacteriaceae archaeon 41_258]	0	56.4785	51.9408	231.104	363.689	0.244386	0.142816	0.584388
METMT2_0495	Met2_gene_495	481628	482911	+	427	K00800	aroA; 3-phosphoshikimate 1-carboxyvinyltransferase [EC:2.5.1.19]	503061000	3-phosphoshikimate 1-carboxyvinyltransferase [Methanothermobacter marburgensis]	0	99.7326	86.1136	232.907	373.209	0.428208	0.230738	0.538846
METMT2_0496	Met2_gene_496	482904	483350	+	148	K06945	K06945	973019938	Miro domain-containing protein [Methanobacteriaceae archaeon 41_258]	1.14e-72	51.5835	51.8119	229.377	382.943	0.224885	0.135299	0.601637
METMT2_0497	Met2_gene_497	483347	483967	+	206	K10773	NTH; endonuclease III [EC:4.2.99.18]	973019939	Endonuclease III [Methanobacteriaceae archaeon 41_258]	1.36e-111	60.4516	60.754	221.871	383.839	0.272463	0.15828	0.580923
METMT2_0498	Met2_gene_498	483956	486133	-	725	K07463	K07463; archaea-specific RecJ-like exonuclease	973019940	hypothetical protein XD44_1424 [Methanobacteriaceae archaeon 41_258]	0	28.6103	25.5549	232.873	380.819	0.122858	0.067105	0.546199
METMT2_0499	Met2_gene_499	486249	487046	+	265	K09719	K09719; hypothetical protein	499178860	MULTISPECIES: hypothetical protein [Methanothermobacter]	8.58e-107	11.7011	11.2345	213.101	408.549	0.0549087	0.0274985	0.500804
METMT2_0500	Met2_gene_500	487158	487742	+	194			973021328	Uncharacterized protein XD44_0385 [Methanobacteriaceae archaeon 41_258]	4.83e-92	9.44659	8.30104	211.351	361.614	0.0446962	0.0229555	0.51359
METMT2_0501	Met2_gene_501	487815	488957	+	380			973021327	putative transporter [Methanobacteriaceae archaeon 41_258]	0	7.50238	9.15075	222.862	362.091	0.0336638	0.0252719	0.750715
METMT2_0502	Met2_gene_502	489064	490794	-	576			973021326	Small GTP-binding protein [Methanobacteriaceae archaeon 41_258]	0	28.9529	57.1865	232.832	399.999	0.124351	0.142967	1.14971
METMT2_0503	Met2_gene_503	490766	491020	-	84	K04758	feoA; ferrous iron transport protein A	973021325	FeoA family protein [Methanobacteriaceae archaeon 41_258]	3.75e-42	60.531	86.4285	200.592	360.225	0.301762	0.239929	0.795093
METMT2_0504	Met2_gene_504	491157	491330	+	57			769888734	hypothetical protein [Photobacterium phosphoreum]	3.75e-07	3.28553	2.14682	186.003	380.338	0.0176639	0.0056445	0.319551
METMT2_0505	Met2_gene_505	491317	491508	+	63			983358268	hypothetical protein [Methanobacterium formicicum]	1.92e-23	3.97001	0	184.613	381.032	0.0215045	0	0
METMT2_0506	Met2_gene_506	491463	491648	+	61			983358268	hypothetical protein [Methanobacterium formicicum]	3.9e-10	0	0	183.336	371.691	0	0	#DIV/0!
METMT2_0507	Met2_gene_507	491629	491829	+	66						0	3.71688	196.138	414.272	0	0.00897209	#DIV/0!
METMT2_0508	Met2_gene_508	492208	493065	+	285	K08974	K08974; putative membrane protein	973021323	Uncharacterized protein XD44_0380 [Methanobacteriaceae archaeon 41_258]	1.12e-175	15.3248	20.4624	219.438	419.986	0.0698367	0.0487215	0.697649
METMT2_0509	Met2_gene_509	493105	494349	+	414	K01007	pps, ppsA; pyruvate, water dikinase [EC:2.7.9.2]	973021322	PEP-utilizing protein [Methanobacteriaceae archaeon 41_258]	0	14.3877	9.6012	235.798	423.354	0.0610171	0.0226789	0.371681
METMT2_0510	Met2_gene_510	494346	497498	-	1050			973021321	Sensory transduction regulatory protein [Methanobacteriaceae archaeon 41_258]	0	67.7508	53.313	235.424	441.302	0.287783	0.120809	0.419791
METMT2_0511	Met2_gene_511	497588	497980	-	130			973021320	UspA domain-containing protein [Methanobacteriaceae archaeon 41_258]	5.83e-72	45.5794	32.317	219.06	410.617	0.208068	0.0787037	0.37826
METMT2_0512	Met2_gene_512	497992	498546	-	184			973021319	hypothetical protein XD44_0376 [Methanobacteriaceae archaeon 41_258]	2.89e-114	75.1942	57.8829	227.975	386.592	0.329835	0.149726	0.453943
METMT2_0513	Met2_gene_513	498564	500276	-	570	K00400	K00400; methyl coenzyme M reductase system, component A2	973021318	Methyl coenzyme M reductase system, component A2-like protein [Methanobacteriaceae archaeon 41_258]	0	58.7367	50.5913	231.312	377.049	0.253928	0.134177	0.528406
METMT2_0514	Met2_gene_514	500400	500936	+	178	K00952	nadM; nicotinamide-nucleotide adenylyltransferase [EC:2.7.7.1]	973021317	Nicotinamide-nucleotide adenylyltransferase [Methanobacteriaceae archaeon 41_258]	6.6e-117	31.9375	22.2598	213.693	377.316	0.149455	0.058995	0.394734
METMT2_0515	Met2_gene_515	500905	501336	+	143	K03635	MOCS2, moaE; molybdopterin synthase catalytic subunit [EC:2.-.-.-]	973021316	Molybdenum cofactor biosynthesis protein MoaE [Methanobacteriaceae archaeon 41_258]	1.9e-68	55.139	44.0993	227.335	354.512	0.242545	0.124394	0.51287
METMT2_0516	Met2_gene_516	501355	502581	+	408	K06885	K06885	973021315	hypothetical protein XD44_0372 [Methanobacteriaceae archaeon 41_258]	0	73.9257	73.0654	240.991	421.336	0.306758	0.173413	0.565311
METMT2_0517	Met2_gene_517	502578	503138	+	186	K03186	ubiX; 3-octaprenyl-4-hydroxybenzoate carboxy-lyase UbiX [EC:4.1.1.-]	973021314	3-octaprenyl-4-hydroxybenzoate carboxy-lyase [Methanobacteriaceae archaeon 41_258]	2.35e-113	47.8949	35.9564	218.077	361.279	0.219624	0.0995253	0.453163
METMT2_0518	Met2_gene_518	503125	503685	+	186	K02191	cbiT; cobalt-precorrin-7 (C15)-methyltransferase [EC:2.1.1.196]	973021313	putative cobalt-precorrin-6Y C(15)-methyltransferase [Methanobacteriaceae archaeon 41_258]	1.37e-96	27.1744	25.9685	217.278	347.69	0.125068	0.0746885	0.597186
METMT2_0519	Met2_gene_519	503682	504428	+	248			503060438	hypothetical protein [Methanothermobacter marburgensis]	7.93e-96	15.8163	23.5029	234.345	391.724	0.0674914	0.0599987	0.888983
METMT2_0520	Met2_gene_520	504547	504768	+	73			973020377	Uncharacterized protein XD44_1124 [Methanobacteriaceae archaeon 41_258]	1.14e-38	859.239	1150.93	208.347	378.643	4.12408	3.03961	0.737041
METMT2_0521	Met2_gene_521	504740	505282	-	180	K03752	mobA; molybdopterin-guanine dinucleotide biosynthesis protein A [EC:2.7.7.77]	973020378	putative molybdenum cofactor guanylyltransferase [Methanobacteriaceae archaeon 41_258]	6.2e-74	65.2749	165.791	214.148	378.725	0.304812	0.437762	1.43617
METMT2_0522	Met2_gene_522	505336	506814	-	492	K00088	guaB; IMP dehydrogenase [EC:1.1.1.205]	973020379	Inosine-5'-monophosphate dehydrogenase [Methanobacteriaceae archaeon 41_258]	0	77.693	58.5956	238.556	383.43	0.32568	0.152819	0.469232
METMT2_0523	Met2_gene_523	506832	507545	-	237	K09733	K09733; hypothetical protein	973020380	hypothetical protein XD44_1127 [Methanobacteriaceae archaeon 41_258]	4.42e-139	36.831	29.2978	213.036	328.392	0.172887	0.0892159	0.516036
METMT2_0524	Met2_gene_524	507623	508756	-	377	K00782	ykgG; hypothetical protein	973020382	hypothetical protein XD44_1129 [Methanobacteriaceae archaeon 41_258]	0	31.592	29.3172	231.434	360.72	0.136506	0.081274	0.595388
METMT2_0525	Met2_gene_525	508798	509496	-	232			973020383	CoB--CoM heterodisulfide reductase [Methanobacteriaceae archaeon 41_258]	1.49e-122	14.994	11.7568	227.805	382.579	0.0658196	0.0307305	0.46689
METMT2_0526	Met2_gene_526	509605	510216	-	203			427188829	conserved hypothetical protein [Methanothermobacter sp. CaT2]	1.03e-80	10.5867	5.49333	225.773	409.399	0.046891	0.0134181	0.286154
METMT2_0527	Met2_gene_527	510778	512346	-	522			2621418	conserved protein [Methanothermobacter thermautotrophicus str. Delta H]	2.02e-167	3899.39	5478.21	226.499	348.334	17.2159	15.7269	0.91351
METMT2_0528	Met2_gene_528	513020	513721	+	233			973020067	Dolichyl-phosphate mannose synthase related protein, partial [Methanobacteriaceae archaeon 41_258]	1.13e-125	22.5307	15.4314	222.033	348.22	0.101475	0.0443151	0.436712
METMT2_0529	Met2_gene_529	513728	514708	+	326	K07027	K07027	973020066	hypothetical protein XD44_1341 [Methanobacteriaceae archaeon 41_258]	1.45e-169	46.4261	59.4019	219.958	372.324	0.211068	0.159544	0.755888
METMT2_0530	Met2_gene_530	514906	515832	-	308	K01784	galE, GALE; UDP-glucose 4-epimerase [EC:5.1.3.2]	973020065	UDP-glucose 4-epimerase-like protein [Methanobacteriaceae archaeon 41_258]	0	37.6187	33.4459	229.707	342.525	0.163768	0.0976451	0.59624
METMT2_0531	Met2_gene_531	515851	516957	-	368			973020064	Uncharacterized protein XD44_1339 [Methanobacteriaceae archaeon 41_258]	3.1e-146	15.3206	15.1848	223.722	367.496	0.0684805	0.0413197	0.60338
METMT2_0532	Met2_gene_532	517443	517739	+	98			973020063	putative [NiFe]-hydrogenase-type-3 Eha complex membrane subunit A [Methanobacteriaceae archaeon 41_258]	2.25e-46	94.9595	75.464	207.917	350.42	0.456719	0.215353	0.471521
METMT2_0533	Met2_gene_533	517804	518826	+	340	K14109	ehaR; energy-converting hydrogenase A subunit R	973020302	Energy-converting hydrogenase A, subunit R, partial [Methanobacteriaceae archaeon 41_258]	0	69.1085	70.4736	233.079	370.554	0.296503	0.190185	0.641427
METMT2_0534	Met2_gene_534	518826	519716	+	296	K00672	ftr; formylmethanofuran--tetrahydromethanopterin N-formyltransferase [EC:2.3.1.101]	973020301	Formylmethanofuran-tetrahydromethanopterin formyltransferase [Methanobacteriaceae archaeon 41_258]	0	45.9826	55.7595	237.827	342.981	0.193345	0.162573	0.840846
METMT2_0535	Met2_gene_535	519786	520640	+	284	K00852	rbsK, RBKS; ribokinase [EC:2.7.1.15]	973020300	Ribokinase [Methanobacteriaceae archaeon 41_258]	2.92e-164	23.6251	19.2235	233.56	339.3	0.101152	0.0566562	0.560111
METMT2_0536	Met2_gene_536	520675	522477	+	600	K01534	zntA; Cd2+/Zn2+-exporting ATPase [EC:3.6.3.3 3.6.3.5]	973020299	Heavy metal translocating P-type ATPase [Methanobacteriaceae archaeon 41_258]	0	18.7073	25.4832	226.589	349.617	0.0825604	0.0728889	0.882856
METMT2_0537	Met2_gene_537	522514	522906	+	130	K07006	K07006	973020298	hypothetical protein XD44_1182 [Methanobacteriaceae archaeon 41_258]	6.63e-81	95.5227	19.01	219.704	327.406	0.434779	0.0580625	0.133545
METMT2_0538	Met2_gene_538	522943	524403	+	486	K01953	asnB, ASNS; asparagine synthase (glutamine-hydrolysing) [EC:6.3.5.4]	503179036	asparagine synthetase B [Methanothermus fervidus]	5.06e-158	9.13021	9.20444	220.531	354.544	0.041401	0.0259613	0.627071
METMT2_0539	Met2_gene_539	524400	524615	+	71	K02435	gatC, GATC; aspartyl-tRNA(Asn)/glutamyl-tRNA(Gln) amidotransferase subunit C [EC:6.3.5.6 6.3.5.7]	973019986	hypothetical protein XD44_1391 [Methanobacteriaceae archaeon 41_258]	3e-37	63.5202	38.0464	209.823	329.821	0.302732	0.115355	0.381045
METMT2_0540	Met2_gene_540	524632	525111	+	159			973019987	putative allosteric regulator of homoserine dehydrogenase [Methanobacteriaceae archaeon 41_258]	8.66e-86	98.4563	66.1489	242.231	382.312	0.406457	0.173023	0.425687
METMT2_0541	Met2_gene_541	525129	526145	+	338	K00003	E1.1.1.3; homoserine dehydrogenase [EC:1.1.1.3]	973019988	Homoserine dehydrogenase [Methanobacteriaceae archaeon 41_258]	0	109.24	88.1526	228.982	340.34	0.477066	0.259013	0.542929
METMT2_0542	Met2_gene_542	526142	527335	+	397	K15635	apgM; 2,3-bisphosphoglycerate-independent phosphoglycerate mutase [EC:5.4.2.12]	973019989	2,3-bisphosphoglycerate-independent phosphoglycerate mutase [Methanobacteriaceae archaeon 41_258]	0	125.444	67.8892	234.864	336.099	0.534116	0.201992	0.37818
METMT2_0543	Met2_gene_543	527332	528927	+	531	K01937	E6.3.4.2, pyrG; CTP synthase [EC:6.3.4.2]	503060657	CTP synthetase [Methanothermobacter marburgensis]	0	100.653	81.6841	233.963	334.052	0.43021	0.244525	0.568384
METMT2_0544	Met2_gene_544	528940	530079	+	379	K07991	flaK-A, flaK; archaeal preflagellin peptidase FlaK [EC:3.4.23.52]	973019946	Uncharacterized protein XD44_1416 [Methanobacteriaceae archaeon 41_258]	0	18.0531	15.4006	228.148	368.91	0.0791289	0.0417463	0.527573
METMT2_0545	Met2_gene_545	530108	530557	+	149			973019947	hypothetical protein XD44_1417 [Methanobacteriaceae archaeon 41_258]	9.6e-61	201.147	126.176	219.749	350.151	0.91535	0.360347	0.393671
METMT2_0546	Met2_gene_546	530570	531361	+	263			973019948	hypothetical protein XD44_1418 [Methanobacteriaceae archaeon 41_258]	5.69e-94	48.8432	41.0335	219.84	356	0.222176	0.115263	0.51879
METMT2_0547	Met2_gene_547	531703	532116	+	137			499178528	MULTISPECIES: hypothetical protein [Methanothermobacter]	3.9e-25	120.136	92.9355	207.699	333.665	0.578415	0.27853	0.481539
METMT2_0548	Met2_gene_548	532113	532499	+	128			973019949	Uncharacterized protein XD44_1419 [Methanobacteriaceae archaeon 41_258]	6.21e-09	180.712	131.272	233.776	345.677	0.773017	0.379754	0.491262
METMT2_0549	Met2_gene_549	532496	532915	+	139			851111513	hypothetical protein [Methanobacterium formicicum]	7.87e-08	138.383	89.8291	228.054	325.24	0.6068	0.276193	0.455164
METMT2_0550	Met2_gene_550	532922	533569	+	215			851136541	MULTISPECIES: hypothetical protein [Methanobacterium]	0.002	104.103	174.091	232.782	373.4	0.44721	0.466232	1.04253
METMT2_0551	Met2_gene_551	533573	534601	+	342			851136539	MULTISPECIES: hypothetical protein [Methanobacterium]	1.35e-24	33.5194	20.3291	219.373	316.962	0.152796	0.0641373	0.419757
METMT2_0552	Met2_gene_552	534710	535501	+	263			973020405	Uncharacterized protein XD44_1111 [Methanobacteriaceae archaeon 41_258]	2.78e-136	30.7977	29.7139	217.154	338.357	0.141824	0.0878184	0.619207
METMT2_0553	Met2_gene_553	535507	536190	+	227			973020404	putative ATPase [Methanobacteriaceae archaeon 41_258]	5.62e-130	41.2324	37.1362	221.404	313.404	0.186231	0.118493	0.63627
METMT2_0554	Met2_gene_554	536187	536585	-	132	K09736	K09736; hypothetical protein	973020403	Uncharacterized protein XD44_1109 [Methanobacteriaceae archaeon 41_258]	1.29e-68	74.0273	62.7259	234.842	358.053	0.315222	0.175186	0.555754
METMT2_0555	Met2_gene_555	536600	537127	-	175			973020402	hypothetical protein XD44_1108 [Methanobacteriaceae archaeon 41_258]	1.28e-99	32.4819	24.0541	236.149	377.347	0.137548	0.0637455	0.463441
METMT2_0556	Met2_gene_556	537124	537879	-	251	K09722	K09722, pps; 4-phosphopantoate---beta-alanine ligase [EC:6.3.2.36]	973020401	hypothetical protein XD44_1107 [Methanobacteriaceae archaeon 41_258]	2.88e-130	22.4337	22.2349	225.29	321.354	0.0995773	0.0691914	0.694851
METMT2_0557	Met2_gene_557	537961	538155	+	64			973020400	Uncharacterized protein XD44_1106 [Methanobacteriaceae archaeon 41_258]	1.13e-12	14.6585	5.74687	205.888	321.821	0.0711966	0.0178574	0.250817
METMT2_0558	Met2_gene_558	538161	539189	+	342	K01179	E3.2.1.4; endoglucanase [EC:3.2.1.4]	503060675	peptidase M42 [Methanothermobacter marburgensis]	0	34.075	27.5895	227.172	342.016	0.149996	0.0806671	0.537794
METMT2_0559	Met2_gene_559	539194	541200	-	668			973020419	Sensory transduction regulatory protein [Methanobacteriaceae archaeon 41_258]	0	145.84	80.0324	240.501	370.828	0.606401	0.215821	0.355904
METMT2_0560	Met2_gene_560	541213	542277	-	354	K16318	trm14; tRNA (guanine6-N2)-methyltransferase [EC:2.1.1.256]	973020418	Putative RNA methylase [Methanobacteriaceae archaeon 41_258]	0	765.642	404.413	231.465	349.456	3.3078	1.15726	0.349859
METMT2_0561	Met2_gene_561	542298	542531	-	77			973020417	Uncharacterized protein XD44_1100 [Methanobacteriaceae archaeon 41_258]	1.07e-09	149.028	86.2031	208.718	373.357	0.714018	0.230887	0.323363
METMT2_0562	Met2_gene_562	542508	543068	+	186	K01951	guaA, GMPS; GMP synthase (glutamine-hydrolysing) [EC:6.3.5.2]	973020416	GMP synthase [glutamine-hydrolyzing] subunit A [Methanobacteriaceae archaeon 41_258]	4.78e-117	28.1934	29.9636	231.439	358.097	0.121818	0.0836747	0.686883
METMT2_0563	Met2_gene_563	543068	543994	+	308	K01951	guaA, GMPS; GMP synthase (glutamine-hydrolysing) [EC:6.3.5.2]	973020415	GMP synthase [glutamine-hydrolyzing] subunit B [Methanobacteriaceae archaeon 41_258]	0	48.9249	36.6696	226.346	330.482	0.216151	0.110958	0.513336
METMT2_0564	Met2_gene_564	544003	545028	+	341			973020414	Peptidase U32 [Methanobacteriaceae archaeon 41_258]	0	113.11	66.9908	234.93	375.474	0.481465	0.178417	0.37057
METMT2_0565	Met2_gene_565	545025	545393	+	122			503178846	hypothetical protein [Methanothermus fervidus]	5.72e-48	334.643	450.483	227.856	330.58	1.46866	1.36271	0.927856
METMT2_0566	Met2_gene_566	545418	545855	-	145	K07170	K07170; GAF domain-containing protein	973021008	Putative GAF sensor protein [Methanobacteriaceae archaeon 41_258]	3.37e-69	70.0462	52.8765	221.307	336.528	0.316511	0.157124	0.496424
METMT2_0567	Met2_gene_567	545897	547075	+	392			973021007	hypothetical protein XD44_0650 [Methanobacteriaceae archaeon 41_258]	0	29.0932	19.9605	226.238	361.162	0.128596	0.0552675	0.429777
METMT2_0568	Met2_gene_568	547132	548034	+	300			973021006	hypothetical protein XD44_0649 [Methanobacteriaceae archaeon 41_258]	1.97e-162	44.5274	31.0255	220.941	323.241	0.201535	0.0959825	0.476258
METMT2_0569	Met2_gene_569	548018	548488	-	156	K09119	K09119; hypothetical protein	973021005	hypothetical protein XD44_0648 [Methanobacteriaceae archaeon 41_258]	1.15e-77	36.4128	25.379	221.766	330.408	0.164195	0.0768111	0.467804
METMT2_0570	Met2_gene_570	548485	549969	-	494	K09011	cimA; D-citramalate synthase [EC:2.3.1.182]	973021004	Putative (R)-citramalate synthase CimA [Methanobacteriaceae archaeon 41_258]	0	52.356	47.7939	224.934	331.631	0.232762	0.144118	0.619164
METMT2_0571	Met2_gene_571	549980	550972	-	330	K07446	trm-G10; tRNA (guanine10-N2)-dimethyltransferase [EC:2.1.1.213]	973021003	putative DNA modification methylase [Methanobacteriaceae archaeon 41_258]	0	97.1034	78.9978	232.259	399.725	0.418083	0.19763	0.472706
METMT2_0572	Met2_gene_572	550963	552099	-	378			973021002	hypothetical protein XD44_0645 [Methanobacteriaceae archaeon 41_258]	0	41.5647	30.554	226.171	357.246	0.183775	0.0855264	0.465386
METMT2_0573	Met2_gene_573	552129	552737	-	202			973021001	Membrane-flanked domain DUF304 [Methanobacteriaceae archaeon 41_258]	1.41e-89	108.892	134.33	226.035	392.243	0.481747	0.342465	0.710882
METMT2_0574	Met2_gene_574	552788	553510	+	240	K09740	K09740; hypothetical protein	973021000	hypothetical protein XD44_0643 [Methanobacteriaceae archaeon 41_258]	1.19e-141	90.4042	87.3159	220.99	331.488	0.409087	0.263406	0.643887
METMT2_0575	Met2_gene_575	553587	554819	-	410	K03420	psmR; proteasome regulatory subunit	973020999	Proteasome-activating nucleotidase [Methanobacteriaceae archaeon 41_258]	0	3382.8	1134.58	227.603	325.373	14.8627	3.487	0.234614
METMT2_0576	Met2_gene_576	555194	555649	+	151	K03627	MBF1; putative transcription factor	973020998	hypothetical protein XD44_0641 [Methanobacteriaceae archaeon 41_258]	1.61e-75	116.175	93.3867	222.682	354.528	0.521709	0.263411	0.5049
METMT2_0577	Met2_gene_577	555646	555999	-	117	K09727	K09727; hypothetical protein	973020997	hypothetical protein XD44_0640 [Methanobacteriaceae archaeon 41_258]	1.42e-64	58.1371	42.2087	222.246	352.854	0.261589	0.119621	0.457285
METMT2_0578	Met2_gene_578	556006	557283	-	425			973020996	Uncharacterized protein XD44_0639 [Methanobacteriaceae archaeon 41_258]	0	90.3597	77.7492	230.348	347.003	0.392275	0.224059	0.571178
METMT2_0579	Met2_gene_579	557280	557702	-	140			973020995	Uncharacterized protein XD44_0638 [Methanobacteriaceae archaeon 41_258]	4.75e-88	141.006	125.399	228.965	358.7	0.615841	0.349592	0.567666
METMT2_0580	Met2_gene_580	557696	559123	-	475			973020994	Mur ligase middle domain protein [Methanobacteriaceae archaeon 41_258]	0	17.4814	21.9733	218.76	333.823	0.0799113	0.0658234	0.823706
METMT2_0581	Met2_gene_581	559155	560213	-	352	K01000	mraY; phospho-N-acetylmuramoyl-pentapeptide-transferase [EC:2.7.8.13]	302588349	predicted phospho-N-acetylmuramoyl-pentapeptide-transferase [Methanothermobacter marburgensis str. Marburg]	6.68e-155	26.4517	35.2735	228.402	317.364	0.115812	0.111145	0.959701
METMT2_0582	Met2_gene_582	560219	561307	-	362			973019966	hypothetical protein XD44_1408 [Methanobacteriaceae archaeon 41_258]	0	82.4187	89.8708	226.396	344.24	0.364047	0.26107	0.717133
METMT2_0583	Met2_gene_583	561313	561789	-	158	K08315	hycI; hydrogenase 3 maturation protease [EC:3.4.23.51]	973019965	Hydrogenase maturation protease HycI [Methanobacteriaceae archaeon 41_258]	2.38e-86	63.9197	54.8182	245.514	346.865	0.260351	0.158039	0.607024
METMT2_0584	Met2_gene_584	561780	562571	-	263			973019964	RNA methylase [Methanobacteriaceae archaeon 41_258]	1.19e-153	90.7087	60.8428	241.803	387.72	0.375135	0.156925	0.418316
METMT2_0585	Met2_gene_585	562561	562983	-	140	K07722	nikR; CopG family transcriptional regulator, nickel-responsive regulator	973019963	Putative nickel-responsive regulator 2 [Methanobacteriaceae archaeon 41_258]	9.46e-94	318.051	231.369	229.535	378.174	1.38563	0.611806	0.441536
METMT2_0586	Met2_gene_586	563310	563699	+	129			973020644	hypothetical protein XD44_0920, partial [Methanobacteriaceae archaeon 41_258]	1.34e-76	126.063	134.094	236.724	385.375	0.532533	0.347957	0.653399
METMT2_0587	Met2_gene_587	563717	564193	+	158			973020645	Uncharacterized protein XD44_0921 [Methanobacteriaceae archaeon 41_258]	9.02e-76	198.551	148.009	241.464	394.809	0.822276	0.374888	0.455915
METMT2_0588	Met2_gene_588	564173	565714	-	513	K01889	FARSA, pheS; phenylalanyl-tRNA synthetase alpha chain [EC:6.1.1.20]	973020646	Phenylalanine--tRNA ligase alpha subunit [Methanobacteriaceae archaeon 41_258]	0	30.5243	21.8023	235.64	344.821	0.129538	0.063228	0.488104
METMT2_0589	Met2_gene_589	565727	566647	-	306	K05966	citG; triphosphoribosyl-dephospho-CoA synthase [EC:2.4.2.52]	973020647	putative ATP:dephospho-CoA triphosphoribosyl transferase [Methanobacteriaceae archaeon 41_258]	0	38.8984	32.4471	237.246	347.06	0.163958	0.0934911	0.570214
METMT2_0590	Met2_gene_590	566647	567618	-	323	K01698	hemB, ALAD; porphobilinogen synthase [EC:4.2.1.24]	973020648	Delta-aminolevulinic acid dehydratase [Methanobacteriaceae archaeon 41_258]	0	41.1705	24.5957	242.008	356.789	0.17012	0.0689362	0.40522
METMT2_0591	Met2_gene_591	567623	568453	-	276			973020649	hypothetical protein XD44_0925 [Methanobacteriaceae archaeon 41_258]	6.03e-167	14.4468	11.2379	225.82	349.733	0.0639749	0.0321327	0.50227
METMT2_0592	Met2_gene_592	568437	569102	-	221	K07457	K07457; endonuclease III related protein	973020650	Endonuclease III related protein [Methanobacteriaceae archaeon 41_258]	1.71e-134	6.86705	1.68264	217.289	349.336	0.0316032	0.00481669	0.152411
METMT2_0593	Met2_gene_593	569161	569826	+	221			973020651	hypothetical protein XD44_0927 [Methanobacteriaceae archaeon 41_258]	5.19e-139	23.7485	25.8005	228.338	358.387	0.104006	0.0719907	0.692177
METMT2_0594	Met2_gene_594	569836	570930	+	364	K01736	aroC; chorismate synthase [EC:4.2.3.5]	973020652	Chorismate synthase [Methanobacteriaceae archaeon 41_258]	0	76.3982	54.241	228.841	340.737	0.333849	0.159188	0.476825
METMT2_0595	Met2_gene_595	571230	572339	+	369			973020653	Teichoic acid biosynthesis protein RodC related protein, partial [Methanobacteriaceae archaeon 41_258]	0	20.7728	11.7785	225.769	352.543	0.0920092	0.0334101	0.363117
METMT2_0596	Met2_gene_596	572336	573547	+	403			918406031	glycosyl transferase [Methanothermobacter sp. CaT2]	1.76e-143	4.55962	4.93131	219.66	355.723	0.0207576	0.0138628	0.667842
METMT2_0597	Met2_gene_597	573539	574534	-	331			851312097	hypothetical protein [Methanothermobacter sp. CaT2]	1.38e-159	11.8622	4.50056	236.107	395.333	0.0502407	0.0113842	0.226594
METMT2_0598	Met2_gene_598	574609	575859	-	416			973021264	O-antigen transporter [Methanobacteriaceae archaeon 41_258]	0	13.2524	10.1524	226.285	387.955	0.058565	0.0261689	0.446835
METMT2_0599	Met2_gene_599	575856	576815	-	319	K00057	gpsA; glycerol-3-phosphate dehydrogenase (NAD(P)+) [EC:1.1.1.94]	973021263	Glycerol-3-phosphate dehydrogenase [NAD(P)+] [Methanobacteriaceae archaeon 41_258]	0	24.2171	21.012	227.033	373.046	0.106668	0.0563255	0.528047
METMT2_0600	Met2_gene_600	576812	577447	-	211			973021262	UDP-N-acetylglucosamine pyrophosphorylase related protein [Methanobacteriaceae archaeon 41_258]	2.12e-122	15.2808	19.3821	204.798	347.156	0.0746141	0.0558312	0.748265
METMT2_0601	Met2_gene_601	577734	578816	+	360			973021261	LPS biosynthesis RfbU related protein [Methanobacteriaceae archaeon 41_258]	0	16.8918	22.4197	222.119	370.587	0.0760483	0.0604978	0.795518
METMT2_0602	Met2_gene_602	578829	580427	+	532			973021260	hypothetical protein XD44_0434 [Methanobacteriaceae archaeon 41_258]	0	9.29564	13.5495	221.372	378.373	0.0419909	0.03581	0.852803
METMT2_0603	Met2_gene_603	580535	581485	+	316	K01710	E4.2.1.46, rfbB, rffG; dTDP-glucose 4,6-dehydratase [EC:4.2.1.46]	973021259	dTDP-glucose 4,6-dehydratase related protein [Methanobacteriaceae archaeon 41_258]	0	31.8603	44.7785	229.194	381.623	0.13901	0.117337	0.844089
METMT2_0604	Met2_gene_604	581482	582360	+	292			973021258	Dolichyl-phosphate mannose synthase related protein [Methanobacteriaceae archaeon 41_258]	0	32.9524	29.3228	229.799	383.918	0.143397	0.0763777	0.532632
METMT2_0605	Met2_gene_605	582376	583368	+	330			973021257	UDP-glucose 4-epimerase related protein [Methanobacteriaceae archaeon 41_258]	0	79.0644	62.4459	227.13	364.553	0.348102	0.171294	0.49208
METMT2_0606	Met2_gene_606	583379	584644	+	421			973021256	hypothetical protein XD44_0430 [Methanobacteriaceae archaeon 41_258]	0	64.1223	47.2097	246.008	405.098	0.260651	0.116539	0.447108
METMT2_0607	Met2_gene_607	584632	585417	-	261			973021255	Beta-lactamase superfamily hydrolase [Methanobacteriaceae archaeon 41_258]	1.9e-171	122.191	83.1688	219.426	371.562	0.556869	0.223836	0.401954
METMT2_0608	Met2_gene_608	585466	586389	-	307			973021254	Uncharacterized protein XD44_0428 [Methanobacteriaceae archaeon 41_258]	1.07e-169	61.6641	68.3219	234.634	394.009	0.26281	0.173402	0.6598
METMT2_0609	Met2_gene_609	586524	588563	+	679	K06888	K06888	973021253	hypothetical protein XD44_0427 [Methanobacteriaceae archaeon 41_258]	0	37.178	24.9031	229.25	376.026	0.162172	0.0662271	0.408375
METMT2_0610	Met2_gene_610	588593	590446	+	617	K01533	copB; Cu2+-exporting ATPase [EC:3.6.3.4]	973021252	putative copper-transporting P-type ATPase [Methanobacteriaceae archaeon 41_258]	0	105.353	117.867	244.752	406.687	0.430449	0.289822	0.673302
METMT2_0611	Met2_gene_611	590488	591060	+	190			973021251	Rubrerythrin [Methanobacteriaceae archaeon 41_258]	2.27e-122	140.01	154.504	236.163	383.946	0.592855	0.402409	0.678766
METMT2_0612	Met2_gene_612	591073	591450	+	125	K05919	E1.15.1.2; superoxide reductase [EC:1.15.1.2]	973021250	Superoxide reductase [Methanobacteriaceae archaeon 41_258]	1.6e-75	254.081	237.173	219.876	354.449	1.15557	0.669129	0.579049
METMT2_0613	Met2_gene_613	591760	592248	+	162			973021249	Uncharacterized protein XD44_0423 [Methanobacteriaceae archaeon 41_258]	2.67e-76	61.182	46.5979	226.605	395.024	0.269995	0.117962	0.436905
METMT2_0614	Met2_gene_614	592719	592880	+	53			503060450	MULTISPECIES: rubredoxin [Methanothermobacter]	2.73e-26	250.552	244.419	197.794	329.031	1.26673	0.742846	0.586427
METMT2_0615	Met2_gene_615	592882	594054	+	390			973019794	Flavoprotein A-like protein (III) [Methanobacteriaceae archaeon 41_258]	0	341.482	223.555	228.032	394.742	1.49752	0.566331	0.37818
METMT2_0616	Met2_gene_616	594048	594563	+	171	K02217	ftnA, ftn; ferritin [EC:1.16.3.1]	973019795	Ferritin [Methanobacteriaceae archaeon 41_258]	1.26e-103	204.225	221.522	227.982	370.611	0.895792	0.59772	0.667253
METMT2_0617	Met2_gene_617	594572	595213	+	213	K03386	E1.11.1.15, PRDX, ahpC; peroxiredoxin (alkyl hydroperoxide reductase subunit C) [EC:1.11.1.15]	973019796	putative peroxiredoxin [Methanobacteriaceae archaeon 41_258]	4.14e-144	608.785	448.023	233.041	388.194	2.61235	1.15412	0.441795
METMT2_0618	Met2_gene_618	595230	595835	+	201	K04564	SOD2; superoxide dismutase, Fe-Mn family [EC:1.15.1.1]	973019797	Superoxide dismutase, partial [Methanobacteriaceae archaeon 41_258]	6.22e-135	566.65	444.434	219.129	364.463	2.58592	1.21942	0.471562
METMT2_0619	Met2_gene_619	595960	597258	+	432	K01912	paaK; phenylacetate-CoA ligase [EC:6.2.1.30]	973021625	Coenzyme F390 synthetase III [Methanobacteriaceae archaeon 41_258]	0	26.699	32.7824	231.66	393.229	0.115251	0.0833671	0.723354
METMT2_0620	Met2_gene_620	597269	597700	+	143			973021626	Uncharacterized protein XD44_0083 [Methanobacteriaceae archaeon 41_258]	6.34e-80	21.1734	38.0464	225.419	415.105	0.0939291	0.091655	0.975789
METMT2_0621	Met2_gene_621	597975	599807	-	610	K00820	E2.6.1.16, glmS; glucosamine--fructose-6-phosphate aminotransferase (isomerizing) [EC:2.6.1.16]	973021627	Glutamine--fructose-6-phosphate aminotransferase [Methanobacteriaceae archaeon 41_258]	0	73.1886	73.3643	235.852	401.616	0.310316	0.182673	0.588668
METMT2_0622	Met2_gene_622	599959	600708	+	249	K01923	purC; phosphoribosylaminoimidazole-succinocarboxamide synthase [EC:6.3.2.6]	973021628	Phosphoribosylaminoimidazole-succinocarboxamide synthase [Methanobacteriaceae archaeon 41_258]	4.73e-143	22.105	32.8721	227.981	407.481	0.09696	0.0806715	0.832008
METMT2_0623	Met2_gene_623	600705	600962	+	85	K01952	purL, PFAS; phosphoribosylformylglycinamidine synthase [EC:6.3.5.3]	973021629	hypothetical protein XD44_0086 [Methanobacteriaceae archaeon 41_258]	4.51e-47	14.7721	18.8221	222.679	369.137	0.0663381	0.0509896	0.768631
METMT2_0624	Met2_gene_624	600959	601621	+	220	K01952	purL, PFAS; phosphoribosylformylglycinamidine synthase [EC:6.3.5.3]	973021630	Phosphoribosylformylglycinamidine synthase 1 [Methanobacteriaceae archaeon 41_258]	1.55e-146	15.5208	14.6489	219.365	350.63	0.0707531	0.0417788	0.590487
METMT2_0625	Met2_gene_625	601625	602341	+	238	K02303	cobA; uroporphyrin-III C-methyltransferase [EC:2.1.1.107]	973021631	Uroporphyrin-III C-methyltransferase [Methanobacteriaceae archaeon 41_258]	2.71e-148	38.5373	47.4097	234.818	404.543	0.164116	0.117193	0.714087
METMT2_0626	Met2_gene_626	602341	603111	+	256	K01719	hemD, UROS; uroporphyrinogen-III synthase [EC:4.2.1.75]	973021632	Uroporphyrinogen-III synthase [Methanobacteriaceae archaeon 41_258]	1.49e-151	47.2076	46.5117	215.404	355.467	0.219159	0.130847	0.597041
METMT2_0627	Met2_gene_627	603114	603392	+	92	K03105	SRP19; signal recognition particle subunit SRP19	973021633	Signal recognition particle 19 kDa protein [Methanobacteriaceae archaeon 41_258]	3.01e-51	36.1997	41.5052	225.905	380.055	0.160243	0.109208	0.681516
METMT2_0628	Met2_gene_628	603403	604788	+	461	K07463	K07463; archaea-specific RecJ-like exonuclease	973021634	Phosphoesterase DHHA1 [Methanobacteriaceae archaeon 41_258]	0	76.3067	67.3786	227.844	390.05	0.334907	0.172743	0.515795
METMT2_0629	Met2_gene_629	604794	605594	+	266	K07730	K07730; putative transcriptional regulator	973021635	putative transcriptional regulator [Methanobacteriaceae archaeon 41_258]	1.4e-170	62.0928	56.4284	226.455	363.014	0.274194	0.155444	0.566912
METMT2_0630	Met2_gene_630	606120	606932	+	270	K03328	TC.PST; polysaccharide transporter, PST family	851312091	transporter [Methanothermobacter sp. CaT2]	4.83e-135	9.61006	9.18934	211.842	380.063	0.0453643	0.0241785	0.532985
METMT2_0631	Met2_gene_631	606929	608872	+	647			499178445	formate acetyltransferase 2 [Methanothermobacter thermautotrophicus]	0	25.5845	24.2114	227.997	414.555	0.112214	0.0584032	0.520462
METMT2_0632	Met2_gene_632	608875	609747	+	290	K04069	pflA, pflC, pflE; pyruvate formate lyase activating enzyme [EC:1.97.1.4]	499178444	pyruvate formate-lyase 2 activating enzyme [Methanothermobacter thermautotrophicus]	9.93e-124	40.8188	41.9331	239.215	431.491	0.170637	0.0971819	0.569525
METMT2_0633	Met2_gene_633	609764	610909	+	381	K01854	glf; UDP-galactopyranose mutase [EC:5.4.99.9]	851312089	UDP-galactopyranose mutase [Methanothermobacter sp. CaT2]	0	61.5248	44.0042	243.808	447.682	0.252349	0.0982934	0.389513
METMT2_0634	Met2_gene_634	610906	611850	+	314			503060468	rhamnosyltransferase [Methanothermobacter marburgensis]	2.07e-146	26.8196	14.2304	236.379	435.481	0.11346	0.0326773	0.288007
METMT2_0635	Met2_gene_635	612004	613152	+	382			503060467	glycosyl transferase [Methanothermobacter marburgensis]	7.73e-174	4.31208	1.95064	226.401	438.478	0.0190462	0.00444865	0.233572
METMT2_0636	Met2_gene_636	613331	614461	-	376			973021644	LPS biosynthesis RfbU related protein [Methanobacteriaceae archaeon 41_258]	0	18.0283	14.202	224.881	409.207	0.0801682	0.0347062	0.432918
METMT2_0637	Met2_gene_637	614518	615342	-	274			503061157	MULTISPECIES: hypothetical protein [Methanothermobacter]	2.34e-172	178.549	118.177	220.968	408.161	0.808032	0.289535	0.358321
METMT2_0638	Met2_gene_638	615509	616687	+	392			973021645	Uncharacterized protein XD44_0102 [Methanobacteriaceae archaeon 41_258]	0	6.95005	6.01984	228.471	394.694	0.0304199	0.0152519	0.50138
METMT2_0639	Met2_gene_639	616703	618649	+	648	K18779	tgtA; 7-cyano-7-deazaguanine tRNA-ribosyltransferase [EC:2.4.2.48]	973021646	tRNA-guanine(15) transglycosylase [Methanobacteriaceae archaeon 41_258]	0	8.22141	9.40102	237.071	387.915	0.0346792	0.0242348	0.698827
METMT2_0640	Met2_gene_640	618646	618993	+	115	K03626	EGD2, NACA; nascent polypeptide-associated complex subunit alpha	973021647	Nascent polypeptide-associated complex protein [Methanobacteriaceae archaeon 41_258]	2.1e-57	93.0899	64.4046	226.672	404.178	0.41068	0.159347	0.388008
METMT2_0641	Met2_gene_641	618994	619728	+	244			973021648	putative phosphohydrolase [Methanobacteriaceae archaeon 41_258]	5.56e-159	45.6308	29.9854	226.377	393.422	0.20157	0.0762169	0.378116
METMT2_0642	Met2_gene_642	619753	620778	+	341			973021649	Uncharacterized protein XD44_0106 [Methanobacteriaceae archaeon 41_258]	0	49.2189	32.7673	228.038	380.651	0.215836	0.0860822	0.398832
METMT2_0643	Met2_gene_643	620778	621983	+	401			973021650	Uncharacterized protein XD44_0107 [Methanobacteriaceae archaeon 41_258]	0	86.2737	39.6468	233.232	366.604	0.369905	0.108146	0.292362
METMT2_0644	Met2_gene_644	622060	622296	+	78			973021651	Uncharacterized protein XD44_0108 [Methanobacteriaceae archaeon 41_258]	1.74e-30	939.134	581.598	209.714	382.583	4.47817	1.52019	0.339466
METMT2_0645	Met2_gene_645	622345	623538	+	397	K00620	argJ; glutamate N-acetyltransferase / amino-acid N-acetyltransferase [EC:2.3.1.35 2.3.1.1]	973021652	Arginine biosynthesis bifunctional protein ArgJ [Methanobacteriaceae archaeon 41_258]	0	382.238	226.506	235.547	378.339	1.62277	0.598684	0.368928
METMT2_0646	Met2_gene_646	623554	624435	+	293	K00930	argB; acetylglutamate kinase [EC:2.7.2.8]	973021653	putative acetylglutamate kinase [Methanobacteriaceae archaeon 41_258]	0	191.857	121.551	239.472	406.152	0.801166	0.299274	0.373548
METMT2_0647	Met2_gene_647	624589	625320	+	243	K01990	ABC-2.A; ABC-2 type transport system ATP-binding protein	503591047	ABC transporter ATP-binding protein [Methanobacterium paludis]	2.9e-129	23.1692	26.0258	219.64	372.567	0.105488	0.0698554	0.662214
METMT2_0648	Met2_gene_648	625317	626486	+	389	K01992	ABC-2.P; ABC-2 type transport system permease protein	503591046	ABC transporter [Methanobacterium paludis]	0	42.9983	49.8062	228.253	374.607	0.18838	0.132956	0.705786
METMT2_0649	Met2_gene_649	626840	627085	-	81			973021654	Putative membrane protein [Methanobacteriaceae archaeon 41_258]	1.2e-40	68.168	85.035	217.979	389.523	0.312728	0.218306	0.698069
METMT2_0650	Met2_gene_650	628328	629338	-	336	K10978	aksF; methanogen homoisocitrate dehydrogenase [EC:1.1.1.87 1.1.1.-]	499178283	3-isopropylmalate dehydrogenase [Methanothermobacter thermautotrophicus]	0	32.0428	22.9079	235.015	373.736	0.136344	0.0612943	0.449558
METMT2_0651	Met2_gene_651	629417	630322	+	301			973020755	hypothetical protein XD44_0836 [Methanobacteriaceae archaeon 41_258]	1.45e-37	7.36161	8.65837	234.562	402.208	0.0313845	0.0215271	0.685915
METMT2_0652	Met2_gene_652	630340	630897	+	185			973020756	Uncharacterized protein XD44_0837 [Methanobacteriaceae archaeon 41_258]	3.78e-111	6.14711	8.03326	224.792	338.888	0.0273458	0.0237048	0.866854
METMT2_0653	Met2_gene_653	630922	631896	+	324	K00024	mdh; malate dehydrogenase [EC:1.1.1.37]	973020757	Malate dehydrogenase [Methanobacteriaceae archaeon 41_258]	0	3.71349	20.6887	238.575	390.942	0.0155653	0.0529202	3.39988
METMT2_0654	Met2_gene_654	632129	632695	+	188	K08681	pdxT, pdx2; glutamine amidotransferase [EC:2.6.-.-]	973020758	Glutamine amidotransferase subunit PdxT [Methanobacteriaceae archaeon 41_258]	2.65e-116	31.9281	311.618	227.55	407.725	0.140312	0.764286	5.44704
METMT2_0655	Met2_gene_655	632696	633613	+	305			973020759	Putative glutamine amidotransferase [Methanobacteriaceae archaeon 41_258]	0	48.7818	300.709	254.227	425.258	0.191883	0.707122	3.68518
METMT2_0656	Met2_gene_656	633624	634310	+	228			973020760	Glutamate synthase (NADPH) GltB3 subunit [Methanobacteriaceae archaeon 41_258]	5.35e-136	63.2428	451.845	230.211	362.532	0.274717	1.24636	4.53688
METMT2_0657	Met2_gene_657	634312	635382	+	356	K00441	frhB; coenzyme F420 hydrogenase beta subunit [EC:1.12.98.1]	973020761	Coenzyme F420 hydrogenase [Methanobacteriaceae archaeon 41_258]	0	31.1373	246.938	232.444	357.826	0.133956	0.690107	5.15174
METMT2_0658	Met2_gene_658	635382	636884	+	500			973020762	Archaeal glutamate synthase [Methanobacteriaceae archaeon 41_258]	0	35.7539	323.591	230.769	330.317	0.154933	0.97964	6.32297
METMT2_0659	Met2_gene_659	636953	638326	+	457			973020763	Efflux pump antibiotic resistance protein [Methanobacteriaceae archaeon 41_258]	0	16.5042	79.6574	221.324	365.141	0.0745699	0.218155	2.92551
METMT2_0660	Met2_gene_660	638316	639017	+	233			851313330	iron-binding protein [Methanothermobacter sp. CaT2]	5.34e-128	23.6165	123.451	220.51	339.237	0.1071	0.363909	3.39785
METMT2_0661	Met2_gene_661	639032	639610	-	192	K07034	acetate transporter, putative	973019754	Uncharacterized protein XD44_1526, partial [Methanobacteriaceae archaeon 41_258]	9.01e-100	94.1284	356.773	224.125	352.549	0.419981	1.01198	2.40958
METMT2_0662	Met2_gene_662	639626	641530	-	634	K01895	ACSS, acs; acetyl-CoA synthetase [EC:6.2.1.1]	973019753	Acetate/CoA ligase [Methanobacteriaceae archaeon 41_258]	0	127.44	543.947	256.764	405.546	0.496334	1.34127	2.70236
METMT2_0663	Met2_gene_663	641636	643276	-	546			851311955	thermosome subunit [Methanothermobacter sp. CaT2]	0	341.29	212.837	241.223	380.191	1.41483	0.559818	0.395678
METMT2_0664	Met2_gene_664	643360	643770	-	136			503060511	hypothetical protein [Methanothermobacter marburgensis]	1.73e-48	30.601	19.0863	223.481	401.569	0.136929	0.0475294	0.347111
METMT2_0665	Met2_gene_665	643783	644997	-	404			973019634	F420H2 oxidase [Methanobacteriaceae archaeon 41_258]	0	63.9907	40.5829	228.997	372.282	0.279439	0.109011	0.390107
METMT2_0666	Met2_gene_666	645081	645608	-	175			499178321	hypothetical protein [Methanothermobacter thermautotrophicus]	3.03e-90	37.1737	21.2242	217.27	387.6	0.171095	0.0547582	0.320046
METMT2_0667	Met2_gene_667	645637	647025	-	462	K05716	CPGS; cyclic 2,3-diphosphoglycerate synthetase [EC:4.6.1.-]	851311968	2,3-diphosphoglycerate synthetase [Methanothermobacter sp. CaT2]	0	87.9405	44.3738	235.712	375.377	0.373084	0.118211	0.316849
METMT2_0668	Met2_gene_668	647043	647240	-	65						32.7225	24.5258	222.743	386.039	0.146907	0.063532	0.432464
METMT2_0669	Met2_gene_669	647248	647556	-	102			499178323	hypothetical protein [Methanothermobacter thermautotrophicus]	4.06e-57	363.853	287.716	231.283	413.9	1.5732	0.695133	0.44186
METMT2_0670	Met2_gene_670	647859	649208	+	449	K00013	hisD; histidinol dehydrogenase [EC:1.1.1.23]	973020118	Histidinol dehydrogenase, partial [Methanobacteriaceae archaeon 41_258]	0	30.0662	41.5052	225.353	366.452	0.133418	0.113262	0.848925
METMT2_0671	Met2_gene_671	649214	650518	+	434	K01876	DARS, aspS; aspartyl-tRNA synthetase [EC:6.1.1.12]	973020119	Aspartate--tRNA ligase [Methanobacteriaceae archaeon 41_258]	0	30.2268	32.3454	231.124	364.266	0.130782	0.0887962	0.678963
METMT2_0672	Met2_gene_672	650531	651160	+	209	K06042	E5.4.1.2, cobH, cbiC; precorrin-8X methylmutase [EC:5.4.1.2]	973020120	Precorrin-8X methylmutase CbiC/CobH [Methanobacteriaceae archaeon 41_258]	3.48e-109	13.6115	21.3455	225.125	345.609	0.0604617	0.0617622	1.02151
METMT2_0673	Met2_gene_673	651157	652416	+	419	K01845	hemL; glutamate-1-semialdehyde 2,1-aminomutase [EC:5.4.3.8]	973020121	Glutamate-1-semialdehyde 2,1-aminomutase [Methanobacteriaceae archaeon 41_258]	0	23.7444	22.8279	212.442	331.465	0.111769	0.0688697	0.616178
METMT2_0674	Met2_gene_674	652433	653041	-	202			851311990	hypothetical protein [Methanothermobacter sp. CaT2]	5.72e-98	39.4263	17.7879	220.353	341.165	0.178924	0.0521389	0.291403
METMT2_0675	Met2_gene_675	653228	653944	+	238			973021660	Methanogen marker protein 4 [Methanobacteriaceae archaeon 41_258]	1.85e-137	21.262	8.33577	214.325	369.219	0.0992044	0.0225768	0.227578
METMT2_0676	Met2_gene_676	653932	654699	+	255	K15888	E2.5.1.89; tritrans,polycis-undecaprenyl-diphosphate synthase [geranylgeranyl-diphosphate specific] [EC:2.5.1.89]	973021661	Tritrans,polycis-undecaprenyl-diphosphate synthase (geranylgeranyl-diphosphate specific) [Methanobacteriaceae archaeon 41_258]	4.88e-169	41.437	32.1017	224.494	380.88	0.18458	0.084283	0.456621
METMT2_0677	Met2_gene_677	654699	655472	+	257	K03424	tatD; TatD DNase family protein [EC:3.1.21.-]	503590949	TatD family hydrolase [Methanobacterium paludis]	1.3e-111	78.7847	33.7833	235.796	383.372	0.334123	0.0881216	0.26374
METMT2_0678	Met2_gene_678	655536	655898	-	120	K01607	pcaC; 4-carboxymuconolactone decarboxylase [EC:4.1.1.44]	973021663	Gamma-carboxymuconolactone decarboxylase [Methanobacteriaceae archaeon 41_258]	7.65e-67	26.248	13.3777	218.889	354.868	0.119914	0.0376978	0.314372
METMT2_0679	Met2_gene_679	655964	656623	+	219	K14654	RIB7, arfC; 2,5-diamino-6-(ribosylamino)-4(3H)-pyrimidinone 5'-phosphate reductase [EC:1.1.1.302]	973021664	2, 5-diamino-6-(5-phosphoribosylamino)pyrimidin-4(3H)-one reductase [Methanobacteriaceae archaeon 41_258]	1.57e-137	146.674	87.7269	230.135	378.139	0.637339	0.231996	0.364008
METMT2_0680	Met2_gene_680	656637	657212	+	191			973021665	Uncharacterized protein XD44_0042 [Methanobacteriaceae archaeon 41_258]	1.82e-101	54.9185	40.8567	216.67	339.779	0.253467	0.120245	0.474401
METMT2_0681	Met2_gene_681	657184	657699	-	171			973021666	SNARE associated Golgi protein-like protein [Methanobacteriaceae archaeon 41_258]	6.96e-103	28.8057	20.27	238.611	386.746	0.120722	0.0524116	0.43415
METMT2_0682	Met2_gene_682	658288	658473	+	61			505404053	transposase [Archaeoglobus sulfaticallidus]	1.35e-06	16.3923	12.0499	239.833	363.746	0.0683488	0.0331273	0.48468
METMT2_0683	Met2_gene_683	658591	658995	+	134			851168198	hypothetical protein [Archaeoglobus fulgidus]	9.1e-06	5.17572	0.922338	215.465	384.324	0.0240211	0.00239989	0.0999076
METMT2_0684	Met2_gene_684	659186	660100	-	304	K00202	fwdC, fmdC; formylmethanofuran dehydrogenase subunit C [EC:1.2.99.5]	973021667	Glutamate synthase alpha subunit domain protein [Methanobacteriaceae archaeon 41_258]	0	14.1619	11.4309	240.209	383.701	0.0589565	0.0297913	0.50531
METMT2_0685	Met2_gene_685	660165	660791	+	208			973021668	Uncharacterized protein XD44_0045 [Methanobacteriaceae archaeon 41_258]	1.12e-102	6.99026	4.76615	226.441	372.465	0.0308701	0.0127962	0.414518
METMT2_0686	Met2_gene_686	660784	662082	-	432	K04800	rfcL; replication factor C large subunit	973021669	Replication factor C large subunit [Methanobacteriaceae archaeon 41_258]	0	40.3419	32.2073	235.369	381.785	0.171399	0.0843596	0.492183
METMT2_0687	Met2_gene_687	662102	663055	-	317	K04801	rfcS; replication factor C small subunit	973021670	Replication factor C small subunit [Methanobacteriaceae archaeon 41_258]	0	39.7501	25.4513	239.512	378.321	0.165963	0.0672743	0.405358
METMT2_0688	Met2_gene_688	663061	663909	-	282	K00014	aroE; shikimate dehydrogenase [EC:1.1.1.25]	973021671	Shikimate dehydrogenase [Methanobacteriaceae archaeon 41_258]	1.95e-170	49.1552	34.7588	232.652	373.805	0.211282	0.0929864	0.440105
METMT2_0689	Met2_gene_689	664011	664673	+	220	K09006	K09006; hypothetical protein	973021672	hypothetical protein XD44_0049 [Methanobacteriaceae archaeon 41_258]	1.09e-153	19.2572	12.3952	216.469	348.754	0.0889607	0.0355415	0.399519
METMT2_0690	Met2_gene_690	664711	666009	+	432	K01892	HARS, hisS; histidyl-tRNA synthetase [EC:6.1.1.21]	973021673	Histidine--tRNA ligase [Methanobacteriaceae archaeon 41_258]	0	16.7236	15.8161	224.181	357.129	0.0745984	0.0442867	0.593669
METMT2_0691	Met2_gene_691	665993	666376	+	127	K01496	hisI; phosphoribosyl-AMP cyclohydrolase [EC:3.5.4.19]	890702208	phosphoribosyl-AMP cyclohydrolase [Methanothermobacter marburgensis]	2.46e-61	81.8815	51.5572	230.722	379.508	0.354893	0.135853	0.382799
METMT2_0692	Met2_gene_692	666383	668209	+	608	K06865	K06865; ATPase	973021675	Twitching mobility (PilT) related protein [Methanobacteriaceae archaeon 41_258]	0	56.3233	62.9734	231.749	356.917	0.243036	0.176437	0.725971
METMT2_0693	Met2_gene_693	668227	668970	+	247			973021676	Xylose isomerase domain protein TIM barrel [Methanobacteriaceae archaeon 41_258]	1.43e-136	28.1743	32.6351	230.639	366.951	0.122158	0.0889359	0.728042
METMT2_0694	Met2_gene_694	668987	669655	+	222	K06988	K06988	973021677	Reduced coenzyme F420:NADP oxidoreductase [Methanobacteriaceae archaeon 41_258]	4.81e-131	41.3024	59.1868	228.139	353.106	0.181041	0.167618	0.925857
METMT2_0695	Met2_gene_695	669657	670217	+	186	K08094	hxlB; 6-phospho-3-hexuloisomerase [EC:5.3.1.27]	973021678	6-phospho 3-hexuloisomerase [Methanobacteriaceae archaeon 41_258]	1.1e-79	110.396	113.196	239.801	403.791	0.460366	0.280333	0.608935
METMT2_0696	Met2_gene_696	670232	670738	+	168	K01170	E3.1.27.9; tRNA-intron endonuclease, archaea type [EC:3.1.27.9]	973021679	tRNA-splicing endonuclease [Methanobacteriaceae archaeon 41_258]	2.53e-98	90.9579	122.305	239.944	377.998	0.37908	0.32356	0.85354
METMT2_0697	Met2_gene_697	670752	671855	+	367	K01867	WARS, trpS; tryptophanyl-tRNA synthetase [EC:6.1.1.2]	973021680	Tryptophan--tRNA ligase [Methanobacteriaceae archaeon 41_258]	0	30.7244	34.1741	230.297	373.332	0.133412	0.0915381	0.686131
METMT2_0698	Met2_gene_698	671852	672466	+	204			973021681	hypothetical protein XD44_0058 [Methanobacteriaceae archaeon 41_258]	1.06e-67	7.43651	4.85914	227.345	390.201	0.0327103	0.0124529	0.380704
METMT2_0699	Met2_gene_699	672472	673677	+	401	K01733	thrC; threonine synthase [EC:4.2.3.1]	973021682	Threonine synthase [Methanobacteriaceae archaeon 41_258]	0	6.32042	7.12403	238.561	365.451	0.0264939	0.0194938	0.735784
METMT2_0700	Met2_gene_700	673880	674083	+	67			566005394	hypothetical protein [Methanobacterium sp. MB1]	1.78e-30	35264.9	8968.78	207.005	367.154	170.358	24.4279	0.143392
METMT2_0701	Met2_gene_701	674289	674660	+	123	K02936	RP-L7Ae, RPL7A; large subunit ribosomal protein L7Ae	973021684	50S ribosomal protein L7Ae [Methanobacteriaceae archaeon 41_258]	1.04e-73	369.339	384.593	236.99	377.119	1.55846	1.01982	0.654376
METMT2_0702	Met2_gene_702	674676	674882	+	68	K02979	RP-S28e, RPS28; small subunit ribosomal protein S28e	973021685	30S ribosomal protein S28e [Methanobacteriaceae archaeon 41_258]	4.39e-38	253.16	220.158	213.947	347.484	1.18328	0.633578	0.53544
METMT2_0703	Met2_gene_703	674901	675071	+	56	K02896	RP-L24e, RPL24; large subunit ribosomal protein L24e	973021686	50S ribosomal protein L24e [Methanobacteriaceae archaeon 41_258]	3.13e-31	240.708	255.585	262.014	432.104	0.918683	0.591489	0.643844
METMT2_0704	Met2_gene_704	675077	675529	+	150	K00940	E2.7.4.6, ndk; nucleoside-diphosphate kinase [EC:2.7.4.6]	973021687	Nucleoside diphosphate kinase [Methanobacteriaceae archaeon 41_258]	6.9e-89	225.476	138.534	216.669	327.451	1.04064	0.423067	0.406544
METMT2_0705	Met2_gene_705	675545	677326	+	593	K03243	EIF5B; translation initiation factor 5B	973021688	putative translation initiation factor IF-2 [Methanobacteriaceae archaeon 41_258]	0	142.546	169.165	232.066	358.204	0.614249	0.472259	0.76884
METMT2_0706	Met2_gene_706	677352	677732	+	126	K02991	RP-S6e, RPS6; small subunit ribosomal protein S6e	973021689	30S ribosomal protein S6e [Methanobacteriaceae archaeon 41_258]	7.91e-80	126.04	108.829	224.723	350.583	0.560869	0.310422	0.553465
METMT2_0707	Met2_gene_707	677755	678981	+	408	K03242	EIF2S3; translation initiation factor 2 subunit 3	973021690	Translation initiation factor 2 subunit gamma [Methanobacteriaceae archaeon 41_258]	0	109.646	84.9385	231.405	354.128	0.473828	0.239852	0.506201
METMT2_0708	Met2_gene_708	679009	679365	+	118	K07158	K07158	973021691	Uncharacterized protein XD44_0068 [Methanobacteriaceae archaeon 41_258]	1.59e-60	58.1824	103.589	210.556	344.766	0.276327	0.300461	1.08734
METMT2_0709	Met2_gene_709	679400	679930	+	176	K01507	ppa; inorganic pyrophosphatase [EC:3.6.1.1]	973021692	Inorganic pyrophosphatase [Methanobacteriaceae archaeon 41_258]	2.98e-117	153.956	179.387	229.575	375.545	0.670612	0.47767	0.712291
METMT2_0710	Met2_gene_710	679949	680500	+	183	K03049	rpoE1; DNA-directed RNA polymerase subunit E' [EC:2.7.7.6]	973021693	DNA-dependent RNA polymerase, subunit E' [Methanobacteriaceae archaeon 41_258]	5.18e-124	285.841	213.165	233.838	371.437	1.22239	0.573894	0.469486
METMT2_0711	Met2_gene_711	680497	680679	+	60	K03050	rpoE2; DNA-directed RNA polymerase subunit E" [EC:2.7.7.6]	973021694	DNA-directed RNA polymerase, subunit E'' [Methanobacteriaceae archaeon 41_258]	2.83e-33	244.709	214.33	239.556	396.813	1.02151	0.540129	0.528754
METMT2_0712	Met2_gene_712	680681	681199	+	172	K09735	K09735; hypothetical protein	973021695	hypothetical protein XD44_0072 [Methanobacteriaceae archaeon 41_258]	6.7e-91	123.736	75.573	229.367	381.973	0.539466	0.197849	0.36675
METMT2_0713	Met2_gene_713	681168	681473	+	101	K02974	RP-S24e, RPS24; small subunit ribosomal protein S24e	973021696	30S ribosomal protein S24e [Methanobacteriaceae archaeon 41_258]	1.11e-53	223.566	174.566	234.94	378.94	0.951587	0.460669	0.484106
METMT2_0714	Met2_gene_714	681470	681622	+	50	K02977	RP-S27Ae, RPS27A; small subunit ribosomal protein S27Ae	503178855	30S ribosomal protein S27ae [Methanothermus fervidus]	1.9e-24	128.286	139.164	224.608	349.055	0.571155	0.398689	0.69804
METMT2_0715	Met2_gene_715	681633	683051	+	472	K01755	argH, ASL; argininosuccinate lyase [EC:4.3.2.1]	973021698	Argininosuccinate lyase [Methanobacteriaceae archaeon 41_258]	0	99.6448	68.9706	231.547	366.812	0.430343	0.188027	0.436924
METMT2_0716	Met2_gene_716	683208	684266	-	352	K07134	K07134	973021700	tRNA methyl transferase [Methanobacteriaceae archaeon 41_258]	0	73.9569	67.3725	215.135	356.534	0.34377	0.188965	0.549684
METMT2_0717	Met2_gene_717	684315	684923	+	202			973021701	putative acetyltransferase [Methanobacteriaceae archaeon 41_258]	1.5e-138	164.589	85.8728	214.028	361.082	0.769007	0.237821	0.309257
METMT2_0718	Met2_gene_718	684970	685434	-	154	K06910	K06910	973021702	Phospholipid-binding protein, PBP family [Methanobacteriaceae archaeon 41_258]	7.18e-90	208.182	106.842	208.507	322.903	0.998445	0.330881	0.331396
METMT2_0719	Met2_gene_719	685478	686227	+	249			427188768	conserved hypothetical protein [Methanothermobacter sp. CaT2]	9.98e-87	15.2448	11.9535	227.245	388.441	0.0670855	0.030773	0.458714
METMT2_0720	Met2_gene_720	686241	687035	+	264			973019733	Uncharacterized protein XD44_1535 [Methanobacteriaceae archaeon 41_258]	1.73e-127	8.62916	5.16857	229.177	436.464	0.0376529	0.0118419	0.314502
METMT2_0721	Met2_gene_721	687027	688208	-	393	K17830	GGR; digeranylgeranylglycerophospholipid reductase [EC:1.3.1.101 1.3.99.34]	973019732	Digeranylgeranylglycerophospholipid reductase 1 [Methanobacteriaceae archaeon 41_258]	0	47.0759	38.5556	232.861	336.911	0.202163	0.114438	0.56607
METMT2_0722	Met2_gene_722	688215	688382	-	55			851380104	ferredoxin [Methanobacterium formicicum]	1.83e-20	58.983	64.4813	228.164	342.537	0.258512	0.188246	0.728192
METMT2_0723	Met2_gene_723	688400	688669	-	89			973021087	hypothetical protein XD44_0585 [Methanobacteriaceae archaeon 41_258]	2.14e-20	130.569	124.516	233.776	410.011	0.558524	0.303688	0.543734
METMT2_0724	Met2_gene_724	688675	689418	-	247	K02049	ABC.SN.A; NitT/TauT family transport system ATP-binding protein	973021086	ABC transporter related protein [Methanobacteriaceae archaeon 41_258]	3.55e-163	58.3976	86.3576	225.477	371.061	0.258996	0.232731	0.898592
METMT2_0725	Met2_gene_725	689428	690180	-	250	K02050	ABC.SN.P; NitT/TauT family transport system permease protein	973021085	Binding-protein-dependent transport systems inner membrane component [Methanobacteriaceae archaeon 41_258]	2.72e-147	125.269	105.665	232.035	346.982	0.539871	0.304525	0.56407
METMT2_0726	Met2_gene_726	690200	691147	-	315	K02051	ABC.SN.S; NitT/TauT family transport system substrate-binding protein	973021084	Aliphatic sulfonates family ABC transporter, periplasmic ligand-binding protein [Methanobacteriaceae archaeon 41_258]	0	290.866	249.031	248.014	399.669	1.17278	0.623094	0.531295
METMT2_0727	Met2_gene_727	691434	691685	-	83						31.7601	57.8108	177.248	320.154	0.179185	0.180572	1.00774
METMT2_0728	Met2_gene_728	691568	693586	-	672			973021082	Sensory transduction histidine kinase [Methanobacteriaceae archaeon 41_258]	0	24.2566	22.2019	223.218	395.496	0.108668	0.0561368	0.516591
METMT2_0729	Met2_gene_729	693931	695571	+	546	K03455	TC.KEF; monovalent cation:H+ antiporter-2, CPA2 family	973021081	Gluthatione-regulated K+/H+ antiporter [Methanobacteriaceae archaeon 41_258]	0	6.50298	5.00794	222.692	383.311	0.0292017	0.0130649	0.447403
METMT2_0730	Met2_gene_730	695541	696038	+	165	K00567	E2.1.1.63, MGMT, ogt; methylated-DNA-[protein]-cysteine S-methyltransferase [EC:2.1.1.63]	973021080	6-o-methylguanine DNA methyltransferase [Methanobacteriaceae archaeon 41_258]	6.4e-92	12.2449	12.0015	221.009	376.28	0.0554044	0.0318952	0.575679
METMT2_0731	Met2_gene_731	696035	696526	+	163			973021079	hypothetical protein XD44_0577 [Methanobacteriaceae archaeon 41_258]	2.02e-75	45.3162	24.2957	215.548	388.452	0.210237	0.062545	0.297498
METMT2_0732	Met2_gene_732	696523	697041	-	172			973021078	Nitroreductase [Methanobacteriaceae archaeon 41_258]	1.6e-108	245.636	163.382	218.18	343.463	1.12584	0.47569	0.42252
METMT2_0733	Met2_gene_733	697282	699780	+	832	K06877	K06877; DEAD/DEAH box helicase domain-containing protein	973021077	putative helicase [Methanobacteriaceae archaeon 41_258]	0	14.6409	15.2468	233.72	389.041	0.0626428	0.0391907	0.625622
METMT2_0734	Met2_gene_734	699758	699958	+	66						0.948062	3.71688	161.761	312.506	0.00586088	0.0118938	2.02936
METMT2_0735	Met2_gene_735	699882	700730	+	282	K05772	tupA, vupA; tungstate transport system substrate-binding protein	973021075	hypothetical protein XD44_0573 [Methanobacteriaceae archaeon 41_258]	7.04e-156	107.962	285.55	229.713	384.817	0.469986	0.74204	1.57886
METMT2_0736	Met2_gene_736	700757	701443	+	228	K05773	tupB, vupB; tungstate transport system permease protein	973021074	putative ABC-type transporter protein, periplasmic component [Methanobacteriaceae archaeon 41_258]	9.75e-133	67.4035	191.395	226.245	390.858	0.297923	0.489679	1.64364
METMT2_0737	Met2_gene_737	701853	702008	-	51			524033613	unknown [Prevotella sp. CAG:755]	9.3e-05	12.2154	16.7617	218.225	379.297	0.0559763	0.0441915	0.789469
METMT2_0738	Met2_gene_738	702220	703014	+	264	K03498	trkH; trk system potassium uptake protein TrkH	851339799	cation transporter [Methanobacterium paludis]	7.14e-117	1.67789	7.04805	209.971	370.871	0.00799105	0.0190041	2.37817
METMT2_0739	Met2_gene_739	703055	704104	+	349	K06857	tupC, vupC; tungstate transport system ATP-binding protein	973021073	Sulfate transport system ATP-binding, partial [Methanobacteriaceae archaeon 41_258]	5.09e-166	8.89283	11.74	236.776	395.347	0.037558	0.0296956	0.790658
METMT2_0740	Met2_gene_740	704393	706156	-	587	K01652	E2.2.1.6L, ilvB, ilvG, ilvI; acetolactate synthase I/II/III large subunit [EC:2.2.1.6]	851312170	pyruvate dehydrogenase [Methanothermobacter sp. CaT2]	0	60.4954	33.67	232.537	372.062	0.260154	0.0904959	0.347855
METMT2_0741	Met2_gene_741	706171	706404	-	77			503060711	cytochrome b5 [Methanothermobacter marburgensis]	4.51e-31	54.5622	25.5417	208.275	360.226	0.261971	0.0709046	0.270658
METMT2_0742	Met2_gene_742	706452	707003	-	183			851312168	DNA protection protein DPS [Methanothermobacter sp. CaT2]	1.65e-125	136.361	60.2276	227.61	385.485	0.599099	0.156239	0.260789
METMT2_0743	Met2_gene_743	707067	707456	-	129	K07238	TC.ZIP, zupT, ZRT3, ZIP2; zinc transporter, ZIP family	851312167	ZIP family metal transporter [Methanothermobacter sp. CaT2]	2.8e-52	1.46585	1.91562	207.804	360.276	0.00705401	0.0053171	0.75377
METMT2_0744	Met2_gene_744	707950	708708	+	252			890704042	hypothetical protein [Methanothermobacter marburgensis]	2.15e-106	16.3194	8.85882	217.083	374.581	0.075176	0.0236499	0.314594
METMT2_0745	Met2_gene_745	708988	709224	+	78						40.2026	66.1982	220.92	446.79	0.181978	0.148164	0.814185
METMT2_0746	Met2_gene_746	709272	709547	+	91			851346395	hypothetical protein [Methanobacterium sp. SMA-27]	1.94e-10	56.6158	60.9044	225.153	447.59	0.251455	0.136072	0.541137
METMT2_0747	Met2_gene_747	711560	714229	-	889			499178815	cell surface glycoprotein [Methanothermobacter thermautotrophicus]	3.23e-106	312.105	208.459	243.537	446.698	1.28155	0.466666	0.364142
METMT2_0748	Met2_gene_748	714806	715228	+	140			505932217	pyridoxamine 5'-phosphate oxidase [Geobacter sp. M18]	9.81e-48	99.1095	65.3486	229.862	447.562	0.43117	0.14601	0.338637
METMT2_0749	Met2_gene_749	715821	715994	-	57						167.562	208.242	233.842	441.808	0.716561	0.471339	0.65778
METMT2_0750	Met2_gene_750	716665	716853	+	62	K07076	K07076	851312132	nucleotidyltransferase [Methanothermobacter sp. CaT2]	6.66e-21	1.00826	0	203.968	447.233	0.00494321	0	0
METMT2_0751	Met2_gene_751	716850	716975	+	41			427188881	conserved hypothetical protein [Methanothermobacter sp. CaT2]	2.3e-10	1.51239	2.96466	190.342	430.24	0.00794563	0.00689071	0.867233
METMT2_0752	Met2_gene_752	717818	718057	-	79						0	0	238.806	461.323	0	0	#DIV/0!
METMT2_0753	Met2_gene_753	718596	718730	+	44						5.64624	8.30104	212.314	382.482	0.0265938	0.0217031	0.816096
METMT2_0754	Met2_gene_754	719490	719660	-	56						46.8043	61.1656	212.597	415.504	0.220156	0.147208	0.668654
METMT2_0755	Met2_gene_755	719902	720246	+	114	K01126	E3.1.4.46, glpQ, ugpQ; glycerophosphoryl diester phosphodiesterase [EC:3.1.4.46]	973019764	Glycerophosphoryl diester phosphodiesterase, partial [Methanobacteriaceae archaeon 41_258]	1e-40	4.97114	4.33098	218.479	435.599	0.0227534	0.00994259	0.436972
METMT2_0756	Met2_gene_756	720252	720560	+	102	K01126	E3.1.4.46, glpQ, ugpQ; glycerophosphoryl diester phosphodiesterase [EC:3.1.4.46]	973019764	Glycerophosphoryl diester phosphodiesterase, partial [Methanobacteriaceae archaeon 41_258]	4.5e-53	5.55031	10.88	211.228	396.617	0.0262764	0.027432	1.04398
METMT2_0757	Met2_gene_757	720589	721311	-	240	K07238	TC.ZIP, zupT, ZRT3, ZIP2; zinc transporter, ZIP family	490131353	zinc/iron permease [Methanobacterium formicicum]	2e-109	18.1863	29.9664	220.927	402.886	0.0823181	0.0743794	0.90356
METMT2_0758	Met2_gene_758	721369	722142	-	257	K01142	E3.1.11.2, xthA; exodeoxyribonuclease III [EC:3.1.11.2]	851311942	exodeoxyribonuclease III [Methanothermobacter sp. CaT2]	4.19e-168	30.2829	8.68713	232.142	421.803	0.13045	0.0205952	0.157878
METMT2_0759	Met2_gene_759	722241	722549	-	102						21.5845	9.67111	228.604	430.331	0.094419	0.0224737	0.238021
METMT2_0760	Met2_gene_760	722598	722816	+	72						50.4681	28.9968	211.569	429.529	0.238542	0.0675084	0.283004
METMT2_0761	Met2_gene_761	723015	723395	-	126			973020141	Uncharacterized protein XD44_1290 [Methanobacteriaceae archaeon 41_258]	3.6e-74	64.5205	25.4914	221.011	426.353	0.291933	0.0597894	0.204805
METMT2_0762	Met2_gene_762	723410	723652	-	80			973020140	Uncharacterized protein XD44_1289 [Methanobacteriaceae archaeon 41_258]	7.16e-40	116.062	64.5636	233.492	474.775	0.497069	0.135988	0.273579
METMT2_0763	Met2_gene_763	723820	726006	-	728			973021346	hypothetical protein XD44_0366 [Methanobacteriaceae archaeon 41_258]	0	245.106	2326.68	241.414	419.487	1.01529	5.54649	5.46295
METMT2_0764	Met2_gene_764	726066	726425	-	119			973021346	hypothetical protein XD44_0366 [Methanobacteriaceae archaeon 41_258]	4.83e-50	235.554	2684.35	229.113	392.534	1.02811	6.83851	6.65151
METMT2_0765	Met2_gene_765	726589	727197	+	202			973021347	Uncharacterized protein XD44_0367 [Methanobacteriaceae archaeon 41_258]	9.47e-111	5.94524	12.2675	228.697	448.151	0.0259961	0.0273737	1.05299
METMT2_0766	Met2_gene_766	727813	728727	+	304			973021472	Uncharacterized protein XD44_0230 [Methanobacteriaceae archaeon 41_258]	4.84e-73	8.33052	16.7382	224.113	422.303	0.0371711	0.0396355	1.0663
METMT2_0767	Met2_gene_767	728759	729055	+	98			890703763	MULTISPECIES: hypothetical protein [Methanothermobacter]	6.78e-30	10.9075	31.4433	212.949	352.637	0.0512212	0.0891662	1.74081
METMT2_0768	Met2_gene_768	729088	729342	+	84			917746992	hypothetical protein [Methanothermobacter thermautotrophicus]	1.09e-33	20.177	13.184	225.84	355.75	0.0893419	0.0370598	0.414809
METMT2_0769	Met2_gene_769	729324	730130	+	268	K02018	modB; molybdate transport system permease protein	499179014	molybdate ABC transporter permease [Methanothermobacter thermautotrophicus]	2.58e-116	4.48656	11.5721	300.821	552.376	0.0149144	0.0209496	1.40466
METMT2_0770	Met2_gene_770	730087	731148	+	353	K02017	modC; molybdate transport system ATP-binding protein [EC:3.6.3.29]	503061140	ABC transporter ATPase [Methanothermobacter marburgensis]	4.66e-152	7.17742	7.38652	226.674	427.941	0.0316641	0.0172606	0.545116
METMT2_0771	Met2_gene_771	731531	734005	+	824			499178186	peptidase [Methanothermobacter thermautotrophicus]	0	175.393	196.357	249.012	350.781	0.704354	0.559772	0.794731
METMT2_0772	Met2_gene_772	734002	735213	+	403			499178172	peptide transporter [Methanothermobacter thermautotrophicus]	0	104.242	141.467	254.977	396.467	0.40883	0.356819	0.872781
METMT2_0773	Met2_gene_773	735355	735597	+	80			2621105	unknown [Methanothermobacter thermautotrophicus str. Delta H]	1.64e-50	16.4682	24.5957	236.33	358.866	0.0696829	0.0685371	0.983557
METMT2_0774	Met2_gene_774	735594	735779	+	61			2621104	unknown [Methanothermobacter thermautotrophicus str. Delta H]	1.18e-36	2.04904	12.0499	218.075	375.703	0.00939602	0.032073	3.41346
METMT2_0775	Met2_gene_775	735797	736054	+	85			499178169	hypothetical protein [Methanothermobacter thermautotrophicus]	6.64e-51	1.47721	2.89571	221.298	373.731	0.00667522	0.00774813	1.16073
METMT2_0776	Met2_gene_776	736263	737162	+	299			503060952	peptide transporter [Methanothermobacter marburgensis]	2.72e-129	21.5969	48.5611	272.342	420.806	0.0793005	0.1154	1.45523
METMT2_0777	Met2_gene_777	737482	737859	+	125						1.51239	4.94109	305.222	490.082	0.00495503	0.0100822	2.03473
METMT2_0778	Met2_gene_778	737856	738221	+	121						6.76854	5.1031	441.981	807.298	0.0153141	0.0063212	0.41277
METMT2_0779	Met2_gene_779	738376	738576	+	66			890702233	peptidase [Methanothermobacter marburgensis]	6.41e-37	18.9612	5.57532	243.442	408.303	0.0778881	0.0136549	0.175314
METMT2_0780	Met2_gene_780	739394	739972	+	192	K02230	cobN; cobaltochelatase CobN [EC:6.6.1.2]	2622026	cobalamin biosynthesis protein N [Methanothermobacter thermautotrophicus str. Delta H]	1.16e-104	14.4813	11.6129	239.872	300.467	0.060371	0.0386494	0.640198
METMT2_0781	Met2_gene_781	741488	741622	+	44						15.5272	2.76701	219.979	369.801	0.0705847	0.00748244	0.106006
METMT2_0782	Met2_gene_782	742130	742663	+	177	K11261	fwdE, fmdE; formylmethanofuran dehydrogenase subunit E [EC:1.2.99.5]	851373927	formylmethanofuran dehydrogenase [Methanocaldococcus bathoardescens]	9.92e-69	301.542	883.501	250.354	424.29	1.20447	2.0823	1.72882
METMT2_0783	Met2_gene_783	742670	743866	+	398	K00202	fwdC, fmdC; formylmethanofuran dehydrogenase subunit C [EC:1.2.99.5]	503179567	molybdenum-containing formylmethanofuran dehydrogenase 1 subunit C [Methanothermus fervidus]	1.12e-153	77.5296	179.752	251.641	438.656	0.308096	0.409779	1.33003
METMT2_0784	Met2_gene_784	743872	745185	+	437	K00201	fwdB, fmdB; formylmethanofuran dehydrogenase subunit B [EC:1.2.99.5]	503179568	formylmethanofuran dehydrogenase subunit B [Methanothermus fervidus]	0	96.1504	282.861	237.617	417.67	0.404645	0.677235	1.67365
METMT2_0785	Met2_gene_785	745248	745658	-	136	K09714	K09714; hypothetical protein	6686025	RecName: Full=DNA-binding protein Tfx	3.74e-40	58.8837	59.0767	233.132	425.279	0.252576	0.138913	0.549984
METMT2_0786	Met2_gene_786	746074	746793	+	239	K09138	K09138; hypothetical protein	974125253	hypothetical protein APZ16_04560 [Hadesarchaea archaeon YNP_45]	1.08e-83	28.8487	17.6397	234.191	390.36	0.123185	0.0451883	0.366833
METMT2_0787	Met2_gene_787	747552	748331	+	259	K02020	modA; molybdate transport system substrate-binding protein	499179017	MULTISPECIES: molybdenum ABC transporter substrate-binding protein [Methanothermobacter]	4.12e-137	11.2382	41.6648	236.62	422.817	0.0474946	0.0985411	2.07479
METMT2_0788	Met2_gene_788	748355	749062	+	235			302588523	conserved hypothetical protein [Methanothermobacter marburgensis str. Marburg]	9.62e-90	12.6502	31.1289	252.012	459.161	0.0501969	0.0677952	1.35059
METMT2_0789	Met2_gene_789	749193	749402	-	69						5.44459	8.89397	228.52	423.133	0.0238255	0.0210193	0.882221
METMT2_0790	Met2_gene_790	749828	750889	+	353	K02017	modC; molybdate transport system ATP-binding protein [EC:3.6.3.29]	503061140	ABC transporter ATPase [Methanothermobacter marburgensis]	4.66e-152	6.99799	7.73826	229.304	428.823	0.0305183	0.0180454	0.591296
METMT2_0791	Met2_gene_791	750854	751114	-	86	K02230	cobN; cobaltochelatase CobN [EC:6.6.1.2]	973021348	Magnesium chelatase, partial [Methanobacteriaceae archaeon 41_258]	7.09e-38	4.3807	4.29364	186.509	320.494	0.0234878	0.0133969	0.570377
METMT2_0792	Met2_gene_792	751063	751245	-	60	K02230	cobN; cobaltochelatase CobN [EC:6.6.1.2]	973021348	Magnesium chelatase, partial [Methanobacteriaceae archaeon 41_258]	1.25e-11	1.04131	6.12372	171.138	301.028	0.00608465	0.0203427	3.34328
METMT2_0793	Met2_gene_793	751254	751583	-	109	K02230	cobN; cobaltochelatase CobN [EC:6.6.1.2]	973021348	Magnesium chelatase, partial [Methanobacteriaceae archaeon 41_258]	4.79e-53	3.46474	5.6598	220.502	368.895	0.015713	0.0153426	0.976428
METMT2_0794	Met2_gene_794	751754	752242	-	162	K02230	cobN; cobaltochelatase CobN [EC:6.6.1.2]	973021348	Magnesium chelatase, partial [Methanobacteriaceae archaeon 41_258]	5.36e-83	10.9114	7.63899	245.484	444.215	0.0444486	0.0171966	0.386887
METMT2_0795	Met2_gene_795	752713	754323	-	536	K02230	cobN; cobaltochelatase CobN [EC:6.6.1.2]	973021348	Magnesium chelatase, partial [Methanobacteriaceae archaeon 41_258]	0	6.15093	3.94183	230.543	438.186	0.0266802	0.0089958	0.337171
METMT2_0796	Met2_gene_796	754880	756418	+	512			505403671	hypothetical protein [Archaeoglobus sulfaticallidus]	0.000609	26.3739	28.3983	226.955	481.199	0.116208	0.0590157	0.507847
METMT2_0797	Met2_gene_797	756552	757082	+	176	K11261	fwdE, fmdE; formylmethanofuran dehydrogenase subunit E [EC:1.2.99.5]	503061538	formylmethanofuran dehydrogenase subunit E [Methanothermobacter marburgensis]	9e-96	23.6855	17.5869	230.181	434.182	0.102899	0.0405059	0.393646
METMT2_0798	Met2_gene_798	758010	758501	+	163			503060851	hypothetical protein [Methanothermobacter marburgensis]	1.13e-45	128.202	81.9981	211.108	409.894	0.607282	0.200047	0.329414
METMT2_0799	Met2_gene_799	758538	759722	-	394			973020139	Xaa-Pro aminopeptidase [Methanobacteriaceae archaeon 41_258]	0	11.9	12.2939	232.602	413.662	0.0511604	0.0297198	0.580915
METMT2_0800	Met2_gene_800	759941	760252	-	103			1008842053	hypothetical protein AYK26_02405 [Euryarchaeota archaeon SM23-78]	2.39e-22	1.22154	1.19727	215.682	438.246	0.00566362	0.00273195	0.482368
METMT2_0801	Met2_gene_801	761217	761501	-	94			557945566	hypothetical protein MBMB1_0054 [Methanobacterium sp. MB1]	1.17e-30	68.2006	22.2817	213.081	412.663	0.320069	0.0539949	0.168698
METMT2_0802	Met2_gene_802	761567	761923	+	118			973021340	hypothetical protein XD44_0360 [Methanobacteriaceae archaeon 41_258]	1.47e-50	14.4121	13.6025	223.824	475.426	0.0643905	0.0286113	0.444341
METMT2_0803	Met2_gene_803	762689	762877	-	62	K07076	K07076	851312070	nucleotidyltransferase [Methanothermobacter sp. CaT2]	3.28e-05	5.04128	1.97644	230.916	498.405	0.0218316	0.00396553	0.181641
METMT2_0804	Met2_gene_804	763270	763431	-	53			503179407	hypothetical protein [Methanothermus fervidus]	8.72e-08	72.9306	78.3987	212.768	422.421	0.34277	0.185594	0.541453
METMT2_0805	Met2_gene_805	763470	763772	-	100	K07052	K07052	503778174	hypothetical protein [Thermococcus sp. 4557]	2.4e-23	69.1804	35.752	210.705	419.633	0.328328	0.0851982	0.259491
METMT2_0806	Met2_gene_806	764931	765413	+	160			503060851	hypothetical protein [Methanothermobacter marburgensis]	1.11e-44	139.665	68.0582	217.28	410.049	0.642792	0.165976	0.258211
METMT2_0807	Met2_gene_807	765590	766774	-	394			427189550	conserved hypothetical protein [Methanothermobacter sp. CaT2]	2.04e-105	25.4081	30.262	228.187	429.627	0.111348	0.0704379	0.632595
METMT2_0808	Met2_gene_808	767106	767612	-	168			973020138	hypothetical protein XD44_1287 [Methanobacteriaceae archaeon 41_258]	4.82e-76	423.969	125.989	218.197	431.763	1.94306	0.291802	0.150176
METMT2_0809	Met2_gene_809	767997	768401	-	134			919590122	hypothetical protein [Thermogemmatispora carboxidivorans]	1.27e-08	21.1734	3.68935	233.435	434.831	0.0907036	0.00848457	0.0935417
METMT2_0810	Met2_gene_810	769347	770255	-	302	K00384	E1.8.1.9, trxB; thioredoxin reductase (NADPH) [EC:1.8.1.9]	973021476	Thioredoxin reductase [Methanobacteriaceae archaeon 41_258]	2.49e-179	35.848	22.6018	239.012	434.651	0.149984	0.0519999	0.346703
METMT2_0811	Met2_gene_811	770467	771060	-	197	K07725	K07725; putative transcriptional regulator	973021477	hypothetical protein XD44_0235 [Methanobacteriaceae archaeon 41_258]	1.65e-125	813.251	376.691	239.969	482.056	3.38898	0.781426	0.230579
METMT2_0812	Met2_gene_812	771267	772790	+	507			973021478	Amino acid-binding ACT domain protein [Methanobacteriaceae archaeon 41_258]	0	61.6446	39.2175	222.527	410.329	0.27702	0.0955758	0.345014
METMT2_0813	Met2_gene_813	772867	773193	-	108			973021479	Uncharacterized protein XD44_0237 [Methanobacteriaceae archaeon 41_258]	1.04e-57	769.818	453.511	205.683	365.701	3.74274	1.24011	0.331338
METMT2_0814	Met2_gene_814	773260	773439	+	59			973021480	Uncharacterized protein XD44_0238 [Methanobacteriaceae archaeon 41_258]	4.51e-30	49.7575	26.9784	195.196	370.831	0.25491	0.0727512	0.285399
METMT2_0815	Met2_gene_815	773463	774134	+	223			973021481	Uncharacterized protein XD44_0239 [Methanobacteriaceae archaeon 41_258]	4.08e-135	601.457	189.553	223.733	352.923	2.68828	0.537094	0.199791
METMT2_0816	Met2_gene_816	774138	774353	+	71			973021482	Uncharacterized protein XD44_0240 [Methanobacteriaceae archaeon 41_258]	5.47e-30	868.109	226.549	232.125	380.558	3.73983	0.595308	0.159181
METMT2_0817	Met2_gene_817	774350	774985	-	211	K07141	mocA; molybdenum cofactor cytidylyltransferase [EC:2.7.7.76]	973021483	hypothetical protein XD44_0241 [Methanobacteriaceae archaeon 41_258]	8.44e-90	67.4153	69.8932	217.777	381.757	0.309561	0.183083	0.591428
METMT2_0818	Met2_gene_818	774993	776156	-	387			973021484	hypothetical protein XD44_0242 [Methanobacteriaceae archaeon 41_258]	0	247.205	220.149	232.966	405.236	1.06112	0.543261	0.511968
METMT2_0819	Met2_gene_819	776134	777600	-	488			973021485	Mur ligase middle domain protein [Methanobacteriaceae archaeon 41_258]	0	48.452	46.3432	231.37	396.002	0.209414	0.117028	0.558835
METMT2_0820	Met2_gene_820	777588	779144	-	518			973021486	Mur ligase middle domain protein [Methanobacteriaceae archaeon 41_258]	0	9.30161	11.5159	225.468	387.517	0.0412546	0.0297171	0.720334
METMT2_0821	Met2_gene_821	779141	780340	-	399	K01925	murD; UDP-N-acetylmuramoylalanine--D-glutamate ligase [EC:6.3.2.9]	973021487	Mur ligase middle domain protein [Methanobacteriaceae archaeon 41_258]	0	18.5797	21.1676	236.171	400.407	0.0786704	0.0528653	0.671985
METMT2_0822	Met2_gene_822	780384	782897	-	837	K03546	sbcC; exonuclease SbcC	973021488	putative DNA double-strand repair ATPase Rad50 [Methanobacteriaceae archaeon 41_258]	0	39.5675	61.3663	242.721	454.366	0.163016	0.135059	0.8285
METMT2_0823	Met2_gene_823	782894	784147	-	417	K06915	K06915	973020600	DNA double-strand break repair protein Mre11, partial [Methanobacteriaceae archaeon 41_258]	1.33e-177	25.5296	35.7461	226.285	373.48	0.112821	0.0957109	0.848344
METMT2_0824	Met2_gene_824	784160	785728	-	522	K06915	K06915	973020599	putative ATPase [Methanobacteriaceae archaeon 41_258]	0	105.422	112.374	233.27	389.543	0.45193	0.288475	0.638319
METMT2_0825	Met2_gene_825	785753	786835	-	360			973020598	Uncharacterized protein XD44_0966 [Methanobacteriaceae archaeon 41_258]	0	159.24	132.794	220.123	377.842	0.723414	0.351453	0.485825
METMT2_0826	Met2_gene_826	786858	787415	-	185			973020597	hypothetical protein XD44_0965 [Methanobacteriaceae archaeon 41_258]	1.35e-87	182.023	160.665	232.807	373.264	0.781861	0.430433	0.550524
METMT2_0827	Met2_gene_827	787780	789153	+	457			973020596	Amino acid permease-associated region [Methanobacteriaceae archaeon 41_258]	0	10.9565	8.42791	224.27	376.887	0.0488543	0.0223619	0.457727
METMT2_0828	Met2_gene_828	789175	790860	-	561	K02347	dpx; DNA polymerase (family X)	973020594	PHP domain protein [Methanobacteriaceae archaeon 41_258]	0	32.0992	30.575	235.903	400.617	0.136069	0.0763198	0.560889
METMT2_0829	Met2_gene_829	790887	791621	-	244	K17104	E2.5.1.41; phosphoglycerol geranylgeranyltransferase [EC:2.5.1.41]	410601209	phosphoglycerol geranylgeranyltransferase [Methanobacterium sp. Maddingley MBC34]	4.89e-126	81.9281	40.6582	234.839	356.813	0.348869	0.113948	0.326622
METMT2_0830	Met2_gene_830	791648	791794	-	48	K02927	RP-L40e, RPL40; large subunit ribosomal protein L40e	1024306872	50S ribosomal protein L40e [Methanobrevibacter curvatus]	1.38e-20	107.595	73.6929	229.865	360.715	0.468081	0.204297	0.436456
METMT2_0831	Met2_gene_831	791800	792306	-	168	K09140	TSR3; pre-rRNA-processing protein TSR3	851312222	ribosome biogenesis protein [Methanothermobacter sp. CaT2]	2.9e-91	258.591	199.667	223.571	368.273	1.15664	0.542172	0.468747
METMT2_0832	Met2_gene_832	792309	794279	-	656	K03404	chlD, bchD; magnesium chelatase subunit D [EC:6.6.1.1]	503060786	cobaltochelatase [Methanothermobacter marburgensis]	0	352.6	215.107	241.429	388.247	1.46047	0.554047	0.379361
METMT2_0833	Met2_gene_833	794471	794605	+	44			973020279	Uncharacterized protein XD44_1197 [Methanobacteriaceae archaeon 41_258]	3.26e-22	351.478	318.207	215.55	357.554	1.63061	0.889954	0.54578
METMT2_0834	Met2_gene_834	794637	794771	+	44			973020279	Uncharacterized protein XD44_1197 [Methanobacteriaceae archaeon 41_258]	1.9e-16	650.729	539.568	202.946	344.44	3.20641	1.56651	0.488555
METMT2_0835	Met2_gene_835	794738	795214	+	158			973020278	hypothetical protein XD44_1196 [Methanobacteriaceae archaeon 41_258]	2.23e-93	473.805	241.2	202.369	354.319	2.34129	0.680743	0.290756
METMT2_0836	Met2_gene_836	795283	795966	+	227	K09729	K09729; hypothetical protein	851312225	membrane protein [Methanothermobacter sp. CaT2]	9.15e-104	44.0184	21.8448	222.026	355.823	0.198258	0.0613925	0.30966
METMT2_0837	Met2_gene_837	795951	796784	+	277	K07049	K07049; TatD-related deoxyribonuclease	973021110	hypothetical protein XD44_0540 [Methanobacteriaceae archaeon 41_258]	1.67e-178	30.1607	28.2176	224.139	366.019	0.134562	0.0770932	0.572919
METMT2_0838	Met2_gene_838	796781	797359	-	192			973021111	hypothetical protein XD44_0541 [Methanobacteriaceae archaeon 41_258]	1.94e-122	26.9878	18.0644	227.58	355.657	0.118586	0.0507917	0.428311
METMT2_0839	Met2_gene_839	797362	798570	-	402	K00021	E1.1.1.34; hydroxymethylglutaryl-CoA reductase (NADPH) [EC:1.1.1.34]	973021112	3-hydroxy-3-methylglutaryl-coenzyme A reductase [Methanobacteriaceae archaeon 41_258]	0	122.469	62.7213	249.086	392.428	0.491675	0.159829	0.32507
METMT2_0840	Met2_gene_840	798584	799441	-	285	K01902	sucD; succinyl-CoA synthetase alpha subunit [EC:6.2.1.5]	973021113	Succinyl-CoA ligase [ADP-forming] subunit alpha [Methanobacteriaceae archaeon 41_258]	0	128.373	64.4346	222.774	347.51	0.576247	0.185418	0.321769
METMT2_0841	Met2_gene_841	799452	800180	-	242			973021114	Uncharacterized protein XD44_0544 [Methanobacteriaceae archaeon 41_258]	2.58e-155	131.223	78.9111	226.268	389.916	0.579943	0.20238	0.348965
METMT2_0842	Met2_gene_842	800259	800930	+	223	K03785	aroD; 3-dehydroquinate dehydratase I [EC:4.2.1.10]	973021115	3-dehydroquinate dehydratase [Methanobacteriaceae archaeon 41_258]	2.88e-114	66.6395	46.1375	227.137	405.984	0.293389	0.113643	0.387348
METMT2_0843	Met2_gene_843	800927	801541	+	204			973021116	Uncharacterized protein XD44_0546 [Methanobacteriaceae archaeon 41_258]	2.65e-105	74.9848	56.4876	235.795	400.835	0.318009	0.140925	0.443146
METMT2_0844	Met2_gene_844	801534	802481	-	315	K03799	htpX; heat shock protein HtpX [EC:3.4.24.-]	973021117	Protease HtpX-like protein [Methanobacteriaceae archaeon 41_258]	0	484.442	259.276	224.425	404.762	2.15859	0.640564	0.296751
METMT2_0845	Met2_gene_845	802567	803277	-	236			973021118	PHP domain protein [Methanobacteriaceae archaeon 41_258]	1.41e-136	39.1306	48.3352	220.192	375.875	0.177711	0.128594	0.723613
METMT2_0846	Met2_gene_846	803338	803769	-	143						59.1091	50.1521	225.046	391.295	0.262653	0.12817	0.487981
METMT2_0847	Met2_gene_847	803848	804696	+	282	K06982	pok; pantoate kinase [EC:2.7.1.169]	973021119	GHMP kinase [Methanobacteriaceae archaeon 41_258]	5.78e-128	4.48906	6.59977	214.492	373.96	0.0209288	0.0176483	0.843255
METMT2_0848	Met2_gene_848	804798	805325	+	175			973021121	hypothetical protein XD44_0551 [Methanobacteriaceae archaeon 41_258]	1.68e-97	116.213	61.5503	208.277	359.002	0.557973	0.171449	0.30727
METMT2_0849	Met2_gene_849	805344	806132	+	262	K16306	K16306; fructose-bisphosphate aldolase / 2-amino-3,7-dideoxy-D-threo-hept-6-ulosonate synthase [EC:4.1.2.13 2.2.1.10]	973021122	2-amino-3,7-dideoxy-D-threo-hept-6-ulosonate synthase [Methanobacteriaceae archaeon 41_258]	2.3e-178	490.53	221.098	227.393	377.585	2.15719	0.585558	0.271445
METMT2_0850	Met2_gene_850	806151	807275	+	374	K11646	K11646; 3-dehydroquinate synthase II [EC:1.4.1.24]	973021123	3-dehydroquinate synthase [Methanobacteriaceae archaeon 41_258]	0	462.088	227.116	244.067	423.914	1.89329	0.53576	0.282979
METMT2_0851	Met2_gene_851	807455	808219	+	254			973021124	Uncharacterized protein XD44_0554 [Methanobacteriaceae archaeon 41_258]	1.68e-162	182.589	145.512	232.182	429.099	0.786405	0.339111	0.431217
METMT2_0852	Met2_gene_852	808230	808790	+	186	K01975	ligT; 2'-5' RNA ligase [EC:6.5.1.-]	973021125	2'-5' RNA ligase [Methanobacteriaceae archaeon 41_258]	4.06e-99	258.157	209.746	232.607	413.781	1.10984	0.5069	0.456733
METMT2_0853	Met2_gene_853	808794	810164	+	456	K07558	K07558, cca; tRNA nucleotidyltransferase (CCA-adding enzyme) [EC:2.7.7.72]	973021126	CCA-adding enzyme, partial [Methanobacteriaceae archaeon 41_258]	0	170.684	129.965	232.157	404.392	0.735211	0.321383	0.43713
METMT2_0854	Met2_gene_854	810161	811135	-	324	K02683	PRI; DNA primase [EC:2.7.7.-]	973019842	putative DNA primase small subunit [Methanobacteriaceae archaeon 41_258]	0	32.0533	15.7081	233.988	429.915	0.136987	0.0365377	0.266724
METMT2_0855	Met2_gene_855	811098	812312	-	404	K18882	priL, pri2, priB; DNA primase large subunit [EC:2.7.7.-]	973019841	putative DNA primase large subunit [Methanobacteriaceae archaeon 41_258]	0	27.9175	24.2882	226.537	401.051	0.123236	0.0605614	0.491425
METMT2_0856	Met2_gene_856	812435	812707	-	90			973019840	hypothetical protein XD44_1478 [Methanobacteriaceae archaeon 41_258]	6.74e-37	94.9313	60.2053	221.773	462.746	0.428056	0.130105	0.303943
METMT2_0857	Met2_gene_857	812853	813698	+	281			851157216	4Fe-4S ferredoxin [Candidatus Methanoperedens nitroreducens]	6.23e-139	20.0471	6.62317	219.751	411.225	0.0912268	0.0161059	0.176548
METMT2_0858	Met2_gene_858	814687	815394	-	235			973020631	hypothetical protein XD44_0930 [Methanobacteriaceae archaeon 41_258]	8.48e-141	5.38307	6.3313	215.328	436.593	0.0249994	0.0145016	0.580079
METMT2_0859	Met2_gene_859	816036	817076	+	346	K01641	E2.3.3.10; hydroxymethylglutaryl-CoA synthase [EC:2.3.3.10]	973019748	hypothetical protein XD44_1529 [Methanobacteriaceae archaeon 41_258]	0	19.4039	19.0182	217.474	352.27	0.0892238	0.0539877	0.605082
METMT2_0860	Met2_gene_860	817088	818239	+	383	K00626	E2.3.1.9, atoB; acetyl-CoA C-acetyltransferase [EC:2.3.1.9]	973019747	Uncharacterized protein XD44_1528 [Methanobacteriaceae archaeon 41_258]	0	22.6621	24.3195	232.498	404.872	0.0974724	0.060067	0.616246
METMT2_0861	Met2_gene_861	818313	819932	-	539			499178889	thermosome subunit [Methanothermobacter thermautotrophicus]	0	737.658	575.308	247.65	400.555	2.97863	1.43628	0.482195
METMT2_0862	Met2_gene_862	820087	820662	+	191			973020522	putative iron-sulfur flavoprotein, partial [Methanobacteriaceae archaeon 41_258]	1.91e-105	31.7601	36.9656	226.869	418.932	0.139993	0.0882376	0.6303
METMT2_0863	Met2_gene_863	820665	821183	-	172			973020523	hypothetical protein XD44_1013 [Methanobacteriaceae archaeon 41_258]	1.92e-87	45.8961	77.7323	238.937	429.843	0.192084	0.180839	0.941455
METMT2_0864	Met2_gene_864	821202	821459	-	85			973020524	putative phosphoesterase [Methanobacteriaceae archaeon 41_258]	1.73e-32	4.43164	1.44786	226.913	437.531	0.0195301	0.00330915	0.169438
METMT2_0865	Met2_gene_865	821783	822829	-	348	K00133	asd; aspartate-semialdehyde dehydrogenase [EC:1.2.1.11]	973020525	Aspartate-semialdehyde dehydrogenase [Methanobacteriaceae archaeon 41_258]	0	74.4406	121.661	228.34	373.463	0.326008	0.325765	0.999257
METMT2_0866	Met2_gene_866	822835	823656	-	273	K00215	dapB; 4-hydroxy-tetrahydrodipicolinate reductase [EC:1.17.1.8]	973020526	4-hydroxy-tetrahydrodipicolinate reductase [Methanobacteriaceae archaeon 41_258]	3.83e-169	82.5299	57.7134	241.105	389.376	0.342299	0.14822	0.433014
METMT2_0867	Met2_gene_867	823668	824561	-	297	K01714	dapA; 4-hydroxy-tetrahydrodipicolinate synthase [EC:4.3.3.7]	973020527	4-hydroxy-tetrahydrodipicolinate synthase [Methanobacteriaceae archaeon 41_258]	0	123.843	99.8632	220.504	339.163	0.561637	0.29444	0.524254
METMT2_0868	Met2_gene_868	824558	825778	-	406	K00928	lysC; aspartate kinase [EC:2.7.2.4]	973020528	Aspartokinase [Methanobacteriaceae archaeon 41_258]	0	137.497	97.8992	246.195	422.724	0.558487	0.231592	0.414677
METMT2_0869	Met2_gene_869	825795	825986	-	63	K02962	RP-S17e, RPS17; small subunit ribosomal protein S17e	973020529	30S ribosomal protein S17e [Methanobacteriaceae archaeon 41_258]	1.24e-35	311.646	287.942	258.746	487.264	1.20445	0.590937	0.490629
METMT2_0870	Met2_gene_870	825989	826285	-	98	K04093	pheA1; chorismate mutase [EC:5.4.99.5]	973020530	Chorismate mutase, type II [Methanobacteriaceae archaeon 41_258]	2.28e-49	80.2022	111.938	241.518	392.049	0.332076	0.285521	0.859806
METMT2_0871	Met2_gene_871	826293	827156	-	287	K00891	E2.7.1.71, aroK, aroL; shikimate kinase [EC:2.7.1.71]	973020531	Shikimate kinase [Methanobacteriaceae archaeon 41_258]	1.37e-177	191.002	161.265	217.089	378.831	0.879832	0.425691	0.483832
METMT2_0872	Met2_gene_872	827549	827818	+	89			973020095	putative Thioredoxin [Methanobacteriaceae archaeon 41_258]	6.91e-53	292.193	170.171	233.903	393.754	1.2492	0.432177	0.345962
METMT2_0873	Met2_gene_873	827826	828917	+	363	K02188	cbiD; cobalt-precorrin-5B (C1)-methyltransferase [EC:2.1.1.195]	973020094	Putative cobalt-precorrin-6A synthase [Methanobacteriaceae archaeon 41_258]	0	42.2305	23.6032	227.364	389.413	0.18574	0.0606123	0.326329
METMT2_0874	Met2_gene_874	828927	829988	+	353			973020093	Glycosyl transferase group 1 [Methanobacteriaceae archaeon 41_258]	0	43.0645	36.9326	234.631	416.974	0.183542	0.0885729	0.482576
METMT2_0875	Met2_gene_875	829997	830467	+	156	K03637	moaC; molybdenum cofactor biosynthesis protein C	973020092	putative cyclic pyranopterin monophosphate synthase accessory protein [Methanobacteriaceae archaeon 41_258]	3.78e-92	41.6725	31.7237	227.185	363.244	0.18343	0.0873346	0.47612
METMT2_0876	Met2_gene_876	830464	832545	+	693	K03726	helS; helicase [EC:3.6.4.-]	973020091	putative helicase, partial [Methanobacteriaceae archaeon 41_258]	0	37.7094	35.704	238.53	374.287	0.158091	0.0953921	0.603401
METMT2_0877	Met2_gene_877	832851	833375	+	174			973019713	hypothetical protein XD44_1545 [Methanobacteriaceae archaeon 41_258]	3.84e-103	202.902	136.611	221.183	372.201	0.917346	0.367037	0.400107
METMT2_0878	Met2_gene_878	833378	833863	-	161			973019714	Uncharacterized protein XD44_1546 [Methanobacteriaceae archaeon 41_258]	9.36e-59	4099.4	2232.83	223.059	375.184	18.3781	5.95128	0.323824
METMT2_0879	Met2_gene_879	834012	834317	-	101			973019954	hypothetical protein XD44_1410 [Methanobacteriaceae archaeon 41_258]	2.29e-55	58.5382	37.843	230.244	348.816	0.254245	0.10849	0.426714
METMT2_0880	Met2_gene_880	834335	834619	-	94			973019955	Uncharacterized protein XD44_1411 [Methanobacteriaceae archaeon 41_258]	2.83e-44	86.2537	58.9811	222.803	405.784	0.38713	0.145351	0.375457
METMT2_0881	Met2_gene_881	834688	835719	+	343			973019956	putative metalloprotease [Methanobacteriaceae archaeon 41_258]	0	61.3044	67.6873	231.547	400.187	0.264759	0.169139	0.638841
METMT2_0882	Met2_gene_882	835738	837327	+	529	K07739	ELP3, KAT9; elongator complex protein 3 [EC:2.3.1.48]	973019957	hypothetical protein XD44_1413 [Methanobacteriaceae archaeon 41_258]	0	64.9584	75.884	243.906	411.83	0.266325	0.184261	0.691863
METMT2_0883	Met2_gene_883	837338	838006	+	222	K01619	deoC, DERA; deoxyribose-phosphate aldolase [EC:4.1.2.4]	973019958	Deoxyribose-phosphate aldolase [Methanobacteriaceae archaeon 41_258]	8.72e-135	38.1691	44.1109	230.012	371.39	0.165944	0.118773	0.715739
METMT2_0884	Met2_gene_884	838003	838356	+	117	K09143	K09143; hypothetical protein	427189266	conserved hypothetical protein [Methanothermobacter sp. CaT2]	1.13e-61	61.367	66.4787	221.239	346.241	0.277378	0.192001	0.6922
METMT2_0885	Met2_gene_885	838337	839467	-	376	K11781	cofH; FO synthase subunit 2 [EC:2.5.1.77]	973019655	FO synthase subunit 2 [Methanobacteriaceae archaeon 41_258]	0	86.6031	61.1018	225.45	345.648	0.384134	0.176775	0.460189
METMT2_0886	Met2_gene_886	840171	840380	+	69			973019656	Transcription factor CBF/NF-Y/histone domain-containing protein [Methanobacteriaceae archaeon 41_258]	4.6e-34	3756.77	4315.35	222.935	365.582	16.8514	11.8041	0.700482
METMT2_0887	Met2_gene_887	840463	840954	+	163			499178917	MULTISPECIES: rubrerythrin [Methanothermobacter]	9.47e-91	445.029	565.635	229.008	355.352	1.94328	1.59176	0.819106
METMT2_0888	Met2_gene_888	840951	842015	-	354			427189270	sensory transduction histidine kinase [Methanothermobacter sp. CaT2]	1.4e-117	86.6022	102.068	238.741	391.001	0.362745	0.261042	0.71963
METMT2_0889	Met2_gene_889	842632	843354	+	240	K03709	troR; DtxR family transcriptional regulator, Mn-dependent transcriptional regulator	973020314	putative iron-dependent transcriptional regulator containing a FeoA domain [Methanobacteriaceae archaeon 41_258]	1.75e-128	37.1633	26.3498	224.902	387.748	0.165242	0.0679558	0.411251
METMT2_0890	Met2_gene_890	843363	844178	-	271			973020315	Uncharacterized protein XD44_1170 [Methanobacteriaceae archaeon 41_258]	1.54e-154	12.1436	14.6489	227.224	382.413	0.0534432	0.0383065	0.71677
METMT2_0891	Met2_gene_891	844175	845734	-	519			973020316	AAA ATPase [Methanobacteriaceae archaeon 41_258]	0	33.3481	33.284	233.26	385.684	0.142966	0.0862985	0.603631
METMT2_0892	Met2_gene_892	845941	846621	-	226	K07025	K07025; putative hydrolase of the HAD superfamily	973020317	putative HAD-hydrolase [Methanobacteriaceae archaeon 41_258]	9.65e-143	80.0298	67.4688	239.262	390.07	0.334486	0.172966	0.517111
METMT2_0893	Met2_gene_893	846635	847297	-	220	K02319	DPA, polB1; DNA polymerase I [EC:2.7.7.7]	973020318	DNA-dependent DNA polymerase family B (PolB2) [Methanobacteriaceae archaeon 41_258]	4.82e-132	137.388	129.023	229.718	361.178	0.598071	0.357228	0.5973
METMT2_0894	Met2_gene_894	847309	847692	-	127	K02995	RP-S8e, RPS8; small subunit ribosomal protein S8e	973020319	30S ribosomal protein S8e [Methanobacteriaceae archaeon 41_258]	8.67e-77	86.3477	84.6317	228.536	374.021	0.37783	0.226275	0.598881
METMT2_0895	Met2_gene_895	848176	849186	+	336	K04655	hypE; hydrogenase expression/formation protein HypE	973020341	Hydrogenase expression/formation protein HypE, partial [Methanobacteriaceae archaeon 41_258]	0	90.8508	84.242	234.685	367.238	0.387118	0.229393	0.592568
METMT2_0896	Met2_gene_896	849206	849598	+	130	K01934	E6.3.3.2; 5-formyltetrahydrofolate cyclo-ligase [EC:6.3.3.2]	973020340	Uncharacterized protein XD44_1160 [Methanobacteriaceae archaeon 41_258]	2.41e-75	33.9421	21.8615	211.893	380.758	0.160185	0.0574158	0.358434
METMT2_0897	Met2_gene_897	849595	850221	+	208	K01934	E6.3.3.2; 5-formyltetrahydrofolate cyclo-ligase [EC:6.3.3.2]	973020339	5-formyltetrahydrofolate cyclo-ligase-related protein [Methanobacteriaceae archaeon 41_258]	5.42e-119	69.9026	58.9811	229.393	362.034	0.304728	0.162916	0.534627
METMT2_0898	Met2_gene_898	850196	850795	-	199			973020338	hypothetical protein XD44_1158 [Methanobacteriaceae archaeon 41_258]	2.09e-108	8.25762	10.5838	222.01	378.74	0.0371948	0.0279448	0.75131
METMT2_0899	Met2_gene_899	850910	851113	-	67			973020337	Uncharacterized protein XD44_1157 [Methanobacteriaceae archaeon 41_258]	5.18e-26	12.1436	3.66222	205.653	347.501	0.0590489	0.0105387	0.178475
METMT2_0900	Met2_gene_900	851810	853078	-	422			973020336	RNA modification enzyme, MiaB family [Methanobacteriaceae archaeon 41_258]	0	18.1701	17.6618	233.259	373.989	0.0778965	0.0472254	0.606259
METMT2_0901	Met2_gene_901	853150	853794	-	214	K00573	E2.1.1.77, pcm; protein-L-isoaspartate(D-aspartate) O-methyltransferase [EC:2.1.1.77]	973020335	Protein-L-isoaspartate O-methyltransferase [Methanobacteriaceae archaeon 41_258]	3.17e-139	29.8397	16.7951	224.863	332.149	0.132702	0.050565	0.381042
METMT2_0902	Met2_gene_902	853794	854417	-	207			973020334	hypothetical protein XD44_1154, partial [Methanobacteriaceae archaeon 41_258]	5.11e-120	107.496	97.5771	210.763	349.518	0.510032	0.279176	0.547371
METMT2_0903	Met2_gene_903	854424	854921	-	165	K01704	leuD; 3-isopropylmalate/(R)-2-methylmalate dehydratase small subunit [EC:4.2.1.33 4.2.1.35]	973021307	3-isopropylmalate dehydratase small subunit 1 [Methanobacteriaceae archaeon 41_258]	2.8e-99	101.403	77.2597	226.711	361.589	0.447277	0.213667	0.477706
METMT2_0904	Met2_gene_904	854914	855903	-	329	K06984	K06984; beta-ribofuranosylaminobenzene 5'-phosphate synthase [EC:2.4.2.54]	973021306	putative phosphomevalonate kinase [Methanobacteriaceae archaeon 41_258]	0	198.837	114.705	231.197	364.549	0.860033	0.314649	0.365857
METMT2_0905	Met2_gene_905	855915	857399	-	494	K06937	K06937	973021305	Molybdenum cofactor biosynthesis MoaA-like protein [Methanobacteriaceae archaeon 41_258]	0	110.872	59.8681	222.031	371.023	0.499353	0.16136	0.323138
METMT2_0906	Met2_gene_906	857532	858047	+	171	K19664	carS; CDP-2,3-bis-(O-geranylgeranyl)-sn-glycerol synthase [EC:2.7.7.67]	973021304	hypothetical protein XD44_0401 [Methanobacteriaceae archaeon 41_258]	1.6e-94	52.8104	74.5646	223.526	367.35	0.23626	0.202979	0.859134
METMT2_0907	Met2_gene_907	858044	859069	-	341	K07072	K07072	973021303	putative transcriptional regulator [Methanobacteriaceae archaeon 41_258]	0	81.3504	89.5638	244.152	369.114	0.333196	0.242646	0.728238
METMT2_0908	Met2_gene_908	859075	860040	-	321	K06914	K06914	973021302	putative ATP-utilizing enzyme [Methanobacteriaceae archaeon 41_258]	1.42e-179	10.2579	10.0541	219.446	366.942	0.0467447	0.0273996	0.586154
METMT2_0909	Met2_gene_909	860037	861332	-	431	K02472	wecC; UDP-N-acetyl-D-mannosaminuronic acid dehydrogenase [EC:1.1.1.336]	973021301	UDP-N-acetyl-D-mannosaminuronic acid dehydrogenase [Methanobacteriaceae archaeon 41_258]	0	12.2041	17.8703	231.673	365.362	0.0526782	0.0489112	0.928491
METMT2_0910	Met2_gene_910	861357	862667	-	436	K01791	wecB; UDP-N-acetylglucosamine 2-epimerase [EC:5.1.3.14]	973021300	putative UDP-N-acetylglucosamine 2-epimerase [Methanobacteriaceae archaeon 41_258]	0	30.3792	29.633	229.882	377.8	0.132151	0.0784357	0.593529
METMT2_0911	Met2_gene_911	862669	864006	-	445	K09150	K09150; hypothetical protein	973021299	Uncharacterized protein XD44_0396 [Methanobacteriaceae archaeon 41_258]	0	76.3382	56.395	222.098	392.55	0.343714	0.143663	0.417973
METMT2_0912	Met2_gene_912	864053	864874	-	273	K06173	truA, PUS1; tRNA pseudouridine38-40 synthase [EC:5.4.99.12]	973021298	tRNA pseudouridine synthase A [Methanobacteriaceae archaeon 41_258]	1.47e-151	10.2003	9.08873	227.873	379.906	0.0447632	0.0239236	0.534448
METMT2_0913	Met2_gene_913	864994	865878	+	294			973021297	putative transporter [Methanobacteriaceae archaeon 41_258]	4.6e-158	9.04355	13.9289	225.552	387.135	0.0400952	0.0359794	0.897349
METMT2_0914	Met2_gene_914	866337	867668	+	443			851339701	PIG-L family deacetylase [Methanobacterium paludis]	5.32e-113	11.7312	19.07	231.92	390.858	0.050583	0.04879	0.964552
METMT2_0915	Met2_gene_915	867717	868439	+	240	K01814	hisA; phosphoribosylformimino-5-aminoimidazole carboxamide ribotide isomerase [EC:5.3.1.16]	973021296	1-(5-phosphoribosyl)-5-[(5-phosphoribosylamino)methylideneamino] imidazole-4-carboxamide isomerase [Methanobacteriaceae archaeon 41_258]	3.23e-142	122.823	121.416	238.18	374.614	0.515673	0.324108	0.628515
METMT2_0916	Met2_gene_916	868448	868903	+	151	K14656	ribL; FAD synthetase	973021295	FAD synthase [Methanobacteriaceae archaeon 41_258]	1.56e-88	83.9971	81.9181	236.322	351.705	0.355435	0.232917	0.655303
METMT2_0917	Met2_gene_917	868917	869924	+	335	K00145	argC; N-acetyl-gamma-glutamyl-phosphate reductase [EC:1.2.1.38]	973021294	N-acetyl-gamma-glutamyl-phosphate reductase [Methanobacteriaceae archaeon 41_258]	0	61.6297	43.3581	222.564	338.69	0.276908	0.128017	0.462308
METMT2_0918	Met2_gene_918	870020	870517	+	165			973021293	Flavodoxin [Methanobacteriaceae archaeon 41_258]	1.21e-94	49.3621	35.2544	230.197	371.814	0.214434	0.0948174	0.442175
METMT2_0919	Met2_gene_919	870526	871365	+	279	K03074	secF; preprotein translocase subunit SecF	973021292	Protein-export membrane protein SecF [Methanobacteriaceae archaeon 41_258]	3.6e-156	124.318	103.615	239.182	337.346	0.519764	0.307147	0.590935
METMT2_0920	Met2_gene_920	871362	872561	+	399	K03072	secD; preprotein translocase subunit SecD	503061080	preprotein translocase subunit SecD [Methanothermobacter marburgensis]	0	59.5502	49.8062	230.02	313.739	0.258892	0.158751	0.613194
METMT2_0921	Met2_gene_921	872576	873040	+	154	K00610	pyrI; aspartate carbamoyltransferase regulatory subunit	973021290	Aspartate carbamoyltransferase regulatory chain [Methanobacteriaceae archaeon 41_258]	2.67e-101	50.8161	61.8561	228.039	341.971	0.222839	0.180881	0.811711
METMT2_0922	Met2_gene_922	873037	874248	-	403	K06987	K06987	973021289	putative deacylase, partial [Methanobacteriaceae archaeon 41_258]	2.31e-120	113.362	76.7435	220.656	322.137	0.513747	0.238232	0.463715
METMT2_0923	Met2_gene_923	874259	875452	-	397			973020389	Uncharacterized protein XD44_1116, partial [Methanobacteriaceae archaeon 41_258]	0	81.2356	64.7606	223.578	333.844	0.363343	0.193985	0.533889
METMT2_0924	Met2_gene_924	875460	875846	-	128			973020390	Uncharacterized protein XD44_1117 [Methanobacteriaceae archaeon 41_258]	8.33e-79	18.7114	19.3047	229.052	312.746	0.0816905	0.0617265	0.755614
METMT2_0925	Met2_gene_925	875843	877390	-	515			973020391	CBS domain containing protein [Methanobacteriaceae archaeon 41_258]	0	21.7889	23.8896	229.089	332.047	0.0951111	0.0719464	0.756446
METMT2_0926	Met2_gene_926	877709	879070	+	453	K03568	tldD; TldD protein	973020392	Uncharacterized protein XD44_1119 [Methanobacteriaceae archaeon 41_258]	0	32.7395	15.0845	231.116	335.045	0.141658	0.0450223	0.317824
METMT2_0927	Met2_gene_927	879082	879645	+	187	K09141	K09141; hypothetical protein	973020393	hypothetical protein XD44_1120 [Methanobacteriaceae archaeon 41_258]	5.42e-111	32.098	19.2072	231.839	339.511	0.138449	0.0565731	0.408619
METMT2_0928	Met2_gene_928	879657	880688	+	343	K06943	NOG1; nucleolar GTP-binding protein	973020394	GTP-binding protein, GTP1/OBG family [Methanobacteriaceae archaeon 41_258]	0	82.724	67.6873	220.106	343.9	0.375837	0.196822	0.523691
METMT2_0929	Met2_gene_929	880630	881097	+	155	K13993	HSP20; HSP20 family protein	499178952	heat-shock protein Hsp20 [Methanothermobacter thermautotrophicus]	1.52e-72	1015.51	394.299	240.187	392.553	4.22798	1.00445	0.237572
METMT2_0930	Met2_gene_930	881124	882128	-	334	K00820	E2.6.1.16, glmS; glucosamine--fructose-6-phosphate aminotransferase (isomerizing) [EC:2.6.1.16]	973021552	Glutamine--fructose-6-phosphate transaminase (Isomerizing) [Methanobacteriaceae archaeon 41_258]	0	45.507	30.1068	232.025	366.635	0.19613	0.0821164	0.418684
METMT2_0931	Met2_gene_931	882132	882701	-	189	K00941	thiD; hydroxymethylpyrimidine/phosphomethylpyrimidine kinase [EC:2.7.1.49 2.7.4.7]	973021553	Phosphomethylpyrimidine kinase [Methanobacteriaceae archaeon 41_258]	2.57e-108	18.7217	10.4855	224.013	344.331	0.0835743	0.0304519	0.364369
METMT2_0932	Met2_gene_932	882762	883220	+	152			973021554	Uncharacterized protein XD44_0147 [Methanobacteriaceae archaeon 41_258]	5.6e-92	68.9173	34.1807	228.215	341.245	0.301984	0.100165	0.331688
METMT2_0933	Met2_gene_933	883229	883876	+	215	K09154	K09154; hypothetical protein	973021555	Uncharacterized protein XD44_0148 [Methanobacteriaceae archaeon 41_258]	4.36e-120	92.0454	51.8815	225.703	367.191	0.407817	0.141293	0.346462
METMT2_0934	Met2_gene_934	883854	885476	-	540	K01486	ade; adenine deaminase [EC:3.5.4.2]	973021556	Adenine deaminase [Methanobacteriaceae archaeon 41_258]	0	30.9969	33.1428	231.502	338.736	0.133895	0.0978424	0.73074
METMT2_0935	Met2_gene_935	885482	886705	-	407			973021557	Uncharacterized protein XD44_0150 [Methanobacteriaceae archaeon 41_258]	0	43.748	36.9274	233.588	360.591	0.187287	0.102408	0.546797
METMT2_0936	Met2_gene_936	886718	887596	-	292	K01480	E3.5.3.11, speB; agmatinase [EC:3.5.3.11]	973021558	putative 32.2 kDa protein in hmfB 3'region [Methanobacteriaceae archaeon 41_258]	2.23e-164	84.3323	50.1462	242.788	379.274	0.34735	0.132216	0.380643
METMT2_0937	Met2_gene_937	887601	887990	-	129	K03263	EIF5A; translation initiation factor 5A	973021559	Translation initiation factor 5A [Methanobacteriaceae archaeon 41_258]	5.12e-85	219.878	112.064	231.918	353.073	0.948082	0.317397	0.334778
METMT2_0938	Met2_gene_938	888113	888556	+	147	K02626	pdaD; arginine decarboxylase [EC:4.1.1.19]	973021560	Pyruvoyl-dependent arginine decarboxylase [Methanobacteriaceae archaeon 41_258]	3.15e-87	4.72109	4.20661	213.707	337.714	0.0220914	0.0124561	0.563845
METMT2_0939	Met2_gene_939	888574	889419	+	281	K01092	E3.1.3.25, IMPA, suhB; myo-inositol-1(or 4)-monophosphatase [EC:3.1.3.25]	973021561	putative bifunctional inositol-1 monophosphatase/fructose-1,6-bisphosphatase [Methanobacteriaceae archaeon 41_258]	5.72e-162	46.4013	52.1023	227.877	346.386	0.203624	0.150417	0.7387
METMT2_0940	Met2_gene_940	889419	890267	+	282	K00858	ppnK, NADK; NAD+ kinase [EC:2.7.1.23]	973021562	putative inorganic polyphosphate/ATP-NAD kinase [Methanobacteriaceae archaeon 41_258]	0	90.9034	60.7178	233.505	363.309	0.3893	0.167124	0.429294
METMT2_0941	Met2_gene_941	890285	891613	+	442			973021563	Mur ligase middle domain protein [Methanobacteriaceae archaeon 41_258]	0	44.8799	43.8475	228.386	370.063	0.196509	0.118487	0.602957
METMT2_0942	Met2_gene_942	891629	892498	+	289	K01749	hemC, HMBS; hydroxymethylbilane synthase [EC:2.5.1.61]	973021564	putative porphobilinogen deaminase [Methanobacteriaceae archaeon 41_258]	0	83.6714	83.726	234.397	375.074	0.356965	0.223225	0.625341
METMT2_0943	Met2_gene_943	892495	893451	+	318	K18855	E1.1.1.374; UDP-N-acetylglucosamine 3-dehydrogenase [EC:1.1.1.374]	973021565	3-chlorobenzoate-3,4-dioxygenase dehydrogenase related protein [Methanobacteriaceae archaeon 41_258]	0	154.32	120.612	233.535	367.702	0.6608	0.328016	0.496393
METMT2_0944	Met2_gene_944	893463	894068	+	201	K00762	pyrE; orotate phosphoribosyltransferase [EC:2.4.2.10]	973021566	PyrE-like protein [Methanobacteriaceae archaeon 41_258]	3.18e-127	154.713	151.021	238.462	381.219	0.648794	0.396154	0.6106
METMT2_0945	Met2_gene_945	894079	895299	-	406	K03265	ETF1, ERF1; peptide chain release factor subunit 1	973021567	Peptide chain release factor subunit 1 [Methanobacteriaceae archaeon 41_258]	0	48.8497	37.936	232.749	377.139	0.209881	0.100589	0.479265
METMT2_0946	Met2_gene_946	895431	896105	+	224	K09903	pyrH; uridylate kinase [EC:2.7.4.22]	973021568	Uridylate kinase [Methanobacteriaceae archaeon 41_258]	2.24e-146	51.3808	41.5052	211.258	348.081	0.243213	0.11924	0.490269
METMT2_0947	Met2_gene_947	896325	896510	+	61			973021569	Uncharacterized protein XD44_0162 [Methanobacteriaceae archaeon 41_258]	5.71e-31	64.5447	48.1996	207.134	359.97	0.311608	0.133899	0.429703
METMT2_0948	Met2_gene_948	896515	896988	-	157			973021570	hypothetical protein XD44_0163 [Methanobacteriaceae archaeon 41_258]	7.33e-63	91.26	63.8339	223.903	428.176	0.407586	0.149083	0.365771
METMT2_0949	Met2_gene_949	896978	897181	-	67						8.40708	9.15556	184.8	349.366	0.0454929	0.0262062	0.57605
METMT2_0950	Met2_gene_950	897081	898034	+	317			973021571	Uncharacterized protein XD44_0164 [Methanobacteriaceae archaeon 41_258]	9.46e-157	9.98745	8.61429	232.57	411.511	0.0429438	0.0209333	0.487459
METMT2_0951	Met2_gene_951	898051	899808	+	585			973021572	Teichoic acid biosynthesis related protein [Methanobacteriaceae archaeon 41_258]	0	19.2945	22.0983	237.778	423.726	0.0811451	0.0521523	0.642704
METMT2_0952	Met2_gene_952	899811	900734	-	307	K03124	TFIIB, GTF2B, SUA7, tfb; transcription initiation factor TFIIB	973021573	Transcription initiation factor IIB [Methanobacteriaceae archaeon 41_258]	0	314.714	255.5	218.558	347.39	1.43995	0.735482	0.510768
METMT2_0953	Met2_gene_953	900737	901006	-	89	K07569	gar1; RNA-binding protein	973021574	Uncharacterized protein XD44_0167 [Methanobacteriaceae archaeon 41_258]	7.63e-45	169.387	146.652	205.075	367.308	0.825976	0.399261	0.483381
METMT2_0954	Met2_gene_954	901400	901762	-	120	K07027	K07027	973021582	Uncharacterized protein XD44_0175 [Methanobacteriaceae archaeon 41_258]	2.7e-50	5.77456	3.08716	185.158	328.587	0.0311872	0.00939527	0.301254
METMT2_0955	Met2_gene_955	901947	902126	+	59						5.29335	10.3763	213.656	374.245	0.0247752	0.027726	1.1191
METMT2_0956	Met2_gene_956	902178	902435	+	85						7.38607	7.23928	232.127	407.19	0.0318191	0.0177786	0.55874
METMT2_0957	Met2_gene_957	902481	903134	-	217	K08093	hxlA; 3-hexulose-6-phosphate synthase [EC:4.1.2.43]	973020472	Dimethylmenaquinone methyltransferase, partial [Methanobacteriaceae archaeon 41_258]	4.43e-112	29.7205	17.7063	221.136	378.543	0.134399	0.046775	0.34803
METMT2_0958	Met2_gene_958	903139	903429	-	96	K09732	K09732; hypothetical protein	973020473	hypothetical protein XD44_1051 [Methanobacteriaceae archaeon 41_258]	1.74e-59	85.785	82.1546	214.653	452.977	0.399645	0.181366	0.453818
METMT2_0959	Met2_gene_959	903598	904026	+	142			973020474	hypothetical protein XD44_1052 [Methanobacteriaceae archaeon 41_258]	2.41e-88	170.572	92.2983	230.667	451.534	0.739472	0.20441	0.276427
METMT2_0960	Met2_gene_960	904054	905196	+	380			973020475	hypothetical protein XD44_1053 [Methanobacteriaceae archaeon 41_258]	0	218.736	85.2981	245.192	412.822	0.892101	0.206622	0.231613
METMT2_0961	Met2_gene_961	905207	906712	+	501	K01338	lon; ATP-dependent Lon protease [EC:3.4.21.53]	973020476	Putative lon protease-like protein [Methanobacteriaceae archaeon 41_258]	0	131.975	73.4195	238.967	381.53	0.552274	0.192434	0.34844
METMT2_0962	Met2_gene_962	906816	907664	+	282	K04763	xerD; integrase/recombinase XerD	973020477	putative tyrosine recombinase XerC-like [Methanobacteriaceae archaeon 41_258]	5.33e-171	250.265	178.634	240.411	451.151	1.04099	0.395951	0.380361
METMT2_0963	Met2_gene_963	907790	908761	+	323	K07089	K07089	503061123	membrane protein [Methanothermobacter marburgensis]	0	22.9378	32.2818	238.826	437.685	0.0960441	0.0737559	0.767938
METMT2_0964	Met2_gene_964	908775	909005	+	76			973020479	hypothetical protein XD44_1057 [Methanobacteriaceae archaeon 41_258]	2.39e-41	42.0718	74.3859	247.662	423.874	0.169876	0.175491	1.03305
METMT2_0965	Met2_gene_965	909020	909214	+	64			973020480	hypothetical protein XD44_1058 [Methanobacteriaceae archaeon 41_258]	2.96e-35	75.247	47.8906	229.825	386.875	0.32741	0.123788	0.378084
METMT2_0966	Met2_gene_966	909216	909974	+	252	K00286	E1.5.1.2, proC; pyrroline-5-carboxylate reductase [EC:1.5.1.2]	503061126	pyrroline-5-carboxylate reductase [Methanothermobacter marburgensis]	2.5e-88	40.1709	44.7862	238.85	420.366	0.168184	0.106541	0.633478
METMT2_0967	Met2_gene_967	909979	910890	+	303	K01990	ABC-2.A; ABC-2 type transport system ATP-binding protein	973019662	Daunorubicin resistance ABC transporter ATP-binding subunit [Methanobacteriaceae archaeon 41_258]	0	21.5216	21.2987	232.931	406.83	0.092395	0.0523529	0.56662
METMT2_0968	Met2_gene_968	910892	911626	+	244	K01992	ABC-2.P; ABC-2 type transport system permease protein	973019663	Putative membrane protein [Methanobacteriaceae archaeon 41_258]	1.72e-144	11.1484	11.181	227.816	432.081	0.0489362	0.0258771	0.528792
METMT2_0969	Met2_gene_969	911642	912088	+	148			851312420	universal stress protein [Methanothermobacter sp. CaT2]	5.12e-63	32.3996	67.6897	237.659	378.655	0.136328	0.178764	1.31128
METMT2_0970	Met2_gene_970	912098	912445	+	115	K03892	arsR; ArsR family transcriptional regulator	973021441	Transcriptional regulator, ArsR family [Methanobacteriaceae archaeon 41_258]	2.49e-60	30.6649	24.6884	223.17	415.152	0.137406	0.0594685	0.432794
METMT2_0971	Met2_gene_971	912797	913438	+	213	K03523	bioY; biotin transport system substrate-specific component	973021442	putative biotin biosynthesis protein [Methanobacteriaceae archaeon 41_258]	2.98e-132	102.107	69.8218	219.861	399.088	0.464418	0.174953	0.376716
METMT2_0972	Met2_gene_972	913416	913847	+	143	K09706	K09706; hypothetical protein	973021443	Uncharacterized protein XD44_0251 [Methanobacteriaceae archaeon 41_258]	5.96e-60	58.6679	65.7166	209.903	389.296	0.2795	0.168809	0.603966
METMT2_0973	Met2_gene_973	913872	914405	+	177	K06963	TAN1, THUMPD1; tRNA acetyltransferase TAN1	973021444	hypothetical protein XD44_0252 [Methanobacteriaceae archaeon 41_258]	3.5e-111	74.2258	66.4549	227.575	423.221	0.32616	0.157022	0.481425
METMT2_0974	Met2_gene_974	914492	915271	+	259			973021445	Potassium channel related protein [Methanobacteriaceae archaeon 41_258]	1.75e-127	18.5674	16.2828	224.652	409.573	0.08265	0.0397555	0.481011
METMT2_0975	Met2_gene_975	915503	915799	+	98			973021446	hypothetical protein XD44_0254 [Methanobacteriaceae archaeon 41_258]	6.31e-59	29.5144	26.4124	177.258	333.522	0.166506	0.0791923	0.475612
METMT2_0976	Met2_gene_976	915796	916143	+	115			973021447	Uncharacterized protein XD44_0255 [Methanobacteriaceae archaeon 41_258]	5.04e-59	38.3311	26.8353	221.651	389.799	0.172935	0.0688439	0.398091
METMT2_0977	Met2_gene_977	916437	917411	-	324	K01448	E3.5.1.28B, amiA, amiB, amiC; N-acetylmuramoyl-L-alanine amidase [EC:3.5.1.28]	851139502	MULTISPECIES: hypothetical protein [Methanobacterium]	5.36e-08	32.2487	21.455	224.295	407.345	0.143778	0.0526704	0.366331
METMT2_0978	Met2_gene_978	917559	917810	-	83			654423178	deoxyribonuclease HsdR [Meiothermus chliarophilus]	4.15e-06	24.1982	11.8586	212.88	438.949	0.11367	0.027016	0.237669
METMT2_0979	Met2_gene_979	917933	919258	+	441			973021448	MmgE/PrpD family protein [Methanobacteriaceae archaeon 41_258]	0	7.61667	6.76103	221.559	378.337	0.0343777	0.0178704	0.519825
METMT2_0980	Met2_gene_980	919255	920163	+	302			973021449	hypothetical protein XD44_0257 [Methanobacteriaceae archaeon 41_258]	0	16.5614	19.3143	222.557	369.123	0.0744142	0.0523249	0.703157
METMT2_0981	Met2_gene_981	920160	921002	+	280	K01677	E4.2.1.2AA, fumA; fumarate hydratase subunit alpha [EC:4.2.1.2]	973021450	Fumarate hydratase, class I related protein [Methanobacteriaceae archaeon 41_258]	1.11e-169	13.1109	11.521	229.643	370.009	0.0570926	0.0311372	0.54538
METMT2_0982	Met2_gene_982	921013	921813	+	266	K01647	CS, gltA; citrate synthase [EC:2.3.3.1]	973021451	putative citrate synthase [Methanobacteriaceae archaeon 41_258]	6.84e-161	9.04033	13.5242	243.263	405.247	0.0371627	0.0333726	0.898014
METMT2_0983	Met2_gene_983	921948	922262	+	104	K02107	: No such data.	973021452	A1AO ATPase, subunit H [Methanobacteriaceae archaeon 41_258]	1.15e-46	271.019	195.667	237.279	405.087	1.1422	0.483025	0.422892
METMT2_0984	Met2_gene_984	922274	924268	+	664	K02123	ATPVI, ntpI; V-type H+-transporting ATPase subunit I [EC:3.6.3.14]	973021453	A1AO ATPase, subunit I [Methanobacteriaceae archaeon 41_258]	0	193.713	166.458	237.314	389.774	0.816272	0.427063	0.523187
METMT2_0985	Met2_gene_985	924274	924762	+	162	K02124	ATPVK, ntpK; V-type H+-transporting ATPase subunit K [EC:3.6.3.14]	973021454	ATP synthase, subunit K [Methanobacteriaceae archaeon 41_258]	9.66e-97	275.514	358.269	221.408	344.038	1.24437	1.04136	0.836861
METMT2_0986	Met2_gene_986	924767	925387	+	206	K02121	ATPVE, ntpE; V-type H+-transporting ATPase subunit E [EC:3.6.3.14]	973021455	V-type ATP synthase subunit E [Methanobacteriaceae archaeon 41_258]	1.16e-129	348.901	407.834	228.573	374.249	1.52643	1.08974	0.713913
METMT2_0987	Met2_gene_987	925406	926533	+	375	K02119	ATPVC, ntpC; V-type H+-transporting ATPase subunit C [EC:3.6.3.14]	973021456	V-type ATP synthase subunit C [Methanobacteriaceae archaeon 41_258]	0	257.291	206.643	229.964	376.401	1.11883	0.548996	0.490687
METMT2_0988	Met2_gene_988	926530	926850	+	106	K02122	ATPVF, ntpF; V-type H+-transporting ATPase subunit F [EC:3.6.3.14]	973021457	V-type ATP synthase subunit F [Methanobacteriaceae archaeon 41_258]	5.89e-60	167.408	114.042	243.088	369.574	0.688674	0.308578	0.448075
METMT2_0989	Met2_gene_989	926847	928607	+	586	K02117	ATPVA, ntpA; V-type H+-transporting ATPase subunit A [EC:3.6.3.14]	973021458	V-type ATP synthase alpha chain [Methanobacteriaceae archaeon 41_258]	0	306.239	244.789	251.475	402.598	1.21777	0.608022	0.499291
METMT2_0990	Met2_gene_990	928604	929995	+	463	K02118	ATPVB, ntpB; V-type H+-transporting ATPase subunit B [EC:3.6.3.14]	973021459	V-type ATP synthase beta chain [Methanobacteriaceae archaeon 41_258]	0	341.558	323.633	235.981	371.351	1.4474	0.871501	0.602116
METMT2_0991	Met2_gene_991	930031	930672	+	213	K02120	ATPVD, ntpD; V-type H+-transporting ATPase subunit D [EC:3.6.3.14]	973021460	V-type ATP synthase subunit D [Methanobacteriaceae archaeon 41_258]	1.49e-142	195.013	158.845	243.536	384.115	0.800757	0.413535	0.516429
METMT2_0992	Met2_gene_992	930672	931061	+	129			973021461	hypothetical protein XD44_0269 [Methanobacteriaceae archaeon 41_258]	1.11e-78	155.869	78.5406	222.396	363.352	0.70086	0.216156	0.308415
METMT2_0993	Met2_gene_993	931182	931514	-	110			973021463	Uncharacterized protein XD44_0271 [Methanobacteriaceae archaeon 41_258]	1.96e-60	117.884	51.6011	211.265	422.12	0.557994	0.122242	0.219075
METMT2_0994	Met2_gene_994	931577	932002	+	141	K09737	K09737; hypothetical protein	973021464	hypothetical protein XD44_0272 [Methanobacteriaceae archaeon 41_258]	1.33e-74	193.692	138.546	218.824	402.095	0.88515	0.344559	0.389266
METMT2_0995	Met2_gene_995	932017	932178	+	53			973021465	Uncharacterized protein XD44_0273 [Methanobacteriaceae archaeon 41_258]	3.6e-13	45.8757	23.0584	222.988	391.622	0.205732	0.0588793	0.286195
METMT2_0996	Met2_gene_996	932180	932635	-	151	K06913	K06913	973021466	hypothetical protein XD44_0274 [Methanobacteriaceae archaeon 41_258]	1.86e-76	4.17896	5.73427	224.447	398.167	0.0186189	0.0144017	0.773497
METMT2_0997	Met2_gene_997	933984	935432	-	482	K01595	ppc; phosphoenolpyruvate carboxylase [EC:4.1.1.31]	973020269	Phosphoenolpyruvate carboxylase [Methanobacteriaceae archaeon 41_258]	0	6.44408	6.7027	231.57	394.994	0.0278278	0.0169691	0.609791
METMT2_0998	Met2_gene_998	935521	936783	-	420	K06932	K06932	973020270	tRNA(Ile2) 2-agmatinylcytidine synthetase TiaS [Methanobacteriaceae archaeon 41_258]	0	11.7686	8.57708	221.541	373.645	0.0531215	0.0229551	0.432126
METMT2_0999	Met2_gene_999	936808	937755	+	315	K07728	K07728; putative transcriptional regulator	973020271	Putative HTH-type transcriptional regulatory protein [Methanobacteriaceae archaeon 41_258]	0	94.0742	63.0459	222.836	372.134	0.422167	0.169417	0.401303
METMT2_1000	Met2_gene_1000	937752	938501	-	249			973020272	Uncharacterized protein XD44_1203 [Methanobacteriaceae archaeon 41_258]	3.48e-138	40.6529	33.3702	233.024	377.867	0.174458	0.088312	0.506208
METMT2_1001	Met2_gene_1001	938623	940194	+	523	K00058	serA, PHGDH; D-3-phosphoglycerate dehydrogenase [EC:1.1.1.95]	851313472	phosphoglycerate dehydrogenase [Methanothermobacter sp. CaT2]	0	43.3974	35.4061	231.421	372.995	0.187526	0.0949239	0.506191
METMT2_1002	Met2_gene_1002	940189	940623	-	144			973020892	hypothetical protein XD44_0747 [Methanobacteriaceae archaeon 41_258]	8.65e-84	42.9309	42.0777	222.093	403.396	0.193301	0.104309	0.539618
METMT2_1003	Met2_gene_1003	940623	941360	-	245			973020891	hypothetical protein XD44_0746 [Methanobacteriaceae archaeon 41_258]	5.1e-151	49.3185	33.4066	236.237	389.542	0.208767	0.0857586	0.410786
METMT2_1004	Met2_gene_1004	941357	942121	-	254	K06989	nadX; aspartate dehydrogenase [EC:1.4.1.21]	973020890	putative L-aspartate dehydrogenase [Methanobacteriaceae archaeon 41_258]	1.02e-164	179.351	129.887	231.356	389.221	0.775217	0.33371	0.430473
METMT2_1005	Met2_gene_1005	942131	942469	-	112			973020889	PRC-barrel domain-containing protein [Methanobacteriaceae archaeon 41_258]	9.42e-65	353.577	316.248	224.042	409.815	1.57817	0.771683	0.488973
METMT2_1006	Met2_gene_1006	942863	944227	-	454	K01669	E4.1.99.3, phrB; deoxyribodipyrimidine photo-lyase [EC:4.1.99.3]	503061132	deoxyribodipyrimidine photo-lyase [Methanothermobacter marburgensis]	0	15.3565	12.3147	223.323	371.322	0.0687638	0.0331646	0.482297
METMT2_1007	Met2_gene_1007	944670	945389	+	239	K07135	K07135	973020888	hypothetical protein XD44_0743 [Methanobacteriaceae archaeon 41_258]	1.85e-147	6.35202	10.3763	233.249	404.057	0.0272328	0.0256803	0.942991
METMT2_1008	Met2_gene_1008	945408	946346	-	312	K04069	pflA, pflC, pflE; pyruvate formate lyase activating enzyme [EC:1.97.1.4]	973020887	Radical SAM domain protein [Methanobacteriaceae archaeon 41_258]	0	76.9142	62.8545	227.458	389.99	0.338147	0.16117	0.476625
METMT2_1009	Met2_gene_1009	946357	947766	-	469	K19266	E1.2.1.22; lactaldehyde dehydrogenase [EC:1.2.1.22]	973020886	Aldehyde Dehydrogenase [Methanobacteriaceae archaeon 41_258]	0	57.8439	43.9778	222.588	381.273	0.25987	0.115345	0.443856
METMT2_1010	Met2_gene_1010	947777	947968	-	63			973020885	Uncharacterized protein XD44_0740 [Methanobacteriaceae archaeon 41_258]	2.25e-30	43.6701	19.4556	211.021	386.138	0.206947	0.050385	0.243468
METMT2_1011	Met2_gene_1011	947989	948927	-	312	K07333	flaJ-A, flaJ; archaeal flagellar protein FlaJ	973020884	hypothetical protein XD44_0739 [Methanobacteriaceae archaeon 41_258]	4.25e-176	66.1584	41.7704	230.029	389.538	0.287609	0.107231	0.372835
METMT2_1012	Met2_gene_1012	948970	949971	-	333	K01262	pepP; Xaa-Pro aminopeptidase [EC:3.4.11.9]	973020883	Xaa-Pro aminopeptidase [Methanobacteriaceae archaeon 41_258]	0	20.1591	24.6049	224.091	408.43	0.0899593	0.0602426	0.669665
METMT2_1013	Met2_gene_1013	950366	951523	+	385			851313473	alcohol dehydrogenase [Methanothermobacter sp. CaT2]	1.68e-177	25.6714	10.9677	230.033	396.532	0.111599	0.027659	0.247843
METMT2_1014	Met2_gene_1014	951504	952562	+	352			973020882	putative sensory transduction histidine kinase [Methanobacteriaceae archaeon 41_258]	9.63e-152	34.1893	27.8661	231.8	417.616	0.147495	0.0667265	0.452398
METMT2_1015	Met2_gene_1015	952598	953170	+	190			973020881	putative metalloprotease [Methanobacteriaceae archaeon 41_258]	3.21e-96	56.5363	36.5072	227.355	408.281	0.24867	0.0894167	0.35958
METMT2_1016	Met2_gene_1016	953181	954407	+	408	K09136	ycaO; ribosomal protein S12 methylthiotransferase	973020880	Uncharacterized protein XD44_0735 [Methanobacteriaceae archaeon 41_258]	0	37.8947	35.9238	233.485	373.387	0.1623	0.0962107	0.592794
METMT2_1017	Met2_gene_1017	954364	955002	+	212			503411139	TfuA-like core domain-containing protein [Methanobacterium lacus]	2.77e-86	20.8752	26.3061	222.62	385.46	0.0937704	0.068246	0.7278
METMT2_1018	Met2_gene_1018	954999	956048	+	349	K06864	K06864; uncharacterized protein	503411138	TIGR00268 family protein [Methanobacterium lacus]	1.39e-100	45.1901	32.0183	236.064	434.434	0.191431	0.0737011	0.385
METMT2_1019	Met2_gene_1019	956033	956449	-	138			851312476	hypothetical protein [Methanothermobacter sp. CaT2]	2.33e-43	185.077	105.704	221.837	402.844	0.834291	0.262394	0.314512
METMT2_1020	Met2_gene_1020	956442	957287	-	281			973020310	Inosine-5'-monophosphate dehydrogenase related protein IX [Methanobacteriaceae archaeon 41_258]	0	89.8743	68.881	219.343	378.261	0.409743	0.182099	0.444423
METMT2_1021	Met2_gene_1021	957325	957756	-	143			973020309	hypothetical protein XD44_1179 [Methanobacteriaceae archaeon 41_258]	6.97e-91	78.518	62.2578	231.939	355.969	0.338528	0.174897	0.516639
METMT2_1022	Met2_gene_1022	957761	958912	-	383			973020308	S-adenosylhomocysteine deaminase [Methanobacteriaceae archaeon 41_258]	0	31.2638	31.4532	231.49	387.929	0.135055	0.0810797	0.600347
METMT2_1023	Met2_gene_1023	958999	962172	-	1057	K01955	carB, CPA2; carbamoyl-phosphate synthase large subunit [EC:6.3.5.5]	973020307	Carbamoyl-phosphate synthase large chain [Methanobacteriaceae archaeon 41_258]	0	75.7679	52.6072	245.505	378.021	0.308621	0.139165	0.450925
METMT2_1024	Met2_gene_1024	962188	963270	-	360	K01956	carA, CPA1; carbamoyl-phosphate synthase small subunit [EC:6.3.5.5]	973019700	Carbamoyl-phosphate synthase small chain, partial [Methanobacteriaceae archaeon 41_258]	0	55.2502	40.7004	236.727	354.672	0.233392	0.114755	0.491683
METMT2_1025	Met2_gene_1025	963283	963714	-	143	K03789	rimI; ribosomal-protein-alanine N-acetyltransferase [EC:2.3.1.128]	973019701	putative acetyltransferase [Methanobacteriaceae archaeon 41_258]	2.42e-85	29.5545	34.5877	230.129	360.948	0.128426	0.0958246	0.746149
METMT2_1026	Met2_gene_1026	963737	964132	+	131	K09713	K09713; hypothetical protein	499179091	hypothetical protein [Methanothermobacter thermautotrophicus]	3e-47	33.6849	24.5258	223.527	396.273	0.150698	0.0618911	0.410697
METMT2_1027	Met2_gene_1027	964132	966645	+	837	K01537	E3.6.3.8; Ca2+-transporting ATPase [EC:3.6.3.8]	851312484	calcium-translocating P-type ATPase, PMCA-type [Methanothermobacter sp. CaT2]	0	37.4451	26.597	242.442	382.052	0.15445	0.0696162	0.450737
METMT2_1028	Met2_gene_1028	966642	967427	+	261	K05895	E1.3.1.54, cobK, cbiJ; precorrin-6X reductase [EC:1.3.1.54]	973021520	Precorrin-6X reductase [Methanobacteriaceae archaeon 41_258]	2.35e-142	7.51575	11.8813	230.484	358.438	0.0326085	0.0331473	1.01652
METMT2_1029	Met2_gene_1029	967405	968628	-	407	K03750	moeA; molybdopterin molybdotransferase [EC:2.10.1.1]	973021519	Molybdenum cofactor biosynthesis protein MoeA [Methanobacteriaceae archaeon 41_258]	0	40.0115	25.3304	226.374	334.448	0.17675	0.0757379	0.428504
METMT2_1030	Met2_gene_1030	968797	969087	+	96	K03236	EIF1A; translation initiation factor 1A	973021518	Translation initiation factor 1A [Methanobacteriaceae archaeon 41_258]	3.04e-57	44.5296	21.8223	231.01	381.881	0.192761	0.0571443	0.296452
METMT2_1031	Met2_gene_1031	969102	969884	+	260	K07178	RIOK1; RIO kinase 1 [EC:2.7.11.1]	973021517	putative serine/threonine protein kinase [Methanobacteriaceae archaeon 41_258]	8.36e-167	23.1204	12.4039	234.363	365.286	0.098652	0.0339565	0.344205
METMT2_1032	Met2_gene_1032	969915	970481	+	188	K06961	KRR1; ribosomal RNA assembly protein	973021516	hypothetical protein XD44_0222 [Methanobacteriaceae archaeon 41_258]	6.91e-119	25.8786	27.6701	229.416	379.958	0.112802	0.0728242	0.645593
METMT2_1033	Met2_gene_1033	970640	972211	+	523	K03167	top6B; DNA topoisomerase VI subunit B [EC:5.99.1.3]	973021515	Type 2 DNA topoisomerase 6 subunit B [Methanobacteriaceae archaeon 41_258]	0	116.494	38.4953	237.747	353.682	0.489992	0.108842	0.222129
METMT2_1034	Met2_gene_1034	972201	973262	+	353	K03166	top6A; DNA topoisomerase VI subunit A [EC:5.99.1.3]	973021514	Type 2 DNA topoisomerase 6 subunit A [Methanobacteriaceae archaeon 41_258]	0	87.0262	46.0778	241.614	374.429	0.360188	0.123061	0.341659
METMT2_1035	Met2_gene_1035	973578	974591	+	337	K00150	gap2; glyceraldehyde-3-phosphate dehydrogenase (NAD(P)) [EC:1.2.1.59]	973021513	Glyceraldehyde-3-phosphate dehydrogenase [Methanobacteriaceae archaeon 41_258]	0	113.509	83.256	228.129	347.999	0.497567	0.239242	0.480824
METMT2_1036	Met2_gene_1036	974608	975447	+	279	K01151	nfo; deoxyribonuclease IV [EC:3.1.21.2]	973021512	Xylose isomerase domain-containing protein TIM barrel [Methanobacteriaceae archaeon 41_258]	4.1e-163	29.9452	18.2326	223.154	350.079	0.134191	0.0520815	0.388115
METMT2_1037	Met2_gene_1037	975502	976623	+	373	K07392	PRS2; AAA family ATPase	973021511	Putative 26S protease regulatory subunit-like protein [Methanobacteriaceae archaeon 41_258]	0	181.219	162.802	236.061	396.541	0.767681	0.410557	0.534801
METMT2_1038	Met2_gene_1038	976639	977640	-	333	K02492	hemA; glutamyl-tRNA reductase [EC:1.2.1.70]	973021510	Glutamyl-tRNA reductase [Methanobacteriaceae archaeon 41_258]	0	62.3791	61.1394	246.282	384.336	0.253283	0.159078	0.628065
METMT2_1039	Met2_gene_1039	977807	978442	-	211	K02304	MET8; precorrin-2 dehydrogenase / sirohydrochlorin ferrochelatase [EC:1.3.1.76 4.99.1.4]	973021509	Siroheme synthase CysG [Methanobacteriaceae archaeon 41_258]	1.96e-111	151.909	133.326	245.363	400.967	0.61912	0.332511	0.53707
METMT2_1040	Met2_gene_1040	978446	978925	-	159			973021508	hypothetical protein XD44_0214 [Methanobacteriaceae archaeon 41_258]	9.17e-106	254.875	166.54	231.284	350.732	1.102	0.474834	0.430885
METMT2_1041	Met2_gene_1041	978956	980551	-	531	K00400	K00400; methyl coenzyme M reductase system, component A2	973021507	Methyl coenzyme M reductase system, component A2 [Methanobacteriaceae archaeon 41_258]	0	299.93	223.051	237.882	384.704	1.26084	0.5798	0.459854
METMT2_1042	Met2_gene_1042	980660	981397	-	245			973021506	TIM-barrel protein [Methanobacteriaceae archaeon 41_258]	2e-142	56.8067	92.6274	215.564	380.125	0.263526	0.243676	0.924677
METMT2_1043	Met2_gene_1043	981401	982156	-	251	K08096	gch3; GTP cyclohydrolase IIa [EC:3.5.4.29]	973021505	GTP cyclohydrolase III [Methanobacteriaceae archaeon 41_258]	6.51e-174	142.416	164.044	223.115	338.076	0.638309	0.485229	0.760179
METMT2_1044	Met2_gene_1044	982153	983058	-	301	K11212	cofD; LPPG:FO 2-phospho-L-lactate transferase [EC:2.7.8.28]	973021504	2-phospho-L-lactate transferase [Methanobacteriaceae archaeon 41_258]	0	34.0737	35.8704	221.466	353.388	0.153855	0.101504	0.659739
METMT2_1045	Met2_gene_1045	983073	983828	-	251	K12234	cofE, fbiB; coenzyme F420-0:L-glutamate ligase / coenzyme F420-1:gamma-L-glutamate ligase [EC:6.3.2.31 6.3.2.34]	973021503	Coenzyme F420:L-glutamate ligase [Methanobacteriaceae archaeon 41_258]	2.23e-154	70.0739	48.4227	226.81	373.745	0.308954	0.129561	0.419353
METMT2_1046	Met2_gene_1046	984096	984701	-	201	K11176	purO; IMP cyclohydrolase [EC:3.5.4.10]	973021502	IMP cyclohydrolase [Methanobacteriaceae archaeon 41_258]	2.86e-113	161.316	104.174	222.582	385.614	0.724749	0.270151	0.372751
METMT2_1047	Met2_gene_1047	984718	985113	-	131	K03559	exbD; biopolymer transport protein ExbD	973021501	hypothetical protein XD44_0207 [Methanobacteriaceae archaeon 41_258]	9.07e-76	165.537	92.4434	226.459	363.722	0.730981	0.25416	0.347696
METMT2_1048	Met2_gene_1048	985123	985962	-	279	K03561	exbB; biopolymer transport protein ExbB	973021500	Putative biopolymer transport protein ExbB-like protein [Methanobacteriaceae archaeon 41_258]	0	343.009	289.499	242.357	385.822	1.4153	0.750342	0.530164
METMT2_1049	Met2_gene_1049	985985	986605	-	206	K03470	rnhB; ribonuclease HII [EC:3.1.26.4]	973021499	Ribonuclease HII [Methanobacteriaceae archaeon 41_258]	7.61e-109	311.157	319.41	229.888	415.67	1.35352	0.76842	0.567721
METMT2_1050	Met2_gene_1050	986618	987685	-	355	K03569	mreB; rod shape-determining protein MreB and related proteins	973021498	putative rod shape-determining protein [Methanobacteriaceae archaeon 41_258]	0	317.779	323.88	235.057	364.188	1.35193	0.889322	0.657818
METMT2_1051	Met2_gene_1051	987687	988316	-	209			973021497	Uncharacterized protein XD44_0203 [Methanobacteriaceae archaeon 41_258]	3.45e-133	37.5072	31.4254	221.147	408.896	0.169603	0.0768541	0.453142
METMT2_1052	Met2_gene_1052	988451	989140	+	229	K01613	psd, PISD; phosphatidylserine decarboxylase [EC:4.1.1.65]	973021496	Phosphatidylserine decarboxylase proenzyme [Methanobacteriaceae archaeon 41_258]	1.41e-128	11.3232	15.1584	224.278	381.78	0.0504872	0.0397046	0.78643
METMT2_1053	Met2_gene_1053	989127	989798	+	223	K17103	CHO1, pssA; CDP-diacylglycerol---serine O-phosphatidyltransferase [EC:2.7.8.8]	973021495	putative phosphatidylserine synthase [Methanobacteriaceae archaeon 41_258]	5.85e-104	316.467	363.541	228.232	429.63	1.3866	0.846172	0.61025
METMT2_1054	Met2_gene_1054	989795	991102	+	435			851312502	hypothetical protein [Methanothermobacter sp. CaT2]	0	347.321	326.996	231.059	345.656	1.50317	0.946017	0.629349
METMT2_1055	Met2_gene_1055	991129	992085	+	318			973020196	hypothetical protein XD44_1248 [Methanobacteriaceae archaeon 41_258]	0	360.213	189.701	219.467	343.163	1.64131	0.552801	0.336805
METMT2_1056	Met2_gene_1056	992120	992860	+	246			973020197	hypothetical protein XD44_1249 [Methanobacteriaceae archaeon 41_258]	1.59e-155	17.4873	7.05756	225.459	392.665	0.0775632	0.0179735	0.231727
METMT2_1057	Met2_gene_1057	992857	993243	+	128	K09739	K09739; hypothetical protein	973020198	Dihydroneopterin aldolase [Methanobacteriaceae archaeon 41_258]	5.36e-68	18.219	7.7219	230.686	417.55	0.0789774	0.0184934	0.23416
METMT2_1058	Met2_gene_1058	993287	993490	+	67	K00176	korD; 2-oxoglutarate ferredoxin oxidoreductase subunit delta [EC:1.2.7.3]	973020199	4Fe-4S ferredoxin iron-sulfur binding domain-containing protein [Methanobacteriaceae archaeon 41_258]	3.22e-39	48.5743	16.48	220.757	364.858	0.220035	0.0451682	0.205277
METMT2_1059	Met2_gene_1059	993483	994610	+	375	K00174	korA; 2-oxoglutarate ferredoxin oxidoreductase subunit alpha [EC:1.2.7.3]	973020200	2-oxoglutarate synthase subunit KorA [Methanobacteriaceae archaeon 41_258]	0	73.9943	52.9854	229.637	340.341	0.322222	0.155683	0.483154
METMT2_1060	Met2_gene_1060	994625	995479	+	284	K00175	korB; 2-oxoglutarate ferredoxin oxidoreductase subunit beta [EC:1.2.7.3]	973020201	2-oxoglutarate synthase subunit KorB [Methanobacteriaceae archaeon 41_258]	0	55.2737	33.6411	231.261	331.257	0.23901	0.101556	0.424902
METMT2_1061	Met2_gene_1061	995485	996048	+	187	K00177	korG; 2-oxoglutarate ferredoxin oxidoreductase subunit gamma [EC:1.2.7.3]	851312509	2-oxoglutarate ferredoxin oxidoreductase subunit gamma [Methanothermobacter sp. CaT2]	5.13e-99	63.5202	37.0897	232.349	375.338	0.273383	0.098817	0.36146
METMT2_1062	Met2_gene_1062	996045	997148	+	367	K01903	sucC; succinyl-CoA synthetase beta subunit [EC:6.2.1.5]	973019906	Succinyl-CoA ligase [ADP-forming] subunit beta [Methanobacteriaceae archaeon 41_258]	0	47.2949	34.8508	229.87	358.316	0.205746	0.0972628	0.472732
METMT2_1063	Met2_gene_1063	997155	998240	-	361			973019907	Uncharacterized protein XD44_1442 [Methanobacteriaceae archaeon 41_258]	0	53.8693	43.3397	231.87	390.702	0.232326	0.110928	0.477466
METMT2_1064	Met2_gene_1064	998263	999081	-	272			973019908	hypothetical protein XD44_1443 [Methanobacteriaceae archaeon 41_258]	7.34e-121	92.1392	75.7128	246.297	428.105	0.374097	0.176856	0.472753
METMT2_1065	Met2_gene_1065	999097	1000014	-	305	K15449	TYW1; tRNA wybutosine-synthesizing protein 1	503061249	wyosine biosynthesis protein TYW1 [Methanothermobacter marburgensis]	2.51e-160	61.6519	25.6356	226.674	367.05	0.271985	0.0698421	0.256787
METMT2_1066	Met2_gene_1066	1000262	1000936	+	224	K01803	TPI, tpiA; triosephosphate isomerase (TIM) [EC:5.3.1.1]	973021526	Triosephosphate isomerase [Methanobacteriaceae archaeon 41_258]	2.62e-143	27.9489	17.7089	213.524	349.338	0.130894	0.0506926	0.387281
METMT2_1067	Met2_gene_1067	1000959	1002179	+	406	K00927	PGK, pgk; phosphoglycerate kinase [EC:2.7.2.3]	973021527	Phosphoglycerate kinase [Methanobacteriaceae archaeon 41_258]	0	35.8959	20.4977	230.423	362.735	0.155782	0.0565086	0.36274
METMT2_1068	Met2_gene_1068	1002726	1002911	+	61						63.5202	32.1331	210.472	303.095	0.301799	0.106016	0.351282
METMT2_1069	Met2_gene_1069	1002988	1003221	+	77	K03053	rpoH; DNA-directed RNA polymerase subunit H [EC:2.7.7.6]	973021528	DNA-directed RNA polymerase subunit H [Methanobacteriaceae archaeon 41_258]	1.7e-36	58.634	46.2943	225.718	345.782	0.259767	0.133883	0.515396
METMT2_1070	Met2_gene_1070	1003255	1004799	+	514	K03045	rpoB2; DNA-directed RNA polymerase subunit B" [EC:2.7.7.6]	973021529	DNA-directed RNA polymerase subunit B'' [Methanobacteriaceae archaeon 41_258]	0	154.299	89.216	236.797	376.937	0.651607	0.236687	0.363235
METMT2_1071	Met2_gene_1071	1004819	1006630	+	603	K03044	rpoB1; DNA-directed RNA polymerase subunit B' [EC:2.7.7.6]	973021530	DNA-directed RNA polymerase subunit B' [Methanobacteriaceae archaeon 41_258]	0	52.3726	76.07	235.235	369.005	0.22264	0.206149	0.925932
METMT2_1072	Met2_gene_1072	1006651	1009827	+	1058	K03041	rpoA1; DNA-directed RNA polymerase subunit A' [EC:2.7.7.6]	973021531	DNA-directed RNA polymerase subunit A' [Methanobacteriaceae archaeon 41_258]	0	80.3149	100.765	242.993	375.006	0.330524	0.268701	0.812956
METMT2_1073	Met2_gene_1073	1009847	1011007	+	386	K03042	rpoA2; DNA-directed RNA polymerase subunit A" [EC:2.7.7.6]	973021532	DNA-directed RNA polymerase subunit A'' [Methanobacteriaceae archaeon 41_258]	0	135.575	123.229	238.687	378.646	0.568004	0.325446	0.572964
METMT2_1074	Met2_gene_1074	1011008	1011304	+	98	K02908	RP-L30e, RPL30; large subunit ribosomal protein L30e	973021533	50S ribosomal protein L30e [Methanobacteriaceae archaeon 41_258]	7.01e-60	85.3352	116.969	224.833	379.339	0.379549	0.30835	0.812413
METMT2_1075	Met2_gene_1075	1011310	1011741	+	143	K02600	nusA; N utilization substance protein A	973021534	Transcription termination factor NusA [Methanobacteriaceae archaeon 41_258]	9.52e-94	90.8691	168.615	230.422	369.11	0.394359	0.456815	1.15837
METMT2_1076	Met2_gene_1076	1011760	1012185	+	141	K02950	RP-S12, MRPS12, rpsL; small subunit ribosomal protein S12	973021535	30S ribosomal protein S12 [Methanobacteriaceae archaeon 41_258]	1.9e-94	107.358	151.699	224.95	347.587	0.477252	0.436433	0.91447
METMT2_1077	Met2_gene_1077	1012191	1012751	+	186	K02992	RP-S7, MRPS7, rpsG; small subunit ribosomal protein S7	973021536	30S ribosomal protein S7 [Methanobacteriaceae archaeon 41_258]	7.73e-127	134.513	165.799	232.607	376.589	0.578285	0.440265	0.761329
METMT2_1078	Met2_gene_1078	1012762	1014954	+	730	K03234	EEF2; elongation factor 2	973021537	Elongation factor 2 [Methanobacteriaceae archaeon 41_258]	0	176.223	208.662	242.159	376.152	0.727717	0.554726	0.762283
METMT2_1079	Met2_gene_1079	1015060	1016301	+	413	K03231	EEF1A; elongation factor 1-alpha	973021538	Elongation factor 1-alpha [Methanobacteriaceae archaeon 41_258]	0	857.676	588.291	234.914	357.485	3.65102	1.64564	0.450733
METMT2_1080	Met2_gene_1080	1016336	1016644	+	102	K02946	RP-S10, MRPS10, rpsJ; small subunit ribosomal protein S10	973021539	30S ribosomal protein S10 [Methanobacteriaceae archaeon 41_258]	1.07e-66	118.407	84.6222	221.646	310.816	0.534215	0.272259	0.509642
METMT2_1081	Met2_gene_1081	1016880	1017287	+	135			973021540	hypothetical protein XD44_0192 [Methanobacteriaceae archaeon 41_258]	5.15e-68	17.2812	18.3111	207.766	346.103	0.0831764	0.0529066	0.636077
METMT2_1082	Met2_gene_1082	1017291	1018427	-	378	K06868	sepcysS; Sep-tRNA:Cys-tRNA synthetase [EC:2.5.1.73]	973021541	O-phospho-L-seryl-tRNA:Cys-tRNA synthase [Methanobacteriaceae archaeon 41_258]	0	52.4586	42.0528	250.42	381.529	0.209483	0.110222	0.52616
METMT2_1083	Met2_gene_1083	1018427	1018942	-	171	K06928	K06928; nucleoside-triphosphatase THEP1 [EC:3.6.1.15]	973021542	Nucleoside-triphosphatase [Methanobacteriaceae archaeon 41_258]	1.93e-91	16.2493	10.135	228.517	361.764	0.0711078	0.0280154	0.393986
METMT2_1084	Met2_gene_1084	1018951	1019940	-	329	K04070	pflX; putative pyruvate formate lyase activating enzyme [EC:1.97.1.4]	973021543	Radical SAM domain protein [Methanobacteriaceae archaeon 41_258]	0	40.2294	32.0722	241.405	405.828	0.166647	0.079029	0.47423
METMT2_1085	Met2_gene_1085	1019981	1021285	-	434	K03592	pmbA; PmbA protein	973021544	hypothetical protein XD44_0196 [Methanobacteriaceae archaeon 41_258]	0	24.97	20.3232	225.917	372.866	0.110527	0.0545055	0.49314
METMT2_1086	Met2_gene_1086	1021295	1021957	-	220	K07024	K07024	973021545	Phosphoglycolate phosphatase [Methanobacteriaceae archaeon 41_258]	1.52e-137	9.77234	6.19761	229.839	355.33	0.0425182	0.0174418	0.410221
METMT2_1087	Met2_gene_1087	1021963	1023009	-	348	K04654	hypD; hydrogenase expression/formation protein HypD	973021546	putative hydrogenase expression/formation protein HypD [Methanobacteriaceae archaeon 41_258]	0	11.4664	8.2059	234.061	355.995	0.0489889	0.0230506	0.470528
METMT2_1088	Met2_gene_1088	1023120	1028282	-	1720			503061277	hypothetical protein [Methanothermobacter marburgensis]	0	5691.87	2543.78	240.777	374.811	23.6396	6.78683	0.287096
METMT2_1089	Met2_gene_1089	1028806	1029120	+	104			973020897	Drug resistance transporter EmrB/QacA subfamily [Methanobacteriaceae archaeon 41_258]	2.04e-38	0	0	202.496	311.863	0	0	#DIV/0!
METMT2_1090	Met2_gene_1090	1029827	1031389	+	520			918133838	hypothetical protein [Methanobrevibacter arboriphilus]	1.42e-44	546.322	94.8804	244.699	407.111	2.23263	0.233058	0.104387
METMT2_1091	Met2_gene_1091	1031478	1032026	+	182	K03744	lemA; LemA protein	490129189	LemA family protein [Methanobacterium formicicum]	1.34e-92	51.3715	42.1856	223.388	395.347	0.229965	0.106705	0.464006
METMT2_1092	Met2_gene_1092	1032032	1033840	+	602			490129190	hypothetical protein [Methanobacterium formicicum]	0	56.4624	52.0364	233.191	402.05	0.24213	0.129427	0.534538
METMT2_1093	Met2_gene_1093	1033985	1034359	-	124	K16317	trmY; tRNA (pseudouridine54-N1)-methyltransferase [EC:2.1.1.257]	973020000	tRNA (pseudouridine(54)-N(1))-methyltransferase [Methanobacteriaceae archaeon 41_258]	9.25e-66	10.6714	3.9845	209.248	372.502	0.0509987	0.0106966	0.209742
METMT2_1094	Met2_gene_1094	1034643	1036058	+	471			851145946	B12-binding domain-containing radical SAM protein [Methanobacterium formicicum]	0	29.6069	16.6197	232.282	376.971	0.127461	0.0440874	0.345889
METMT2_1095	Met2_gene_1095	1036303	1036575	-	90						10.4704	8.20982	215.245	381.494	0.0486438	0.0215202	0.442402
METMT2_1096	Met2_gene_1096	1036768	1037079	+	103			973019996	Uncharacterized protein XD44_1384 [Methanobacteriaceae archaeon 41_258]	9.24e-43	62.2986	27.5371	224.858	397.54	0.277058	0.0692688	0.250016
METMT2_1097	Met2_gene_1097	1037158	1037454	-	98			973019995	hypothetical protein XD44_1383 [Methanobacteriaceae archaeon 41_258]	7.61e-54	13.474	10.0619	214.614	406.681	0.0627825	0.0247414	0.394082
METMT2_1098	Met2_gene_1098	1037594	1037872	+	92	K01512	acyP; acylphosphatase [EC:3.6.1.7]	973019994	Acylphosphatase [Methanobacteriaceae archaeon 41_258]	4.76e-52	15.7093	14.7277	215.809	373.238	0.0727927	0.0394592	0.542076
METMT2_1099	Met2_gene_1099	1037905	1039587	-	560			2621418	conserved protein [Methanothermobacter thermautotrophicus str. Delta H]	3.11e-175	408.182	331.154	231.685	378.214	1.7618	0.875572	0.496976
METMT2_1100	Met2_gene_1100	1040045	1041022	-	325			503060746	hypothetical protein [Methanothermobacter marburgensis]	1.17e-108	3.7021	0.763899	225.452	401.517	0.0164207	0.00190253	0.115862
METMT2_1101	Met2_gene_1101	1041250	1041822	-	190	K07477	K07477; translin	503179132	haloacid dehalogenase [Methanothermus fervidus]	3.17e-83	1.66283	1.30383	238.531	414.997	0.00697114	0.00314178	0.450683
METMT2_1102	Met2_gene_1102	1042371	1043240	+	289	K04069	pflA, pflC, pflE; pyruvate formate lyase activating enzyme [EC:1.97.1.4]	973021062	Radical SAM domain protein [Methanobacteriaceae archaeon 41_258]	3.68e-166	17.7418	7.72855	215.948	339.891	0.0821578	0.0227383	0.276764
METMT2_1103	Met2_gene_1103	1043783	1044037	+	84						5.23107	1.46489	218.266	385.529	0.0239665	0.00379968	0.158541
METMT2_1104	Met2_gene_1104	1051227	1051490	-	87	K09951	cas2; CRISPR-associated protein Cas2	503179540	CRISPR-associated endonuclease Cas2 [Methanothermus fervidus]	1.39e-37	10.8273	0	200.547	466.106	0.0539889	0	0
METMT2_1105	Met2_gene_1105	1051881	1052855	-	324	K15342	cas1; CRISP-associated protein Cas1	851312533	subtype I-B CRISPR-associated endonuclease Cas1 [Methanothermobacter sp. CaT2]	0	26.5808	18.7731	232.585	482.499	0.114284	0.0389081	0.34045
METMT2_1106	Met2_gene_1106	1052860	1053351	-	163	K07464	K07464; putative RecB family exonuclease	851312534	CRISPR-associated protein Cas4 [Methanothermobacter sp. CaT2]	1.34e-80	47.2528	40.2398	210.945	464.287	0.224006	0.0866701	0.386911
METMT2_1107	Met2_gene_1107	1053359	1055761	-	800	K07012	K07012	851312535	CRISPR-associated helicase/endonuclease Cas3 [Methanothermobacter sp. CaT2]	0	44.4879	26.4265	225.168	480.548	0.197576	0.0549924	0.278335
METMT2_1108	Met2_gene_1108	1055770	1056465	-	231	K19116	cas5h; CRISPR-associated protein Cas5h	918406090	CRISPR-associated protein Cas5 [Methanothermobacter sp. CaT2]	4.53e-96	229.165	79.4324	225.714	510.404	1.01529	0.155626	0.153283
METMT2_1109	Met2_gene_1109	1056475	1057389	-	304	K19075	cst2, cas7; CRISPR-associated protein Cst2	851312536	type I-B CRISPR-associated protein Cas7/Cst2/DevR [Methanothermobacter sp. CaT2]	6.38e-163	400.49	190.652	232.896	488.521	1.71961	0.390263	0.226949
METMT2_1110	Met2_gene_1110	1057391	1059070	-	559			851312537	hypothetical protein [Methanothermobacter sp. CaT2]	0	79.5137	27.5713	223.784	510.513	0.355314	0.054007	0.151998
METMT2_1111	Met2_gene_1111	1059064	1059777	-	237	K19091	cas6; CRISPR-associated endoribonuclease Cas6 [EC:3.1.-.-]	503179543	CRISPR-associated endoribonuclease Cas6 [Methanothermus fervidus]	2.87e-117	52.8445	15.6952	222.005	494.361	0.238033	0.0317486	0.133379
METMT2_1112	Met2_gene_1112	1060121	1060885	-	254	K01992	ABC-2.P; ABC-2 type transport system permease protein	850991433	daunorubicin ABC transporter permease [Methanothermobacter thermautotrophicus]	2.33e-161	38.1121	35.6456	224.653	418.828	0.169649	0.085108	0.501672
METMT2_1113	Met2_gene_1113	1060926	1061864	-	312	K01990	ABC-2.A; ABC-2 type transport system ATP-binding protein	851312540	ABC transporter ATP-binding protein [Methanothermobacter sp. CaT2]	2.15e-175	87.0612	49.7267	252.08	439.198	0.345371	0.113221	0.327826
METMT2_1114	Met2_gene_1114	1061998	1063392	+	464	K08482	kaiC; circadian clock protein KaiC	851313486	circadian clock protein KaiC [Methanothermobacter sp. CaT2]	0	10.3818	12.0499	224.034	413.776	0.0463403	0.0291218	0.628433
METMT2_1115	Met2_gene_1115	1063396	1063659	+	87	K08481	kaiB; circadian clock protein KaiB	973019669	KaiB-related protein [Methanobacteriaceae archaeon 41_258]	5.52e-41	16.6019	11.3196	207.602	388.681	0.0799697	0.0291231	0.364177
METMT2_1116	Met2_gene_1116	1063656	1065599	+	647			973019670	putative sensory transduction histidine kinase, partial [Methanobacteriaceae archaeon 41_258]	0	19.0168	16.3331	232.699	392.442	0.0817229	0.041619	0.50927
METMT2_1117	Met2_gene_1117	1065613	1066959	+	448			851312542	MBL fold hydrolase [Methanothermobacter sp. CaT2]	0	17.4009	14.9751	231.787	359.697	0.0750727	0.0416327	0.554565
METMT2_1118	Met2_gene_1118	1066979	1067455	+	158	K07005	K07005	851312543	pyridoxamine 5'-phosphate oxidase [Methanothermobacter sp. CaT2]	6.98e-87	24.7689	28.1922	229.509	386.496	0.107921	0.0729431	0.675893
METMT2_1119	Met2_gene_1119	1067567	1068412	-	281	K17105	E2.5.1.42; geranylgeranylglycerol-phosphate geranylgeranyltransferase [EC:2.5.1.42]	973020441	Digeranylgeranylglyceryl phosphate synthase [Methanobacteriaceae archaeon 41_258]	3.55e-174	5.40597	3.53236	221.776	358.458	0.0243759	0.00985432	0.404265
METMT2_1120	Met2_gene_1120	1068632	1069114	+	160			973020440	Uncharacterized protein XD44_1079 [Methanobacteriaceae archaeon 41_258]	1.53e-91	29.1956	18.5613	227.158	359.793	0.128526	0.0515889	0.401391
METMT2_1121	Met2_gene_1121	1069111	1069692	+	193	K00943	E2.7.4.9, tmk; dTMP kinase [EC:2.7.4.9]	973020439	Thymidylate kinase-related protein [Methanobacteriaceae archaeon 41_258]	2.3e-128	12.4421	15.404	228.422	354.277	0.0544698	0.0434801	0.798243
METMT2_1122	Met2_gene_1122	1069689	1070456	+	255	K06897	K06897; 7,8-dihydropterin-6-yl-methyl-4-(beta-D-ribofuranosyl)aminobenzene 5'-phosphate synthase [EC:2.5.1.105]	973020438	Metal dependent hydrolase [Methanobacteriaceae archaeon 41_258]	4.53e-152	8.93253	5.83667	218.506	342.777	0.04088	0.0170276	0.416527
METMT2_1123	Met2_gene_1123	1070539	1071345	+	268			973020437	hypothetical protein XD44_1076 [Methanobacteriaceae archaeon 41_258]	5.94e-157	61.1588	44.4368	222.919	362.908	0.274354	0.122446	0.446308
METMT2_1124	Met2_gene_1124	1071644	1072741	+	365	K01858	E5.5.1.4, INO1; myo-inositol-1-phosphate synthase [EC:5.5.1.4]	2622207	conserved protein [Methanothermobacter thermautotrophicus str. Delta H]	0	94.239	78.9279	225.608	338.9	0.417711	0.232895	0.55755
METMT2_1125	Met2_gene_1125	1072742	1073158	-	138	K07013	K07013	973019930	4-vinyl reductase 4VR [Methanobacteriaceae archaeon 41_258]	6.61e-74	45.698	37.6234	222.361	322.036	0.205512	0.11683	0.56848
METMT2_1126	Met2_gene_1126	1073580	1073765	-	61			973019931	Ferredoxin [Methanobacteriaceae archaeon 41_258]	4.64e-31	70.6918	130.541	213.254	337.944	0.331492	0.386279	1.16528
METMT2_1127	Met2_gene_1127	1074478	1076187	+	569	K01960	E6.4.1.1B, pycB; pyruvate carboxylase subunit B [EC:6.4.1.1]	973019932	Pyruvate carboxylase subunit B [Methanobacteriaceae archaeon 41_258]	0	78.5644	49.8062	229.594	347.702	0.342189	0.143244	0.41861
METMT2_1128	Met2_gene_1128	1076190	1076861	-	223	K06920	queC; 7-cyano-7-deazaguanine synthase [EC:6.3.4.20]	973019933	7-cyano-7-deazaguanine synthase [Methanobacteriaceae archaeon 41_258]	6.33e-128	53.5952	28.9054	234.494	341.688	0.228557	0.0845959	0.370131
METMT2_1129	Met2_gene_1129	1076858	1078075	-	405	K09121	K09121; hypothetical protein	973020364	hypothetical protein XD44_1132 [Methanobacteriaceae archaeon 41_258]	0	85.7366	38.3361	228.716	348.336	0.37486	0.110055	0.293589
METMT2_1130	Met2_gene_1130	1078091	1078420	-	109			973020365	Uncharacterized protein XD44_1133 [Methanobacteriaceae archaeon 41_258]	8.5e-68	90.6606	63.3898	209.039	353.332	0.433701	0.179406	0.413662
METMT2_1131	Met2_gene_1131	1078477	1079370	+	297			973020366	Alpha-ribazole phosphatase CobZ [Methanobacteriaceae archaeon 41_258]	4.9e-140	61.1755	57.2437	237.724	414.007	0.257339	0.138268	0.537299
METMT2_1132	Met2_gene_1132	1079378	1080127	+	249	K02233	E2.7.8.26, cobS, cobV; adenosylcobinamide-GDP ribazoletransferase [EC:2.7.8.26]	973020367	Cobalamin synthase [Methanobacteriaceae archaeon 41_258]	2.1e-123	28.457	13.9457	228.809	360.075	0.12437	0.0387301	0.31141
METMT2_1133	Met2_gene_1133	1080121	1080648	+	175	K07254	atrm56; tRNA (cytidine56-2'-O)-methyltransferase [EC:2.1.1.206]	973020368	tRNA (cytidine(56)-2'-O)-methyltransferase [Methanobacteriaceae archaeon 41_258]	3.2e-98	23.8201	16.9794	232.926	384.745	0.102264	0.0441315	0.431543
METMT2_1134	Met2_gene_1134	1080645	1081274	+	209	K00761	upp, UPRT; uracil phosphoribosyltransferase [EC:2.4.2.9]	973020369	Uracil phosphoribosyltransferase [Methanobacteriaceae archaeon 41_258]	1.22e-118	20.8709	21.9385	222.516	363.794	0.0937953	0.0603047	0.64294
METMT2_1135	Met2_gene_1135	1081269	1081769	-	166	K01678	E4.2.1.2AB, fumB; fumarate hydratase subunit beta [EC:4.2.1.2]	973020370	putative fumarate hydratase [Methanobacteriaceae archaeon 41_258]	9.24e-82	99.2741	59.6482	222.278	332.059	0.44662	0.179631	0.402201
METMT2_1136	Met2_gene_1136	1081772	1082914	-	380	K18933	mfnA, adc; tyrosine decarboxylase / aspartate 1-decarboxylase [EC:4.1.1.25 4.1.1.11]	973020371	L-tyrosine decarboxylase [Methanobacteriaceae archaeon 41_258]	0	6.66879	9.47756	225.537	365.202	0.0295684	0.0259516	0.877678
METMT2_1137	Met2_gene_1137	1082945	1085224	-	759	K01007	pps, ppsA; pyruvate, water dikinase [EC:2.7.9.2]	503061315	phosphoenolpyruvate synthase [Methanothermobacter marburgensis]	0	64.4396	56.5235	238.142	378.953	0.270592	0.149157	0.551224
METMT2_1138	Met2_gene_1138	1085250	1085732	-	160	K02866	RP-L10e, RPL10; large subunit ribosomal protein L10e	973019980	50S ribosomal protein L10e [Methanobacteriaceae archaeon 41_258]	3.37e-112	102.579	54.9106	217.422	378.787	0.471797	0.144964	0.30726
METMT2_1139	Met2_gene_1139	1085930	1086154	+	74			973019979	Uncharacterized protein XD44_1398 [Methanobacteriaceae archaeon 41_258]	1.03e-27	43.1937	34.8644	229.074	413.002	0.188558	0.0844169	0.447698
METMT2_1140	Met2_gene_1140	1086151	1087680	+	509	K01875	SARS, serS; seryl-tRNA synthetase [EC:6.1.1.11]	973019978	Type-2 serine--tRNA ligase [Methanobacteriaceae archaeon 41_258]	0	30.7637	22.2175	239.998	419.507	0.128183	0.0529609	0.413165
METMT2_1141	Met2_gene_1141	1087677	1087856	+	59						411.823	128.666	218.765	361.076	1.88249	0.356341	0.189293
METMT2_1142	Met2_gene_1142	1088811	1089524	-	237	K03775	slyD; FKBP-type peptidyl-prolyl cis-trans isomerase SlyD [EC:5.2.1.8]	973020244	Peptidyl-prolyl cis-trans isomerase [Methanobacteriaceae archaeon 41_258]	9.98e-153	110.76	87.8934	229.46	371.529	0.482698	0.236572	0.490104
METMT2_1143	Met2_gene_1143	1089515	1090609	-	364			973020243	putative nucleotidyltransferase, partial [Methanobacteriaceae archaeon 41_258]	0	29.9328	12.9633	219.916	359.898	0.13611	0.0360193	0.264633
METMT2_1144	Met2_gene_1144	1090657	1091934	+	425	K01465	URA4, pyrC; dihydroorotase [EC:3.5.2.3]	503179113	dihydroorotase [Methanothermus fervidus]	0	43.6888	24.5524	232.399	388.013	0.18799	0.0632772	0.336598
METMT2_1145	Met2_gene_1145	1091991	1093232	-	413			499179217	ferredoxin [Methanothermobacter thermautotrophicus]	0	835.735	525.131	232.415	355.483	3.59588	1.47723	0.410813
METMT2_1146	Met2_gene_1146	1093258	1094676	-	472	K14126	mvhA, vhuA, vhcA; F420-non-reducing hydrogenase subunit A [EC:1.12.99.-]	503061331	F420-non-reducing hydrogenase subunit A [Methanothermobacter marburgensis]	0	980.064	643.374	233.881	379.711	4.19044	1.69438	0.404344
METMT2_1147	Met2_gene_1147	1094677	1095606	-	309	K14128	mvhG, vhuG, vhcG; F420-non-reducing hydrogenase subunit G [EC:1.12.99.-]	973020111	F420-non-reducing hydrogenase subunit G [Methanobacteriaceae archaeon 41_258]	0	788.06	560.722	246.966	386.417	3.19096	1.45108	0.454747
METMT2_1148	Met2_gene_1148	1095627	1096052	-	141	K14127	mvhD, vhuD, vhcD; F420-non-reducing hydrogenase iron-sulfur subunit D [EC:1.12.99.-]	973020112	F420-non-reducing hydrogenase iron-sulfur subunit D [Methanobacteriaceae archaeon 41_258]	5.54e-98	759.558	580.488	227.055	348.068	3.34526	1.66774	0.49854
METMT2_1149	Met2_gene_1149	1096184	1097710	-	508			973020113	Uncharacterized conserved protein UCP019375 [Methanobacteriaceae archaeon 41_258]	0	8.73558	8.56198	228.452	359.151	0.0382381	0.0238395	0.623449
METMT2_1150	Met2_gene_1150	1097926	1098960	+	344	K13942	hmd; 5,10-methenyltetrahydromethanopterin hydrogenase [EC:1.12.98.2]	2833438	5,10-methenyltetrahydromethanopterin hydrogenase	0	4.23468	7.57921	238.797	381.568	0.0177334	0.0198633	1.12011
METMT2_1151	Met2_gene_1151	1099062	1100078	+	338	K01012	bioB; biotin synthase [EC:2.8.1.6]	973020082	Radical SAM domain protein [Methanobacteriaceae archaeon 41_258]	0	48.3428	26.0785	232.408	398.967	0.208009	0.065365	0.314242
METMT2_1152	Met2_gene_1152	1100087	1100551	+	154			973020083	hypothetical protein XD44_1325 [Methanobacteriaceae archaeon 41_258]	8.21e-90	45.4886	25.7064	240.476	373.406	0.189161	0.0688432	0.36394
METMT2_1153	Met2_gene_1153	1100548	1101297	+	249			973020084	hypothetical protein XD44_1326 [Methanobacteriaceae archaeon 41_258]	5.09e-128	44.4641	43.3314	229.069	380.091	0.194108	0.114003	0.587317
METMT2_1154	Met2_gene_1154	1101294	1101998	+	234			973020085	hypothetical protein XD44_1327 [Methanobacteriaceae archaeon 41_258]	6.01e-128	130.014	51.9256	248.567	404.684	0.523053	0.128312	0.245313
METMT2_1155	Met2_gene_1155	1101986	1102627	+	213			973020086	Hmd co-occurring protein HcgE [Methanobacteriaceae archaeon 41_258]	8.61e-121	25.8236	19.7829	245.935	380.24	0.105002	0.0520272	0.49549
METMT2_1156	Met2_gene_1156	1102624	1103115	+	163			503179183	hypothetical protein [Methanothermus fervidus]	8.62e-68	17.8166	18.981	229.219	381.285	0.0777277	0.0497818	0.640464
METMT2_1157	Met2_gene_1157	1103159	1103914	+	251	K09013	sufC; Fe-S cluster assembly ATP-binding protein	973020931	ABC transporter subunit Ycf16 [Methanobacteriaceae archaeon 41_258]	2.73e-170	140.4	124.021	235.707	392.016	0.595654	0.316369	0.531128
METMT2_1158	Met2_gene_1158	1103896	1105128	+	410	K07033	K07033	973020932	hypothetical protein XD44_0692 [Methanobacteriaceae archaeon 41_258]	0	217.143	139.966	232.657	352.488	0.933321	0.397081	0.42545
METMT2_1159	Met2_gene_1159	1105133	1105399	-	88			973020933	Uncharacterized protein XD44_0693 [Methanobacteriaceae archaeon 41_258]	4.54e-50	543.847	334.373	211.642	313.457	2.56965	1.06673	0.415126
METMT2_1160	Met2_gene_1160	1105347	1105997	-	216	K19712	cobY; adenosylcobinamide-phosphate guanylyltransferase [EC:2.7.7.62]	973020934	hypothetical protein XD44_0694 [Methanobacteriaceae archaeon 41_258]	3.41e-114	54.7386	57.9543	210.516	338.011	0.260021	0.171457	0.659397
METMT2_1161	Met2_gene_1161	1105985	1107469	-	494			973020935	Uncharacterized protein XD44_0695 [Methanobacteriaceae archaeon 41_258]	0	189.662	178.347	218.268	329.7	0.868943	0.540937	0.622523
METMT2_1162	Met2_gene_1162	1107487	1108005	-	172			973020936	Universal stress protein [Methanobacteriaceae archaeon 41_258]	9.79e-93	53.6066	44.6241	239.181	379.83	0.224126	0.117484	0.524188
METMT2_1163	Met2_gene_1163	1108007	1108957	-	316	K07301	yrbG; cation:H+ antiporter	973020937	Na+/Ca+ exchanging protein related [Methanobacteriaceae archaeon 41_258]	0	19.036	20.0325	223.886	366.129	0.0850254	0.0547142	0.643504
METMT2_1164	Met2_gene_1164	1109061	1109996	-	311	K00584	mtrH; tetrahydromethanopterin S-methyltransferase subunit H [EC:2.1.1.86]	973020938	Tetrahydromethanopterin S-methyltransferase subunit H [Methanobacteriaceae archaeon 41_258]	0	1096.54	633.752	227.708	342.827	4.81555	1.84861	0.383882
METMT2_1165	Met2_gene_1165	1110018	1110263	-	81	K00583	mtrG; tetrahydromethanopterin S-methyltransferase subunit G [EC:2.1.1.86]	973020939	Tetrahydromethanopterin S-methyltransferase subunit G [Methanobacteriaceae archaeon 41_258]	5.02e-46	552.316	528.432	237.234	388.452	2.32815	1.36035	0.584307
METMT2_1166	Met2_gene_1166	1110264	1110473	-	69	K00582	mtrF; tetrahydromethanopterin S-methyltransferase subunit F [EC:2.1.1.86]	973020940	Tetrahydromethanopterin S-methyltransferase subunit F [Methanobacteriaceae archaeon 41_258]	3.36e-26	480.939	304.174	229.888	370.529	2.09205	0.820918	0.392399
METMT2_1167	Met2_gene_1167	1110488	1111207	-	239	K00577	mtrA2, mtrA; tetrahydromethanopterin S-methyltransferase subunit A [EC:2.1.1.86]	973020941	Tetrahydromethanopterin S-methyltransferase subunit A 1 [Methanobacteriaceae archaeon 41_258]	4.49e-146	835.555	514.146	247.269	375.992	3.37914	1.36744	0.40467
METMT2_1168	Met2_gene_1168	1111220	1111525	-	101	K00578	mtrB2, mtrB; tetrahydromethanopterin S-methyltransferase subunit B [EC:2.1.1.86]	973020942	Tetrahydromethanopterin S-methyltransferase subunit B [Methanobacteriaceae archaeon 41_258]	1.96e-60	587.25	429.701	218.108	297.175	2.69248	1.44595	0.537034
METMT2_1169	Met2_gene_1169	1111542	1112354	-	270	K00579	mtrC; tetrahydromethanopterin S-methyltransferase subunit C [EC:2.1.1.86]	973020943	Tetrahydromethanopterin S-methyltransferase subunit C [Methanobacteriaceae archaeon 41_258]	7.36e-150	800.917	829.338	225.008	365.089	3.55951	2.27161	0.63818
METMT2_1170	Met2_gene_1170	1112355	1113050	-	231	K00580	mtrD; tetrahydromethanopterin S-methyltransferase subunit D [EC:2.1.1.86]	973020944	Tetrahydromethanopterin S-methyltransferase subunit D [Methanobacteriaceae archaeon 41_258]	7.63e-132	715.971	705.767	217.57	315.757	3.29075	2.23516	0.679223
METMT2_1171	Met2_gene_1171	1113054	1113944	-	296	K00581	mtrE; tetrahydromethanopterin S-methyltransferase subunit E [EC:2.1.1.86]	973020945	Tetrahydromethanopterin S-methyltransferase subunit E [Methanobacteriaceae archaeon 41_258]	1.71e-176	803.092	668.695	223.453	360.832	3.59401	1.8532	0.515637
METMT2_1172	Met2_gene_1172	1114054	1115709	-	551	K00399	mcrA; methyl-coenzyme M reductase alpha subunit [EC:2.8.4.1]	499179248	methyl-coenzyme M reductase [Methanothermobacter thermautotrophicus]	0	25268.3	21939.1	250.702	386.369	100.79	56.7828	0.563377
METMT2_1173	Met2_gene_1173	1115727	1116476	-	249	K00402	mcrG; methyl-coenzyme M reductase gamma subunit [EC:2.8.4.1]	973019834	Methyl-coenzyme M reductase subunit gamma [Methanobacteriaceae archaeon 41_258]	4.24e-178	16827.8	15352.3	246.867	423.459	68.1653	36.2544	0.531861
METMT2_1174	Met2_gene_1174	1116478	1117074	-	198	K03421	mcrC; methyl-coenzyme M reductase subunit C	973019833	Methyl-coenzyme M reductase I operon protein C [Methanobacteriaceae archaeon 41_258]	3.24e-138	11072	10503.1	225.206	342.679	49.1639	30.65	0.623425
METMT2_1175	Met2_gene_1175	1117075	1117521	-	148	K03422	mcrD; methyl-coenzyme M reductase subunit D	973019832	Methyl-coenzyme M reductase operon protein D [Methanobacteriaceae archaeon 41_258]	2.54e-91	10829.6	9622.8	221.995	304.286	48.7828	31.6242	0.648266
METMT2_1176	Met2_gene_1176	1117557	1118888	-	443	K00401	mcrB; methyl-coenzyme M reductase beta subunit [EC:2.8.4.1]	503061365	methyl-coenzyme M reductase [Methanothermobacter marburgensis]	0	14357	13785.3	250.098	395.175	57.4055	34.8841	0.607679
METMT2_1177	Met2_gene_1177	1119152	1120402	+	416			973021184	putative Fe-S oxidoreductase, partial [Methanobacteriaceae archaeon 41_258]	0	126.431	75.2468	245.631	400.914	0.514719	0.187688	0.364642
METMT2_1178	Met2_gene_1178	1120399	1121691	+	430			973021185	Phosphonoacetaldehyde methylase [Methanobacteriaceae archaeon 41_258]	0	47.4559	40.157	232.486	369.751	0.204124	0.108605	0.532057
METMT2_1179	Met2_gene_1179	1121769	1122326	-	185	K06933	K06933	973021191	hypothetical protein XD44_0482 [Methanobacteriaceae archaeon 41_258]	1.59e-114	98.3538	68.9522	239.256	388.053	0.411082	0.177688	0.432244
METMT2_1180	Met2_gene_1180	1122393	1123433	-	346	K07098	K07098	973021192	putative phosphoesterase [Methanobacteriaceae archaeon 41_258]	2.17e-172	10.4342	8.61203	223.802	403.726	0.0466221	0.0213314	0.457537
METMT2_1181	Met2_gene_1181	1123442	1124353	-	303			973021193	hypothetical protein XD44_0484 [Methanobacteriaceae archaeon 41_258]	0	62.2665	25.3946	228.809	365.342	0.272134	0.0695093	0.255423
METMT2_1182	Met2_gene_1182	1124338	1124883	-	181			973021194	hypothetical protein XD44_0485 [Methanobacteriaceae archaeon 41_258]	1.17e-95	49.5597	54.7321	219.036	414.911	0.226263	0.131913	0.583006
METMT2_1183	Met2_gene_1183	1124965	1125633	+	222	K05979	E3.1.3.71, comB; 2-phosphosulfolactate phosphatase [EC:3.1.3.71]	973021195	2-phosphosulfolactate phosphatase [Methanobacteriaceae archaeon 41_258]	1.34e-118	14.8119	8.93385	222.313	359.995	0.0666263	0.0248166	0.372474
METMT2_1184	Met2_gene_1184	1125654	1126805	+	383			973021196	TraB family protein [Methanobacteriaceae archaeon 41_258]	0	55.0839	53.8271	232.368	385.414	0.237054	0.13966	0.589149
METMT2_1185	Met2_gene_1185	1126806	1127018	+	70			973021197	hypothetical protein XD44_0488 [Methanobacteriaceae archaeon 41_258]	8.38e-39	43.8379	28.0599	208.19	345.114	0.210566	0.081306	0.38613
METMT2_1186	Met2_gene_1186	1127025	1128620	+	531	K03231	EEF1A; elongation factor 1-alpha	973021198	Translation elongation factor, EF-1 alpha related protein [Methanobacteriaceae archaeon 41_258]	0	53.6101	38.1505	245.078	385.052	0.218747	0.0990787	0.452938
METMT2_1187	Met2_gene_1187	1128604	1129446	-	280			973021199	PP-loop family protein [Methanobacteriaceae archaeon 41_258]	1.74e-167	18.3101	6.20362	217.546	340.103	0.0841666	0.0182404	0.216718
METMT2_1188	Met2_gene_1188	1129504	1129803	+	99			973021200	Uncharacterized protein XD44_0491 [Methanobacteriaceae archaeon 41_258]	7.81e-50	94.6451	67.2384	227.452	394.079	0.41611	0.170622	0.41004
METMT2_1189	Met2_gene_1189	1129800	1130879	-	359			973021201	putative pyridoxal phosphate-dependent enzyme [Methanobacteriaceae archaeon 41_258]	0	41.4646	22.8279	227.505	328.318	0.182258	0.0695298	0.381492
METMT2_1190	Met2_gene_1190	1130876	1131979	-	367	K07052	K07052	973019674	Abortive infection protein, partial [Methanobacteriaceae archaeon 41_258]	1.45e-90	5.17828	5.75208	216.363	346.706	0.0239333	0.0165906	0.693205
METMT2_1191	Met2_gene_1191	1132097	1133248	+	383	K00555	TRMT1, trm1; tRNA (guanine26-N2/guanine27-N2)-dimethyltransferase [EC:2.1.1.215 2.1.1.216]	973019675	tRNA (guanine(26)-N(2))-dimethyltransferase [Methanobacteriaceae archaeon 41_258]	0	10.0904	5.18815	219.903	343.119	0.0458859	0.0151205	0.329525
METMT2_1192	Met2_gene_1192	1133234	1133920	-	228			503061381	hypothetical protein [Methanothermobacter marburgensis]	4.96e-123	7.48928	8.69978	228.169	362.277	0.0328234	0.0240142	0.731619
METMT2_1193	Met2_gene_1193	1134118	1134858	+	246			850990623	MULTISPECIES: hypothetical protein [Methanothermobacter]	1.56e-38	34.7175	11.5946	224.544	379.652	0.154614	0.03054	0.197524
METMT2_1194	Met2_gene_1194	1135610	1136347	+	245			850990623	MULTISPECIES: hypothetical protein [Methanothermobacter]	5.73e-66	343.939	154.885	230.94	372.096	1.4893	0.416251	0.279495
METMT2_1195	Met2_gene_1195	1136367	1136828	+	153			973019611	Transcriptional regulator [Methanobacteriaceae archaeon 41_258]	7e-97	154.263	135.027	263.141	393.439	0.586239	0.343196	0.58542
METMT2_1196	Met2_gene_1196	1136853	1137842	+	329			973019612	Histone deacetylase-related protein, partial [Methanobacteriaceae archaeon 41_258]	0	54.0884	57.73	237.294	347.317	0.227938	0.166217	0.729221
METMT2_1197	Met2_gene_1197	1137857	1138528	+	223			973020666	Uncharacterized protein XD44_0919, partial [Methanobacteriaceae archaeon 41_258]	1.32e-105	38.5658	48.361	238.703	374.936	0.161564	0.128985	0.79835
METMT2_1198	Met2_gene_1198	1138629	1139606	+	325	K17488	E3.5.4.39, mptA; GTP cyclohydrolase IV [EC:3.5.4.39]	973020665	GTP cyclohydrolase MptA [Methanobacteriaceae archaeon 41_258]	0	298.506	235.281	243.168	352.356	1.22757	0.667736	0.54395
METMT2_1199	Met2_gene_1199	1139590	1140030	+	146			973020664	hypothetical protein XD44_0917 [Methanobacteriaceae archaeon 41_258]	5.14e-92	197.042	180.421	232.081	334.968	0.849024	0.53862	0.634399
METMT2_1200	Met2_gene_1200	1140031	1141110	+	359	K11780	cofG; FO synthase subunit 1 [EC:2.5.1.77]	973020663	FO synthase subunit 1 [Methanobacteriaceae archaeon 41_258]	0	76.7536	63.9872	228.187	346.837	0.336363	0.184487	0.548477
METMT2_1201	Met2_gene_1201	1141105	1141650	-	181	K09147	K09147; hypothetical protein	973020662	hypothetical protein XD44_0915 [Methanobacteriaceae archaeon 41_258]	1.95e-89	27.921	23.9453	214.508	343.12	0.130163	0.069787	0.536152
METMT2_1202	Met2_gene_1202	1141656	1142462	-	268	K07055	TRM12, TYW2; tRNA wybutosine-synthesizing protein 2 [EC:2.1.1.-]	973020661	Met-10+ related protein [Methanobacteriaceae archaeon 41_258]	3.86e-153	26.2109	25.4586	231.724	378.065	0.113113	0.0673391	0.595327
METMT2_1203	Met2_gene_1203	1142487	1143578	+	363	K06863	purP; 5-formaminoimidazole-4-carboxamide-1-(beta)-D-ribofuranosyl 5'-monophosphate synthetase [EC:6.3.4.-]	973020660	5-formaminoimidazole-4-carboxamide-1-(beta)-D-ribofuranosyl 5'-monophosphate synthetase [Methanobacteriaceae archaeon 41_258]	0	117.966	69.4414	230.491	348.131	0.511804	0.199469	0.389737
METMT2_1204	Met2_gene_1204	1143778	1144404	+	208	K03433	psmB, prcB; proteasome beta subunit [EC:3.4.25.1]	973020659	Proteasome subunit beta [Methanobacteriaceae archaeon 41_258]	2.01e-142	334.621	135.239	230.237	361.17	1.45338	0.374448	0.25764
METMT2_1205	Met2_gene_1205	1144494	1146401	+	635	K07041	K07041	973020658	Cleavage and polyadenylation specificity factor [Methanobacteriaceae archaeon 41_258]	0	68.5139	66.7607	250.479	380.062	0.273532	0.175657	0.642183
METMT2_1206	Met2_gene_1206	1146413	1147438	+	341	K01933	purM; phosphoribosylformylglycinamidine cyclo-ligase [EC:6.3.3.1]	973020229	Phosphoribosylformylglycinamidine cyclo-ligase, partial [Methanobacteriaceae archaeon 41_258]	0	49.9618	60.4374	238.336	358.903	0.209627	0.168395	0.803306
METMT2_1207	Met2_gene_1207	1147451	1148473	+	340	K05884	E1.1.1.272, comC; (R)-2-hydroxyacid dehydrogenase [EC:1.1.1.272]	973020228	Sulfolactate dehydrogenase [Methanobacteriaceae archaeon 41_258]	0	65.3829	99.6855	230.617	349.386	0.283513	0.285316	1.00636
METMT2_1208	Met2_gene_1208	1148479	1148970	+	163	K06034	K06034, comD; sulfopyruvate decarboxylase subunit alpha [EC:4.1.1.79]	973020227	Sulfopyruvate decarboxylase subunit alpha [Methanobacteriaceae archaeon 41_258]	3.01e-101	67.7807	80.4796	240.015	339.323	0.282402	0.237177	0.839855
METMT2_1209	Met2_gene_1209	1148977	1149519	+	180	K13039	K13039, comE; sulfopyruvate decarboxylase subunit beta [EC:4.1.1.79]	973020226	Sulfopyruvate decarboxylase subunit beta [Methanobacteriaceae archaeon 41_258]	2.13e-108	20.7055	34.3966	229.88	340.623	0.0900709	0.100981	1.12113
METMT2_1210	Met2_gene_1210	1149520	1151268	-	582	K02319	DPA, polB1; DNA polymerase I [EC:2.7.7.7]	973020225	DNA polymerase [Methanobacteriaceae archaeon 41_258]	0	20.8102	20.2898	232.487	349.068	0.0895113	0.0581258	0.649369
METMT2_1211	Met2_gene_1211	1151409	1152248	+	279	K07022	K07022	850989222	hypothetical protein [Methanothermus fervidus]	1.57e-125	7.48631	2.22349	231.503	374.378	0.0323378	0.00593916	0.18366
METMT2_1212	Met2_gene_1212	1152266	1153285	-	339			973021054	Uncharacterized protein XD44_0586, partial [Methanobacteriaceae archaeon 41_258]	0	14.3855	10.9867	223.203	378.601	0.0644502	0.0290191	0.450257
METMT2_1213	Met2_gene_1213	1153282	1154082	-	266	K02823	pyrDII; dihydroorotate dehydrogenase electron transfer subunit	973021055	putative dihydroorotate dehydrogenase B (NAD(+)), electron transfer subunit [Methanobacteriaceae archaeon 41_258]	1.05e-160	8.80242	6.52891	230.072	348.09	0.0382594	0.0187564	0.490242
METMT2_1214	Met2_gene_1214	1154102	1154935	-	277	K17828	pyrDI; dihydroorotate dehydrogenase (NAD+) catalytic subunit [EC:1.3.1.14]	973021056	Dihydroorotate dehydrogenase [Methanobacteriaceae archaeon 41_258]	5.04e-170	10.0536	7.61426	212.036	334.738	0.0474144	0.0227469	0.479747
METMT2_1215	Met2_gene_1215	1155059	1156147	+	362	K14564	NOP56; nucleolar protein 56	973021057	Pre-mRNA processing ribonucleoprotein, binding domain protein [Methanobacteriaceae archaeon 41_258]	0	46.8964	45.6214	237.502	361.559	0.197457	0.12618	0.639025
METMT2_1216	Met2_gene_1216	1156175	1156837	+	220	K04795	flpA; fibrillarin-like pre-rRNA processing protein	973021058	Fibrillarin-like rRNA/tRNA 2'-O-methyltransferase [Methanobacteriaceae archaeon 41_258]	1.74e-141	32.1912	18.5928	235.648	370.999	0.136607	0.0501156	0.366859
METMT2_1217	Met2_gene_1217	1156838	1157236	-	132			973021059	Transcriptional regulator, XRE family [Methanobacteriaceae archaeon 41_258]	1.94e-66	11.9399	13.1069	200.12	368.651	0.0596637	0.0355537	0.595901
METMT2_1218	Met2_gene_1218	1157353	1158489	-	378	K13038	coaBC, dfp; phosphopantothenoylcysteine decarboxylase / phosphopantothenate--cysteine ligase [EC:4.1.1.36 6.3.2.5]	973021060	Pantothenate metabolism flavoprotein [Methanobacteriaceae archaeon 41_258]	0	15.9219	10.8417	225.646	358.868	0.0705617	0.0302109	0.428149
METMT2_1219	Met2_gene_1219	1158500	1158997	-	165			973021061	Transcription elongation factor NusA-like protein [Methanobacteriaceae archaeon 41_258]	1.11e-102	17.602	18.0023	241.44	392.116	0.0729041	0.0459105	0.629739
METMT2_1220	Met2_gene_1220	1159493	1159825	+	110	K04069	pflA, pflC, pflE; pyruvate formate lyase activating enzyme [EC:1.97.1.4]	973021062	Radical SAM domain protein [Methanobacteriaceae archaeon 41_258]	2.43e-42	8.01155	15.7047	217.997	333.056	0.0367507	0.0471532	1.28305
METMT2_1221	Met2_gene_1221	1159978	1160169	+	63	K04069	pflA, pflC, pflE; pyruvate formate lyase activating enzyme [EC:1.97.1.4]	973021062	Radical SAM domain protein [Methanobacteriaceae archaeon 41_258]	8.61e-29	19.8501	35.02	202.398	298.272	0.0980744	0.11741	1.19715
METMT2_1222	Met2_gene_1222	1160178	1160714	-	178			973021063	Uncharacterized protein XD44_0595 [Methanobacteriaceae archaeon 41_258]	3.69e-98	110.717	173.904	222	343.23	0.498724	0.50667	1.01593
METMT2_1223	Met2_gene_1223	1160743	1161309	-	188			973021064	hypothetical protein XD44_0596 [Methanobacteriaceae archaeon 41_258]	1.59e-65	282.984	189.738	226.537	357.817	1.24918	0.530266	0.424492
METMT2_1224	Met2_gene_1224	1161364	1162185	-	273	K04518	pheA2; prephenate dehydratase [EC:4.2.1.51]	973021065	putative prephenate dehydratase [Methanobacteriaceae archaeon 41_258]	5.6e-171	15.0687	16.3597	234.111	379.924	0.0643654	0.0430605	0.669001
METMT2_1225	Met2_gene_1225	1162197	1163192	-	331	K07468	K07468; putative ATP-dependent DNA ligase [EC:6.5.1.1]	973021066	ATP dependent DNA ligase [Methanobacteriaceae archaeon 41_258]	0	44.3876	49.1312	229.77	354.024	0.193183	0.138779	0.718383
METMT2_1226	Met2_gene_1226	1163457	1164278	-	273			973021067	CBS domain-containing protein [Methanobacteriaceae archaeon 41_258]	2.63e-176	139.791	161.325	258.127	412.427	0.541559	0.39116	0.722285
METMT2_1227	Met2_gene_1227	1164293	1165132	-	279			973021068	CBS domain containing membrane protein [Methanobacteriaceae archaeon 41_258]	7.43e-165	73.7288	62.7025	247.901	398.224	0.297413	0.157455	0.529417
METMT2_1228	Met2_gene_1228	1165163	1166104	-	313			973021069	Inosine-5'-monophosphate dehydrogenase related protein III [Methanobacteriaceae archaeon 41_258]	0	92.6505	66.6198	245.224	381.665	0.37782	0.17455	0.461994
METMT2_1229	Met2_gene_1229	1166203	1167024	-	273			973020077	Inosine-5'-monophosphate dehydrogenase related protein IV [Methanobacteriaceae archaeon 41_258]	1.68e-178	102.699	62.7122	230.698	381.989	0.445164	0.164173	0.368792
METMT2_1230	Met2_gene_1230	1167017	1167580	-	187			973020076	Inosine-5'-monophosphate dehydrogenase related protein V [Methanobacteriaceae archaeon 41_258]	4.42e-116	233.808	154.32	251.959	367.607	0.927962	0.419796	0.452385
METMT2_1231	Met2_gene_1231	1167593	1168285	-	230			973020075	7-carboxy-7-deazaguanine synthase [Methanobacteriaceae archaeon 41_258]	9.02e-137	87.1684	60.3712	217.318	343.263	0.40111	0.175875	0.438469
METMT2_1232	Met2_gene_1232	1168293	1168772	-	159	K01737	queD, ptpS, PTS; 6-pyruvoyltetrahydropterin/6-carboxytetrahydropterin synthase [EC:4.2.3.12 4.1.2.50]	973020074	6-pyruvoyltetrahydropterin synthase [Methanobacteriaceae archaeon 41_258]	8.12e-92	36.5241	34.2418	222.59	326.194	0.164087	0.104974	0.639744
METMT2_1233	Met2_gene_1233	1168779	1169345	-	188	K09139	K09139; hypothetical protein	973020073	hypothetical protein XD44_1332 [Methanobacteriaceae archaeon 41_258]	1.67e-105	25.5425	38.8699	242.251	383.184	0.105438	0.101439	0.962077
METMT2_1234	Met2_gene_1234	1169351	1169716	-	121	K06934	K06934	973020072	Uncharacterized protein XD44_1331 [Methanobacteriaceae archaeon 41_258]	1.24e-60	23.9502	15.3093	237.105	397.693	0.101011	0.0384953	0.3811
METMT2_1235	Met2_gene_1235	1169766	1170782	+	338	K09717	K09717; hypothetical protein	973020071	Uncharacterized protein XD44_1330 [Methanobacteriaceae archaeon 41_258]	0	15.9269	11.0191	230.169	396.68	0.0691964	0.0277783	0.401441
METMT2_1236	Met2_gene_1236	1170986	1171711	+	241	K07464	K07464; putative RecB family exonuclease	333826493	CRISPR-associated protein Cas4 [Methanobacterium paludis]	1.56e-50	4.98712	5.14527	221.407	379.455	0.0225246	0.0135596	0.601991
METMT2_1237	Met2_gene_1237	1171957	1172226	+	89			851312644	hypothetical protein [Methanothermobacter sp. CaT2]	1.27e-37	1084.78	619.811	252.043	419.982	4.30396	1.4758	0.342894
METMT2_1238	Met2_gene_1238	1172223	1172879	-	218	K06862	ehbQ; energy-converting hydrogenase B subunit Q	973020784	Uncharacterized protein XD44_0832 [Methanobacteriaceae archaeon 41_258]	2.12e-121	153.435	53.445	227.301	345.28	0.675029	0.154788	0.229305
METMT2_1239	Met2_gene_1239	1172884	1173141	-	85	K14125	ehbP; energy-converting hydrogenase B subunit P	973020783	Uncharacterized protein XD44_0831 [Methanobacteriaceae archaeon 41_258]	6.86e-46	18.4652	36.1964	223.794	388.532	0.0825099	0.0931619	1.1291
METMT2_1240	Met2_gene_1240	1173164	1174147	-	327	K14124	ehbO; energy-converting hydrogenase B subunit O	973020782	Energy-converting hydrogenase B, subunit O [Methanobacteriaceae archaeon 41_258]	0	26.725	71.3687	226.333	360.587	0.118078	0.197924	1.67621
METMT2_1241	Met2_gene_1241	1174159	1175271	-	370	K14123	ehbN; energy-converting hydrogenase B subunit N	973020781	Formate hydrogenlyase, subunit 5 [Methanobacteriaceae archaeon 41_258]	0	15.5804	36.5827	239.488	374.231	0.0650572	0.0977545	1.50259
METMT2_1242	Met2_gene_1242	1175288	1175734	-	148	K14122	ehbM; energy-converting hydrogenase B subunit M	973020780	Formate hydrogenlyase, subunit 7 [Methanobacteriaceae archaeon 41_258]	6.42e-100	34.1048	82.7318	246.662	355.087	0.138266	0.23299	1.68509
METMT2_1243	Met2_gene_1243	1175760	1176251	-	163	K14121	ehbL; energy-converting hydrogenase B subunit L	973020779	Energy-converting hydrogenase B, subunit L [Methanobacteriaceae archaeon 41_258]	2.29e-106	12.7815	57.7023	226.485	338.312	0.0564343	0.17056	3.02227
METMT2_1244	Met2_gene_1244	1176263	1177612	-	449	K14120	ehbK; energy-converting hydrogenase B subunit K	973020778	Energy-converting hydrogenase B, subunit K [Methanobacteriaceae archaeon 41_258]	0	26.6785	86.3308	235.555	323.012	0.113258	0.267268	2.35982
METMT2_1245	Met2_gene_1245	1177633	1177863	-	76	K14119	ehbJ; energy-converting hydrogenase B subunit J	973020777	hypothetical protein XD44_0825 [Methanobacteriaceae archaeon 41_258]	4.24e-33	13.199	64.6834	216.903	327.66	0.0608521	0.19741	3.2441
METMT2_1246	Met2_gene_1246	1177880	1178329	-	149	K14118	ehbI; energy-converting hydrogenase B subunit I	973020776	hypothetical protein XD44_0824 [Methanobacteriaceae archaeon 41_258]	6.22e-92	16.0918	90.4813	231.297	372.456	0.0695719	0.242931	3.4918
METMT2_1247	Met2_gene_1247	1178330	1178608	-	92	K14117	ehbH; energy-converting hydrogenase B subunit H	973020775	hypothetical protein XD44_0823 [Methanobacteriaceae archaeon 41_258]	2.3e-53	14.3433	56.2328	220.094	384.513	0.0651687	0.146244	2.24409
METMT2_1248	Met2_gene_1248	1178601	1178939	-	112	K14116	ehbG; energy-converting hydrogenase B subunit G	973020774	Energy-converting hydrogenase B, subunit G [Methanobacteriaceae archaeon 41_258]	2.77e-55	5.62126	41.8725	221.668	359.576	0.0253589	0.11645	4.59207
METMT2_1249	Met2_gene_1249	1178954	1180447	-	497	K14115	ehbF; energy-converting hydrogenase B subunit F	973020773	NADH dehydrogenase I, subunit N [Methanobacteriaceae archaeon 41_258]	0	12.8826	74.0093	226.457	344.274	0.0568876	0.214972	3.77888
METMT2_1250	Met2_gene_1250	1180469	1180825	-	118	K14114	ehbE; energy-converting hydrogenase B subunit E	973020772	hypothetical protein XD44_0820 [Methanobacteriaceae archaeon 41_258]	6.94e-75	14.9459	23.0197	218.897	363.906	0.0682784	0.0632573	0.926462
METMT2_1251	Met2_gene_1251	1180822	1181055	-	77	K14113	ehbD; energy-converting hydrogenase B subunit D	973020771	Uncharacterized protein XD44_0819 [Methanobacteriaceae archaeon 41_258]	5.97e-44	11.4011	55.8724	206.507	345.282	0.0552092	0.161817	2.93098
METMT2_1252	Met2_gene_1252	1181052	1181321	-	89	K14112	ehbC; energy-converting hydrogenase B subunit C	973020770	Energy-converting hydrogenase B, subunit C [Methanobacteriaceae archaeon 41_258]	2e-39	13.4098	44.2722	213.762	350.942	0.0627325	0.126152	2.01096
METMT2_1253	Met2_gene_1253	1181325	1181585	-	86	K14111	ehbB; energy-converting hydrogenase B subunit B	973020769	Energy-converting hydrogenase B, subunit B [Methanobacteriaceae archaeon 41_258]	3.02e-42	13.1421	47.2301	227.256	373.023	0.0578295	0.126614	2.18944
METMT2_1254	Met2_gene_1254	1181598	1181909	-	103	K14110	ehbA; energy-converting hydrogenase B subunit A	973020768	hypothetical protein XD44_0816 [Methanobacteriaceae archaeon 41_258]	8.54e-61	18.9339	76.625	219.109	364.665	0.086413	0.210124	2.43162
METMT2_1255	Met2_gene_1255	1182048	1182215	-	55						0	4.44699	213.176	364.92	0	0.0121862	#DIV/0!
METMT2_1256	Met2_gene_1256	1182371	1183669	-	432			851137643	MULTISPECIES: glucose-methanol-choline oxidoreductase [Methanobacterium]	0	9.38866	10.9275	230.226	344.581	0.0407801	0.0317123	0.777641
METMT2_1257	Met2_gene_1257	1183666	1184256	-	196			851137641	MULTISPECIES: hypothetical protein [Methanobacterium]	1.57e-83	10.6404	24.0182	235.001	368.118	0.0452782	0.065246	1.441
METMT2_1258	Met2_gene_1258	1184253	1187024	-	923	K01897	ACSL, fadD; long-chain acyl-CoA synthetase [EC:6.2.1.3]	851137639	MULTISPECIES: long-chain-fatty-acid--CoA ligase [Methanobacterium]	0	5.9808	8.35494	232.527	379.193	0.0257209	0.0220335	0.85664
METMT2_1259	Met2_gene_1259	1187021	1188253	-	410			851137636	MULTISPECIES: polysaccharide pyruvyl transferase [Methanobacterium]	0	21.9461	23.3277	228.908	370.621	0.0958732	0.0629424	0.656517
METMT2_1260	Met2_gene_1260	1189028	1189750	-	240	K06987	K06987	973020046	putative deacylase [Methanobacteriaceae archaeon 41_258]	9.98e-144	27.1476	24.2831	231.979	352.677	0.117026	0.0688537	0.58836
METMT2_1261	Met2_gene_1261	1189840	1191018	+	392	K01940	E6.3.4.5, argG; argininosuccinate synthase [EC:6.3.4.5]	973020045	Argininosuccinate synthase [Methanobacteriaceae archaeon 41_258]	0	64.1667	44.6735	227.622	348.503	0.2819	0.128187	0.454724
METMT2_1262	Met2_gene_1262	1190987	1192501	-	504	K17758	nnr; ADP-dependent NAD(P)H-hydrate dehydratase [EC:4.2.1.136]	503061457	NAD(P)H-hydrate epimerase [Methanothermobacter marburgensis]	0	32.7035	27.8619	219.387	350.309	0.149067	0.0795351	0.533551
METMT2_1263	Met2_gene_1263	1192589	1194535	+	648	K10716	kch, trkA, mthK, pch; voltage-gated potassium channel	427189679	potassium channel protein [Methanothermobacter sp. CaT2]	0	42.4773	36.8367	231.514	370.646	0.183476	0.0993851	0.541679
METMT2_1264	Met2_gene_1264	1194532	1195425	-	297	K00672	ftr; formylmethanofuran--tetrahydromethanopterin N-formyltransferase [EC:2.3.1.101]	973020740	Formylmethanofuran--tetrahydromethanopterin formyltransferase [Methanobacteriaceae archaeon 41_258]	0	241.931	127.023	239.576	359.735	1.00983	0.3531	0.349663
METMT2_1265	Met2_gene_1265	1195482	1196507	-	341	K07027	K07027	973020741	hypothetical protein XD44_0848 [Methanobacteriaceae archaeon 41_258]	0	5.75768	6.91753	230.672	380.308	0.0249605	0.0181893	0.728722
METMT2_1266	Met2_gene_1266	1196504	1196986	-	160	K07095	K07095	973020742	putative phosphodiesterase [Methanobacteriaceae archaeon 41_258]	2.46e-98	11.047	25.5218	240.75	398.023	0.0458857	0.0641215	1.39742
METMT2_1267	Met2_gene_1267	1197126	1197374	+	82			973020743	hypothetical protein XD44_0850 [Methanobacteriaceae archaeon 41_258]	6.71e-42	2225.5	1249.66	200.762	329.241	11.0853	3.79557	0.342396
METMT2_1268	Met2_gene_1268	1197525	1198907	+	460	K03498	trkH; trk system potassium uptake protein TrkH	503061464	potassium transporter [Methanothermobacter marburgensis]	0	37.7539	34.8428	231.182	380.962	0.163308	0.0914599	0.560045
METMT2_1269	Met2_gene_1269	1198967	1199617	+	216	K03499	trkA; trk system potassium uptake protein TrkA	973020744	Trk system potassium uptake protein TrkA-like protein [Methanobacteriaceae archaeon 41_258]	5.12e-146	86.3523	73.447	228.848	369.477	0.377335	0.198786	0.526817
METMT2_1270	Met2_gene_1270	1199614	1200231	-	205			973020745	hypothetical protein XD44_0852 [Methanobacteriaceae archaeon 41_258]	1.3e-103	12.6424	12.0889	212.958	342.541	0.0593656	0.0352918	0.594482
METMT2_1271	Met2_gene_1271	1200649	1201059	-	136	K03552	hjr; holliday junction resolvase, archaea type	973020746	putative archaeal holliday junction resolvase [Methanobacteriaceae archaeon 41_258]	1.45e-81	28.7464	17.2686	202.529	317.624	0.141937	0.054368	0.383043
METMT2_1272	Met2_gene_1272	1202220	1202585	-	121			973020747	hypothetical protein XD44_0854 [Methanobacteriaceae archaeon 41_258]	2.27e-51	11.9751	9.18558	222.812	411.125	0.0537453	0.0223425	0.415712
METMT2_1273	Met2_gene_1273	1202665	1203654	+	329			973020748	Radical SAM domain protein [Methanobacteriaceae archaeon 41_258]	0	17.9011	19.6206	231.65	366.604	0.0772766	0.05352	0.692577
METMT2_1274	Met2_gene_1274	1203701	1205050	+	449	K02434	gatB, PET112; aspartyl-tRNA(Asn)/glutamyl-tRNA(Gln) amidotransferase subunit B [EC:6.3.5.6 6.3.5.7]	973020749	Aspartyl/glutamyl-tRNA(Asn/Gln) amidotransferase subunit B [Methanobacteriaceae archaeon 41_258]	0	82.2939	57.0005	235.326	368.392	0.349703	0.154728	0.442455
METMT2_1275	Met2_gene_1275	1205066	1205305	+	79	K09715	K09715; hypothetical protein	973020700	hypothetical protein XD44_0879 [Methanobacteriaceae archaeon 41_258]	3.56e-44	51.6101	49.8062	233.296	398.712	0.221221	0.124918	0.564674
METMT2_1276	Met2_gene_1276	1205307	1206116	+	269	K00088	guaB; IMP dehydrogenase [EC:1.1.1.205]	973020701	Inosine-5'-monophosphate dehydrogenase related protein VI [Methanobacteriaceae archaeon 41_258]	0	56.6976	42.8887	246.635	418.555	0.229885	0.102468	0.445739
METMT2_1277	Met2_gene_1277	1206106	1206396	+	96	K01523	hisE; phosphoribosyl-ATP pyrophosphohydrolase [EC:3.6.1.31]	973020702	Phosphoribosyl-ATP pyrophosphatase [Methanobacteriaceae archaeon 41_258]	2.24e-55	41.2554	19.255	234.171	389.322	0.176177	0.0494577	0.280728
METMT2_1278	Met2_gene_1278	1206405	1207163	-	252	K06898	K06898	973020703	1-(5-phosphoribosyl)-5-amino-4-imidazole-carboxylate (AIR) carboxylase [Methanobacteriaceae archaeon 41_258]	1.53e-162	14.813	12.3039	228.671	361.434	0.0647788	0.0340419	0.52551
METMT2_1279	Met2_gene_1279	1207241	1209544	+	767	K04656	hypF; hydrogenase maturation protein HypF	973020704	putative hydrogenase maturation factor HypF [Methanobacteriaceae archaeon 41_258]	0	9.59419	7.45796	232.269	395.08	0.0413065	0.0188771	0.457002
METMT2_1280	Met2_gene_1280	1209546	1210016	-	156	K07721	K07721; ArsR family transcriptional regulator	973020705	hypothetical protein XD44_0884 [Methanobacteriaceae archaeon 41_258]	8.67e-96	83.345	61.0682	216.591	419.502	0.384804	0.145573	0.378304
METMT2_1281	Met2_gene_1281	1210111	1210638	+	175	K03687	GRPE; molecular chaperone GrpE	973020706	Protein GrpE [Methanobacteriaceae archaeon 41_258]	8.89e-86	50.1665	87.7269	247.711	461.035	0.20252	0.190282	0.939574
METMT2_1282	Met2_gene_1282	1210639	1212462	+	607	K04043	dnaK; molecular chaperone DnaK	973020707	Chaperone protein DnaK [Methanobacteriaceae archaeon 41_258]	0	89.5342	71.4736	256.82	416.167	0.348626	0.171742	0.492627
METMT2_1283	Met2_gene_1283	1212489	1213616	+	375	K03686	dnaJ; molecular chaperone DnaJ	973020708	Chaperone protein DnaJ [Methanobacteriaceae archaeon 41_258]	0	61.1551	69.5433	225.234	371.148	0.271518	0.187373	0.690097
METMT2_1284	Met2_gene_1284	1214173	1214640	-	155			973019867	hypothetical protein XD44_1461 [Methanobacteriaceae archaeon 41_258]	2.95e-74	256.931	229.875	247.68	474.934	1.03735	0.484014	0.466587
METMT2_1285	Met2_gene_1285	1214642	1215073	-	143			973019868	Uncharacterized protein XD44_1462 [Methanobacteriaceae archaeon 41_258]	4.52e-73	320.248	388.247	235.159	442.302	1.36183	0.877786	0.644563
METMT2_1286	Met2_gene_1286	1215159	1216061	+	300	K01265	E3.4.11.18, map; methionyl aminopeptidase [EC:3.4.11.18]	973019869	Methionine aminopeptidase [Methanobacteriaceae archaeon 41_258]	0	43.0502	38.0579	234.87	408.357	0.183293	0.0931976	0.508461
METMT2_1287	Met2_gene_1287	1216155	1216370	-	71			503448455	transposase [Archaeoglobus veneficus]	1.87e-07	2.64667	5.18815	198.592	379.339	0.0133272	0.0136768	1.02624
METMT2_1288	Met2_gene_1288	1216643	1217386	+	247	K00568	ubiG; 2-polyprenyl-6-hydroxyphenyl methylase / 3-demethylubiquinone-9 3-methyltransferase [EC:2.1.1.222 2.1.1.64]	973019870	Methyltransferase family protein [Methanobacteriaceae archaeon 41_258]	2.09e-115	54.8118	43.1788	224.596	443.964	0.244046	0.0972574	0.398521
METMT2_1289	Met2_gene_1289	1217399	1217938	+	179			973019871	Appr-1-p processing domain protein, partial [Methanobacteriaceae archaeon 41_258]	2.71e-75	88.2225	49.8062	221.384	387.765	0.398504	0.128444	0.322316
METMT2_1290	Met2_gene_1290	1217935	1218186	+	83			917200824	hypothetical protein [Actinoplanes subtropicus]	3.95e-05	221.564	171.95	228.164	414.911	0.971076	0.414426	0.42677
METMT2_1291	Met2_gene_1291	1218225	1219070	-	281	K00441	frhB; coenzyme F420 hydrogenase beta subunit [EC:1.12.98.1]	851312685	coenzyme F420 hydrogenase subunit beta [Methanothermobacter sp. CaT2]	0	1481.46	721.925	230.378	387.98	6.43057	1.86073	0.289356
METMT2_1292	Met2_gene_1292	1219084	1219896	-	270	K00443	frhG; coenzyme F420 hydrogenase gamma subunit [EC:1.12.98.1]	973019721	Coenzyme F420 hydrogenase, subunit gamma [Methanobacteriaceae archaeon 41_258]	0	1745.52	810.5	242.119	378.659	7.20933	2.14045	0.2969
METMT2_1293	Met2_gene_1293	1219893	1220369	-	158	K00442	frhD; coenzyme F420 hydrogenase delta subunit	973019720	Coenzyme F420 hydrogenase subunit delta [Methanobacteriaceae archaeon 41_258]	1.21e-110	1576.02	735.347	221.411	340.331	7.11808	2.16068	0.303548
METMT2_1294	Met2_gene_1294	1220373	1221590	-	405	K00440	frhA; coenzyme F420 hydrogenase alpha subunit [EC:1.12.98.1]	503061491	coenzyme F420 hydrogenase subunit alpha [Methanothermobacter marburgensis]	0	1981.33	957.175	237.636	396.171	8.33766	2.41606	0.289777
METMT2_1295	Met2_gene_1295	1221827	1222279	+	150			973019900	hypothetical protein XD44_1447 [Methanobacteriaceae archaeon 41_258]	5.72e-52	662.966	431.269	198.827	342.955	3.33438	1.25751	0.377134
METMT2_1296	Met2_gene_1296	1222276	1223007	+	243	K06869	K06869; uncharacterized protein	973019899	hypothetical protein XD44_1446 [Methanobacteriaceae archaeon 41_258]	8.99e-159	665.921	342.418	241.362	428.635	2.75901	0.798857	0.289544
METMT2_1297	Met2_gene_1297	1223527	1224702	-	391			973019898	Uncharacterized protein XD44_1445, partial [Methanobacteriaceae archaeon 41_258]	0	79.8864	69.5636	223.285	371.8	0.357777	0.187099	0.522949
METMT2_1298	Met2_gene_1298	1224709	1225482	-	257	K07159	K07159	973021034	Uncharacterized protein XD44_0634 [Methanobacteriaceae archaeon 41_258]	3.7e-175	153.138	102.315	218.877	374.449	0.699653	0.273242	0.390539
METMT2_1299	Met2_gene_1299	1225652	1226431	-	259	K03237	EIF2S1; translation initiation factor 2 subunit 1	973021033	Translation initiation factor 2 subunit alpha [Methanobacteriaceae archaeon 41_258]	6.75e-177	82.8205	87.6398	235.928	395.654	0.351042	0.221506	0.630995
METMT2_1300	Met2_gene_1300	1226445	1226624	-	59	K02978	RP-S27e, RPS27; small subunit ribosomal protein S27e	973021032	30S ribosomal protein S27e [Methanobacteriaceae archaeon 41_258]	4.63e-33	138.686	155.644	213.272	344.981	0.650275	0.451168	0.69381
METMT2_1301	Met2_gene_1301	1226637	1226915	-	92	K02929	RP-L44e, RPL44; large subunit ribosomal protein L44e	973021031	50S ribosomal protein L44e [Methanobacteriaceae archaeon 41_258]	1.84e-58	163.923	121.838	234.435	388.813	0.699226	0.313358	0.44815
METMT2_1302	Met2_gene_1302	1227022	1227618	-	198	K09723	K09723; hypothetical protein	973021030	hypothetical protein XD44_0630 [Methanobacteriaceae archaeon 41_258]	9.06e-114	149.384	138.281	248.258	451.841	0.60173	0.30604	0.5086
METMT2_1303	Met2_gene_1303	1227639	1228373	-	244	K04802	PCNA; proliferating cell nuclear antigen	973021029	DNA polymerase sliding clamp [Methanobacteriaceae archaeon 41_258]	2.32e-166	90.2246	101.645	227.174	375.068	0.39716	0.271006	0.682359
METMT2_1304	Met2_gene_1304	1228472	1228807	-	111			973021028	hypothetical protein XD44_0628 [Methanobacteriaceae archaeon 41_258]	7.57e-33	48.7744	54.4756	228.917	408.336	0.213066	0.133409	0.626137
METMT2_1305	Met2_gene_1305	1228887	1229201	-	104	K03057	tfs; transcription elongation factor	973021027	DNA-directed RNA polymerase subunit [Methanobacteriaceae archaeon 41_258]	8.81e-68	67.7549	73.5235	231.075	403.647	0.293216	0.182148	0.621206
METMT2_1306	Met2_gene_1306	1229440	1229892	-	150	K03574	MUTT, NUDT1, MTH1; 7,8-dihydro-8-oxoguanine triphosphatase [EC:3.6.1.-]	973021026	NUDIX hydrolase [Methanobacteriaceae archaeon 41_258]	2.41e-82	27.7638	43.7041	232.405	423.865	0.119463	0.103109	0.863101
METMT2_1307	Met2_gene_1307	1229895	1230494	-	199	K09120	K09120; hypothetical protein	973021025	hypothetical protein XD44_0625 [Methanobacteriaceae archaeon 41_258]	8.53e-128	38.7473	54.1643	220.458	380.959	0.175758	0.142179	0.808945
METMT2_1308	Met2_gene_1308	1230491	1230757	-	88	K03056	rpoL; DNA-directed RNA polymerase subunit L [EC:2.7.7.6]	973021024	DNA-directed RNA polymerase, subunit L [Methanobacteriaceae archaeon 41_258]	6.13e-46	63.5202	99.3327	231.623	383.93	0.27424	0.258726	0.943429
METMT2_1309	Met2_gene_1309	1230773	1231297	-	174	K07573	CSL4, EXOSC1; exosome complex component CSL4	973021023	hypothetical protein XD44_0623 [Methanobacteriaceae archaeon 41_258]	2.67e-107	50.8161	41.9795	223.111	397.618	0.227762	0.105578	0.463543
METMT2_1310	Met2_gene_1310	1231436	1232425	-	329	K07561	dph2; diphthamide synthase subunit DPH2	973021022	Universal diphthamide biosynthesis domain-containing protein [Methanobacteriaceae archaeon 41_258]	0	62.3653	43.3918	233.357	408.533	0.267252	0.106214	0.397429
METMT2_1311	Met2_gene_1311	1232427	1232996	-	189	K00759	E2.4.2.7, apt; adenine phosphoribosyltransferase [EC:2.4.2.7]	973021021	Hypoxanthine/guanine phosphoribosyltransferase [Methanobacteriaceae archaeon 41_258]	1.67e-116	208.948	162.526	230.911	423.393	0.904884	0.383864	0.424214
METMT2_1312	Met2_gene_1312	1233092	1234423	+	443	K03106	SRP54, ffh; signal recognition particle subunit SRP54	973021020	Signal recognition particle 54 kDa protein [Methanobacteriaceae archaeon 41_258]	0	46.4956	29.4463	235.994	416.112	0.197021	0.0707652	0.359177
METMT2_1313	Met2_gene_1313	1234433	1235626	+	397	K07583	PUS10; tRNA pseudouridine synthase 10 [EC:5.4.99.-]	973021019	tRNA pseudouridine synthase Pus10 [Methanobacteriaceae archaeon 41_258]	0	53.3059	39.1067	237.069	420.862	0.224854	0.0929204	0.413248
METMT2_1314	Met2_gene_1314	1235703	1235960	-	85			973021018	hypothetical protein XD44_0618 [Methanobacteriaceae archaeon 41_258]	4.44e-40	50.2253	30.405	199.507	381.67	0.251747	0.0796629	0.31644
METMT2_1315	Met2_gene_1315	1236347	1236634	+	95	K02889	RP-L21e, RPL21; large subunit ribosomal protein L21e	973021017	50S ribosomal protein L21e [Methanobacteriaceae archaeon 41_258]	9.51e-58	218.351	93.3867	221.56	441.54	0.985516	0.211502	0.214611
METMT2_1316	Met2_gene_1316	1236641	1236976	+	111	K03051	rpoF; DNA-directed RNA polymerase subunit F [EC:2.7.7.6]	973021016	hypothetical protein XD44_0616 [Methanobacteriaceae archaeon 41_258]	9.16e-59	185.456	158.98	231.517	428.803	0.801048	0.370753	0.462835
METMT2_1317	Met2_gene_1317	1236995	1237585	+	196	K07572	K07572; putative nucleotide binding protein	973021015	hypothetical protein XD44_0615 [Methanobacteriaceae archaeon 41_258]	1.63e-128	141.55	89.1203	221.52	380.373	0.638995	0.234297	0.366665
METMT2_1318	Met2_gene_1318	1237536	1238420	+	294	K02528	ksgA; 16S rRNA (adenine1518-N6/adenine1519-N6)-dimethyltransferase [EC:2.1.1.182]	973021014	putative ribosomal RNA small subunit methyltransferase A [Methanobacteriaceae archaeon 41_258]	4.21e-158	66.5347	49.8062	224.682	403.519	0.296129	0.12343	0.416811
METMT2_1319	Met2_gene_1319	1238496	1238924	+	142			302588907	conserved hypothetical protein [Methanothermobacter marburgensis str. Marburg]	3.83e-63	79.5113	73.142	236.08	442.564	0.336798	0.165269	0.490706
METMT2_1320	Met2_gene_1320	1238932	1239135	+	67	K07729	K07729; putative transcriptional regulator	746331321	transcriptional regulator [Methanobacterium sp. MB1]	1.12e-24	61.6519	58.5956	248.992	443.97	0.247606	0.131981	0.533029
METMT2_1321	Met2_gene_1321	1239132	1239719	+	195	K02493	hemK, prmC; release factor glutamine methyltransferase [EC:2.1.1.-]	973020170	Methyltransferase related protein [Methanobacteriaceae archaeon 41_258]	1.16e-112	26.8989	22.2349	235.418	418.992	0.11426	0.0530676	0.464446
METMT2_1322	Met2_gene_1322	1239711	1240574	-	287	K01778	dapF; diaminopimelate epimerase [EC:5.1.1.7]	973020171	Diaminopimelate epimerase [Methanobacteriaceae archaeon 41_258]	2.11e-177	10.3661	12.538	237.808	388.619	0.0435905	0.032263	0.74014
METMT2_1323	Met2_gene_1323	1240587	1241873	-	428	K01586	lysA; diaminopimelate decarboxylase [EC:4.1.1.20]	973020172	Diaminopimelate decarboxylase [Methanobacteriaceae archaeon 41_258]	0	19.6927	22.6392	225.727	376.352	0.0872415	0.0601542	0.689514
METMT2_1324	Met2_gene_1324	1242033	1242302	+	89	K03574	MUTT, NUDT1, MTH1; 7,8-dihydro-8-oxoguanine triphosphatase [EC:3.6.1.-]	973020173	Mutator MutT protein-like protein [Methanobacteriaceae archaeon 41_258]	4.75e-53	40.2294	56.7238	235.181	399.877	0.171058	0.141853	0.82927
METMT2_1325	Met2_gene_1325	1242277	1243500	-	407	K00821	argD; acetylornithine/N-succinyldiaminopimelate aminotransferase [EC:2.6.1.11 2.6.1.17]	973020174	Acetylornithine aminotransferase [Methanobacteriaceae archaeon 41_258]	0	63.5202	67.7511	234.086	384.606	0.271355	0.176157	0.649177
METMT2_1326	Met2_gene_1326	1243497	1244006	-	169			973020175	Uncharacterized protein XD44_1269 [Methanobacteriaceae archaeon 41_258]	6.22e-107	7.47296	8.78934	220.948	419.871	0.0338222	0.0209334	0.618926
METMT2_1327	Met2_gene_1327	1244006	1244944	-	312	K03660	OGG1; N-glycosylase/DNA lyase [EC:3.2.2.- 4.2.99.18]	851312732	DNA lyase [Methanothermobacter sp. CaT2]	1.54e-98	31.0498	38.1901	223.221	393.496	0.139099	0.0970533	0.697729
METMT2_1328	Met2_gene_1328	1244950	1245774	-	274	K02500	hisF; cyclase [EC:4.1.3.-]	2622450	imidazoleglycerol-phosphate synthase (cyclase) [Methanothermobacter thermautotrophicus str. Delta H]	0	80.3819	63.3898	224.745	359.016	0.357658	0.176565	0.49367
METMT2_1329	Met2_gene_1329	1246339	1247091	-	250	K03325	TC.ACR3; arsenite transporter, ACR3 family	851346454	arsenical-resistance protein [Methanobacterium sp. SMA-27]	3.84e-135	4.55523	5.95294	222.599	395.948	0.0204638	0.0150346	0.734693
METMT2_1330	Met2_gene_1330	1247490	1248182	-	230	K03394	cobI-cbiL; precorrin-2/cobalt-factor-2 C20-methyltransferase [EC:2.1.1.130 2.1.1.151]	973020467	Precorrin-2 C(20)-methyltransferase [Methanobacteriaceae archaeon 41_258]	1.51e-135	14.2989	10.7806	223.888	385.785	0.0638665	0.0279445	0.437545
METMT2_1331	Met2_gene_1331	1248280	1249965	+	561			973020466	putative ATP-dependent helicase [Methanobacteriaceae archaeon 41_258]	0	37.5244	27.4732	230.666	394.62	0.162678	0.0696193	0.427957
METMT2_1332	Met2_gene_1332	1250033	1252858	-	941			503178636	hypothetical protein [Methanothermus fervidus]	0	60.0138	255.112	248.885	416.556	0.24113	0.61243	2.53983
METMT2_1333	Met2_gene_1333	1253149	1253424	+	91	K11261	fwdE, fmdE; formylmethanofuran dehydrogenase subunit E [EC:1.2.99.5]	973020464	hypothetical protein XD44_1062 [Methanobacteriaceae archaeon 41_258]	1.28e-18	48.3306	47.3701	236.275	433.436	0.204552	0.10929	0.534287
METMT2_1334	Met2_gene_1334	1253832	1254482	+	216			973019621	Uncharacterized protein XD44_1593, partial [Methanobacteriaceae archaeon 41_258]	3.11e-42	709.553	393.63	222.755	400.673	3.18535	0.982422	0.308419
METMT2_1335	Met2_gene_1335	1254676	1255473	-	265	K04069	pflA, pflC, pflE; pyruvate formate lyase activating enzyme [EC:1.97.1.4]	973019622	Radical SAM domain protein [Methanobacteriaceae archaeon 41_258]	3.41e-155	117.966	116.09	231.254	428.59	0.510114	0.270865	0.530988
METMT2_1336	Met2_gene_1336	1255483	1255686	-	67			973019623	hypothetical protein XD44_1595 [Methanobacteriaceae archaeon 41_258]	5.47e-34	309.194	128.178	199.115	426.971	1.55284	0.300202	0.193325
METMT2_1337	Met2_gene_1337	1255813	1256838	-	341			2622630	H(2)-dependent N5,N10-methylenetetrahydromethanopterin dehydrogenase homolog (II) [Methanothermobacter thermautotrophicus str. Delta H]	0	97.6948	73.1802	219.186	353.912	0.445717	0.206775	0.463916
METMT2_1338	Met2_gene_1338	1257005	1257982	-	325	K01551	arsA, ASNA1; arsenite-transporting ATPase [EC:3.6.3.16]	499179581	MULTISPECIES: arsenic-transporting ATPase [Methanothermobacter]	0	288.958	144.759	237.949	387.02	1.21437	0.374035	0.308007
METMT2_1339	Met2_gene_1339	1258170	1258961	+	263	K01916	nadE; NAD+ synthase [EC:6.3.1.5]	973020804	NH(3)-dependent NAD(+) synthetase [Methanobacteriaceae archaeon 41_258]	1.23e-148	10.1055	8.96135	231.917	381.623	0.0435736	0.0234822	0.538908
METMT2_1340	Met2_gene_1340	1258967	1259278	+	103	K03926	cutA; periplasmic divalent cation tolerance protein	973020805	putative divalent ion tolerance protein [Methanobacteriaceae archaeon 41_258]	6.36e-57	18.9339	28.7344	227.732	418.221	0.0831411	0.0687062	0.826381
METMT2_1341	Met2_gene_1341	1259297	1262122	+	941	K01869	LARS, leuS; leucyl-tRNA synthetase [EC:6.1.1.4]	973020806	Leucine--tRNA ligase [Methanobacteriaceae archaeon 41_258]	0	40.3913	41.5052	238.263	371.543	0.169524	0.11171	0.658965
METMT2_1342	Met2_gene_1342	1262342	1263094	-	250			973020807	2-hydroxyhepta-2,4-diene-1,7-dioate isomerase [Methanobacteriaceae archaeon 41_258]	2.57e-138	22.017	16.8667	232.203	360.778	0.0948178	0.0467508	0.49306
METMT2_1343	Met2_gene_1343	1263106	1263969	-	287	K00765	hisG; ATP phosphoribosyltransferase [EC:2.4.2.17]	973020808	ATP phosphoribosyltransferase [Methanobacteriaceae archaeon 41_258]	1.69e-180	18.0856	21.1849	229.677	365.672	0.0787437	0.0579342	0.735732
METMT2_1344	Met2_gene_1344	1264051	1265346	+	431	K12960	mtaD; 5-methylthioadenosine/S-adenosylhomocysteine deaminase [EC:3.5.4.31 3.5.4.28]	973020809	5-methylthioadenosine/S-adenosylhomocysteine deaminase [Methanobacteriaceae archaeon 41_258]	0	12.9393	8.64692	238.832	365.305	0.0541774	0.0236704	0.436905
METMT2_1345	Met2_gene_1345	1265347	1266996	-	549	K18209	tfrA; fumarate reductase (CoM/CoB) subunit A [EC:1.3.4.1]	973020810	Thiol:fumarate reductase, subunit A [Methanobacteriaceae archaeon 41_258]	0	41.2304	24.4503	226.013	335.375	0.182425	0.0729045	0.399642
METMT2_1346	Met2_gene_1346	1267079	1268674	+	531	K07587	sepRS; O-phosphoseryl-tRNA synthetase [EC:6.1.1.27]	499179571	O-phosphoserine--tRNA ligase [Methanothermobacter thermautotrophicus]	0	15.6412	21.2987	232.868	375.738	0.0671679	0.0566851	0.843931
METMT2_1347	Met2_gene_1347	1268674	1269288	+	204	K05982	E3.1.21.7, nfi; deoxyribonuclease V [EC:3.1.21.7]	973020325	Endonuclease V [Methanobacteriaceae archaeon 41_258]	1.81e-128	21.9997	27.9401	224.597	374.546	0.097952	0.0745972	0.761569
METMT2_1348	Met2_gene_1348	1269285	1269683	+	132	K07732	rfk; riboflavin kinase, archaea type [EC:2.7.1.161]	973020326	Riboflavin kinase [Methanobacteriaceae archaeon 41_258]	8.17e-67	19.5814	22.469	231.931	374.078	0.0844276	0.0600649	0.711437
METMT2_1349	Met2_gene_1349	1269689	1270378	+	229	K02858	ribB, RIB3; 3,4-dihydroxy 2-butanone 4-phosphate synthase [EC:4.1.99.12]	973020327	3,4-dihydroxy-2-butanone 4-phosphate synthase [Methanobacteriaceae archaeon 41_258]	7.71e-152	35.9027	49.2649	231.409	352.071	0.155148	0.139929	0.901905
METMT2_1350	Met2_gene_1350	1270362	1271858	-	498			973020328	Cobyrinic acid a,c-diamide synthase-related protein [Methanobacteriaceae archaeon 41_258]	0	25.459	35.6828	226.664	368.508	0.112321	0.0968305	0.862091
METMT2_1351	Met2_gene_1351	1271865	1273241	-	458	K02433	gatA, QRSL1; aspartyl-tRNA(Asn)/glutamyl-tRNA(Gln) amidotransferase subunit A [EC:6.3.5.6 6.3.5.7]	973020329	Glutamyl-tRNA(Gln) amidotransferase subunit A [Methanobacteriaceae archaeon 41_258]	0	34.597	24.4148	223.506	345.623	0.154793	0.07064	0.456352
METMT2_1352	Met2_gene_1352	1273317	1274303	+	328	K19244	ala; alanine dehydrogenase [EC:1.4.1.1]	973020330	putative alanine dehydrogenase [Methanobacteriaceae archaeon 41_258]	0	32.2428	26.1142	218.528	326.862	0.147546	0.0798937	0.541485
METMT2_1353	Met2_gene_1353	1274854	1275129	-	91						8.97568	5.41372	199.534	321.26	0.0449832	0.0168515	0.374618
METMT2_1354	Met2_gene_1354	1275369	1276160	+	263	K17686	copA, ATP7; Cu+-exporting ATPase [EC:3.6.3.54]	973020355	putative ATPase [Methanobacteriaceae archaeon 41_258]	6.24e-164	20.211	17.9227	233.761	412.549	0.08646	0.0434438	0.502473
METMT2_1355	Met2_gene_1355	1276171	1276926	-	251			973020356	putative sugar phosphate isomerase/epimerase [Methanobacteriaceae archaeon 41_258]	1.81e-155	34.5328	14.3292	234.688	391.416	0.147143	0.0366086	0.248795
METMT2_1356	Met2_gene_1356	1277016	1277405	+	129			973020357	hypothetical protein XD44_1145 [Methanobacteriaceae archaeon 41_258]	6.44e-74	46.9072	66.089	234.955	402.558	0.199644	0.164173	0.82233
METMT2_1357	Met2_gene_1357	1277402	1278421	+	339	K01990	ABC-2.A; ABC-2 type transport system ATP-binding protein	973020358	ABC transporter (ATP-binding) [Methanobacteriaceae archaeon 41_258]	0	66.3225	71.7796	256.094	408.223	0.258978	0.175834	0.678955
METMT2_1358	Met2_gene_1358	1278425	1279579	+	384	K01992	ABC-2.P; ABC-2 type transport system permease protein	973020359	putative ABC transporter, permease component [Methanobacteriaceae archaeon 41_258]	0	53.291	82.1479	247.562	426.509	0.215263	0.192605	0.894745
METMT2_1359	Met2_gene_1359	1279593	1280795	+	400			973020360	Serine/threonine protein kinase related protein, partial [Methanobacteriaceae archaeon 41_258]	0	25.0279	66.4497	230.631	423.174	0.108519	0.157027	1.447
METMT2_1360	Met2_gene_1360	1280905	1281177	-	90	K03622	ssh10b; archaea-specific DNA-binding protein	973020816	DNA/RNA-binding protein Alba [Methanobacteriaceae archaeon 41_258]	2.77e-56	2031.95	700.571	210.908	354.375	9.63431	1.97692	0.205196
METMT2_1361	Met2_gene_1361	1281311	1282324	-	337			499178867	hypothetical protein [Methanothermobacter thermautotrophicus]	9.71e-78	221.569	116.043	230.159	417.521	0.962679	0.277932	0.288707
METMT2_1362	Met2_gene_1362	1282809	1283999	-	396	K02587	nifE; nitrogenase molybdenum-cofactor synthesis protein NifE	973020818	Nitrogenase [Methanobacteriaceae archaeon 41_258]	0	32.3201	26.0322	227.491	405.472	0.142072	0.0642023	0.4519
METMT2_1363	Met2_gene_1363	1284012	1285547	-	511	K01649	leuA; 2-isopropylmalate synthase [EC:2.3.3.13]	973020819	putative 2-isopropylmalate synthase [Methanobacteriaceae archaeon 41_258]	0	120.093	87.3068	234.344	391.539	0.512463	0.222984	0.435121
METMT2_1364	Met2_gene_1364	1285663	1286469	-	268			973020820	Uncharacterized protein XD44_0791 [Methanobacteriaceae archaeon 41_258]	2.24e-160	15.3487	17.5896	227.436	459.763	0.0674861	0.0382579	0.5669
METMT2_1365	Met2_gene_1365	1286473	1287123	-	216	K07053	K07053	973020821	putative phosphoesterase [Methanobacteriaceae archaeon 41_258]	1.8e-129	108.306	90.0873	227.435	390.02	0.476207	0.230982	0.485044
METMT2_1366	Met2_gene_1366	1287120	1288148	-	342			973020822	Uncharacterized protein XD44_0793 [Methanobacteriaceae archaeon 41_258]	0	82.9651	76.234	240.066	405.463	0.345593	0.188017	0.544043
METMT2_1367	Met2_gene_1367	1288307	1289608	+	433	K06001	K06001, trpB; tryptophan synthase beta chain [EC:4.2.1.20]	973020823	Tryptophan synthase beta chain 2 [Methanobacteriaceae archaeon 41_258]	0	40.8344	33.5676	238.094	393.706	0.171506	0.0852606	0.49713
METMT2_1368	Met2_gene_1368	1289938	1291131	+	397	K13812	fae-hps; bifunctional enzyme Fae/Hps [EC:4.3.-.- 4.1.2.43]	973020824	Bifunctional formaldehyde activating enzyme/3-hexulose-6phosphate synthase [Methanobacteriaceae archaeon 41_258]	0	97.8338	69.1406	233.256	391.108	0.419428	0.176781	0.421482
METMT2_1369	Met2_gene_1369	1291325	1291906	+	193			973020825	putative iron-sulfur flavoprotein [Methanobacteriaceae archaeon 41_258]	2.58e-122	45.1845	29.5243	234.269	403.501	0.192874	0.0731703	0.379369
METMT2_1370	Met2_gene_1370	1292415	1293515	+	366			2622586	O-antigen transporter homolog [Methanothermobacter thermautotrophicus str. Delta H]	4.14e-166	20.2503	24.4281	229.285	413.739	0.0883193	0.0590424	0.668511
METMT2_1371	Met2_gene_1371	1293524	1294204	+	226	K02019	modE; molybdate transport system regulatory protein	503059917	transporter protein [Methanothermobacter marburgensis]	9.27e-47	106.893	120.127	230.483	449.928	0.463777	0.266992	0.575691
METMT2_1372	Met2_gene_1372	1294219	1294452	+	77			503059916	ferredoxin [Methanothermobacter marburgensis]	1.89e-30	92.8372	130.901	218.79	353.66	0.424321	0.370132	0.872292
METMT2_1373	Met2_gene_1373	1294418	1294996	+	192	K01693	E4.2.1.19, hisB; imidazoleglycerol-phosphate dehydratase [EC:4.2.1.19]	851340131	imidazoleglycerol-phosphate dehydratase [Methanobacterium paludis]	5.32e-87	43.1147	43.2256	227.977	394.069	0.189119	0.109691	0.58001
METMT2_1374	Met2_gene_1374	1294977	1296359	-	460	K07137	K07137	973020677	Monooxygenase FAD-binding protein [Methanobacteriaceae archaeon 41_258]	0	61.04	37.5437	225.637	376.921	0.270523	0.0996065	0.3682
METMT2_1375	Met2_gene_1375	1296401	1297231	-	276	K00319	mtd; methylenetetrahydromethanopterin dehydrogenase [EC:1.5.99.9]	973020676	F420-dependent methylenetetrahydromethanopterin dehydrogenase [Methanobacteriaceae archaeon 41_258]	0	4284.29	1749.06	221.628	376.813	19.331	4.64172	0.240118
METMT2_1376	Met2_gene_1376	1297471	1298529	-	352			973020675	hypothetical protein XD44_0906 [Methanobacteriaceae archaeon 41_258]	0	9.89691	7.76018	228.803	423.751	0.0432551	0.0183131	0.423373
METMT2_1377	Met2_gene_1377	1298526	1299599	-	357			973020674	hypothetical protein XD44_0905 [Methanobacteriaceae archaeon 41_258]	0	7.98438	7.6518	228.337	415.122	0.0349675	0.0184327	0.527138
METMT2_1378	Met2_gene_1378	1299610	1300953	-	447	K02224	cobB-cbiA; cobyrinic acid a,c-diamide synthase [EC:6.3.5.9 6.3.5.11]	973020673	putative cobyrinic acid A,C-diamide synthase [Methanobacteriaceae archaeon 41_258]	0	28.7826	32.7965	238.806	424.927	0.120527	0.0771815	0.640366
METMT2_1379	Met2_gene_1379	1301596	1301763	-	55			2621721	unknown [Methanothermobacter thermautotrophicus str. Delta H]	2.14e-23	3736.35	747.094	197.573	378.768	18.9112	1.97243	0.1043
METMT2_1380	Met2_gene_1380	1301864	1302976	+	370			973020672	putative DNA-binding protein [Methanobacteriaceae archaeon 41_258]	0	38.523	28.1922	227.557	442.683	0.16929	0.0636849	0.376189
METMT2_1381	Met2_gene_1381	1302978	1303304	-	108			973020671	hypothetical protein XD44_0902 [Methanobacteriaceae archaeon 41_258]	1.6e-49	63.5202	58.2596	232.826	410.267	0.272822	0.142004	0.5205
METMT2_1382	Met2_gene_1382	1303301	1304077	-	258	K03496	parA, soj; chromosome partitioning protein	503179511	cobyric acid synthase CobQ [Methanothermus fervidus]	6.69e-149	46.3526	14.4227	233.272	411.494	0.198706	0.0350495	0.176389
METMT2_1383	Met2_gene_1383	1304219	1306045	-	608	K01868	TARS, thrS; threonyl-tRNA synthetase [EC:6.1.1.3]	973020914	Threonine--tRNA ligase [Methanobacteriaceae archaeon 41_258]	0	19.8175	15.3344	224.21	398.962	0.0883878	0.0384358	0.434854
METMT2_1384	Met2_gene_1384	1306124	1306909	-	261			2622567	conserved protein [Methanothermobacter thermautotrophicus str. Delta H]	6.18e-92	7.2733	11.406	228.934	411.789	0.0317703	0.0276987	0.87184
METMT2_1385	Met2_gene_1385	1306995	1308476	+	493	K05601	hcp; hydroxylamine reductase [EC:1.7.99.1]	973020237	Hydroxylamine reductase [Methanobacteriaceae archaeon 41_258]	0	53.1049	102.335	233.799	393.366	0.227139	0.260151	1.14534
METMT2_1386	Met2_gene_1386	1308478	1308801	+	107			973020236	Uncharacterized protein XD44_1225 [Methanobacteriaceae archaeon 41_258]	1.21e-64	121.747	153.339	235.053	399.931	0.517956	0.383412	0.740242
METMT2_1387	Met2_gene_1387	1308796	1310037	-	413			973020235	Uncharacterized protein XD44_1224 [Methanobacteriaceae archaeon 41_258]	0	34.5218	33.3846	232.646	403.112	0.148388	0.0828172	0.558113
METMT2_1388	Met2_gene_1388	1310134	1311786	+	550	K01687	ilvD; dihydroxy-acid dehydratase [EC:4.2.1.9]	973020234	Dihydroxy-acid dehydratase [Methanobacteriaceae archaeon 41_258]	0	35.3915	31.8633	228.35	340.661	0.154988	0.0935338	0.603492
METMT2_1389	Met2_gene_1389	1311797	1312219	+	140	K13280	SEC11, sipW; signal peptidase, endoplasmic reticulum-type [EC:3.4.-.-]	503178500	S26 family signal peptidase [Methanothermus fervidus]	2.32e-59	37.3913	50.3361	208.145	395.953	0.179641	0.127126	0.707669
METMT2_1390	Met2_gene_1390	1312238	1313920	+	560	K01887	RARS, argS; arginyl-tRNA synthetase [EC:6.1.1.19]	973020190	Arginine--tRNA ligase [Methanobacteriaceae archaeon 41_258]	0	17.0972	20.4197	227.709	377.997	0.0750836	0.0540207	0.719474
METMT2_1391	Met2_gene_1391	1313938	1314837	-	299	K00611	OTC, argF, argI; ornithine carbamoyltransferase [EC:2.1.3.3]	973020189	Ornithine carbamoyltransferase, catabolic [Methanobacteriaceae archaeon 41_258]	0	44.8876	35.2794	233.827	348.054	0.19197	0.101362	0.52801
METMT2_1392	Met2_gene_1392	1314840	1316168	-	442	K01945	purD; phosphoribosylamine--glycine ligase [EC:6.3.4.13]	973020188	Phosphoribosylamine--glycine ligase [Methanobacteriaceae archaeon 41_258]	0	77.1419	68.5819	230.912	357.446	0.334075	0.191867	0.574323
METMT2_1393	Met2_gene_1393	1316299	1318026	+	575	K01652	E2.2.1.6L, ilvB, ilvG, ilvI; acetolactate synthase I/II/III large subunit [EC:2.2.1.6]	503059894	acetolactate synthase [Methanothermobacter marburgensis]	0	65.7257	72.6341	237.521	366.926	0.276715	0.197953	0.715369
METMT2_1394	Met2_gene_1394	1318026	1318523	+	165	K01653	E2.2.1.6S, ilvH, ilvN; acetolactate synthase I/III small subunit [EC:2.2.1.6]	973021588	putative acetolactate synthase small subunit [Methanobacteriaceae archaeon 41_258]	8.68e-114	65.0508	67.5085	238.116	384.536	0.27319	0.175558	0.642624
METMT2_1395	Met2_gene_1395	1318566	1319549	+	327	K00053	ilvC; ketol-acid reductoisomerase [EC:1.1.1.86]	973021589	Ketol-acid reductoisomerase [Methanobacteriaceae archaeon 41_258]	0	145.051	190.949	258.452	384.422	0.561228	0.496717	0.885054
METMT2_1396	Met2_gene_1396	1319562	1320560	+	332			973021590	hypothetical protein XD44_0114 [Methanobacteriaceae archaeon 41_258]	0	129.711	108.063	244.087	407.767	0.531412	0.265012	0.498694
METMT2_1397	Met2_gene_1397	1320552	1320743	-	63			973021591	putative small nuclear ribonucleoprotein [Methanobacteriaceae archaeon 41_258]	1.05e-28	32.7526	29.1833	223.716	395.969	0.146403	0.0737011	0.503413
METMT2_1398	Met2_gene_1398	1320767	1321540	-	257	K03787	surE; 5'-nucleotidase [EC:3.1.3.5]	973021592	5'-nucleotidase SurE [Methanobacteriaceae archaeon 41_258]	1.15e-178	31.0215	17.8569	231.651	363.504	0.133915	0.0491244	0.366834
METMT2_1399	Met2_gene_1399	1321662	1322396	+	244			973021593	hypothetical protein XD44_0117 [Methanobacteriaceae archaeon 41_258]	2.49e-140	92.8172	64.5448	239.813	429.772	0.387039	0.150184	0.388033
METMT2_1400	Met2_gene_1400	1322413	1323054	-	213			973021594	hypothetical protein XD44_0118 [Methanobacteriaceae archaeon 41_258]	2.28e-75	927.573	764.549	203.922	336.117	4.54866	2.27465	0.50007
METMT2_1401	Met2_gene_1401	1323186	1323413	-	75						5.01475	4.91509	198.679	404.68	0.0252405	0.0121456	0.481196
METMT2_1402	Met2_gene_1402	1323794	1324054	+	86						21.9035	18.6058	219.723	419.721	0.0996867	0.044329	0.444683
METMT2_1403	Met2_gene_1403	1324073	1326466	-	797	K01535	E3.6.3.6; H+-transporting ATPase [EC:3.6.3.6]	333825474	plasma-membrane proton-efflux P-type ATPase [Methanobacterium paludis]	0	12.3379	15.2914	261.966	482.526	0.0470972	0.0316903	0.672869
METMT2_1404	Met2_gene_1404	1326879	1327037	-	52			973020499	Uncharacterized protein XD44_1031, partial [Methanobacteriaceae archaeon 41_258]	2.92e-24	97.078	157.406	216.132	444.746	0.449161	0.353924	0.787968
METMT2_1405	Met2_gene_1405	1327732	1328055	+	107			524527044	putative uncharacterized protein [Clostridium sp. CAG:417]	2.48e-08	26.4667	11.5292	192.364	387.061	0.137586	0.0297866	0.216494
METMT2_1406	Met2_gene_1406	1328060	1328248	+	62						113.933	45.4581	203.968	423.079	0.558583	0.107446	0.192355
METMT2_1407	Met2_gene_1407	1328697	1329092	+	131			410601319	hypothetical protein B655_0070 [Methanobacterium sp. Maddingley MBC34]	1.07e-41	177.087	93.3867	214.817	406.25	0.824361	0.229875	0.278853
METMT2_1408	Met2_gene_1408	1329260	1329694	+	144			851134528	MULTISPECIES: hypothetical protein [Methanobacterium]	2.92e-41	6.57105	4.29364	219.318	460.375	0.0299613	0.0093264	0.311282
METMT2_1409	Met2_gene_1409	1329687	1329920	+	77			503410844	hypothetical protein [Methanobacterium lacus]	6.29e-14	30.1314	9.57812	231.368	466.462	0.130231	0.0205336	0.15767
METMT2_1410	Met2_gene_1410	1330003	1330458	-	151						96.534	23.7563	221.018	464.169	0.43677	0.0511802	0.117179
METMT2_1411	Met2_gene_1411	1330686	1332464	-	592	K09124	K09124; hypothetical protein	918406049	hypothetical protein [Methanothermobacter sp. CaT2]	0	1.82098	1.67981	223.48	454.263	0.00814829	0.00369787	0.453821
METMT2_1412	Met2_gene_1412	1332484	1333404	-	306			973020280	5-methylcytosine-specific restriction enzyme McrB related protein [Methanobacteriaceae archaeon 41_258]	1.95e-161	1.86216	1.62235	229.219	456.218	0.00812391	0.00355609	0.437732
METMT2_1413	Met2_gene_1413	1333925	1334899	+	324			503060736	tRNA-ribosyltransferase [Methanothermobacter marburgensis]	1.03e-126	41.8256	32.5656	219.33	462.27	0.190697	0.0704472	0.36942
METMT2_1414	Met2_gene_1414	1334915	1336006	+	363			503060735	hypothetical protein [Methanothermobacter marburgensis]	3.52e-105	16.4036	19.8404	212.466	470.383	0.0772057	0.0421792	0.546323
METMT2_1415	Met2_gene_1415	1336003	1337673	+	556	K06915	K06915	503060734	ATPase [Methanothermobacter marburgensis]	0	17.5621	12.0715	226.909	486.951	0.0773973	0.02479	0.320296
METMT2_1416	Met2_gene_1416	1337670	1341893	+	1407			503060733	hypothetical protein [Methanothermobacter marburgensis]	0	20.9779	32.0132	220.229	517.289	0.095255	0.0618865	0.649693
METMT2_1417	Met2_gene_1417	1341879	1342154	-	91			503060732	hypothetical protein [Methanothermobacter marburgensis]	1.53e-34	6.90437	6.76715	199.826	433.224	0.034552	0.0156205	0.452086
METMT2_1418	Met2_gene_1418	1342850	1343272	-	140			952972504	hypothetical protein MB9_1146 [Methanobacterium formicicum]	1.55e-52	40.5448	26.4927	225.268	483.363	0.179985	0.0548091	0.304521
METMT2_1419	Met2_gene_1419	1344805	1346847	-	680			1032207888	Chain A, Crystal Structure Of The Artificial Alpharep-7 Octarellinv.1 Complex	1.23e-57	16.8828	14.8102	222.948	387.498	0.075725	0.0382201	0.504722
METMT2_1420	Met2_gene_1420	1347287	1348096	+	269			503060701	hypothetical protein [Methanothermobacter marburgensis]	1.63e-90	20.9381	14.7574	216.856	420.705	0.0965531	0.0350778	0.363301
METMT2_1421	Met2_gene_1421	1348418	1348819	+	133			503591180	hypothetical protein [Methanobacterium paludis]	1.06e-11	33.1822	6.50455	232.403	425.519	0.142779	0.0152862	0.107062
METMT2_1422	Met2_gene_1422	1349489	1350034	+	181			851112296	hypothetical protein [Methanobacterium formicicum]	5.51e-12	64.5672	58.837	222.068	394.411	0.290755	0.149177	0.513068
METMT2_1423	Met2_gene_1423	1350048	1350668	+	206			566005756	pseudomurein-binding protein [Methanobacterium sp. MB1]	1.22e-68	46.0291	33.6854	221.76	397.151	0.207563	0.0848175	0.408636
METMT2_1424	Met2_gene_1424	1351274	1351669	-	131						50.5274	23.5825	224.34	429.379	0.225227	0.0549223	0.243853
METMT2_1425	Met2_gene_1425	1352035	1352409	+	124			850990030	hypothetical protein [Methanothermobacter thermautotrophicus]	0.000135	43.1937	18.9264	218.262	385.768	0.197898	0.0490615	0.247913
METMT2_1426	Met2_gene_1426	1352492	1352875	-	127	K01535	E3.6.3.6; H+-transporting ATPase [EC:3.6.3.6]	851339777	plasma-membrane proton-efflux P-type ATPase [Methanobacterium paludis]	3.41e-49	2.97751	3.89111	109.882	164.911	0.0270974	0.0235953	0.870757
METMT2_1427	Met2_gene_1427	1352951	1353142	-	63			333825581	hypothetical protein MSWAN_1226 [Methanobacterium paludis]	0.003	0.992503	0	214.554	429.576	0.00462589	0	0
METMT2_1428	Met2_gene_1428	1353794	1354216	+	140			850990030	hypothetical protein [Methanothermobacter thermautotrophicus]	4.94e-22	169.838	48.5699	242.093	451.747	0.70154	0.107516	0.153257
METMT2_1429	Met2_gene_1429	1354341	1355003	-	220	K07090	K07090	973019876	Uncharacterized protein XD44_1460 [Methanobacteriaceae archaeon 41_258]	1.83e-130	12.6466	13.5221	228.469	426.149	0.0553534	0.0317308	0.57324
METMT2_1430	Met2_gene_1430	1355509	1358790	-	1093			769966048	hypothetical protein [Defluviitoga tunisiensis]	0	11.8447	12.5198	229.505	486.78	0.0516098	0.0257197	0.498349
METMT2_1431	Met2_gene_1431	1358768	1362379	-	1203			769966049	hypothetical protein [Defluviitoga tunisiensis]	0	23.3716	19.8563	236.733	471.202	0.0987259	0.0421397	0.426836
METMT2_1432	Met2_gene_1432	1362693	1363763	+	356			973020916	Uncharacterized protein XD44_0710 [Methanobacteriaceae archaeon 41_258]	1.71e-161	18.6824	11.5098	239.046	438.389	0.0781539	0.0262549	0.335938
METMT2_1433	Met2_gene_1433	1364125	1364649	+	174			910011836	hypothetical protein [Haloterrigena jeotgali]	9.95e-12	10.1632	12.8073	206.927	405.087	0.0491151	0.0316162	0.643717
METMT2_1434	Met2_gene_1434	1364595	1364891	+	98			910011836	hypothetical protein [Haloterrigena jeotgali]	1.01e-10	10.2659	8.80413	205.207	384.856	0.050027	0.0228764	0.457281
METMT2_1435	Met2_gene_1435	1365145	1365462	-	105			1041576582	Chain A, Crystal Structure Of Bacterial Adhesin, Fne From Streptococcus Equi Spp. Equi.	8.92e-27	58.7262	46.987	207.744	338.966	0.282685	0.138619	0.490364
METMT2_1436	Met2_gene_1436	1365936	1367729	-	597	K01533	copB; Cu2+-exporting ATPase [EC:3.6.3.4]	851344774	copper-translocating P-type ATPase [Methanobacterium sp. SMA-27]	0	43.1257	44.1426	226.79	407.761	0.190157	0.108256	0.569299
METMT2_1437	Met2_gene_1437	1368322	1368927	-	201			851139109	MULTISPECIES: hypothetical protein [Methanobacterium]	1.07e-66	28.3011	10.479	221.254	408.334	0.127912	0.0256629	0.200629
METMT2_1438	Met2_gene_1438	1369794	1370309	+	171			973117844	Uncharacterized protein XD90_1553 [Methanobacterium sp. 42_16]	7.15e-35	108.206	96.2824	237.987	419.61	0.454672	0.229457	0.504664
METMT2_1439	Met2_gene_1439	1370419	1371237	+	272			973115881	Uncharacterized protein XD90_2161 [Methanobacterium sp. 42_16]	3.28e-35	484.894	269.556	246.676	422.442	1.96571	0.63809	0.324611
METMT2_1440	Met2_gene_1440	1372065	1373012	+	315			973020220	hypothetical protein XD44_1241, partial [Methanobacteriaceae archaeon 41_258]	4.15e-88	431.776	556.38	335.043	586.963	1.28872	0.947896	0.735532
METMT2_1441	Met2_gene_1441	1373142	1373429	-	95			973020217	hypothetical protein XD44_1238 [Methanobacteriaceae archaeon 41_258]	7.38e-57	52.9335	73.9311	226.909	395.613	0.23328	0.186877	0.801085
METMT2_1442	Met2_gene_1442	1374129	1374554	-	141			973020216	Uncharacterized protein ORF11' [Methanobacteriaceae archaeon 41_258]	1.96e-83	2.23663	0	195.101	409.72	0.011464	0	0
METMT2_1443	Met2_gene_1443	1374982	1375875	+	297	K07282	pgsA, capA; poly-gamma-glutamate synthesis protein (capsule biosynthesis protein)	973020215	Capsule synthesis protein, CapA [Methanobacteriaceae archaeon 41_258]	0	11.7235	17.1313	226.188	391.895	0.0518309	0.0437141	0.843398
METMT2_1444	Met2_gene_1444	1375911	1376648	+	245			973020898	Uncharacterized protein XD44_0722 [Methanobacteriaceae archaeon 41_258]	8.7e-115	10.0703	9.1109	232.155	418.132	0.0433773	0.0217895	0.502326
METMT2_1445	Met2_gene_1445	1376762	1377448	+	228			499179839	hypothetical protein [Methanothermobacter thermautotrophicus]	2.52e-120	47.9869	20.662	227.349	362.192	0.211071	0.0570471	0.270274
METMT2_1446	Met2_gene_1446	1377544	1379769	-	741			494423840	hypothetical protein [Candidatus Jettenia caeni]	1.64e-84	358.093	208.253	232.061	398.742	1.5431	0.522276	0.338459
METMT2_1447	Met2_gene_1447	1380549	1381223	-	224	K07100	K07100	973019740	Phosphoribosyltransferase [Methanobacteriaceae archaeon 41_258]	2.08e-123	43.7583	70.8355	221.801	367.828	0.197286	0.192578	0.976134
METMT2_1448	Met2_gene_1448	1381245	1382300	-	351	K03110	ftsY; fused signal recognition particle receptor	973019739	Signal recognition particle receptor FtsY, partial [Methanobacteriaceae archaeon 41_258]	3.15e-176	111.16	93.3867	233.155	388.209	0.476766	0.240558	0.504561
METMT2_1449	Met2_gene_1449	1382305	1382742	-	145	K04797	pfdA, PFDN5; prefoldin alpha subunit	973020561	Prefoldin subunit alpha [Methanobacteriaceae archaeon 41_258]	1.36e-82	106.157	138.161	230.941	389.943	0.459672	0.354311	0.77079
METMT2_1450	Met2_gene_1450	1382748	1382978	-	76	K02944	RP-LX, rplX; large subunit ribosomal protein LX	973020560	50S ribosomal protein LX [Methanobacteriaceae archaeon 41_258]	8.47e-40	51.9711	53.3638	217.202	352.489	0.239276	0.151391	0.632707
METMT2_1451	Met2_gene_1451	1382993	1383655	-	220	K03264	EIF6; translation initiation factor 6	973020559	Translation initiation factor 6 [Methanobacteriaceae archaeon 41_258]	2.14e-136	89.963	69.3005	224.117	336.792	0.401412	0.205766	0.512607
METMT2_1452	Met2_gene_1452	1383665	1383910	-	81	K02910	RP-L31e, RPL31; large subunit ribosomal protein L31e	973020558	50S ribosomal protein L31e [Methanobacteriaceae archaeon 41_258]	3.32e-45	88.3085	80.4796	214.754	359.189	0.411208	0.224059	0.54488
METMT2_1453	Met2_gene_1453	1383936	1384091	-	51	K02924	RP-L39e, RPL39; large subunit ribosomal protein L39e	499179681	MULTISPECIES: 50S ribosomal protein L39e [Methanothermobacter]	5.29e-21	206.441	136.488	228.395	410.811	0.903873	0.332241	0.367574
METMT2_1454	Met2_gene_1454	1384096	1384698	-	200	K07585	K07585; hypothetical protein	973020556	hypothetical protein XD44_0997 [Methanobacteriaceae archaeon 41_258]	2.46e-108	73.3168	71.2403	222.717	378.821	0.329193	0.188058	0.571269
METMT2_1455	Met2_gene_1455	1384709	1385044	-	111	K06875	PDCD5, TFAR19; programmed cell death protein 5	503060061	hypothetical protein [Methanothermobacter marburgensis]	4.13e-55	178.083	117.845	242.433	345.193	0.734569	0.341389	0.464747
METMT2_1456	Met2_gene_1456	1385070	1385495	-	141	K02966	RP-S19e, RPS19; small subunit ribosomal protein S19e	973020554	30S ribosomal protein S19e [Methanobacteriaceae archaeon 41_258]	1.32e-86	189.219	158.714	224.599	342.332	0.842471	0.463624	0.550315
METMT2_1457	Met2_gene_1457	1385507	1385770	-	87	K07574	yhbY; RNA-binding protein	973020553	putative RNA-binding protein [Methanobacteriaceae archaeon 41_258]	1.6e-47	90.2275	179.699	200.895	355.15	0.449127	0.50598	1.12659
METMT2_1458	Met2_gene_1458	1385685	1386077	-	130	K03540	RPR2, RPP21; ribonuclease P protein subunit RPR2 [EC:3.1.26.5]	427190007	ribonuclease [Methanothermobacter sp. CaT2]	9.61e-53	138.193	79.8421	203.175	350.005	0.680166	0.228117	0.335384
METMT2_1459	Met2_gene_1459	1386402	1386962	-	186	K18532	AK6, FAP7; adenylate kinase [EC:2.7.4.3]	973020552	Adenylate kinase [Methanobacteriaceae archaeon 41_258]	1.3e-97	22.7586	14.6489	210.105	333.554	0.10832	0.0439176	0.405443
METMT2_1460	Met2_gene_1460	1386967	1387746	-	259	K03146	thi1; thiamine biosynthetic enzyme	973020551	Ribose 1,5-bisphosphate isomerase [Methanobacteriaceae archaeon 41_258]	1.18e-163	31.2715	30.1711	235.471	389.595	0.132804	0.0774421	0.58313
METMT2_1461	Met2_gene_1461	1387758	1388846	-	362	K06944	K06944	973020550	GTP-binding protein, GTP1/OBG family [Methanobacteriaceae archaeon 41_258]	0	30.2727	43.9063	235.37	412.413	0.128618	0.106462	0.82774
METMT2_1462	Met2_gene_1462	1388958	1389335	+	125			973020549	Uncharacterized protein XD44_0990 [Methanobacteriaceae archaeon 41_258]	1.79e-77	254.081	136.374	235.509	414.95	1.07886	0.328652	0.30463
METMT2_1463	Met2_gene_1463	1389332	1391842	-	836	K07151	STT3; dolichyl-diphosphooligosaccharide--protein glycosyltransferase [EC:2.4.99.18]	427190012	oligosaccharyl transferase STT3 subunit [Methanothermobacter sp. CaT2]	0	59.1185	70.2167	227.69	396.307	0.259644	0.177178	0.682385
METMT2_1464	Met2_gene_1464	1391904	1394042	-	712	K03168	topA; DNA topoisomerase I [EC:5.99.1.2]	973021708	DNA topoisomerase 1 [Methanobacteriaceae archaeon 41_258]	0	35.9918	43.4844	230.545	419.194	0.156116	0.103733	0.664463
METMT2_1465	Met2_gene_1465	1394048	1394200	-	50			499179693	hypothetical protein [Methanothermobacter thermautotrophicus]	2.01e-18	83.4481	90.3348	220.851	392.472	0.377849	0.230169	0.609156
METMT2_1466	Met2_gene_1466	1394214	1395677	-	487	K01079	serB, PSPH; phosphoserine phosphatase [EC:3.1.3.3]	973021709	Phosphoserine phosphatase [Methanobacteriaceae archaeon 41_258]	0	130.164	114.82	236.014	451.322	0.551512	0.254408	0.461291
METMT2_1467	Met2_gene_1467	1395689	1396234	-	181	K03120	TBP, tbp; transcription initiation factor TFIID TATA-box-binding protein	973021710	TATA-box-binding protein [Methanobacteriaceae archaeon 41_258]	1.58e-120	100.515	60.8895	201.748	377.555	0.498223	0.161273	0.323696
METMT2_1468	Met2_gene_1468	1396486	1397007	+	173	K05873	E4.6.1.1B, cyaB; adenylate cyclase, class 2 [EC:4.6.1.1]	973021711	putative adenylate cyclase [Methanobacteriaceae archaeon 41_258]	1.09e-90	46.7275	51.5237	243.092	493.243	0.192221	0.104459	0.543431
METMT2_1469	Met2_gene_1469	1397043	1398218	+	391	K10977	aksA; methanogen homocitrate synthase [EC:2.3.3.14 2.3.3.-]	973021712	Putative homocitrate synthase AksA [Methanobacteriaceae archaeon 41_258]	0	122.503	133.41	226.727	402.183	0.540312	0.331713	0.613929
METMT2_1470	Met2_gene_1470	1398228	1399484	+	418	K01703	leuC; 3-isopropylmalate/(R)-2-methylmalate dehydratase large subunit [EC:4.2.1.33 4.2.1.35]	973021713	3-isopropylmalate dehydratase large subunit [Methanobacteriaceae archaeon 41_258]	0	208.146	140.563	240.928	395.939	0.863934	0.355012	0.410924
METMT2_1471	Met2_gene_1471	1399498	1400037	+	179			973021714	hypothetical protein XD44_0008 [Methanobacteriaceae archaeon 41_258]	8.19e-109	96.6918	120.365	241.547	450.709	0.400303	0.267057	0.667139
METMT2_1472	Met2_gene_1472	1400054	1401040	+	328	K04799	FEN1, RAD2; flap endonuclease-1 [EC:3.-.-.-]	973021715	Flap endonuclease 1 [Methanobacteriaceae archaeon 41_258]	0	71.4361	88.9397	229.745	388.591	0.310936	0.228878	0.736092
METMT2_1473	Met2_gene_1473	1401009	1402928	-	639			973021716	DNA helicase [Methanobacteriaceae archaeon 41_258]	0	14.7883	14.008	227.638	404.976	0.0649642	0.0345897	0.532443
METMT2_1474	Met2_gene_1474	1403014	1403622	-	202			973021717	Uncharacterized protein XD44_0011 [Methanobacteriaceae archaeon 41_258]	2.12e-109	21.5906	26.9886	229.018	418.359	0.0942747	0.0645106	0.684284
METMT2_1475	Met2_gene_1475	1403619	1404872	-	417	K01251	E3.3.1.1, ahcY; adenosylhomocysteinase [EC:3.3.1.1]	973021718	Adenosylhomocysteinase [Methanobacteriaceae archaeon 41_258]	0	24.162	19.9582	232.144	368.404	0.104082	0.0541748	0.520501
METMT2_1476	Met2_gene_1476	1404919	1407111	-	730	K13525	VCP, CDC48; transitional endoplasmic reticulum ATPase	973021719	Cell division control protein Cdc48 [Methanobacteriaceae archaeon 41_258]	0	194.732	161.649	261.562	424.097	0.744496	0.38116	0.511971
METMT2_1477	Met2_gene_1477	1407291	1408595	-	434	K04517	tyrA2; prephenate dehydrogenase [EC:1.3.1.12]	973021720	putative prephenate dehydrogenase [Methanobacteriaceae archaeon 41_258]	0	2.33637	0.858728	250.242	403.822	0.00933648	0.0021265	0.227763
METMT2_1478	Met2_gene_1478	1408597	1408968	-	123			973021721	hypothetical protein XD44_0015 [Methanobacteriaceae archaeon 41_258]	1.53e-64	5.1226	2.00832	253.988	429.273	0.0201686	0.00467841	0.231965
METMT2_1479	Met2_gene_1479	1409065	1410120	+	351	K06965	PELO, DOM34, pelA; protein pelota	973021722	Protein pelota-like protein [Methanobacteriaceae archaeon 41_258]	0	24.5419	8.84344	243.574	383.097	0.100757	0.0230841	0.229106
METMT2_1480	Met2_gene_1480	1410139	1411323	+	394	K04069	pflA, pflC, pflE; pyruvate formate lyase activating enzyme [EC:1.97.1.4]	973021723	Radical SAM domain protein [Methanobacteriaceae archaeon 41_258]	0	36.9864	28.0554	240.703	377.928	0.15366	0.0742347	0.48311
METMT2_1481	Met2_gene_1481	1411339	1412199	+	286			973021724	Putative cell wall biosynthesis protein [Methanobacteriaceae archaeon 41_258]	5.61e-147	15.9354	12.5817	211.422	349.154	0.0753723	0.0360349	0.478092
METMT2_1482	Met2_gene_1482	1412589	1414049	+	486			499178429	hypothetical protein [Methanothermobacter thermautotrophicus]	7.86e-136	278.341	96.6466	250.561	449.024	1.11087	0.215237	0.193755
METMT2_1483	Met2_gene_1483	1414622	1415671	+	349	K02563	murG; UDP-N-acetylglucosamine--N-acetylmuramyl-(pentapeptide) pyrophosphoryl-undecaprenol N-acetylglucosamine transferase [EC:2.4.1.227]	973021725	MurG-related protein [Methanobacteriaceae archaeon 41_258]	0	12.3411	8.18245	233.359	381.426	0.0528844	0.0214523	0.405645
METMT2_1484	Met2_gene_1484	1415668	1416957	-	429	K00382	DLD, lpd, pdhD; dihydrolipoamide dehydrogenase [EC:1.8.1.4]	973021726	FAD-dependent pyridine nucleotide-disulfide oxidoreductase [Methanobacteriaceae archaeon 41_258]	0	54.3615	52.7019	239.266	394.328	0.227201	0.13365	0.588245
METMT2_1485	Met2_gene_1485	1417054	1417299	+	81	K04653	hypC; hydrogenase expression/formation protein HypC	973021727	Hydrogenase expression/formation protein HypC [Methanobacteriaceae archaeon 41_258]	3.29e-45	12.3942	7.59241	243.777	415.634	0.0508423	0.0182671	0.359289
METMT2_1486	Met2_gene_1486	1417296	1417799	-	167	K07103	K07103	973021728	putative regulatory protein [Methanobacteriaceae archaeon 41_258]	2.09e-106	6.80573	6.67048	221.822	381.729	0.030681	0.0174744	0.56955
METMT2_1487	Met2_gene_1487	1417886	1419256	+	456	K01657	trpE; anthranilate synthase component I [EC:4.1.3.27]	973021729	Anthranilate synthase component 1 [Methanobacteriaceae archaeon 41_258]	0	16.8183	16.6202	242.807	407.306	0.0692659	0.0408053	0.589111
METMT2_1488	Met2_gene_1488	1419253	1419849	+	198	K01658	trpG; anthranilate synthase component II [EC:4.1.3.27]	973021730	Anthranilate synthase, component II [Methanobacteriaceae archaeon 41_258]	4.62e-114	11.8103	4.37995	248.816	433.753	0.0474659	0.0100978	0.212738
METMT2_1489	Met2_gene_1489	1419846	1420658	+	270	K01609	trpC; indole-3-glycerol phosphate synthase [EC:4.1.1.48]	973021731	Indole-3-glycerol phosphate synthase [Methanobacteriaceae archaeon 41_258]	1.25e-134	11.0164	4.59467	232.63	422.608	0.0473559	0.0108722	0.229585
METMT2_1490	Met2_gene_1490	1420639	1421307	+	222	K01817	trpF; phosphoribosylanthranilate isomerase [EC:5.3.1.24]	973021732	N-(5'-phosphoribosyl)anthranilate isomerase [Methanobacteriaceae archaeon 41_258]	4.11e-110	4.5575	2.79183	227.743	404.349	0.0200116	0.0069045	0.345025
METMT2_1491	Met2_gene_1491	1421304	1422482	+	392	K01696	trpB; tryptophan synthase beta chain [EC:4.2.1.20]	973021733	Tryptophan synthase beta chain [Methanobacteriaceae archaeon 41_258]	0	8.40471	6.97034	243.79	411.088	0.0344751	0.0169558	0.491828
METMT2_1492	Met2_gene_1492	1422479	1423291	+	270	K01695	trpA; tryptophan synthase alpha chain [EC:4.2.1.20]	973021734	Tryptophan synthase alpha chain [Methanobacteriaceae archaeon 41_258]	5.46e-171	4.92223	4.1352	228.953	407.994	0.0214988	0.0101355	0.471442
METMT2_1493	Met2_gene_1493	1423288	1424373	+	361	K00766	trpD; anthranilate phosphoribosyltransferase [EC:2.4.2.18]	973021735	Anthranilate phosphoribosyltransferase [Methanobacteriaceae archaeon 41_258]	0	12.9848	11.6948	231.256	368.189	0.056149	0.0317631	0.565693
METMT2_1494	Met2_gene_1494	1424481	1425044	-	187	K00939	E2.7.4.3, adk; adenylate kinase [EC:2.7.4.3]	973021736	Adenylate kinase [Methanobacteriaceae archaeon 41_258]	3.69e-108	317.263	426.532	240.951	420.789	1.31671	1.01365	0.769833
METMT2_1495	Met2_gene_1495	1425048	1425341	-	97			973021737	hypothetical protein XD44_0031 [Methanobacteriaceae archaeon 41_258]	1.65e-56	1290.5	1608.54	231.938	400.628	5.56398	4.01504	0.721613
METMT2_1496	Met2_gene_1496	1425418	1426335	-	305	K07557	tgtA2; archaeosine synthase [EC:2.6.1.97]	973021738	putative tRNA-ribosyltransferase [Methanobacteriaceae archaeon 41_258]	0	44.4226	51.2711	217.381	412.985	0.204353	0.124148	0.607515
METMT2_1497	Met2_gene_1497	1426332	1427783	-	483			973021739	Archaeal glutamate synthase [Methanobacteriaceae archaeon 41_258]	0	75.463	60.7142	228.534	385.169	0.330205	0.15763	0.47737
METMT2_1498	Met2_gene_1498	1427806	1428288	-	160	K06950	K06950; uncharacterized protein	503060105	HD domain-containing protein [Methanothermobacter marburgensis]	6.16e-73	170.045	124.516	232.847	413.654	0.730285	0.301014	0.412187
METMT2_1499	Met2_gene_1499	1428319	1428846	-	175	K03136	TFIIE1, GTF2E1, TFA1, tfe; transcription initiation factor TFIIE subunit alpha	973019640	Transcription factor E [Methanobacteriaceae archaeon 41_258]	1.03e-111	479.65	316.241	233.732	404.892	2.05213	0.781052	0.380604
METMT2_1500	Met2_gene_1500	1429046	1429882	-	278			973019641	hypothetical protein XD44_1585 [Methanobacteriaceae archaeon 41_258]	4.01e-166	9.56218	13.8351	205.713	389.023	0.0464832	0.0355636	0.765085
METMT2_1501	Met2_gene_1501	1429889	1430569	-	226	K06939	K06939	973020579	hypothetical protein XD44_0969 [Methanobacteriaceae archaeon 41_258]	3.85e-146	29.1018	31.266	224.642	372.731	0.129547	0.0838837	0.647514
METMT2_1502	Met2_gene_1502	1430623	1431324	-	233			973020580	hypothetical protein XD44_0970 [Methanobacteriaceae archaeon 41_258]	2.53e-166	52.1191	28.7344	213.631	373.857	0.243968	0.0768592	0.315038
METMT2_1503	Met2_gene_1503	1431353	1432129	-	258			973020581	SN-glycerol-3-phosphate transport ATP-binding protein [Methanobacteriaceae archaeon 41_258]	1.29e-178	74.8018	44.7102	221.169	370.819	0.338211	0.120572	0.356498
METMT2_1504	Met2_gene_1504	1432129	1432902	-	257	K08097	E4.4.1.19, comA; phosphosulfolactate synthase [EC:4.4.1.19]	973020582	Phosphosulfolactate synthase [Methanobacteriaceae archaeon 41_258]	3.42e-159	51.9487	65.1535	221.224	406.245	0.234824	0.16038	0.682978
METMT2_1505	Met2_gene_1505	1433001	1433564	+	187	K09126	K09126; hypothetical protein	973020583	Uncharacterized protein XD44_0973 [Methanobacteriaceae archaeon 41_258]	9.29e-120	136.163	61.5955	220.26	378.347	0.618191	0.162802	0.263351
METMT2_1506	Met2_gene_1506	1433962	1435086	+	374	K03531	ftsZ; cell division protein FtsZ	973020584	Cell division protein FtsZ [Methanobacteriaceae archaeon 41_258]	0	255.605	133.813	227.725	366.909	1.12243	0.364702	0.324923
METMT2_1507	Met2_gene_1507	1435210	1435389	+	59	K07342	SEC61G, SSS1, secE; protein transport protein SEC61 subunit gamma and related proteins	973020585	Preprotein translocase subunit SecE [Methanobacteriaceae archaeon 41_258]	2.01e-19	81.5176	51.8815	214.55	376.683	0.379947	0.137732	0.362504
METMT2_1508	Met2_gene_1508	1435410	1435874	+	154	K02601	nusG; transcriptional antiterminator NusG	973020586	Transcription termination factor NusG [Methanobacteriaceae archaeon 41_258]	8.76e-99	77.8634	90.7759	235.111	437.596	0.331178	0.207442	0.626377
METMT2_1509	Met2_gene_1509	1435875	1436360	+	161	K02867	RP-L11, MRPL11, rplK; large subunit ribosomal protein L11	973020587	50S ribosomal protein L11 [Methanobacteriaceae archaeon 41_258]	1.79e-97	121.551	108.375	232.522	407.789	0.522751	0.265762	0.50839
METMT2_1510	Met2_gene_1510	1436438	1437076	+	212	K02863	RP-L1, MRPL1, rplA; large subunit ribosomal protein L1	973020588	50S ribosomal protein L1 [Methanobacteriaceae archaeon 41_258]	1.94e-141	236.188	178.882	243.132	425.508	0.97144	0.420395	0.432755
METMT2_1511	Met2_gene_1511	1437078	1438088	+	336	K02864	RP-L10, MRPL10, rplJ; large subunit ribosomal protein L10	973020589	Acidic ribosomal protein P0-like protein, partial [Methanobacteriaceae archaeon 41_258]	0	112.904	67.2458	236.619	408.007	0.477155	0.164815	0.345412
METMT2_1512	Met2_gene_1512	1438123	1438431	+	102	K02869	RP-L12, rpl12; large subunit ribosomal protein L12	851313071	50S ribosomal protein P1 [Methanothermobacter sp. CaT2]	5.65e-30	440.941	233.316	236.715	340.458	1.86275	0.6853	0.367896
METMT2_1513	Met2_gene_1513	1438510	1441209	+	899	K01872	AARS, alaS; alanyl-tRNA synthetase [EC:6.1.1.7]	851313072	alanine--tRNA ligase [Methanothermobacter sp. CaT2]	0	69.5899	72.6341	238.898	421.89	0.291295	0.172164	0.591028
METMT2_1514	Met2_gene_1514	1441212	1442450	+	412			851133701	MULTISPECIES: hypothetical protein [Methanobacterium]	0	33.6826	34.0684	234.75	398.006	0.143483	0.0855977	0.59657
METMT2_1515	Met2_gene_1515	1442465	1443607	+	380	K03151	thiI; thiamine biosynthesis protein ThiI	973020452	putative tRNA sulfurtransferase, partial [Methanobacteriaceae archaeon 41_258]	0	7.00222	12.7457	224.823	393.249	0.0311455	0.0324112	1.04064
METMT2_1516	Met2_gene_1516	1443665	1444762	+	365	K01622	K01622; fructose 1,6-bisphosphate aldolase/phosphatase [EC:4.1.2.13 3.1.3.11]	973020453	hypothetical protein XD44_1068 [Methanobacteriaceae archaeon 41_258]	0	247.139	182.691	224.038	356.316	1.10311	0.512721	0.464795
METMT2_1517	Met2_gene_1517	1444791	1445435	-	214			973020454	hypothetical protein XD44_1069 [Methanobacteriaceae archaeon 41_258]	3.4e-122	48.1572	44.594	216.984	388.68	0.221938	0.114732	0.516954
METMT2_1518	Met2_gene_1518	1445435	1446091	-	218	K07220	K07220; hypothetical protein	973020455	Uncharacterized protein XD44_1070 [Methanobacteriaceae archaeon 41_258]	1.51e-129	60.6197	59.1307	231.518	436.7	0.261836	0.135404	0.517132
METMT2_1519	Met2_gene_1519	1446091	1446327	-	78	K09728	K09728; hypothetical protein	503060127	hypothetical protein [Methanothermobacter marburgensis]	1.2e-28	19.2973	20.4899	219.077	433.763	0.0880846	0.0472375	0.536275
METMT2_1520	Met2_gene_1520	1446334	1446906	-	190	K17884	E2.7.8.39; archaetidylinositol phosphate synthase [EC:2.7.8.39]	973020456	Phosphatidylglycerophosphate synthase [Methanobacteriaceae archaeon 41_258]	2e-101	3.65823	3.91148	222.519	400.978	0.0164401	0.00975485	0.593358
METMT2_1521	Met2_gene_1521	1446989	1447633	+	214	K07566	rimN, SUA5; tRNA threonylcarbamoyladenosine biosynthesis protein	973020457	Translation factor SUA5 [Methanobacteriaceae archaeon 41_258]	1.15e-104	32.7941	29.5363	221.423	394.532	0.148106	0.074864	0.505474
METMT2_1522	Met2_gene_1522	1447611	1448318	+	235	K04484	radB; DNA repair protein RadB	973020458	DNA repair and recombination protein RadB [Methanobacteriaceae archaeon 41_258]	2.09e-161	119.235	87.583	238.485	398.34	0.499969	0.21987	0.439767
METMT2_1523	Met2_gene_1523	1448482	1449636	+	384			973020459	Aspartate aminotransferase related protein, partial [Methanobacteriaceae archaeon 41_258]	0	164.987	84.0884	239.002	427.586	0.69032	0.196659	0.284881
METMT2_1524	Met2_gene_1524	1450014	1450319	+	101						274.631	234.382	222.955	403.804	1.23178	0.580435	0.471216
METMT2_1525	Met2_gene_1525	1450415	1452106	-	563	K06174	ABCE1; ATP-binding cassette, sub-family E, member 1	973020544	RNase L inhibitor, partial [Methanobacteriaceae archaeon 41_258]	0	14.979	13.9087	230.283	397.856	0.0650463	0.034959	0.537448
METMT2_1526	Met2_gene_1526	1452390	1452602	-	70			973020543	DNA-binding protein HMt-1.2 [Methanobacteriaceae archaeon 41_258]	4.22e-36	19911.3	4629.88	206.355	445.887	96.4907	10.3835	0.107612
METMT2_1527	Met2_gene_1527	1452836	1453174	+	112	K04794	PTH2; peptidyl-tRNA hydrolase, PTH2 family [EC:3.1.1.29]	973020542	Peptidyl-tRNA hydrolase [Methanobacteriaceae archaeon 41_258]	6.66e-63	18.5501	33.0572	218.412	379.128	0.0849319	0.0871929	1.02662
METMT2_1528	Met2_gene_1528	1453246	1453890	+	214	K07144	K07144	973020541	Aspartate/glutamate/uridylate kinase [Methanobacteriaceae archaeon 41_258]	1e-127	61.1566	63.7056	236.467	414.949	0.258626	0.153527	0.593623
METMT2_1529	Met2_gene_1529	1453891	1454052	+	53	K07580	K07580; hypothetical protein	499179766	MULTISPECIES: RNA-binding protein [Methanothermobacter]	2.05e-22	152.919	140.656	231.15	377.442	0.661558	0.372657	0.563302
METMT2_1530	Met2_gene_1530	1454075	1454344	+	89	K03232	EEF1B; elongation factor 1-beta	973020540	Elongation factor 1-beta [Methanobacteriaceae archaeon 41_258]	9.48e-50	50.8161	40.1217	213.762	352.839	0.237723	0.113711	0.478334
METMT2_1531	Met2_gene_1531	1454407	1455942	+	511			503590806	MFS transporter [Methanobacterium paludis]	0	6.82346	7.29584	226.575	404.561	0.0301157	0.018034	0.598823
METMT2_1532	Met2_gene_1532	1456274	1457614	+	446	K08971	K08971; putative membrane protein	973020539	hypothetical protein XD44_1006 [Methanobacteriaceae archaeon 41_258]	0	29.5575	23.3989	224.199	397.706	0.131836	0.0588347	0.446272
METMT2_1533	Met2_gene_1533	1457611	1458420	-	269			973020538	Methyltransferase [Methanobacteriaceae archaeon 41_258]	1.51e-148	40.4647	18.9079	216.856	397.764	0.186597	0.0475356	0.25475
METMT2_1534	Met2_gene_1534	1458609	1460165	+	518	K07332	flaI-A, flaI; archaeal flagellar protein FlaI	973020537	Secretory protein kinase [Methanobacteriaceae archaeon 41_258]	0	96.8101	69.3353	230.386	394.894	0.420208	0.175579	0.417839
METMT2_1535	Met2_gene_1535	1460199	1461257	+	352	K07333	flaJ-A, flaJ; archaeal flagellar protein FlaJ	973020611	hypothetical protein XD44_0959 [Methanobacteriaceae archaeon 41_258]	5.63e-180	80.4349	56.0849	229.889	409.824	0.349886	0.136851	0.391131
METMT2_1536	Met2_gene_1536	1461664	1462626	+	320	K00320	mer; coenzyme F420-dependent N5,N10-methenyltetrahydromethanopterin reductase [EC:1.5.99.11]	973020610	5,10-methylenetetrahydromethanopterin reductase [Methanobacteriaceae archaeon 41_258]	0	4157.9	1287.44	234.611	371.64	17.7225	3.4642	0.195469
METMT2_1537	Met2_gene_1537	1462950	1464017	+	355	K06936	K06936	973020609	putative Fe-S oxidoreductase [Methanobacteriaceae archaeon 41_258]	0	83.1472	60.509	229.34	425.961	0.362549	0.142053	0.391816
METMT2_1538	Met2_gene_1538	1464315	1465601	+	428			973020608	putative nucleotidyltransferase [Methanobacteriaceae archaeon 41_258]	0	22.9502	15.0928	232.042	419.224	0.0989051	0.0360017	0.364003
METMT2_1539	Met2_gene_1539	1465606	1465800	-	64			503060181	hypothetical protein [Methanothermobacter marburgensis]	3.42e-18	7.81787	3.83125	225.403	465.661	0.0346839	0.00822755	0.237215
METMT2_1540	Met2_gene_1540	1465837	1466613	-	258			973020607	Phosphogluconate dehydrogenase, NAD-binding protein [Methanobacteriaceae archaeon 41_258]	7.18e-139	6.6218	7.69208	229.721	410.759	0.0288254	0.0187265	0.649654
METMT2_1541	Met2_gene_1541	1466688	1467563	-	291	K09116	K09116; hypothetical protein	973020606	hypothetical protein XD44_0954 [Methanobacteriaceae archaeon 41_258]	3.98e-165	34.153	23.8797	234.077	419.34	0.145905	0.0569459	0.390296
METMT2_1542	Met2_gene_1542	1467567	1467767	-	66	K03154	thiS; sulfur carrier protein	973020605	Uncharacterized protein XD44_0953 [Methanobacteriaceae archaeon 41_258]	7.32e-27	37.9225	57.6117	238.752	464.136	0.158836	0.124127	0.781476
METMT2_1543	Met2_gene_1543	1467764	1468681	-	305			973020604	putative ATPase, partial [Methanobacteriaceae archaeon 41_258]	4.58e-172	79.504	57.3748	245.172	454.027	0.324278	0.126369	0.389693
METMT2_1544	Met2_gene_1544	1468705	1470276	-	523			973019790	hypothetical protein XD44_1509 [Methanobacteriaceae archaeon 41_258]	0	37.9424	39.4458	231.852	419.626	0.163649	0.0940021	0.574412
METMT2_1545	Met2_gene_1545	1470366	1470896	+	176	K00172	porG; pyruvate ferredoxin oxidoreductase, gamma subunit [EC:1.2.7.1]	973019789	Pyruvate synthase subunit PorC [Methanobacteriaceae archaeon 41_258]	4.49e-114	46.2944	110.446	228.644	385.465	0.202474	0.286527	1.41513
METMT2_1546	Met2_gene_1546	1470903	1471145	+	80	K00171	porD; pyruvate ferredoxin oxidoreductase, delta subunit [EC:1.2.7.1]	973019788	Pyruvate synthase subunit PorD [Methanobacteriaceae archaeon 41_258]	1.56e-49	29.7996	83.0104	231.836	390.598	0.128538	0.212521	1.65338
METMT2_1547	Met2_gene_1547	1471159	1472310	+	383	K00169	porA; pyruvate ferredoxin oxidoreductase, alpha subunit [EC:1.2.7.1]	499179805	2-ketoisovalerate ferredoxin oxidoreductase subunit alpha [Methanothermobacter thermautotrophicus]	0	33.9105	100.196	250.812	409.457	0.135203	0.244705	1.80991
METMT2_1548	Met2_gene_1548	1472311	1473177	+	288	K00170	porB; pyruvate ferredoxin oxidoreductase, beta subunit [EC:1.2.7.1]	499179804	MULTISPECIES: pyruvate ferredoxin oxidoreductase subunit beta [Methanothermobacter]	0	44.8378	150.367	247.262	385.874	0.181337	0.389678	2.14892
METMT2_1549	Met2_gene_1549	1473194	1473676	+	160	K00196	cooF; carbon-monoxide dehydrogenase iron sulfur subunit	973020165	Formate hydrogenlyase, iron-sulfur subunit I [Methanobacteriaceae archaeon 41_258]	2.37e-101	42.2153	173.239	236.18	385.875	0.178742	0.448951	2.51172
METMT2_1550	Met2_gene_1550	1473689	1474120	+	143			973020164	Formate hydrogenlyase, iron-sulfur subunit 2 [Methanobacteriaceae archaeon 41_258]	7.15e-89	29.5545	152.186	221.799	335.241	0.133249	0.45396	3.40685
METMT2_1551	Met2_gene_1551	1474144	1474986	+	280	K01677	E4.2.1.2AA, fumA; fumarate hydratase subunit alpha [EC:4.2.1.2]	973020163	Fumarate hydratase, class I [Methanobacteriaceae archaeon 41_258]	1.09e-159	16.0496	78.4315	228.47	391.201	0.070248	0.200489	2.85402
METMT2_1552	Met2_gene_1552	1475049	1475708	-	219	K02039	phoU; phosphate transport system protein	973020162	Phosphate-specific transport system accessory protein PhoU-like protein 1 [Methanobacteriaceae archaeon 41_258]	9.51e-138	62.0765	58.2959	248.948	420.526	0.249355	0.138626	0.555938
METMT2_1553	Met2_gene_1553	1475737	1476495	-	252	K02036	pstB; phosphate transport system ATP-binding protein [EC:3.6.3.27]	973020161	Phosphate import ATP-binding protein PstB [Methanobacteriaceae archaeon 41_258]	0	40.4219	27.5608	242.773	404.018	0.166501	0.0682166	0.409708
METMT2_1554	Met2_gene_1554	1476492	1477343	-	283	K02038	pstA; phosphate transport system permease protein	973020160	Phosphate transporter permease PstC-like protein [Methanobacteriaceae archaeon 41_258]	1.32e-173	31.3128	25.8677	217.852	328.817	0.143734	0.078669	0.547323
METMT2_1555	Met2_gene_1555	1477356	1478231	-	291	K02037	pstC; phosphate transport system permease protein	503060161	phosphate ABC transporter permease subunit PstC [Methanothermobacter marburgensis]	1.52e-177	40.0264	30.2761	222.357	372.572	0.18001	0.0812622	0.451433
METMT2_1556	Met2_gene_1556	1478248	1479072	-	274	K02040	pstS; phosphate transport system substrate-binding protein	427190108	phosphate ABC transporter substrate-binding subunit [Methanothermobacter sp. CaT2]	3.74e-160	128.426	109.574	247.405	384.218	0.519093	0.285186	0.549393
METMT2_1557	Met2_gene_1557	1479177	1479995	-	272	K02040	pstS; phosphate transport system substrate-binding protein	503060159	phosphate-binding protein [Methanothermobacter marburgensis]	6.33e-141	932.793	391.335	246.41	379.011	3.78553	1.03252	0.272753
METMT2_1558	Met2_gene_1558	1480181	1480993	+	270	K01647	CS, gltA; citrate synthase [EC:2.3.3.1]	973020857	Citrate synthase I [Methanobacteriaceae archaeon 41_258]	2.25e-171	18.0482	20.676	238.937	358.394	0.0755352	0.0576907	0.76376
METMT2_1559	Met2_gene_1559	1481342	1482232	-	296	K02039	phoU; phosphate transport system protein	973020856	Phosphate transport system regulator related protein [Methanobacteriaceae archaeon 41_258]	0	16.4682	16.7698	232.021	390.998	0.0709773	0.0428897	0.604273
METMT2_1560	Met2_gene_1560	1482242	1482829	-	195			973020855	hypothetical protein XD44_0774 [Methanobacteriaceae archaeon 41_258]	2.52e-95	22.0376	18.4232	224.625	393.76	0.0981086	0.0467879	0.476899
METMT2_1561	Met2_gene_1561	1483577	1484734	+	385	K17830	GGR; digeranylgeranylglycerophospholipid reductase [EC:1.3.1.101 1.3.99.34]	973020854	Digeranylgeranylglycerophospholipid reductase 2 [Methanobacteriaceae archaeon 41_258]	0	19.7472	17.4193	237.955	365.993	0.082987	0.0475946	0.573518
METMT2_1562	Met2_gene_1562	1484751	1487234	+	827			973020853	Oligosaccharyl transferase STT3 subunit [Methanobacteriaceae archaeon 41_258]	0	19.3322	16.3915	235.516	379.775	0.0820846	0.0431612	0.525814
METMT2_1563	Met2_gene_1563	1487866	1488366	+	166	K14093	ehaB; energy-converting hydrogenase A subunit B	973020852	Energy-converting hydrogenase A, subunit B [Methanobacteriaceae archaeon 41_258]	2.13e-107	75.6917	74.5602	214.912	316.581	0.352199	0.235517	0.668706
METMT2_1564	Met2_gene_1564	1488375	1488626	+	83	K14094	ehaC; energy-converting hydrogenase A subunit C	973020851	Uncharacterized protein XD44_0770 [Methanobacteriaceae archaeon 41_258]	3.69e-51	81.6688	127.48	229.715	362.656	0.355522	0.351519	0.988739
METMT2_1565	Met2_gene_1565	1488616	1488873	+	85	K14095	ehaD; energy-converting hydrogenase A subunit D	973020850	Energy-converting hydrogenase A subunit D EhaD [Methanobacteriaceae archaeon 41_258]	1.24e-48	81.2467	115.828	218.936	342.312	0.371098	0.338371	0.91181
METMT2_1566	Met2_gene_1566	1488870	1489151	+	93	K14096	ehaE; energy-converting hydrogenase A subunit E	973020849	Energy-converting hydrogenase A, subunit E [Methanobacteriaceae archaeon 41_258]	7.5e-42	28.3814	22.5188	206.745	322.986	0.137277	0.0697207	0.507883
METMT2_1567	Met2_gene_1567	1489148	1489648	+	166	K14097	ehaF; energy-converting hydrogenase A subunit F	973020848	(NiFe)-hydrogenase-3-type complex Eha, membrane protein EhaF [Methanobacteriaceae archaeon 41_258]	2.91e-110	58.5755	60.3938	211.309	341.2	0.277203	0.177004	0.638535
METMT2_1568	Met2_gene_1568	1489650	1490327	+	225	K14098	ehaG; energy-converting hydrogenase A subunit G	973020847	hypothetical protein XD44_0766 [Methanobacteriaceae archaeon 41_258]	8.84e-127	86.5673	131.678	222.38	341.426	0.389276	0.38567	0.990736
METMT2_1569	Met2_gene_1569	1490339	1491010	+	223	K14099	ehaH; energy-converting hydrogenase A subunit H	973020846	NADH dehydrogenase I, subunit N related protein [Methanobacteriaceae archaeon 41_258]	2.6e-141	63.2366	86.7162	239.216	346.543	0.264349	0.250232	0.946596
METMT2_1570	Met2_gene_1570	1491017	1491232	+	71			973020845	hypothetical protein XD44_0764 [Methanobacteriaceae archaeon 41_258]	6.31e-28	44.1112	51.8815	234.734	389.5	0.18792	0.1332	0.708813
METMT2_1571	Met2_gene_1571	1491246	1492118	+	290	K14101	ehaJ; energy-converting hydrogenase A subunit J	503591399	NADH-ubiquinone oxidoreductase [Methanobacterium paludis]	5.73e-104	59.8094	41.9331	228.969	362.942	0.261212	0.115537	0.44231
METMT2_1572	Met2_gene_1572	1492129	1492368	+	79			973020723	hypothetical protein XD44_0877 [Methanobacteriaceae archaeon 41_258]	1.36e-35	22.2321	31.1289	221.368	377.557	0.10043	0.0824482	0.82095
METMT2_1573	Met2_gene_1573	1492370	1492648	+	92	K14103	ehaL; energy-converting hydrogenase A subunit L	973020722	hypothetical protein XD44_0876 [Methanobacteriaceae archaeon 41_258]	1.33e-48	32.7846	68.2827	227.718	378.482	0.14397	0.180412	1.25312
METMT2_1574	Met2_gene_1574	1492645	1493046	+	133			973020721	Uncharacterized protein XD44_0875 [Methanobacteriaceae archaeon 41_258]	2.08e-73	118.982	138.454	234.205	392.725	0.508025	0.352547	0.693955
METMT2_1575	Met2_gene_1575	1493043	1493474	+	143	K14105	ehaN; energy-converting hydrogenase A subunit N	973020720	NADH ubiquinone oxidoreductase 20 kDa subunit [Methanobacteriaceae archaeon 41_258]	5.92e-100	101.456	76.9576	229.092	321.523	0.442862	0.239353	0.540469
METMT2_1576	Met2_gene_1576	1493491	1494657	+	388	K14106	ehaO; energy-converting hydrogenase A subunit O	973020719	NADH dehydrogenase (Quinone) [Methanobacteriaceae archaeon 41_258]	0	130.796	111.712	237.854	354.093	0.5499	0.315487	0.573718
METMT2_1577	Met2_gene_1577	1494671	1495684	+	337	K14107	ehaP; energy-converting hydrogenase A subunit P	973020718	4Fe-4S ferredoxin iron-sulfur binding domain-containing protein [Methanobacteriaceae archaeon 41_258]	0	80.9976	88.045	229.943	374.766	0.352251	0.234933	0.666949
METMT2_1578	Met2_gene_1578	1495908	1497029	+	373	K14108	ehaQ; energy-converting hydrogenase A subunit Q	973020717	4Fe-4S ferredoxin iron-sulfur binding domain-containing protein [Methanobacteriaceae archaeon 41_258]	0	74.0503	91.5556	232.464	356.845	0.318545	0.25657	0.805442
METMT2_1579	Met2_gene_1579	1497063	1497818	+	251			973020716	4Fe-4S ferredoxin iron-sulfur binding domain-containing protein [Methanobacteriaceae archaeon 41_258]	1.41e-147	50.4128	61.2696	235.114	374.81	0.214419	0.163468	0.762379
METMT2_1580	Met2_gene_1580	1497808	1498443	+	211			973020715	CBS domain containing protein [Methanobacteriaceae archaeon 41_258]	1.55e-137	95.2803	86.926	236.108	399.08	0.403546	0.217816	0.539754
METMT2_1581	Met2_gene_1581	1498650	1499303	+	217	K02007	cbiM; cobalt/nickel transport system permease protein	973020714	Cobalamin biosynthesis protein M [Methanobacteriaceae archaeon 41_258]	2.53e-129	133.451	415.814	225.97	398.902	0.590568	1.04239	1.76507
METMT2_1582	Met2_gene_1582	1499300	1499581	+	93	K02009	cbiN; cobalt/nickel transport protein	973020713	Uncharacterized protein XD44_0867 [Methanobacteriaceae archaeon 41_258]	1.72e-47	143.934	492.764	218.772	382.29	0.657918	1.28898	1.95918
METMT2_1583	Met2_gene_1583	1499617	1500399	+	260	K02008	cbiQ; cobalt/nickel transport system permease protein	973020712	Cobalt transport membrane protein [Methanobacteriaceae archaeon 41_258]	1.29e-160	17.2794	38.1657	228.974	418.525	0.0754646	0.0911911	1.2084
METMT2_1584	Met2_gene_1584	1500980	1501732	+	250	K11996	MOCS3, UBA4, moeB; adenylyltransferase and sulfurtransferase	973020014	putative molybdopterin biosynthesis protein MoeB [Methanobacteriaceae archaeon 41_258]	4.87e-138	19.7393	20.8353	224.462	391.731	0.0879408	0.0531877	0.604812
METMT2_1585	Met2_gene_1585	1501787	1503115	+	442	K01915	glnA; glutamine synthetase [EC:6.3.1.2]	973020015	Glutamine synthetase [Methanobacteriaceae archaeon 41_258]	0	67.3916	45.2528	225.341	379.685	0.299065	0.119185	0.398526
METMT2_1586	Met2_gene_1586	1503135	1504259	-	374			973020016	hypothetical protein XD44_1374 [Methanobacteriaceae archaeon 41_258]	0	23.3754	30.2158	232.968	411.403	0.100337	0.0734458	0.731988
METMT2_1587	Met2_gene_1587	1504256	1505233	-	325			973020017	putative ABC transporter, permease component, partial [Methanobacteriaceae archaeon 41_258]	1.6e-146	7.98873	9.16679	223.207	382.412	0.0357907	0.023971	0.669754
METMT2_1588	Met2_gene_1588	1505340	1506260	-	306	K01990	ABC-2.A; ABC-2 type transport system ATP-binding protein	973019891	ABC transporter (ATP-binding protein) [Methanobacteriaceae archaeon 41_258]	2.95e-179	6.8279	8.11176	218.708	377.293	0.0312192	0.0214999	0.688675
METMT2_1589	Met2_gene_1589	1506342	1507556	+	404	K03750	moeA; molybdopterin molybdotransferase [EC:2.10.1.1]	973019892	Molybdenum cofactor biosynthesis protein [Methanobacteriaceae archaeon 41_258]	0	20.546	20.5989	220.452	373.727	0.0931995	0.0551175	0.591392
METMT2_1590	Met2_gene_1590	1507566	1508723	+	385			973019893	hypothetical protein XD44_1452, partial [Methanobacteriaceae archaeon 41_258]	0	46.4059	34.8386	225.406	381.787	0.205877	0.0912513	0.443231
METMT2_1591	Met2_gene_1591	1508752	1509036	-	94			851312765	hypothetical protein [Methanothermobacter sp. CaT2]	6.08e-35	9.36087	6.55345	228.208	358.603	0.0410189	0.0182749	0.445524
METMT2_1592	Met2_gene_1592	1509051	1509362	-	103			2622473	conserved protein [Methanothermobacter thermautotrophicus str. Delta H]	1.86e-58	8.55079	11.9727	223.384	373.669	0.0382785	0.0320408	0.837044
METMT2_1593	Met2_gene_1593	1509367	1510083	-	238			499179436	hypothetical protein [Methanothermobacter thermautotrophicus]	1.26e-108	9.30212	7.81479	231.787	405.931	0.0401322	0.0192515	0.479703
METMT2_1594	Met2_gene_1594	1510466	1511092	-	208	K03399	cbiE; cobalt-precorrin-6Y C5-methyltransferase [EC:2.1.1.-]	973020180	Precorrin-6Y methylase, partial [Methanobacteriaceae archaeon 41_258]	8.68e-109	34.9513	13.1069	235.151	423.687	0.148634	0.0309353	0.208131
METMT2_1595	Met2_gene_1595	1511150	1511422	-	90			937275287	hypothetical protein SY89_02829 [Halolamina pelagica]	1.62e-06	9.07431	6.84152	209.307	354.589	0.043354	0.0192942	0.445038
METMT2_1596	Met2_gene_1596	1511373	1512395	+	340	K06942	K06942	973020181	GTP-binding protein [Methanobacteriaceae archaeon 41_258]	0	27.3826	24.0998	229.201	388.689	0.11947	0.0620027	0.518983
METMT2_1597	Met2_gene_1597	1512646	1515375	+	909			973020182	P-type HAD superfamily ATPase [Methanobacteriaceae archaeon 41_258]	0	21.5689	21.4824	230.583	381.628	0.0935408	0.0562913	0.601783
METMT2_1598	Met2_gene_1598	1515715	1517355	+	546			503179031	hypothetical protein [Methanothermus fervidus]	9.89e-78	428.964	388.343	186.673	277.395	2.29795	1.39996	0.609224
METMT2_1599	Met2_gene_1599	1517451	1518167	-	238	K06206	sfsA; sugar fermentation stimulation protein A	503059967	sugar fermentation stimulation protein SfsA [Methanothermobacter marburgensis]	1.76e-77	14.8834	15.6296	209.37	393.299	0.0710865	0.0397397	0.559032
METMT2_1600	Met2_gene_1600	1518259	1519332	+	357			973021233	putative nitrogenase molybdenum-iron protein [Methanobacteriaceae archaeon 41_258]	0	41.6962	38.9546	233.765	391.049	0.178368	0.0996157	0.558483
METMT2_1601	Met2_gene_1601	1519325	1520332	+	335			973021234	Glucose-1-phosphate adenylyltransferase related protein [Methanobacteriaceae archaeon 41_258]	0	112.106	117.475	246.447	416.856	0.454886	0.281811	0.619519
METMT2_1602	Met2_gene_1602	1520342	1520938	+	198	K02501	hisH; glutamine amidotransferase [EC:2.4.2.-]	973021235	Imidazole glycerol phosphate synthase subunit HisH [Methanobacteriaceae archaeon 41_258]	4.94e-126	77.2456	70.0791	239.996	390.814	0.321862	0.179316	0.557119
METMT2_1603	Met2_gene_1603	1520951	1522306	+	451	K07388	K07388; hydrogenase expression/formation protein	973021236	Hydrogenase expression/formation protein HypE related protein [Methanobacteriaceae archaeon 41_258]	0	43.2837	30.3025	232.292	374.93	0.186333	0.0808216	0.433748
METMT2_1604	Met2_gene_1604	1522296	1522730	+	144			973021237	hypothetical protein XD44_0445 [Methanobacteriaceae archaeon 41_258]	2.09e-70	64.8344	50.665	227.221	388.798	0.285336	0.130312	0.456695
