# Supplementary material for: Non-autotrophic methanogens dominate in anaerobic digesters
Source: Sci Rep. 2017 May 4;7:1510. doi: 10.1038/s41598-017-01752-x (PMC5431450; doi:10.1038/s41598-017-01752-x)
Supplement: Supplementary file 11 — Supplementary Data 10 [file 41598_2017_1752_MOESM11_ESM.xls]

## Sheet: Table S13
Supplementary Data 10. Annotation and expression of Met7 genes.
ORF ID	Contig ID	Start	End	Strand	Amino acid length	KO	KO Description	Best-hit sequence in nr			RNA-RPKM		DNA-RPKM		mRNA/DNA ratio		Fold change (day 200/day 122)
								gi	Function [taxonomy]	E-value	Day 122	Day 200	Day122	Day200	Day 122	Day 200
Met7_gene_1	Met7_contig_5	479	640	-	54			2621536	unknown [Methanothermobacter thermautotrophicus str. Delta H]	5.27e-22	3.5289	2.30584	13.1295	26.3731	0.268777	0.0874318	0.325295
Met7_gene_2	Met7_contig_5	822	1262	-	147			9630529	hypothetical protein psiM2p05 [Methanobacterium phage psiM2]	0.003	0	0.847045	16.0595	31.0881	0	0.0272466
Met7_gene_3	Met7_contig_5	1265	1426	-	54						0	0	11.6391	26.1924	0	0
Met7_gene_4	Met7_contig_5	1468	2658	-	397			503591550	integrase [Methanobacterium paludis]	4.61e-144	0.640002	0.313641	13.1575	23.8947	0.0486415	0.013126	0.269852
Met7_gene_5	Met7_contig_5	2997	3176	-	60			1004826538	Transglutaminase-like superfamily protein [Arc I group archaeon U1lsi0528_Bin089]	2.18e-14	1.05867	0	12.1359	21.7849	0.0872346	0	0
Met7_gene_6	Met7_contig_5	3554	4237	+	228	K09903	pyrH; uridylate kinase [EC:2.7.4.22]	973021568	Uridylate kinase [Methanobacteriaceae archaeon 41_258]	5.41e-143	0.835792	0	12.5057	20.2148	0.066833	0	0
Met7_gene_7	Met7_contig_5	4238	4450	+	71			973021569	Uncharacterized protein XD44_0162 [Methanobacteriaceae archaeon 41_258]	1.3e-37	1.7893	3.50748	12.0369	22.6	0.148651	0.155198	1.04404
Met7_gene_8	Met7_contig_5	4439	4918	-	160			973021570	hypothetical protein XD44_0163 [Methanobacteriaceae archaeon 41_258]	1.21e-75	4.76401	5.44756	12.8624	25.6663	0.370382	0.212245	0.573045
Met7_gene_9	Met7_contig_5	5067	5990	+	308			973021571	Uncharacterized protein XD44_0164 [Methanobacteriaceae archaeon 41_258]	1.44e-174	0.412469	0	10.875	22.9767	0.0379281	0	0
Met7_gene_10	Met7_contig_5	5963	7750	+	596			973021572	Teichoic acid biosynthesis related protein [Methanobacteriaceae archaeon 41_258]	0	0.85262	0.835675	13.2847	22.4794	0.0641804	0.0371752	0.57923
Met7_gene_11	Met7_contig_5	7756	8724	-	323	K03124	TFIIB, GTF2B, SUA7, tfb; transcription initiation factor TFIIB	973021573	Transcription initiation factor IIB [Methanobacteriaceae archaeon 41_258]	0	71.1898	53.9696	12.4819	17.4402	5.70342	3.09455	0.542579
Met7_gene_12	Met7_contig_5	8691	8960	-	90	K07569	gar1; RNA-binding protein	973021574	Uncharacterized protein XD44_0167 [Methanobacteriaceae archaeon 41_258]	4.16e-46	16.9387	12.4516	9.32547	17.9915	1.81639	0.69208	0.381019
Met7_gene_13	Met7_contig_5	9056	10117	-	354	K07027	K07027	973021582	Uncharacterized protein XD44_0175 [Methanobacteriaceae archaeon 41_258]	0	1.07661	0.703478	12.0276	19.812	0.0895117	0.0355078	0.396683
Met7_gene_14	Met7_contig_5	10139	10795	-	219	K08093	hxlA; 3-hexulose-6-phosphate synthase [EC:4.1.2.43]	973020472	Dimethylmenaquinone methyltransferase, partial [Methanobacteriaceae archaeon 41_258]	3.25e-122	2.03033	1.70569	12.9671	21.0232	0.156575	0.0811337	0.518178
Met7_gene_15	Met7_contig_5	10800	11105	-	102	K09732	K09732; hypothetical protein	973020473	hypothetical protein XD44_1051 [Methanobacteriaceae archaeon 41_258]	1.04e-58	11.8322	2.44148	19.4249	44.3731	0.609124	0.0550217	0.0903293
Met7_gene_16	Met7_contig_5	11238	11687	+	150			973020474	hypothetical protein XD44_1052 [Methanobacteriaceae archaeon 41_258]	1.87e-101	12.704	10.7914	11.8037	23.7032	1.07627	0.455269	0.423006
Met7_gene_17	Met7_contig_5	11716	12858	+	381			973020475	hypothetical protein XD44_1053 [Methanobacteriaceae archaeon 41_258]	0	14.0044	7.8435	13.6095	21.2754	1.02902	0.368665	0.358268
Met7_gene_18	Met7_contig_5	12869	14374	+	502	K01338	lon; ATP-dependent Lon protease [EC:3.4.21.53]	973020476	Putative lon protease-like protein [Methanobacteriaceae archaeon 41_258]	0	10.2493	15.8745	11.9705	19.946	0.856212	0.795872	0.929526
Met7_gene_19	Met7_contig_5	14409	15290	+	294	K04763	xerD; integrase/recombinase XerD	973020477	putative tyrosine recombinase XerC-like [Methanobacteriaceae archaeon 41_258]	0	2.37661	0.847045	11.9273	23.1916	0.199257	0.0365237	0.183299
Met7_gene_20	Met7_contig_5	15465	16439	+	325	K07089	K07089	503061123	membrane protein [Methanothermobacter marburgensis]	0	0.977234	1.14937	11.391	21.3997	0.0857897	0.0537098	0.626064
Met7_gene_21	Met7_contig_5	16452	16682	+	77			973020479	hypothetical protein XD44_1057 [Methanobacteriaceae archaeon 41_258]	1.43e-41	4.94962	1.61709	13.6871	21.3457	0.361627	0.0757569	0.209489
Met7_gene_22	Met7_contig_5	16684	16896	+	71			973020480	hypothetical protein XD44_1058 [Methanobacteriaceae archaeon 41_258]	1.5e-37	3.5786	3.50748	12.5227	20.1958	0.285769	0.173674	0.607743
Met7_gene_23	Met7_contig_5	17142	17330	+	63			973019662	Daunorubicin resistance ABC transporter ATP-binding subunit [Methanobacteriaceae archaeon 41_258]	2.83e-18	2.01651	0	10.5239	17.8831	0.191614	0	0
Met7_gene_24	Met7_contig_5	17403	18125	+	241	K01990	ABC-2.A; ABC-2 type transport system ATP-binding protein	973019662	Daunorubicin resistance ABC transporter ATP-binding subunit [Methanobacteriaceae archaeon 41_258]	9.64e-154	0.790708	1.03332	12.0219	23.2123	0.0657721	0.0445163	0.676826
Met7_gene_25	Met7_contig_5	18118	18870	+	251	K01992	ABC-2.P; ABC-2 type transport system permease protein	973019663	Putative membrane protein [Methanobacteriaceae archaeon 41_258]	2.05e-146	1.77148	0.992156	10.1841	22.851	0.173946	0.0434185	0.249609
Met7_gene_26	Met7_contig_5	18874	19314	+	147			973021440	hypothetical protein XD44_0248, partial [Methanobacteriaceae archaeon 41_258]	1.55e-62	1.29633	0.847045	11.3929	17.2859	0.113784	0.0490021	0.430658
Met7_gene_27	Met7_contig_5	19324	19662	+	113	K03892	arsR; ArsR family transcriptional regulator	973021441	Transcriptional regulator, ArsR family [Methanobacteriaceae archaeon 41_258]	1.57e-66	2.2485	0	10.0727	22.0554	0.223227	0	0
Met7_gene_28	Met7_contig_5	19861	20421	+	187	K03523	bioY; biotin transport system substrate-specific component	973021442	putative biotin biosynthesis protein [Methanobacteriaceae archaeon 41_258]	1.8e-118	11.8888	3.99515	11.8456	20.9955	1.00365	0.190286	0.189594
Met7_gene_29	Met7_contig_5	20441	20803	+	121	K09706	K09706; hypothetical protein	973021443	Uncharacterized protein XD44_0251 [Methanobacteriaceae archaeon 41_258]	2.78e-66	13.649	7.20338	11.1804	21.5242	1.22079	0.334664	0.274137
Met7_gene_30	Met7_contig_5	20856	21389	+	178	K06963	TAN1, THUMPD1; tRNA acetyltransferase TAN1	973021444	hypothetical protein XD44_0252 [Methanobacteriaceae archaeon 41_258]	5.18e-113	7.85081	4.19715	12.4875	19.2622	0.628691	0.217895	0.346586
Met7_gene_31	Met7_contig_5	21367	22155	+	263			973021445	Potassium channel related protein [Methanobacteriaceae archaeon 41_258]	1.21e-124	1.20761	0	11.468	21.5302	0.105302	0	0
Met7_gene_32	Met7_contig_5	22301	22594	+	98			973021446	hypothetical protein XD44_0254 [Methanobacteriaceae archaeon 41_258]	2.45e-64	1.9445	2.54113	10.4413	23.1419	0.186231	0.109807	0.589626
Met7_gene_33	Met7_contig_5	22594	22944	+	117			973021447	Uncharacterized protein XD44_0255 [Methanobacteriaceae archaeon 41_258]	7.38e-65	3.80035	1.06424	11.4644	22.5519	0.331492	0.0471905	0.142358
Met7_gene_34	Met7_contig_5	23013	24338	+	442			973021448	MmgE/PrpD family protein [Methanobacteriaceae archaeon 41_258]	0	1.43711	0.281709	12.711	20.3144	0.11306	0.0138675	0.122656
Met7_gene_35	Met7_contig_5	24335	25240	+	302			973021449	hypothetical protein XD44_0257 [Methanobacteriaceae archaeon 41_258]	0	0.841327	1.23691	11.9794	20.2679	0.0702313	0.0610281	0.868959
Met7_gene_36	Met7_contig_5	25237	26079	+	281	K01677	E4.2.1.2AA, fumA; fumarate hydratase subunit alpha [EC:4.2.1.2]	973021450	Fumarate hydratase, class I related protein [Methanobacteriaceae archaeon 41_258]	0	2.2605	1.77246	12.0563	20.2378	0.187495	0.0875817	0.467114
Met7_gene_37	Met7_contig_5	26081	26899	+	273	K01647	CS, gltA; citrate synthase [EC:2.3.3.1]	973021451	putative citrate synthase [Methanobacteriaceae archaeon 41_258]	0	1.16337	1.3683	11.6797	22.6889	0.0996068	0.0603073	0.605453
Met7_gene_38	Met7_contig_5	26896	27018	+	41						1.54927	3.03697	12.6188	21.888	0.122775	0.13875	1.13012
Met7_gene_39	Met7_contig_5	27006	27320	+	105	K02107	: No such data.	973021452	A1AO ATPase, subunit H [Methanobacteriaceae archaeon 41_258]	3.58e-55	16.3338	5.92931	15.7675	25.0828	1.03591	0.23639	0.228195
Met7_gene_40	Met7_contig_5	27332	29323	+	664	K02123	ATPVI, ntpI; V-type H+-transporting ATPase subunit I [EC:3.6.3.14]	973021453	A1AO ATPase, subunit I [Methanobacteriaceae archaeon 41_258]	0	14.7321	14.0643	12.6746	22.0503	1.16233	0.637827	0.548747
Met7_gene_41	Met7_contig_5	29329	29574	+	82	K02124	ATPVK, ntpK; V-type H+-transporting ATPase subunit K [EC:3.6.3.14]	499179050	ATP synthase subunit K [Methanothermobacter thermautotrophicus]	1.98e-27	5.42245	3.03697	3.97259	8.20799	1.36497	0.370001	0.27107
Met7_gene_42	Met7_contig_5	29579	30199	+	207	K02121	ATPVE, ntpE; V-type H+-transporting ATPase subunit E [EC:3.6.3.14]	973021455	V-type ATP synthase subunit E [Methanobacteriaceae archaeon 41_258]	2.2e-128	22.4008	26.4671	14.4409	20.2864	1.55121	1.30467	0.841068
Met7_gene_43	Met7_contig_5	30218	31342	+	375	K02119	ATPVC, ntpC; V-type H+-transporting ATPase subunit C [EC:3.6.3.14]	973021456	V-type ATP synthase subunit C [Methanobacteriaceae archaeon 41_258]	0	21.1734	24.9031	12.4885	21.1736	1.69544	1.17614	0.69371
Met7_gene_44	Met7_contig_5	31339	31659	+	107	K02122	ATPVF, ntpF; V-type H+-transporting ATPase subunit F [EC:3.6.3.14]	973021457	V-type ATP synthase subunit F [Methanobacteriaceae archaeon 41_258]	1.05e-62	18.403	10.4733	11.2106	23.1098	1.64157	0.453197	0.276075
Met7_gene_45	Met7_contig_5	31656	33416	+	587	K02117	ATPVA, ntpA; V-type H+-transporting ATPase subunit A [EC:3.6.3.14]	973021458	V-type ATP synthase alpha chain [Methanobacteriaceae archaeon 41_258]	0	39.2808	51.3335	13.0967	20.9629	2.99929	2.44878	0.816455
Met7_gene_46	Met7_contig_5	33413	34804	+	464	K02118	ATPVB, ntpB; V-type H+-transporting ATPase subunit B [EC:3.6.3.14]	973021459	V-type ATP synthase beta chain [Methanobacteriaceae archaeon 41_258]	0	19.3025	38.3744	11.2989	20.6335	1.70834	1.85981	1.08866
Met7_gene_47	Met7_contig_5	34845	35486	+	214	K02120	ATPVD, ntpD; V-type H+-transporting ATPase subunit D [EC:3.6.3.14]	973021460	V-type ATP synthase subunit D [Methanobacteriaceae archaeon 41_258]	3.36e-141	12.1698	10.4733	12.1598	23.3833	1.00082	0.447896	0.447528
Met7_gene_48	Met7_contig_5	35486	35875	+	130			973021461	hypothetical protein XD44_0269 [Methanobacteriaceae archaeon 41_258]	4.08e-83	9.28372	7.6625	12.9122	20.6344	0.718989	0.371347	0.516485
Met7_gene_49	Met7_contig_5	35864	36364	-	167			973021462	Uncharacterized protein XD44_0270 [Methanobacteriaceae archaeon 41_258]	1.51e-64	3.04288	2.98241	12.5298	24.1816	0.242851	0.123334	0.507858
Met7_gene_50	Met7_contig_5	36376	36708	-	111			973021463	Uncharacterized protein XD44_0271 [Methanobacteriaceae archaeon 41_258]	1.71e-64	1.14451	3.36529	12.0496	23.1997	0.0949833	0.145057	1.52719
Met7_gene_51	Met7_contig_5	36763	37200	+	146	K09737	K09737; hypothetical protein	973021464	hypothetical protein XD44_0272 [Methanobacteriaceae archaeon 41_258]	2.24e-89	2.17535	3.41139	11.8384	22.0811	0.183754	0.154494	0.840765
Met7_gene_52	Met7_contig_5	37197	37358	+	54			973021465	Uncharacterized protein XD44_0273 [Methanobacteriaceae archaeon 41_258]	4.53e-13	1.1763	0	8.51641	18.8766	0.138121	0	0
Met7_gene_53	Met7_contig_5	37323	38558	-	412	K06913	K06913	973021466	hypothetical protein XD44_0274 [Methanobacteriaceae archaeon 41_258]	0	1.2334	0.906667	21.1153	40.7579	0.0584126	0.0222452	0.380829
Met7_gene_54	Met7_contig_5	39316	40854	-	513	K01595	ppc; phosphoenolpyruvate carboxylase [EC:4.1.1.31]	973020269	Phosphoenolpyruvate carboxylase [Methanobacteriaceae archaeon 41_258]	0	2.10496	1.2136	12.4833	21.2392	0.168622	0.0571398	0.338863
Met7_gene_55	Met7_contig_5	40861	42120	-	420	K06932	K06932	973020270	tRNA(Ile2) 2-agmatinylcytidine synthetase TiaS [Methanobacteriaceae archaeon 41_258]	0	0.907431	0.592931	12.2545	20.1824	0.0740488	0.0293787	0.396748
Met7_gene_56	Met7_contig_5	42160	43098	+	313	K07728	K07728; putative transcriptional regulator	973020271	Putative HTH-type transcriptional regulatory protein [Methanobacteriaceae archaeon 41_258]	0	6.69702	3.58032	11.4237	20.8801	0.586239	0.171471	0.292493
Met7_gene_57	Met7_contig_5	43095	43844	-	250			973020272	Uncharacterized protein XD44_1203 [Methanobacteriaceae archaeon 41_258]	4.52e-155	1.2704	1.99225	12.7389	21.6743	0.0997267	0.0919175	0.921694
Met7_gene_58	Met7_contig_5	44312	45898	+	529	K00058	serA, PHGDH; D-3-phosphoglycerate dehydrogenase [EC:1.1.1.95]	427189412	phosphoglycerate dehydrogenase [Methanothermobacter sp. CaT2]	0	1.68106	1.88303	11.3016	19.389	0.148746	0.0971187	0.652915
Met7_gene_59	Met7_contig_5	45887	46318	-	144			973020892	hypothetical protein XD44_0747 [Methanobacteriaceae archaeon 41_258]	4.31e-95	3.97001	1.72938	11.7633	19.6782	0.337491	0.0878832	0.260401
Met7_gene_60	Met7_contig_5	46318	47055	-	246			973020891	hypothetical protein XD44_0746 [Methanobacteriaceae archaeon 41_258]	1.26e-165	4.90603	2.5308	12.4475	19.8459	0.394139	0.127523	0.323548
Met7_gene_61	Met7_contig_5	47052	47816	-	255	K06989	nadX; aspartate dehydrogenase [EC:1.4.1.21]	973020890	putative L-aspartate dehydrogenase [Methanobacteriaceae archaeon 41_258]	1.44e-171	14.4477	11.2308	11.933	18.7438	1.21074	0.599175	0.494885
Met7_gene_62	Met7_contig_5	47827	48165	-	113			973020889	PRC-barrel domain-containing protein [Methanobacteriaceae archaeon 41_258]	4.18e-70	33.7275	22.0382	10.5815	18.214	3.18742	1.20996	0.379604
Met7_gene_63	Met7_contig_5	48268	48987	+	240	K07135	K07135	973020888	hypothetical protein XD44_0743 [Methanobacteriaceae archaeon 41_258]	6.92e-124	1.588	1.03763	12.1199	19.204	0.131024	0.0540319	0.412381
Met7_gene_64	Met7_contig_5	49029	49967	-	313	K04069	pflA, pflC, pflE; pyruvate formate lyase activating enzyme [EC:1.97.1.4]	973020887	Radical SAM domain protein [Methanobacteriaceae archaeon 41_258]	0	2.23234	1.98907	11.8277	20.8333	0.188737	0.0954752	0.505863
Met7_gene_65	Met7_contig_5	49972	51381	-	470	K19266	E1.2.1.22; lactaldehyde dehydrogenase [EC:1.2.1.22]	973020886	Aldehyde Dehydrogenase [Methanobacteriaceae archaeon 41_258]	0	2.43269	3.70897	12.0109	19.7268	0.202541	0.188017	0.928294
Met7_gene_66	Met7_contig_5	51394	51600	-	69			973020885	Uncharacterized protein XD44_0740 [Methanobacteriaceae archaeon 41_258]	4.07e-33	0.920582	1.80457	11.3861	19.2968	0.0808516	0.0935168	1.15665
Met7_gene_67	Met7_contig_5	51612	52550	-	313	K07333	flaJ-A, flaJ; archaeal flagellar protein FlaJ	973020884	hypothetical protein XD44_0739 [Methanobacteriaceae archaeon 41_258]	0	3.24704	2.38688	11.4604	17.9974	0.283326	0.132624	0.468096
Met7_gene_68	Met7_contig_5	52578	53684	-	369	K01262	pepP; Xaa-Pro aminopeptidase [EC:3.4.11.9]	973020883	Xaa-Pro aminopeptidase [Methanobacteriaceae archaeon 41_258]	0	1.20499	0	12.0995	21.3328	0.0995897	0	0
Met7_gene_69	Met7_contig_5	53751	54899	+	383			851313473	alcohol dehydrogenase [Methanothermobacter sp. CaT2]	4.39e-173	49.7547	22.4323	11.0869	18.5792	4.4877	1.20739	0.269043
Met7_gene_70	Met7_contig_5	54859	55941	+	361			973020882	putative sensory transduction histidine kinase [Methanobacteriaceae archaeon 41_258]	0	24.106	13.1069	12.2403	20.9004	1.9694	0.627112	0.318428
Met7_gene_71	Met7_contig_5	55978	56559	+	194			973020881	putative metalloprotease [Methanobacteriaceae archaeon 41_258]	1.19e-107	4.91135	2.56733	12.2083	20.1625	0.402296	0.127332	0.316514
Met7_gene_72	Met7_contig_5	56568	57794	+	409	K09136	ycaO; ribosomal protein S12 methylthiotransferase	973020880	Uncharacterized protein XD44_0735 [Methanobacteriaceae archaeon 41_258]	0	4.34857	6.08878	12.7246	18.9007	0.341744	0.322146	0.942653
Met7_gene_73	Met7_contig_5	57751	58392	+	214			503590874	TfuA-like core domain-containing protein [Methanobacterium paludis]	1.58e-83	2.37459	2.32739	11.1032	18.9163	0.213866	0.123037	0.575298
Met7_gene_74	Met7_contig_5	58401	59417	+	339	K06864	K06864; uncharacterized protein	851133754	MULTISPECIES: ATP-utilizing protein [Methanobacterium]	2.11e-99	3.18538	3.30572	11.7346	20.3865	0.271453	0.162153	0.597353
Met7_gene_75	Met7_contig_5	59414	59833	-	140			499179082	hypothetical protein [Methanothermobacter thermautotrophicus]	2.37e-47	5.8983	2.66819	11.6614	20.3449	0.505797	0.131148	0.259289
Met7_gene_76	Met7_contig_5	59826	60671	-	282			973020310	Inosine-5'-monophosphate dehydrogenase related protein IX [Methanobacteriaceae archaeon 41_258]	0	8.55946	7.9478	10.7361	20.339	0.797258	0.390766	0.490138
Met7_gene_77	Met7_contig_5	60712	61143	-	144			973020309	hypothetical protein XD44_1179 [Methanobacteriaceae archaeon 41_258]	4.71e-95	13.2334	14.6998	11.8964	17.7476	1.11239	0.828266	0.744584
Met7_gene_78	Met7_contig_5	61148	62299	-	384			973020308	S-adenosylhomocysteine deaminase [Methanobacteriaceae archaeon 41_258]	0	0.827086	1.29704	12.1558	20.4868	0.0680401	0.0633108	0.930492
Met7_gene_79	Met7_contig_5	62390	65566	-	1059	K01955	carB, CPA2; carbamoyl-phosphate synthase large subunit [EC:6.3.5.5]	973020307	Carbamoyl-phosphate synthase large chain [Methanobacteriaceae archaeon 41_258]	0	4.19869	6.46682	12.2499	19.8036	0.342753	0.326547	0.952718
Met7_gene_80	Met7_contig_5	65580	66662	-	361	K01956	carA, CPA1; carbamoyl-phosphate synthase small subunit [EC:6.3.5.5]	973019700	Carbamoyl-phosphate synthase small chain, partial [Methanobacteriaceae archaeon 41_258]	0	3.34317	3.7941	12.7923	20.3195	0.261342	0.186723	0.714476
Met7_gene_81	Met7_contig_5	66676	67110	-	145	K03789	rimI; ribosomal-protein-alanine N-acetyltransferase [EC:2.3.1.128]	973019701	putative acetyltransferase [Methanobacteriaceae archaeon 41_258]	2.94e-97	1.31421	3.43491	11.7086	20.2825	0.112243	0.169354	1.50881
Met7_gene_82	Met7_contig_5	67130	67531	+	134	K09713	K09713; hypothetical protein	499179091	hypothetical protein [Methanothermobacter thermautotrophicus]	3.25e-47	1.42209	0	9.86696	20.0184	0.144127	0	0
Met7_gene_83	Met7_contig_5	67543	70032	+	830	K01537	E3.6.3.8; Ca2+-transporting ATPase [EC:3.6.3.8]	851312484	calcium-translocating P-type ATPase, PMCA-type [Methanothermobacter sp. CaT2]	0	1.45408	2.25028	11.9404	19.4971	0.121778	0.115416	0.947762
Met7_gene_84	Met7_contig_5	70029	70817	+	263	K05895	E1.3.1.54, cobK, cbiJ; precorrin-6X reductase [EC:1.3.1.54]	973021520	Precorrin-6X reductase [Methanobacteriaceae archaeon 41_258]	5.06e-163	0	0.473443	10.9289	17.2464	0	0.0274517
Met7_gene_85	Met7_contig_5	70789	72018	-	410	K03750	moeA; molybdopterin molybdotransferase [EC:2.10.1.1]	973021519	Molybdenum cofactor biosynthesis protein MoeA [Methanobacteriaceae archaeon 41_258]	0	1.39435	1.21479	12.3478	17.4152	0.112923	0.0697543	0.617716
Met7_gene_86	Met7_contig_5	72180	72476	+	99	K03236	EIF1A; translation initiation factor 1A	973021518	Translation initiation factor 1A [Methanobacteriaceae archaeon 41_258]	3.25e-58	0	0	11.4197	18.9669	0	0
Met7_gene_87	Met7_contig_5	72480	73268	+	263	K07178	RIOK1; RIO kinase 1 [EC:2.7.11.1]	973021517	putative serine/threonine protein kinase [Methanobacteriaceae archaeon 41_258]	1.34e-177	0.724565	0.473443	11.7303	19.8797	0.0617686	0.0238154	0.385558
Met7_gene_88	Met7_contig_5	73300	73866	+	189	K06961	KRR1; ribosomal RNA assembly protein	973021516	hypothetical protein XD44_0222 [Methanobacteriaceae archaeon 41_258]	2.02e-122	0.672171	2.63525	13.4235	19.3282	0.0500743	0.136342	2.7228
Met7_gene_89	Met7_contig_5	74003	75592	+	530	K03167	top6B; DNA topoisomerase VI subunit B [EC:5.99.1.3]	973021515	Type 2 DNA topoisomerase 6 subunit B [Methanobacteriaceae archaeon 41_258]	0	5.75277	1.17468	14.9318	24.4505	0.385269	0.048043	0.1247
Met7_gene_90	Met7_contig_5	75582	76643	+	354	K03166	top6A; DNA topoisomerase VI subunit A [EC:5.99.1.3]	973021514	Type 2 DNA topoisomerase 6 subunit A [Methanobacteriaceae archaeon 41_258]	0	5.74194	3.16565	12.8179	19.3022	0.447962	0.164005	0.366113
Met7_gene_91	Met7_contig_5	76653	77762	+	370	K00150	gap2; glyceraldehyde-3-phosphate dehydrogenase (NAD(P)) [EC:1.2.1.59]	973021513	Glyceraldehyde-3-phosphate dehydrogenase [Methanobacteriaceae archaeon 41_258]	0	15.9659	7.40363	10.5753	17.4657	1.50973	0.423896	0.280775
Met7_gene_92	Met7_contig_5	77770	78675	+	302	K01151	nfo; deoxyribonuclease IV [EC:3.1.21.2]	973021512	Xylose isomerase domain-containing protein TIM barrel [Methanobacteriaceae archaeon 41_258]	0	4.83763	4.12303	11.0784	18.1361	0.436673	0.227338	0.520614
Met7_gene_93	Met7_contig_5	78672	79793	+	374	K07392	PRS2; AAA family ATPase	973021511	Putative 26S protease regulatory subunit-like protein [Methanobacteriaceae archaeon 41_258]	0	24.7966	15.6477	12.0505	22.1691	2.05773	0.705832	0.343015
Met7_gene_94	Met7_contig_5	79875	80795	-	307	K02492	hemA; glutamyl-tRNA reductase [EC:1.2.1.70]	973021510	Glutamyl-tRNA reductase [Methanobacteriaceae archaeon 41_258]	0	4.34503	4.46147	12.6831	20.5891	0.342585	0.21669	0.632516
Met7_gene_95	Met7_contig_5	81054	81680	-	209	K02304	MET8; precorrin-2 dehydrogenase / sirohydrochlorin ferrochelatase [EC:1.3.1.76 4.99.1.4]	973021509	Siroheme synthase CysG [Methanobacteriaceae archaeon 41_258]	5.82e-129	5.77456	3.57461	12.1573	20.7457	0.474988	0.172306	0.36276
Met7_gene_96	Met7_contig_5	81684	82163	-	160			973021508	hypothetical protein XD44_0214 [Methanobacteriaceae archaeon 41_258]	4.76e-110	9.13103	12.4516	13.6529	20.0575	0.668799	0.620792	0.92822
Met7_gene_97	Met7_contig_5	82197	83810	-	538	K00400	K00400; methyl coenzyme M reductase system, component A2	973021507	Methyl coenzyme M reductase system, component A2 [Methanobacteriaceae archaeon 41_258]	0	11.6887	10.8778	12.0599	20.506	0.969216	0.530466	0.547314
Met7_gene_98	Met7_contig_5	83897	84634	-	246			973021506	TIM-barrel protein [Methanobacteriaceae archaeon 41_258]	3.14e-157	3.09855	2.02464	12.8058	20.0442	0.241965	0.101009	0.417454
Met7_gene_99	Met7_contig_5	84638	85390	-	251	K08096	gch3; GTP cyclohydrolase IIa [EC:3.5.4.29]	973021505	GTP cyclohydrolase III [Methanobacteriaceae archaeon 41_258]	0	15.1841	13.3941	12.4438	21.4131	1.22021	0.62551	0.512623
Met7_gene_100	Met7_contig_5	85387	86292	-	302	K11212	cofD; LPPG:FO 2-phospho-L-lactate transferase [EC:2.7.8.28]	973021504	2-phospho-L-lactate transferase [Methanobacteriaceae archaeon 41_258]	0	3.78597	4.12303	11.8017	19.6865	0.320798	0.209435	0.652854
Met7_gene_101	Met7_contig_5	86307	87071	-	255	K12234	cofE, fbiB; coenzyme F420-0:L-glutamate ligase / coenzyme F420-1:gamma-L-glutamate ligase [EC:6.3.2.31 6.3.2.34]	973021503	Coenzyme F420:L-glutamate ligase [Methanobacteriaceae archaeon 41_258]	4.6e-159	6.22747	7.32445	11.6024	20.1783	0.536742	0.362987	0.676279
Met7_gene_102	Met7_contig_5	87091	87696	-	202	K11176	purO; IMP cyclohydrolase [EC:3.5.4.10]	973021502	IMP cyclohydrolase [Methanobacteriaceae archaeon 41_258]	9.33e-123	9.43369	7.39697	11.3074	21.4163	0.834291	0.34539	0.413992
Met7_gene_103	Met7_contig_5	87712	88110	-	133	K03559	exbD; biopolymer transport protein ExbD	973021501	hypothetical protein XD44_0207 [Methanobacteriaceae archaeon 41_258]	1.8e-82	10.9847	6.55345	12.2752	20.609	0.894872	0.31799	0.355347
Met7_gene_104	Met7_contig_5	88127	88966	-	280	K03561	exbB; biopolymer transport protein ExbB	973021500	Putative biopolymer transport protein ExbB-like protein [Methanobacteriaceae archaeon 41_258]	0	18.1486	9.33867	13.4407	21.3552	1.35027	0.437301	0.323862
Met7_gene_105	Met7_contig_5	88970	89599	-	210	K03470	rnhB; ribonuclease HII [EC:3.1.26.4]	973021499	Ribonuclease HII [Methanobacteriaceae archaeon 41_258]	1.73e-124	18.4511	15.4162	12.7564	22.6442	1.44642	0.680802	0.47068
Met7_gene_106	Met7_contig_5	89612	90682	-	357	K03569	mreB; rod shape-determining protein MreB and related proteins	973021498	putative rod shape-determining protein [Methanobacteriaceae archaeon 41_258]	0	18.1486	20.927	12.1949	20.5061	1.48821	1.02052	0.685738
Met7_gene_107	Met7_contig_5	90684	91319	-	212			973021497	Uncharacterized protein XD44_0203 [Methanobacteriaceae archaeon 41_258]	3.26e-138	5.0936	3.52403	12.0756	24.041	0.421808	0.146584	0.347514
Met7_gene_108	Met7_contig_5	91890	92177	-	96						1.98501	0	12.6549	20.2201	0.156857	0	0
Met7_gene_109	Met7_contig_5	92612	92821	+	70			757132502	transposase [Methermicoccus shengliensis]	5.87e-05	4.53716	12.4516	12.1541	16.3038	0.373301	0.76372	2.04585
Met7_gene_110	Met7_contig_5	92860	93558	+	233	K01613	psd, PISD; phosphatidylserine decarboxylase [EC:4.1.1.65]	973021496	Phosphatidylserine decarboxylase proenzyme [Methanobacteriaceae archaeon 41_258]	2.66e-145	1.63571	0.534402	11.1353	19.3833	0.146894	0.0275703	0.187688
Met7_gene_111	Met7_contig_5	93545	94225	+	227	K17103	CHO1, pssA; CDP-diacylglycerol---serine O-phosphatidyltransferase [EC:2.7.8.8]	973021495	putative phosphatidylserine synthase [Methanobacteriaceae archaeon 41_258]	8.63e-111	9.23421	4.93674	10.1634	20.1964	0.908573	0.244437	0.269034
Met7_gene_112	Met7_contig_5	94222	95520	+	433			851312502	hypothetical protein [Methanothermobacter sp. CaT2]	0	13.2028	11.215	11.8512	17.7066	1.11405	0.63338	0.568538
Met7_gene_113	Met7_contig_5	95550	96437	+	296			973020196	hypothetical protein XD44_1248 [Methanobacteriaceae archaeon 41_258]	4.6e-168	12.8757	8.83388	12.015	18.9816	1.07163	0.465392	0.434283
Met7_gene_114	Met7_contig_5	96555	97259	+	235			973020197	hypothetical protein XD44_1249 [Methanobacteriaceae archaeon 41_258]	2.26e-144	0.540597	0	11.5298	20.3183	0.0468871	0	0
Met7_gene_115	Met7_contig_5	97256	97621	+	122	K09739	K09739; hypothetical protein	973020198	Dihydroneopterin aldolase [Methanobacteriaceae archaeon 41_258]	2.11e-60	1.04131	0	10.0522	24.466	0.103591	0	0
Met7_gene_116	Met7_contig_5	97984	98187	+	68	K00176	korD; 2-oxoglutarate ferredoxin oxidoreductase subunit delta [EC:1.2.7.3]	973020199	4Fe-4S ferredoxin iron-sulfur binding domain-containing protein [Methanobacteriaceae archaeon 41_258]	6.65e-39	3.73648	1.83111	9.86276	20.4413	0.378848	0.0895792	0.236452
Met7_gene_117	Met7_contig_5	98174	99307	+	378	K00174	korA; 2-oxoglutarate ferredoxin oxidoreductase subunit alpha [EC:1.2.7.3]	973020200	2-oxoglutarate synthase subunit KorA [Methanobacteriaceae archaeon 41_258]	0	6.55367	3.62347	12.3995	18.6831	0.528543	0.193944	0.36694
Met7_gene_118	Met7_contig_5	99318	100172	+	285	K00175	korB; 2-oxoglutarate ferredoxin oxidoreductase subunit beta [EC:1.2.7.3]	973020201	2-oxoglutarate synthase subunit KorB [Methanobacteriaceae archaeon 41_258]	0	3.12029	2.62138	10.9055	18.2596	0.286121	0.143562	0.501752
Met7_gene_119	Met7_contig_5	100169	100741	+	191	K00177	korG; 2-oxoglutarate ferredoxin oxidoreductase subunit gamma [EC:1.2.7.3]	851312509	2-oxoglutarate ferredoxin oxidoreductase subunit gamma [Methanothermobacter sp. CaT2]	5.34e-98	2.9931	1.95574	10.815	18.3853	0.276755	0.106375	0.384366
Met7_gene_120	Met7_contig_5	100738	101841	+	368	K01903	sucC; succinyl-CoA synthetase beta subunit [EC:6.2.1.5]	973019906	Succinyl-CoA ligase [ADP-forming] subunit beta [Methanobacteriaceae archaeon 41_258]	0	2.41653	1.01507	11.4555	16.7919	0.210949	0.0604501	0.286562
Met7_gene_121	Met7_contig_5	101836	102921	-	362			973019907	Uncharacterized protein XD44_1442 [Methanobacteriaceae archaeon 41_258]	0	1.7547	0	11.8465	18.3906	0.14812	0	0
Met7_gene_122	Met7_contig_5	102943	103782	-	280			973019908	hypothetical protein XD44_1443 [Methanobacteriaceae archaeon 41_258]	3.05e-151	6.57888	4.44699	12.2226	24.1945	0.538256	0.183802	0.341476
Met7_gene_123	Met7_contig_5	103799	104722	-	308	K15449	TYW1; tRNA wybutosine-synthesizing protein 1	973021525	Wyosine base formation domain protein, partial [Methanobacteriaceae archaeon 41_258]	1.11e-167	7.01197	4.44699	14.0106	20.839	0.500476	0.213397	0.426389
Met7_gene_124	Met7_contig_5	104920	105624	+	235	K01803	TPI, tpiA; triosephosphate isomerase (TIM) [EC:5.3.1.1]	973021526	Triosephosphate isomerase [Methanobacteriaceae archaeon 41_258]	7.38e-148	3.78418	4.76868	9.9642	18.5542	0.379778	0.257014	0.676749
Met7_gene_125	Met7_contig_5	105648	106868	+	407	K00927	PGK, pgk; phosphoglycerate kinase [EC:2.7.2.3]	973021527	Phosphoglycerate kinase [Methanobacteriaceae archaeon 41_258]	0	3.74566	0.61187	11.9209	18.8498	0.31421	0.0324604	0.103308
Met7_gene_126	Met7_contig_5	107637	107870	+	78	K03053	rpoH; DNA-directed RNA polymerase subunit H [EC:2.7.7.6]	973021528	DNA-directed RNA polymerase subunit H [Methanobacteriaceae archaeon 41_258]	1.31e-45	12.2154	1.59635	10.1706	17.8831	1.20106	0.089266	0.0743229
Met7_gene_127	Met7_contig_5	107900	109444	+	515	K03045	rpoB2; DNA-directed RNA polymerase subunit B" [EC:2.7.7.6]	973021529	DNA-directed RNA polymerase subunit B'' [Methanobacteriaceae archaeon 41_258]	0	10.2372	9.18756	12.2041	19.7456	0.838835	0.465296	0.554693
Met7_gene_128	Met7_contig_5	109462	111267	+	602	K03044	rpoB1; DNA-directed RNA polymerase subunit B' [EC:2.7.7.6]	973021530	DNA-directed RNA polymerase subunit B' [Methanobacteriaceae archaeon 41_258]	0	5.38128	13.0307	12.7322	22.6766	0.422652	0.574632	1.35959
Met7_gene_129	Met7_contig_5	111274	114447	+	1058	K03041	rpoA1; DNA-directed RNA polymerase subunit A' [EC:2.7.7.6]	973021531	DNA-directed RNA polymerase subunit A' [Methanobacteriaceae archaeon 41_258]	0	6.0038	17.5357	13.3083	21.173	0.451132	0.828213	1.83586
Met7_gene_130	Met7_contig_5	114457	115629	+	391	K03042	rpoA2; DNA-directed RNA polymerase subunit A" [EC:2.7.7.6]	973021532	DNA-directed RNA polymerase subunit A'' [Methanobacteriaceae archaeon 41_258]	0	8.77261	15.2858	12.2715	19.933	0.714878	0.766861	1.07272
Met7_gene_131	Met7_contig_5	115630	115926	+	99	K02908	RP-L30e, RPL30; large subunit ribosomal protein L30e	973021533	50S ribosomal protein L30e [Methanobacteriaceae archaeon 41_258]	1.89e-61	5.13294	12.5773	13.8198	23.3515	0.371419	0.538609	1.45014
Met7_gene_132	Met7_contig_5	115932	116363	+	144	K02600	nusA; N utilization substance protein A	973021534	Transcription termination factor NusA [Methanobacteriaceae archaeon 41_258]	5.29e-92	8.82225	26.8054	12.8012	21.9813	0.689172	1.21946	1.76946
Met7_gene_133	Met7_contig_5	116385	116810	+	142	K02950	RP-S12, MRPS12, rpsL; small subunit ribosomal protein S12	973021535	30S ribosomal protein S12 [Methanobacteriaceae archaeon 41_258]	1.61e-94	12.9724	19.2911	11.7401	17.7572	1.10497	1.08639	0.98318
Met7_gene_134	Met7_contig_5	116816	117376	+	187	K02992	RP-S7, MRPS7, rpsG; small subunit ribosomal protein S7	973021536	30S ribosomal protein S7 [Methanobacteriaceae archaeon 41_258]	6.09e-131	50.952	67.2517	13.2801	18.2569	3.83671	3.68363	0.9601
Met7_gene_135	Met7_contig_5	117405	119579	+	725	K03234	EEF2; elongation factor 2	973021537	Elongation factor 2 [Methanobacteriaceae archaeon 41_258]	0	16.5591	31.7729	11.9148	18.6209	1.38979	1.70631	1.22774
Met7_gene_136	Met7_contig_5	119686	120927	+	414	K03231	EEF1A; elongation factor 1-alpha	973021538	Elongation factor 1-alpha [Methanobacteriaceae archaeon 41_258]	0	111.237	104.665	11.1361	18.9905	9.98884	5.51146	0.551762
Met7_gene_137	Met7_contig_5	120969	121277	+	103	K02946	RP-S10, MRPS10, rpsJ; small subunit ribosomal protein S10	973021539	30S ribosomal protein S10 [Methanobacteriaceae archaeon 41_258]	1.84e-66	17.8843	16.9244	10.6786	15.4366	1.67478	1.09638	0.654642
Met7_gene_138	Met7_contig_5	121439	121846	+	136			973021540	hypothetical protein XD44_0192 [Methanobacteriaceae archaeon 41_258]	2.29e-80	4.20354	2.74667	11.1872	18.7916	0.375746	0.146165	0.388998
Met7_gene_139	Met7_contig_5	121843	122979	-	379	K06868	sepcysS; Sep-tRNA:Cys-tRNA synthetase [EC:2.5.1.73]	973021541	O-phospho-L-seryl-tRNA:Cys-tRNA synthase [Methanobacteriaceae archaeon 41_258]	0	3.01679	1.97122	12.0938	17.6815	0.24945	0.111485	0.446923
Met7_gene_140	Met7_contig_5	122979	123497	-	173	K06928	K06928; nucleoside-triphosphatase THEP1 [EC:3.6.1.15]	973021542	Nucleoside-triphosphatase [Methanobacteriaceae archaeon 41_258]	8.43e-102	3.30452	2.15923	11.7408	18.8886	0.281455	0.114314	0.406153
Met7_gene_141	Met7_contig_5	123506	124495	-	330	K04070	pflX; putative pyruvate formate lyase activating enzyme [EC:1.97.1.4]	973021543	Radical SAM domain protein [Methanobacteriaceae archaeon 41_258]	0	2.6948	3.01856	13.5643	20.9572	0.198668	0.144034	0.725
Met7_gene_142	Met7_contig_5	124530	125834	-	435	K03592	pmbA; PmbA protein	973021544	hypothetical protein XD44_0196 [Methanobacteriaceae archaeon 41_258]	0	2.33637	2.57618	12.942	19.4752	0.180526	0.13228	0.732747
Met7_gene_143	Met7_contig_5	125827	126507	-	227	K07024	K07024	973021545	Phosphoglycolate phosphatase [Methanobacteriaceae archaeon 41_258]	1.49e-149	4.75702	2.74263	11.1257	19.3155	0.427569	0.141992	0.33209
Met7_gene_144	Met7_contig_5	126518	127564	-	349	K04654	hypD; hydrogenase expression/formation protein HypD	973021546	putative hydrogenase expression/formation protein HypD [Methanobacteriaceae archaeon 41_258]	0	4.55016	1.78389	10.8273	17.7899	0.420248	0.100275	0.23861
Met7_gene_145	Met7_contig_5	127699	132513	-	1605			503061277	hypothetical protein [Methanothermobacter marburgensis]	0	24.2604	30.3337	12.5645	20.931	1.93087	1.44922	0.750557
Met7_gene_146	Met7_contig_5	132855	133376	-	174			973020487	Uncharacterized protein XD44_1041 [Methanobacteriaceae archaeon 41_258]	1.59e-79	4.3807	22.8994	11.365	20.0134	0.385455	1.14421	2.96845
Met7_gene_147	Met7_contig_5	134023	134556	-	178	K09124	K09124; hypothetical protein	973020281	hypothetical protein XD44_1199, partial [Methanobacteriaceae archaeon 41_258]	9.72e-81	0.71371	2.09858	13.0043	20.3856	0.0548827	0.102944	1.87571
Met7_gene_148	Met7_contig_5	135138	135422	-	95						1.33727	2.62138	11.5375	21.5111	0.115906	0.121862	1.05138
Met7_gene_149	Met7_contig_5	135796	136155	+	120						0.529335	1.03763	12.4553	24.7112	0.0424989	0.0419903	0.988031
Met7_gene_150	Met7_contig_5	137116	137499	-	128			973020915	RNA-metabolising metallo-beta-lactamase [Methanobacteriaceae archaeon 41_258]	1.48e-23	0.992503	0	13.8924	24.0431	0.0714422	0	0
Met7_gene_151	Met7_contig_5	137847	138038	-	64			503592382	MBL fold metallo-hydrolase [Methanobacterium paludis]	1.05e-18	0.992503	0	13.593	22.4809	0.0730158	0	0
Met7_gene_152	Met7_contig_5	138035	138775	-	247	K12574	rnj; ribonuclease J [EC:3.1.-.-]	503592382	MBL fold metallo-hydrolase [Methanobacterium paludis]	1.07e-121	0.257167	0.504112	12.3971	21.7204	0.0207442	0.0232092	1.11883
Met7_gene_153	Met7_contig_5	139068	139208	+	47			503060316	class III signal peptide [Methanothermobacter marburgensis]	0.000325	8.10896	5.29854	10.2741	22.9333	0.789266	0.231041	0.29273
Met7_gene_154	Met7_contig_5	139690	141024	-	445			503591296	zinc ribbon domain-containing protein [Methanobacterium paludis]	0	1.42742	0.839431	13.6588	21.6789	0.104506	0.038721	0.370517
Met7_gene_155	Met7_contig_5	141506	141967	-	154			973020925	hypothetical protein XD44_0719 [Methanobacteriaceae archaeon 41_258]	7.32e-07	4.12469	0.808543	11.9451	25.3678	0.345304	0.0318728	0.0923035
Met7_gene_156	Met7_contig_5	142081	142812	+	244			851313165	hypothetical protein [Methanothermobacter sp. CaT2]	2.6e-95	3.38427	5.1031	12.5809	22.2673	0.269001	0.229175	0.851949
Met7_gene_157	Met7_contig_5	142809	142925	+	39			499179840	hypothetical protein [Methanothermobacter thermautotrophicus]	6.83e-12	3.25745	9.57812	12.8729	18.0082	0.253047	0.531877	2.10189
Met7_gene_158	Met7_contig_5	142922	143098	+	59						1.07661	0	11.3672	16.8636	0.0947119	0	0
Met7_gene_159	Met7_contig_5	143428	143628	+	67			973020216	Uncharacterized protein ORF11' [Methanobacteriaceae archaeon 41_258]	4.4e-15	0	0	10.296	17.4706	0	0
Met7_gene_160	Met7_contig_5	144432	144698	+	89			503179348	hypothetical protein [Methanothermus fervidus]	7.09e-19	0	0	10.7651	17.7552	0	0
Met7_gene_161	Met7_contig_5	145315	145422	+	36			410599611	hypothetical protein B655_0959 [Methanobacterium sp. Maddingley MBC34]	7.65e-06	0	0	9.79387	18.5605	0	0
Met7_gene_162	Met7_contig_5	145808	145987	+	60			973020495	putative pseudomurein-binding protein, partial [Methanobacteriaceae archaeon 41_258]	3e-15	313.366	143.193	24.144	52.999	12.979	2.7018	0.208167
Met7_gene_163	Met7_contig_6	3	1148	+	382			918133838	hypothetical protein [Methanobrevibacter arboriphilus]	3.14e-29	134.523	117.345	12.1994	19.8536	11.027	5.9105	0.536002
Met7_gene_164	Met7_contig_6	1231	1875	-	215	K16317	trmY; tRNA (pseudouridine54-N1)-methyltransferase [EC:2.1.1.257]	502705601	tRNA (pseudouridine(54)-N(1))-methyltransferase TrmY [Archaeoglobus profundus]	5.83e-81	0.295443	3.47485	11.6398	21.6185	0.0253822	0.160735	6.33259
Met7_gene_165	Met7_contig_6	1893	2141	+	83			973019999	Fe-S oxidoreductase [Methanobacteriaceae archaeon 41_258]	5.82e-28	0.765303	1.50019	11.4048	20.0965	0.0671036	0.0746493	1.11245
Met7_gene_166	Met7_contig_6	2457	2987	+	177			973019998	Fe-S oxidoreductase [Methanobacteriaceae archaeon 41_258]	8.09e-95	0.358871	0	12.2766	19.9222	0.0292321	0	0
Met7_gene_167	Met7_contig_6	2984	3193	+	70			973019998	Fe-S oxidoreductase [Methanobacteriaceae archaeon 41_258]	6.68e-27	0	0	12.4279	19.1605	0	0
Met7_gene_168	Met7_contig_6	3456	3959	+	168			973019997	Uncharacterized protein XD44_1385 [Methanobacteriaceae archaeon 41_258]	6.58e-54	0.378096	0.741164	13.0027	19.625	0.0290782	0.0377664	1.29879
Met7_gene_169	Met7_contig_6	3967	4287	+	107			973019996	Uncharacterized protein XD44_1384 [Methanobacteriaceae archaeon 41_258]	7.02e-43	0.593647	1.1637	11.2106	17.9591	0.0529539	0.0647971	1.22365
Met7_gene_170	Met7_contig_6	4486	4782	-	99			973019995	hypothetical protein XD44_1383 [Methanobacteriaceae archaeon 41_258]	1.53e-56	2.56647	1.25773	10.9552	19.5088	0.23427	0.0644699	0.275195
Met7_gene_171	Met7_contig_6	4902	5177	+	92	K01512	acyP; acylphosphatase [EC:3.6.1.7]	973019994	Acylphosphatase [Methanobacteriaceae archaeon 41_258]	9.26e-58	3.45218	9.47401	11.0806	18.5546	0.311552	0.510602	1.6389
Met7_gene_172	Met7_contig_6	5210	6883	-	558			918406027	hypothetical protein [Methanothermobacter sp. CaT2]	1.06e-167	2003.5	1885.14	12.3831	18.5212	161.793	101.783	0.629094
Met7_gene_173	Met7_contig_6	7059	7313	+	85						0	0	12.2185	23.1811	0	0
Met7_gene_174	Met7_contig_6	7606	8184	-	193	K07477	K07477; translin	503179132	haloacid dehalogenase [Methanothermus fervidus]	7.79e-87	2.30384	0	13.6616	22.1875	0.168637	0	0
Met7_gene_175	Met7_contig_6	11247	11390	-	48						0	0	10.6987	15.4445	0	0
Met7_gene_176	Met7_contig_6	12513	12677	-	55						0	0	24.5969	43.8949	0	0
Met7_gene_177	Met7_contig_6	12854	13135	+	94						0.675747	0	24.7474	45.6071	0.0273057	0	0
Met7_gene_178	Met7_contig_6	13754	14044	-	97	K09951	cas2; CRISPR-associated protein Cas2	503179540	CRISPR-associated endonuclease Cas2 [Methanothermus fervidus]	1.03e-39	0	0	9.75876	22.9279	0	0
Met7_gene_179	Met7_contig_6	14035	15006	-	324	K15342	cas1; CRISP-associated protein Cas1	851312533	subtype I-B CRISPR-associated endonuclease Cas1 [Methanothermobacter sp. CaT2]	0	1.1763	0.768615	11.5208	22.8807	0.102102	0.0335922	0.329006
Met7_gene_180	Met7_contig_6	15026	15523	-	166	K07464	K07464; putative RecB family exonuclease	851312534	CRISPR-associated protein Cas4 [Methanothermobacter sp. CaT2]	1.77e-84	3.82652	3.75047	11.728	24.5623	0.326271	0.152692	0.467991
Met7_gene_181	Met7_contig_6	15526	17928	-	801	K07012	K07012	851312535	CRISPR-associated helicase/endonuclease Cas3 [Methanothermobacter sp. CaT2]	0	11.4194	10.1043	11.9038	23.1196	0.9593	0.437044	0.455586
Met7_gene_182	Met7_contig_6	17970	18692	-	241			918406090	CRISPR-associated protein Cas5 [Methanothermobacter sp. CaT2]	9.78e-107	37.6904	34.0997	12.658	20.8243	2.97759	1.6375	0.54994
Met7_gene_183	Met7_contig_6	18673	19614	-	314	K19075	cst2, cas7; CRISPR-associated protein Cst2	851312536	type I-B CRISPR-associated protein Cas7/Cst2/DevR [Methanothermobacter sp. CaT2]	9.44e-171	33.5807	42.4305	12.4369	22.429	2.70008	1.89177	0.700636
Met7_gene_184	Met7_contig_6	19586	21301	-	572			851312537	hypothetical protein [Methanothermobacter sp. CaT2]	0	6.88505	8.05433	12.2342	24.8294	0.562773	0.324386	0.576407
Met7_gene_185	Met7_contig_6	21294	22013	-	240	K19091	cas6; CRISPR-associated endoribonuclease Cas6 [EC:3.1.-.-]	503179543	CRISPR-associated endoribonuclease Cas6 [Methanothermus fervidus]	7.68e-125	3.97001	2.59407	10.5391	24.9144	0.376695	0.104119	0.276402
Met7_gene_186	Met7_contig_6	22903	23112	-	70						8.16688	23.1243	11.5519	19.2301	0.706973	1.2025	1.70092
Met7_gene_187	Met7_contig_6	23523	23660	+	46						0	2.70686	10.0808	23.8559	0	0.113467
Met7_gene_188	Met7_contig_6	23925	24176	-	84						0.756193	1.48233	11.269	19.3347	0.0671036	0.0766669	1.14252
Met7_gene_189	Met7_contig_6	24310	26898	-	863			427189361	conserved hypothetical protein [Methanothermobacter sp. CaT2]	0	68.6725	4029.51	11.9945	21.6168	5.72532	186.406	32.5582
Met7_gene_190	Met7_contig_6	27029	27652	+	208			973021347	Uncharacterized protein XD44_0367 [Methanobacteriaceae archaeon 41_258]	7.67e-54	1.22154	0.598633	12.1605	23.964	0.100452	0.0249805	0.248681
Met7_gene_191	Met7_contig_6	28067	28150	-	28			499178771	MULTISPECIES: magnesium chelatase [Methanothermobacter]	1.44e-05	2.26858	0	9.44409	17.0702	0.240211	0	0
Met7_gene_192	Met7_contig_6	28733	28858	+	42			499179023	hypothetical protein [Methanothermobacter thermautotrophicus]	1.23e-09	3.02477	2.96466	9.76346	16.2574	0.309805	0.182358	0.58862
Met7_gene_193	Met7_contig_6	28902	29411	+	170			890702241	MarR family transcriptional regulator [Methanothermobacter marburgensis]	1.5e-92	2.98919	2.19733	11.7	17.4719	0.255485	0.125764	0.492256
Met7_gene_194	Met7_contig_6	29448	30179	+	244			499179025	hypothetical protein [Methanothermobacter thermautotrophicus]	3.67e-132	3.12394	1.53093	11.3244	15.1114	0.27586	0.10131	0.367251
Met7_gene_195	Met7_contig_6	30186	30935	+	250			499179026	MULTISPECIES: nitroreductase [Methanothermobacter]	2.2e-128	4.31937	1.49419	10.5621	17.4409	0.408952	0.0856714	0.20949
Met7_gene_196	Met7_contig_6	30938	31375	+	146			2622032	unknown [Methanothermobacter thermautotrophicus str. Delta H]	2.34e-56	2.61042	3.41139	11.6547	17.872	0.223981	0.190879	0.852212
Met7_gene_197	Met7_contig_6	31455	31745	-	97			499179028	MULTISPECIES: hypothetical protein [Methanothermobacter]	6.95e-44	6.54847	2.56733	12.2873	16.1903	0.532945	0.158572	0.297539
Met7_gene_198	Met7_contig_6	31780	32175	-	132			2622034	iron repressor [Methanothermobacter thermautotrophicus str. Delta H]	4.51e-74	3.36849	5.6598	11.5843	17.218	0.290782	0.328713	1.13045
Met7_gene_199	Met7_contig_6	32241	32534	+	98			427189382	conserved hypothetical protein [Methanothermobacter sp. CaT2]	4.85e-56	3.24083	6.35284	9.11169	16.4233	0.355678	0.386819	1.08756
Met7_gene_200	Met7_contig_6	32643	32984	+	114			973021447	Uncharacterized protein XD44_0255 [Methanobacteriaceae archaeon 41_258]	1.76e-40	15.0443	19.6604	12.035	19.2522	1.25004	1.0212	0.816938
Met7_gene_201	Met7_contig_6	32997	35228	-	744	K07016	K07016	2622182	conserved protein [Methanothermobacter thermautotrophicus str. Delta H]	0	9.39142	5.35551	11.5538	19.5744	0.812842	0.273598	0.336594
Met7_gene_202	Met7_contig_6	35707	36078	-	124						0.51226	0	12.4862	18.4075	0.0410262	0	0
Met7_gene_203	Met7_contig_6	36199	39120	-	974			980034183	Type III restriction enzyme, res subunit [Candidatus Chrysopegis kryptomonas]	0	0.130432	0.639197	12.6067	30.0544	0.0103462	0.021268	2.05564
Met7_gene_204	Met7_contig_6	39162	41672	-	837	K07316	mod; adenine-specific DNA-methyltransferase [EC:2.1.1.72]	740199547	site-specific DNA-methyltransferase [Thermodesulfobacterium hveragerdense]	0	0.758903	1.33888	12.7563	28.9311	0.0594924	0.0462781	0.777882
Met7_gene_205	Met7_contig_6	42143	42394	-	84						0	0	10.3109	24.2119	0	0
Met7_gene_206	Met7_contig_6	42605	44140	-	512			499192319	MULTISPECIES: hypothetical protein [Methanothermobacter]	0	0.372189	0.972778	12.7472	22.8905	0.0291977	0.042497	1.45549
Met7_gene_207	Met7_contig_6	44310	44720	+	137			973020918	Uncharacterized protein ORF6 [Methanobacteriaceae archaeon 41_258]	2.27e-20	0	0	11.7489	22.6061	0	0
Met7_gene_208	Met7_contig_6	44787	45098	+	104			851313574	hypothetical protein [Methanothermobacter sp. CaT2]	4.94e-12	0.610771	0	13.5607	24.6205	0.0450396	0	0
Met7_gene_209	Met7_contig_6	45150	45983	-	278			495272667	hypothetical protein [Halorubrum arcis]	5.56e-28	0.913959	0.447898	12.5035	28.1229	0.0730963	0.0159264	0.217883
Met7_gene_210	Met7_contig_6	45976	46152	-	59			499179174	hypothetical protein [Methanothermobacter thermautotrophicus]	2.28e-13	2.15323	2.11043	12.1467	24.6341	0.177268	0.0856714	0.483287
Met7_gene_211	Met7_contig_6	46741	47505	-	255	K01992	ABC-2.P; ABC-2 type transport system permease protein	503061289	daunorubicin ABC transporter permease [Methanothermobacter marburgensis]	5.64e-149	2.74009	3.41807	12.1434	24.5391	0.225644	0.139291	0.617305
Met7_gene_212	Met7_contig_6	47631	48629	-	333	K01990	ABC-2.A; ABC-2 type transport system ATP-binding protein	503061290	daunorubicin resistance protein DrrA family ABC transporter ATP-binding protein [Methanothermobacter marburgensis]	7.9e-171	4.76878	2.99137	13.5112	23.8441	0.352951	0.125455	0.355446
Met7_gene_213	Met7_contig_6	48712	49521	+	270	K08482	kaiC; circadian clock protein KaiC	503061291	circadian clock protein KaiC [Methanothermobacter marburgensis]	2.6e-105	2.58786	0.461169	10.4326	23.1035	0.248055	0.019961	0.0804699
Met7_gene_214	Met7_contig_6	49573	50124	+	184	K08482	kaiC; circadian clock protein KaiC	973019668	KaiC-related protein, partial [Methanobacteriaceae archaeon 41_258]	1.85e-76	1.03566	0	12.5386	22.2125	0.0825976	0	0
Met7_gene_215	Met7_contig_6	50121	50435	+	105	K08481	kaiB; circadian clock protein KaiB	973019669	KaiB-related protein [Methanobacteriaceae archaeon 41_258]	2.36e-30	1.81486	3.55759	11.3512	23.1319	0.159883	0.153796	0.961924
Met7_gene_216	Met7_contig_6	50401	52341	+	647			973019670	putative sensory transduction histidine kinase, partial [Methanobacteriaceae archaeon 41_258]	0	2.84712	1.73206	12.208	22.788	0.233218	0.0760075	0.325907
Met7_gene_217	Met7_contig_6	52434	53777	+	448			851312542	MBL fold hydrolase [Methanothermobacter sp. CaT2]	0	2.12679	0.555873	11.7709	19.3455	0.180682	0.0287339	0.15903
Met7_gene_218	Met7_contig_6	53985	54326	+	114	K07005	K07005	503061296	pyridoxamine 5'-phosphate oxidase [Methanothermobacter marburgensis]	4.02e-38	5.57195	4.36897	11.8669	19.4661	0.469535	0.22444	0.478006
Met7_gene_219	Met7_contig_6	54599	55453	-	285	K17105	E2.5.1.42; geranylgeranylglycerol-phosphate geranylgeranyltransferase [EC:2.5.1.42]	973020441	Digeranylgeranylglyceryl phosphate synthase [Methanobacteriaceae archaeon 41_258]	1.64e-165	0.445756	0	12.5729	20.7068	0.0354536	0	0
Met7_gene_220	Met7_contig_6	55508	56140	+	211			973020440	Uncharacterized protein XD44_1079 [Methanobacteriaceae archaeon 41_258]	4.04e-115	0.602087	0	10.1713	19.2315	0.0591949	0	0
Met7_gene_221	Met7_contig_6	56152	56736	+	195	K00943	E2.7.4.9, tmk; dTMP kinase [EC:2.7.4.9]	973020439	Thymidylate kinase-related protein [Methanobacteriaceae archaeon 41_258]	8.45e-109	0	2.55417	10.77	18.3583	0	0.139128
Met7_gene_222	Met7_contig_6	56733	57515	+	261	K06897	K06897; 7,8-dihydropterin-6-yl-methyl-4-(beta-D-ribofuranosyl)aminobenzene 5'-phosphate synthase [EC:2.5.1.105]	973020438	Metal dependent hydrolase [Methanobacteriaceae archaeon 41_258]	8.93e-140	4.13733	2.38536	10.1903	19.92	0.406006	0.119747	0.29494
Met7_gene_223	Met7_contig_6	57543	58394	+	284			973020437	hypothetical protein XD44_1076 [Methanobacteriaceae archaeon 41_258]	0	7.38087	0.87687	12.0234	17.1046	0.613873	0.0512652	0.0835111
Met7_gene_224	Met7_contig_6	58439	58690	+	84			851145712	hypothetical protein [Methanobacterium formicicum]	8.87e-19	6.80573	13.341	9.62659	18.1734	0.706973	0.734092	1.03836
Met7_gene_225	Met7_contig_6	58801	59898	+	366	K01858	E5.5.1.4, INO1; myo-inositol-1-phosphate synthase [EC:5.5.1.4]	2622207	conserved protein [Methanothermobacter thermautotrophicus str. Delta H]	0	18.5701	17.0103	11.6856	17.6166	1.58914	0.965585	0.607615
Met7_gene_226	Met7_contig_6	59899	60315	-	139	K07013	K07013	973019930	4-vinyl reductase 4VR [Methanobacteriaceae archaeon 41_258]	1.27e-78	6.39772	5.37477	11.1387	14.6667	0.574367	0.36646	0.638025
Met7_gene_227	Met7_contig_6	60460	60645	-	62			973019931	Ferredoxin [Methanobacteriaceae archaeon 41_258]	5.42e-31	6.14711	8.03326	12.4862	17.0702	0.492314	0.4706	0.955895
Met7_gene_228	Met7_contig_6	61151	62860	+	570	K01960	E6.4.1.1B, pycB; pyruvate carboxylase subunit B [EC:6.4.1.1]	973019932	Pyruvate carboxylase subunit B [Methanobacteriaceae archaeon 41_258]	0	8.80367	7.42725	11.6182	17.789	0.75775	0.417519	0.550999
Met7_gene_229	Met7_contig_6	62861	63532	-	224	K06920	queC; 7-cyano-7-deazaguanine synthase [EC:6.3.4.20]	973019933	7-cyano-7-deazaguanine synthase [Methanobacteriaceae archaeon 41_258]	3.91e-133	2.83572	2.22349	10.8983	16.8743	0.260197	0.131768	0.506416
Met7_gene_230	Met7_contig_6	63529	64737	-	403	K09121	K09121; hypothetical protein	973020364	hypothetical protein XD44_1132 [Methanobacteriaceae archaeon 41_258]	0	2.52189	2.78075	12.296	15.6724	0.205099	0.177429	0.865089
Met7_gene_231	Met7_contig_6	64748	65122	-	125			973020365	Uncharacterized protein XD44_1133 [Methanobacteriaceae archaeon 41_258]	1.31e-80	1.01632	1.99225	36.2697	60.1263	0.0280213	0.0331344	1.18247
Met7_gene_232	Met7_contig_6	65136	66017	+	294			973020366	Alpha-ribazole phosphatase CobZ [Methanobacteriaceae archaeon 41_258]	1.99e-177	3.45688	0.847045	13.3612	20.3549	0.258725	0.0416138	0.160842
Met7_gene_233	Met7_contig_6	66014	66760	+	249	K02233	E2.7.8.26, cobS, cobV; adenosylcobinamide-GDP ribazoletransferase [EC:2.7.8.26]	973020367	Cobalamin synthase [Methanobacteriaceae archaeon 41_258]	2.9e-146	2.04081	0	11.2971	18.079	0.180649	0	0
Met7_gene_234	Met7_contig_6	66761	67285	+	175	K07254	atrm56; tRNA (cytidine56-2'-O)-methyltransferase [EC:2.1.1.206]	973020368	tRNA (cytidine(56)-2'-O)-methyltransferase [Methanobacteriaceae archaeon 41_258]	2.19e-110	3.9927	2.13455	10.9497	20.1499	0.364641	0.105934	0.290516
Met7_gene_235	Met7_contig_6	67282	67917	+	212	K00761	upp, UPRT; uracil phosphoribosyltransferase [EC:2.4.2.9]	973020369	Uracil phosphoribosyltransferase [Methanobacteriaceae archaeon 41_258]	1.06e-140	2.39699	4.11136	11.6237	15.943	0.206216	0.25788	1.25053
Met7_gene_236	Met7_contig_6	67910	68404	-	165	K01678	E4.2.1.2AB, fumB; fumarate hydratase subunit beta [EC:4.2.1.2]	973020370	putative fumarate hydratase [Methanobacteriaceae archaeon 41_258]	3.22e-93	2.30982	0.75464	12.4959	17.5875	0.184847	0.0429077	0.232126
Met7_gene_237	Met7_contig_6	68401	69549	-	383	K18933	mfnA, adc; tyrosine decarboxylase / aspartate 1-decarboxylase [EC:4.1.1.25 4.1.1.11]	973020371	L-tyrosine decarboxylase [Methanobacteriaceae archaeon 41_258]	0	0.331698	0.650212	11.4571	16.8983	0.0289512	0.0384779	1.32906
Met7_gene_238	Met7_contig_6	69577	71856	-	760	K01007	pps, ppsA; pyruvate, water dikinase [EC:2.7.9.2]	503061315	phosphoenolpyruvate synthase [Methanothermobacter marburgensis]	0	8.19076	8.68332	11.9308	17.7633	0.686521	0.488835	0.712046
Met7_gene_239	Met7_contig_6	71881	72363	-	161	K02866	RP-L10e, RPL10; large subunit ribosomal protein L10e	973019980	50S ribosomal protein L10e [Methanobacteriaceae archaeon 41_258]	1.19e-111	4.33989	1.54678	10.6402	20.9023	0.407876	0.0740002	0.181428
Met7_gene_240	Met7_contig_6	72390	72776	+	129			973019979	Uncharacterized protein XD44_1398 [Methanobacteriaceae archaeon 41_258]	6.06e-31	1.96962	1.93047	10.6059	22.7981	0.18571	0.0846769	0.455964
Met7_gene_241	Met7_contig_6	72782	74317	+	512	K01875	SARS, serS; seryl-tRNA synthetase [EC:6.1.1.11]	973019978	Type-2 serine--tRNA ligase [Methanobacteriaceae archaeon 41_258]	0	4.71439	3.40472	12.9717	20.2995	0.363436	0.167725	0.461497
Met7_gene_242	Met7_contig_6	74574	75707	+	378	K05947	E2.4.1.217; mannosyl-3-phosphoglycerate synthase [EC:2.4.1.217]	973020247	Mannosyl-3-phosphoglycerate synthase, partial [Methanobacteriaceae archaeon 41_258]	2.95e-162	1.34434	1.31763	12.0649	23.3796	0.111426	0.0563578	0.505788
Met7_gene_243	Met7_contig_6	75715	76500	+	262	K07026	E3.1.3.70; mannosyl-3-phosphoglycerate phosphatase [EC:3.1.3.70]	973020246	Mannosyl-3-phosphoglycerate phosphatase family [Methanobacteriaceae archaeon 41_258]	4.15e-166	4.36398	2.8515	13.0769	21.7427	0.333716	0.131148	0.392991
Met7_gene_244	Met7_contig_6	76497	79034	+	846	K12311	MAN2B1, LAMAN; lysosomal alpha-mannosidase [EC:3.2.1.24]	973020245	Glycoside hydrolase family 38 [Methanobacteriaceae archaeon 41_258]	0	3.90431	2.3549	11.923	22.1665	0.327461	0.106237	0.324426
Met7_gene_245	Met7_contig_6	79031	79741	-	237	K03775	slyD; FKBP-type peptidyl-prolyl cis-trans isomerase SlyD [EC:5.2.1.8]	973020244	Peptidyl-prolyl cis-trans isomerase [Methanobacteriaceae archaeon 41_258]	6.59e-155	2.94819	4.20306	12.5159	21.1757	0.235556	0.198485	0.842621
Met7_gene_246	Met7_contig_6	79732	80832	-	367			973020243	putative nucleotidyltransferase, partial [Methanobacteriaceae archaeon 41_258]	0	0.692318	0.33928	10.9228	20.8909	0.0633827	0.0162405	0.256229
Met7_gene_247	Met7_contig_6	80873	82144	+	424	K01465	URA4, pyrC; dihydroorotase [EC:3.5.2.3]	503179113	dihydroorotase [Methanothermus fervidus]	0	4.79398	2.64302	11.8587	21.959	0.404258	0.120362	0.297735
Met7_gene_248	Met7_contig_6	82180	83421	-	414			499179217	ferredoxin [Methanothermobacter thermautotrophicus]	0	73.8	76.9951	12.1544	19.0612	6.07188	4.03937	0.665259
Met7_gene_249	Met7_contig_6	83444	84862	-	473	K14126	mvhA, vhuA, vhcA; F420-non-reducing hydrogenase subunit A [EC:1.12.99.-]	499179218	methyl viologen-reducing hydrogenase subunit alpha [Methanothermobacter thermautotrophicus]	0	99.6448	87.9243	12.5748	21.7876	7.92419	4.03552	0.509266
Met7_gene_250	Met7_contig_6	84863	85792	-	310	K14128	mvhG, vhuG, vhcG; F420-non-reducing hydrogenase subunit G [EC:1.12.99.-]	973020111	F420-non-reducing hydrogenase subunit G [Methanobacteriaceae archaeon 41_258]	0	80.7321	55.8312	13.3639	19.1942	6.04106	2.90875	0.481498
Met7_gene_251	Met7_contig_6	85815	86243	-	143	K14127	mvhD, vhuD, vhcD; F420-non-reducing hydrogenase iron-sulfur subunit D [EC:1.12.99.-]	973020112	F420-non-reducing hydrogenase iron-sulfur subunit D [Methanobacteriaceae archaeon 41_258]	3.47e-100	49.3059	32.2173	12.9176	19.6794	3.81697	1.63711	0.428903
Met7_gene_252	Met7_contig_6	86386	87903	-	506			973020113	Uncharacterized conserved protein UCP019375 [Methanobacteriaceae archaeon 41_258]	0	1.63194	0.984313	12.0879	19.0076	0.135006	0.0517851	0.383577
Met7_gene_253	Met7_contig_6	88057	89163	+	369	K13942	hmd; 5,10-methenyltetrahydromethanopterin hydrogenase [EC:1.12.98.2]	2833438	5,10-methenyltetrahydromethanopterin hydrogenase	0	0.516424	4.72417	11.7256	20.3548	0.0440423	0.232092	5.26975
Met7_gene_254	Met7_contig_6	89264	90289	+	342	K01012	bioB; biotin synthase [EC:2.8.1.6]	973020082	Radical SAM domain protein [Methanobacteriaceae archaeon 41_258]	0	2.9717	1.09224	13.3797	20.6212	0.222105	0.052967	0.238477
Met7_gene_255	Met7_contig_6	90299	90763	+	155			973020083	hypothetical protein XD44_1325 [Methanobacteriaceae archaeon 41_258]	1.3e-90	2.45885	1.60665	11.9422	21.9632	0.205895	0.0731521	0.355288
Met7_gene_256	Met7_contig_6	90760	91515	+	252			973020084	hypothetical protein XD44_1326 [Methanobacteriaceae archaeon 41_258]	2.93e-157	1.76445	0.988219	13.3829	21.1346	0.131843	0.0467584	0.354651
Met7_gene_257	Met7_contig_6	91512	92216	+	235			973020085	hypothetical protein XD44_1327 [Methanobacteriaceae archaeon 41_258]	2.46e-146	1.35149	4.23883	11.3178	22.2484	0.119413	0.190523	1.59549
Met7_gene_258	Met7_contig_6	92189	92836	+	216			973020086	Hmd co-occurring protein HcgE [Methanobacteriaceae archaeon 41_258]	1.67e-122	2.05852	5.18815	11.1423	20.0282	0.184748	0.259042	1.40214
Met7_gene_259	Met7_contig_6	92833	93333	+	167			503179183	hypothetical protein [Methanothermus fervidus]	1.74e-68	2.66252	2.98241	11.9102	19.8009	0.223549	0.15062	0.673766
Met7_gene_260	Met7_contig_6	93376	94131	+	252	K09013	sufC; Fe-S cluster assembly ATP-binding protein	973020931	ABC transporter subunit Ycf16 [Methanobacteriaceae archaeon 41_258]	3.47e-169	6.80573	11.3645	12.1207	19.4508	0.561498	0.58427	1.04056
Met7_gene_261	Met7_contig_6	94113	95345	+	411	K07033	K07033	973020932	hypothetical protein XD44_0692 [Methanobacteriaceae archaeon 41_258]	0	4.01831	7.57394	11.1615	19.4258	0.360016	0.389891	1.08298
Met7_gene_262	Met7_contig_6	95351	95623	-	91			973020933	Uncharacterized protein XD44_0693 [Methanobacteriaceae archaeon 41_258]	1.92e-54	13.2625	8.20982	11.6656	18.0618	1.13688	0.454541	0.399813
Met7_gene_263	Met7_contig_6	95565	96215	-	217	K19712	cobY; adenosylcobinamide-phosphate guanylyltransferase [EC:2.7.7.62]	973020934	hypothetical protein XD44_0694 [Methanobacteriaceae archaeon 41_258]	1.05e-122	2.04904	1.72141	10.8967	18.6997	0.188042	0.0920556	0.489547
Met7_gene_264	Met7_contig_6	96203	97687	-	495			973020935	Uncharacterized protein XD44_0695 [Methanobacteriaceae archaeon 41_258]	0	6.67283	4.52784	12.1785	17.42	0.54792	0.259922	0.474379
Met7_gene_265	Met7_contig_6	97783	98214	-	144			973020936	Universal stress protein [Methanobacteriaceae archaeon 41_258]	9.1e-91	5.29335	0.864692	11.8165	18.5605	0.447962	0.0465877	0.103999
Met7_gene_266	Met7_contig_6	98207	99187	-	327	K07301	yrbG; cation:H+ antiporter	973020937	Na+/Ca+ exchanging protein related [Methanobacteriaceae archaeon 41_258]	5.91e-174	0.777005	1.14234	12.7512	19.9116	0.060936	0.057371	0.941496
Met7_gene_267	Met7_contig_6	99256	100191	-	312	K00584	mtrH; tetrahydromethanopterin S-methyltransferase subunit H [EC:2.1.1.86]	973020938	Tetrahydromethanopterin S-methyltransferase subunit H [Methanobacteriaceae archaeon 41_258]	0	82.2505	121.323	12.1605	18.4928	6.76377	6.56056	0.969957
Met7_gene_268	Met7_contig_6	100215	100427	-	71	K00583	mtrG; tetrahydromethanopterin S-methyltransferase subunit G [EC:2.1.1.86]	973020939	Tetrahydromethanopterin S-methyltransferase subunit G [Methanobacteriaceae archaeon 41_258]	6.71e-38	42.0486	105.224	10.5795	22.0505	3.97452	4.77198	1.20064
Met7_gene_269	Met7_contig_6	100696	101424	-	243	K00577	mtrA2, mtrA; tetrahydromethanopterin S-methyltransferase subunit A [EC:2.1.1.86]	973020941	Tetrahydromethanopterin S-methyltransferase subunit A 1 [Methanobacteriaceae archaeon 41_258]	3.12e-149	84.1708	149.111	11.5602	18.9469	7.28106	7.86997	1.08088
Met7_gene_270	Met7_contig_6	101428	101736	-	103	K00578	mtrB2, mtrB; tetrahydromethanopterin S-methyltransferase subunit B [EC:2.1.1.86]	973020942	Tetrahydromethanopterin S-methyltransferase subunit B [Methanobacteriaceae archaeon 41_258]	5.71e-65	43.1691	120.889	9.22749	16.7151	4.67831	7.23232	1.54593
Met7_gene_271	Met7_contig_6	101752	102561	-	270	K00579	mtrC; tetrahydromethanopterin S-methyltransferase subunit C [EC:2.1.1.86]	973020943	Tetrahydromethanopterin S-methyltransferase subunit C [Methanobacteriaceae archaeon 41_258]	1.59e-163	69.8722	161.87	12.1075	20.394	5.77098	7.93716	1.37536
Met7_gene_272	Met7_contig_6	102562	103257	-	232	K00580	mtrD; tetrahydromethanopterin S-methyltransferase subunit D [EC:2.1.1.86]	973020944	Tetrahydromethanopterin S-methyltransferase subunit D [Methanobacteriaceae archaeon 41_258]	4.39e-152	64.3416	135.786	11.5798	17.2384	5.55639	7.87696	1.41764
Met7_gene_273	Met7_contig_6	103261	104142	-	294	K00581	mtrE; tetrahydromethanopterin S-methyltransferase subunit E [EC:2.1.1.86]	973020945	Tetrahydromethanopterin S-methyltransferase subunit E [Methanobacteriaceae archaeon 41_258]	7.69e-180	52.5014	97.4102	11.5493	19.8075	4.54585	4.91785	1.08183
Met7_gene_274	Met7_contig_6	104250	105908	-	553	K00399	mcrA; methyl-coenzyme M reductase alpha subunit [EC:2.8.4.1]	499179248	methyl-coenzyme M reductase [Methanothermobacter thermautotrophicus]	0	1815.67	2400.7	12.4605	21.5991	145.714	111.148	0.762781
Met7_gene_275	Met7_contig_6	105926	106675	-	250	K00402	mcrG; methyl-coenzyme M reductase gamma subunit [EC:2.8.4.1]	973019834	Methyl-coenzyme M reductase subunit gamma [Methanobacteriaceae archaeon 41_258]	0	1308.01	1930.99	12.5396	23.8593	104.31	80.9322	0.775878
Met7_gene_276	Met7_contig_6	106677	107273	-	199	K03421	mcrC; methyl-coenzyme M reductase subunit C	973019833	Methyl-coenzyme M reductase I operon protein C [Methanobacteriaceae archaeon 41_258]	6.45e-140	822.57	1294.59	9.7254	16.7394	84.5796	77.3378	0.914379
Met7_gene_277	Met7_contig_6	107274	107723	-	150	K03422	mcrD; methyl-coenzyme M reductase subunit D	973019832	Methyl-coenzyme M reductase operon protein D [Methanobacteriaceae archaeon 41_258]	1.22e-95	740.222	1209.46	11.395	14.9568	64.9605	80.8637	1.24481
Met7_gene_278	Met7_contig_6	107758	109089	-	444	K00401	mcrB; methyl-coenzyme M reductase beta subunit [EC:2.8.4.1]	503061365	methyl-coenzyme M reductase [Methanothermobacter marburgensis]	0	1152.38	1766.21	13.3875	22.255	86.0788	79.3625	0.921975
Met7_gene_279	Met7_contig_6	109353	110603	+	417			973021184	putative Fe-S oxidoreductase, partial [Methanobacteriaceae archaeon 41_258]	0	7.464	6.27057	13.6018	21.0059	0.548753	0.298514	0.543987
Met7_gene_280	Met7_contig_6	110600	111892	+	431			973021185	Phosphonoacetaldehyde methylase [Methanobacteriaceae archaeon 41_258]	0	5.30563	3.75569	11.6483	20.8441	0.455485	0.18018	0.395578
Met7_gene_281	Met7_contig_6	112520	113086	-	189	K06933	K06933	973021191	hypothetical protein XD44_0482 [Methanobacteriaceae archaeon 41_258]	3.86e-120	6.04954	10.541	12.9977	21.4442	0.465433	0.491554	1.05612
Met7_gene_282	Met7_contig_6	113122	114162	-	347	K07098	K07098	973021192	putative phosphoesterase [Methanobacteriaceae archaeon 41_258]	0	0.366111	0	12.1156	20.9425	0.030218	0	0
Met7_gene_283	Met7_contig_6	114171	115082	-	304			973021193	hypothetical protein XD44_0484 [Methanobacteriaceae archaeon 41_258]	0	3.34317	2.86714	11.1568	19.6693	0.299653	0.145767	0.486453
Met7_gene_284	Met7_contig_6	115067	115603	-	179			973021194	hypothetical protein XD44_0485 [Methanobacteriaceae archaeon 41_258]	1.4e-120	3.90347	5.56494	9.14206	18.5007	0.42698	0.300796	0.704474
Met7_gene_285	Met7_contig_6	116133	116750	+	206	K05979	E3.1.3.71, comB; 2-phosphosulfolactate phosphatase [EC:3.1.3.71]	973021195	2-phosphosulfolactate phosphatase [Methanobacteriaceae archaeon 41_258]	3.53e-127	0.925051	0	10.1391	20.8584	0.0912362	0	0
Met7_gene_286	Met7_contig_6	116766	117923	+	386			973021196	TraB family protein [Methanobacteriaceae archaeon 41_258]	0	1.48104	0.967738	11.4574	19.7489	0.129264	0.0490021	0.379084
Met7_gene_287	Met7_contig_6	117927	118139	+	71			973021197	hypothetical protein XD44_0488 [Methanobacteriaceae archaeon 41_258]	3.98e-41	0.89465	0	11.4432	18.4784	0.078182	0	0
Met7_gene_288	Met7_contig_6	118146	119741	+	532	K03231	EEF1A; elongation factor 1-alpha	973021198	Translation elongation factor, EF-1 alpha related protein [Methanobacteriaceae archaeon 41_258]	0	5.13415	6.08535	13.3629	20.884	0.384209	0.291388	0.758411
Met7_gene_289	Met7_contig_6	119725	120570	-	282			973021199	PP-loop family protein [Methanobacteriaceae archaeon 41_258]	0	0.450498	0.883089	11.5923	19.3186	0.0388619	0.0457119	1.17627
Met7_gene_290	Met7_contig_6	120619	120918	+	100			973021200	Uncharacterized protein XD44_0491 [Methanobacteriaceae archaeon 41_258]	1.83e-55	5.08161	7.47094	13.9499	20.4843	0.364276	0.364715	1.0012
Met7_gene_291	Met7_contig_6	120915	121994	-	360			973021201	putative pyridoxal phosphate-dependent enzyme [Methanobacteriaceae archaeon 41_258]	0	2.11734	2.42114	11.7314	19.2108	0.180485	0.12603	0.698283
Met7_gene_292	Met7_contig_6	122004	122996	-	331	K07052	K07052	973019674	Abortive infection protein, partial [Methanobacteriaceae archaeon 41_258]	8.69e-117	1.34333	0	9.8299	19.5383	0.136657	0	0
Met7_gene_293	Met7_contig_6	123072	124262	+	397	K00555	TRMT1, trm1; tRNA (guanine26-N2/guanine27-N2)-dimethyltransferase [EC:2.1.1.215 2.1.1.216]	973019675	tRNA (guanine(26)-N(2))-dimethyltransferase [Methanobacteriaceae archaeon 41_258]	0	0.800002	0.627283	10.0685	16.8307	0.0794563	0.0372702	0.469065
Met7_gene_294	Met7_contig_6	124204	124890	-	229			503061381	hypothetical protein [Methanothermobacter marburgensis]	4.06e-121	2.77381	1.63121	11.2461	19.1894	0.246646	0.0850058	0.344648
Met7_gene_295	Met7_contig_6	125076	125783	+	236			850990623	MULTISPECIES: hypothetical protein [Methanothermobacter]	3.54e-73	33.1059	29.0185	11.6108	19.5502	2.85129	1.48431	0.520574
Met7_gene_296	Met7_contig_6	125978	126631	+	218			2622300	conserved protein [Methanothermobacter thermautotrophicus str. Delta H]	6.75e-40	1.74826	1.71352	9.58096	19.4641	0.182472	0.0880347	0.482455
Met7_gene_297	Met7_contig_6	126781	127266	+	162			973019611	Transcriptional regulator [Methanobacteriaceae archaeon 41_258]	5.38e-102	2.7447	1.53723	12.3488	23.8441	0.222264	0.0644699	0.290059
Met7_gene_298	Met7_contig_6	127289	128278	+	330			973019612	Histone deacetylase-related protein, partial [Methanobacteriaceae archaeon 41_258]	0	0.962427	1.13196	10.2778	17.5727	0.0936417	0.0644157	0.687895
Met7_gene_299	Met7_contig_6	128294	128968	+	225			973020666	Uncharacterized protein XD44_0919, partial [Methanobacteriaceae archaeon 41_258]	1.78e-118	2.2585	1.10681	13.2175	20.7661	0.170872	0.0532987	0.311922
Met7_gene_300	Met7_contig_6	129055	130026	+	324	K17488	E3.5.4.39, mptA; GTP cyclohydrolase IV [EC:3.5.4.39]	973020665	GTP cyclohydrolase MptA [Methanobacteriaceae archaeon 41_258]	0	17.6445	6.14892	12.195	20.9539	1.44686	0.293449	0.202818
Met7_gene_301	Met7_contig_6	130010	130450	+	147			973020664	hypothetical protein XD44_0917 [Methanobacteriaceae archaeon 41_258]	1.4e-94	10.8028	1.69409	11.9404	20.5374	0.904726	0.0824881	0.0911747
Met7_gene_302	Met7_contig_6	130451	131530	+	360	K11780	cofG; FO synthase subunit 1 [EC:2.5.1.77]	973020663	FO synthase subunit 1 [Methanobacteriaceae archaeon 41_258]	0	4.41112	3.45877	11.4972	18.8856	0.383671	0.183143	0.477343
Met7_gene_303	Met7_contig_6	131525	132073	-	183	K09147	K09147; hypothetical protein	973020662	hypothetical protein XD44_0915 [Methanobacteriaceae archaeon 41_258]	4.12e-108	1.04131	0.680413	12.1254	19.3489	0.0858786	0.0351654	0.409478
Met7_gene_304	Met7_contig_6	132089	132907	-	273	K07055	TRM12, TYW2; tRNA wybutosine-synthesizing protein 2 [EC:2.1.1.-]	973020661	Met-10+ related protein [Methanobacteriaceae archaeon 41_258]	5.89e-157	3.25745	1.3683	12.2271	19.8304	0.266411	0.0690002	0.258999
Met7_gene_305	Met7_contig_6	133777	134868	+	364	K06863	purP; 5-formaminoimidazole-4-carboxamide-1-(beta)-D-ribofuranosyl 5'-monophosphate synthetase [EC:6.3.4.-]	973020660	5-formaminoimidazole-4-carboxamide-1-(beta)-D-ribofuranosyl 5'-monophosphate synthetase [Methanobacteriaceae archaeon 41_258]	0	5.40969	4.44699	11.0865	17.9546	0.487951	0.24768	0.507592
Met7_gene_306	Met7_contig_6	135068	135697	+	210	K03433	psmB, prcB; proteasome beta subunit [EC:3.4.25.1]	973020659	Proteasome subunit beta [Methanobacteriaceae archaeon 41_258]	7.42e-148	13.6115	3.55759	11.1322	19.4624	1.22271	0.182793	0.149498
Met7_gene_307	Met7_contig_6	135780	137687	+	636	K07041	K07041	973020658	Cleavage and polyadenylation specificity factor [Methanobacteriaceae archaeon 41_258]	0	4.89385	5.48182	12.4131	21.0119	0.39425	0.260891	0.661741
Met7_gene_308	Met7_contig_6	137700	138725	+	342	K01933	purM; phosphoribosylformylglycinamidine cyclo-ligase [EC:6.3.3.1]	973020229	Phosphoribosylformylglycinamidine cyclo-ligase, partial [Methanobacteriaceae archaeon 41_258]	0	5.75768	6.91753	12.1807	18.4963	0.472688	0.373995	0.791209
Met7_gene_309	Met7_contig_6	138751	139773	+	341	K05884	E1.1.1.272, comC; (R)-2-hydroxyacid dehydrogenase [EC:1.1.1.272]	973020228	Sulfolactate dehydrogenase [Methanobacteriaceae archaeon 41_258]	0	8.38243	14.2408	13.3403	20.2526	0.628354	0.703159	1.11905
Met7_gene_310	Met7_contig_6	139779	140270	+	164	K06034	K06034, comD; sulfopyruvate decarboxylase subunit alpha [EC:4.1.1.79]	973020227	Sulfopyruvate decarboxylase subunit alpha [Methanobacteriaceae archaeon 41_258]	3.92e-109	6.58441	6.83317	11.2167	16.981	0.587016	0.402401	0.685501
Met7_gene_311	Met7_contig_6	140278	140832	+	185	K13039	K13039, comE; sulfopyruvate decarboxylase subunit beta [EC:4.1.1.79]	973020226	Sulfopyruvate decarboxylase subunit beta [Methanobacteriaceae archaeon 41_258]	8.66e-125	1.71676	3.36529	12.4294	19.5616	0.138121	0.172036	1.24554
Met7_gene_312	Met7_contig_6	140813	142555	-	581	K02319	DPA, polB1; DNA polymerase I [EC:2.7.7.7]	973020225	DNA polymerase [Methanobacteriaceae archaeon 41_258]	0	1.74926	0.642938	11.9655	20.6421	0.146193	0.0311469	0.213054
Met7_gene_313	Met7_contig_6	142610	143509	+	300	K07022	K07022	973020224	putative hydrolase of the metallo-beta-lactamase superfamily, partial [Methanobacteriaceae archaeon 41_258]	4.05e-141	1.05867	0	11.28	18.8586	0.0938538	0	0
Met7_gene_314	Met7_contig_6	143522	144445	-	308			973021054	Uncharacterized protein XD44_0586, partial [Methanobacteriaceae archaeon 41_258]	0	1.44364	0	11.7336	20.0789	0.123035	0	0
Met7_gene_315	Met7_contig_6	144548	145339	-	264	K02823	pyrDII; dihydroorotate dehydrogenase electron transfer subunit	973021055	putative dihydroorotate dehydrogenase B (NAD(+)), electron transfer subunit [Methanobacteriaceae archaeon 41_258]	1.41e-174	1.92485	2.35825	11.4246	18.1417	0.168484	0.12999	0.77153
Met7_gene_316	Met7_contig_6	145357	146214	-	286	K17828	pyrDI; dihydroorotate dehydrogenase (NAD+) catalytic subunit [EC:1.3.1.14]	973021056	Dihydroorotate dehydrogenase [Methanobacteriaceae archaeon 41_258]	0	2.22099	0.870738	11.2292	17.0873	0.197787	0.0509582	0.257642
Met7_gene_317	Met7_contig_6	146313	147398	+	362	K14564	NOP56; nucleolar protein 56	973021057	Pre-mRNA processing ribonucleoprotein, binding domain protein [Methanobacteriaceae archaeon 41_258]	0	0.877351	0.343966	11.7512	17.9864	0.0746603	0.0191237	0.256142
Met7_gene_318	Met7_contig_6	147423	148088	+	222	K04795	flpA; fibrillarin-like pre-rRNA processing protein	973021058	Fibrillarin-like rRNA/tRNA 2'-O-methyltransferase [Methanobacteriaceae archaeon 41_258]	2.47e-149	1.14451	0	12.93	21.3762	0.0885158	0	0
Met7_gene_319	Met7_contig_6	148085	148477	-	131			973021059	Transcriptional regulator, XRE family [Methanobacteriaceae archaeon 41_258]	6.02e-80	3.8791	8.55451	11.936	21.7055	0.324992	0.394118	1.2127
Met7_gene_320	Met7_contig_6	148595	149731	-	379	K13038	coaBC, dfp; phosphopantothenoylcysteine decarboxylase / phosphopantothenate--cysteine ligase [EC:4.1.1.36 6.3.2.5]	973021060	Pantothenate metabolism flavoprotein [Methanobacteriaceae archaeon 41_258]	0	1.50839	1.97122	13.5802	21.156	0.111073	0.0931755	0.838866
Met7_gene_321	Met7_contig_6	149743	150243	-	167			973021061	Transcription elongation factor NusA-like protein [Methanobacteriaceae archaeon 41_258]	3.56e-107	0.38036	0.745602	12.4151	22.0789	0.0306369	0.0337699	1.10226
Met7_gene_322	Met7_contig_6	150546	151223	+	226	K04069	pflA, pflC, pflE; pyruvate formate lyase activating enzyme [EC:1.97.1.4]	973021062	Radical SAM domain protein [Methanobacteriaceae archaeon 41_258]	3.42e-136	0.281063	0	10.8528	16.8113	0.0258978	0	0
Met7_gene_323	Met7_contig_6	151220	151678	+	153	K04069	pflA, pflC, pflE; pyruvate formate lyase activating enzyme [EC:1.97.1.4]	973021062	Radical SAM domain protein [Methanobacteriaceae archaeon 41_258]	3.06e-97	2.49099	4.06914	10.9962	18.2975	0.226532	0.222387	0.981705
Met7_gene_324	Met7_contig_6	151684	152214	-	177			973021063	Uncharacterized protein XD44_0595 [Methanobacteriaceae archaeon 41_258]	1.37e-106	3.94758	1.40696	10.696	19.9222	0.36907	0.0706226	0.191353
Met7_gene_325	Met7_contig_6	152244	152828	-	195			973021064	hypothetical protein XD44_0596 [Methanobacteriaceae archaeon 41_258]	1.29e-81	10.0981	8.93958	12.0868	21.7349	0.835467	0.411302	0.492302
Met7_gene_326	Met7_contig_6	152888	153709	-	274	K04518	pheA2; prephenate dehydratase [EC:4.2.1.51]	973021065	putative prephenate dehydratase [Methanobacteriaceae archaeon 41_258]	5.18e-178	0.927302	1.36331	11.5671	21.0931	0.0801673	0.0646331	0.806228
Met7_gene_327	Met7_contig_6	153722	154930	-	403	K07468	K07468; putative ATP-dependent DNA ligase [EC:6.5.1.1]	973021066	ATP dependent DNA ligase [Methanobacteriaceae archaeon 41_258]	0	2.52189	5.56149	12.0868	20.477	0.208649	0.271597	1.30169
Met7_gene_328	Met7_contig_6	154982	155803	-	274			973021067	CBS domain-containing protein [Methanobacteriaceae archaeon 41_258]	0	5.79564	5.90767	13.0917	22.2679	0.442697	0.265301	0.599282
Met7_gene_329	Met7_contig_6	155819	156658	-	280			973021068	CBS domain containing membrane protein [Methanobacteriaceae archaeon 41_258]	3.54e-179	2.26858	3.11289	12.8248	20.8152	0.17689	0.149549	0.845433
Met7_gene_330	Met7_contig_6	156683	157624	-	314			973021069	Inosine-5'-monophosphate dehydrogenase related protein III [Methanobacteriaceae archaeon 41_258]	0	4.24817	4.36201	14.3898	23.1901	0.295222	0.188098	0.637143
Met7_gene_331	Met7_contig_6	157729	158550	-	274			973020077	Inosine-5'-monophosphate dehydrogenase related protein IV [Methanobacteriaceae archaeon 41_258]	0	4.40468	6.36211	10.5461	19.6334	0.417662	0.324044	0.775854
Met7_gene_332	Met7_contig_6	158543	159106	-	188			973020076	Inosine-5'-monophosphate dehydrogenase related protein V [Methanobacteriaceae archaeon 41_258]	1.76e-118	3.71661	7.28549	12.7406	19.8461	0.291713	0.367099	1.25843
Met7_gene_333	Met7_contig_6	159119	159811	-	231			973020075	7-carboxy-7-deazaguanine synthase [Methanobacteriaceae archaeon 41_258]	1.06e-147	3.02477	1.61709	11.9119	19.6778	0.253928	0.0821784	0.323628
Met7_gene_334	Met7_contig_6	159808	160299	-	164	K01737	queD, ptpS, PTS; 6-pyruvoyltetrahydropterin/6-carboxytetrahydropterin synthase [EC:4.2.3.12 4.1.2.50]	973020074	6-pyruvoyltetrahydropterin synthase [Methanobacteriaceae archaeon 41_258]	7.97e-106	3.48586	1.51848	10.7727	20.0144	0.323582	0.0758695	0.234468
Met7_gene_335	Met7_contig_6	160306	161238	-	311	K09139	K09139; hypothetical protein	973020073	hypothetical protein XD44_1332 [Methanobacteriaceae archaeon 41_258]	8.9e-114	1.8382	1.60149	12.1749	21.7514	0.150983	0.0736268	0.487649
Met7_gene_336	Met7_contig_6	161297	162313	+	339	K09717	K09717; hypothetical protein	973020071	Uncharacterized protein XD44_1330 [Methanobacteriaceae archaeon 41_258]	0	0.187375	0	12.1642	18.473	0.0154039	0	0
Met7_gene_337	Met7_contig_6	162389	163126	+	246	K07464	K07464; putative RecB family exonuclease	1024306183	PD-(D/E)XK nuclease superfamily protein [Methanobrevibacter filiformis]	3.76e-49	1.03285	0.506161	12.1203	20.1433	0.0852163	0.025128	0.294873
Met7_gene_338	Met7_contig_6	163169	163453	+	95			2622346	unknown [Methanothermobacter thermautotrophicus str. Delta H]	1.21e-36	33.4317	35.3886	13.0705	19.7142	2.55781	1.79508	0.701806
Met7_gene_339	Met7_contig_6	163450	164106	-	219	K06862	ehbQ; energy-converting hydrogenase B subunit Q	973020784	Uncharacterized protein XD44_0832 [Methanobacteriaceae archaeon 41_258]	7.23e-122	8.1213	2.27426	11.4272	18.4621	0.710702	0.123185	0.173329
Met7_gene_340	Met7_contig_6	164113	164355	-	81	K14125	ehbP; energy-converting hydrogenase B subunit P	973020783	Uncharacterized protein XD44_0831 [Methanobacteriaceae archaeon 41_258]	6.65e-49	6.2736	9.22338	10.0778	19.2078	0.622519	0.48019	0.771365
Met7_gene_341	Met7_contig_6	164373	165353	-	327	K14124	ehbO; energy-converting hydrogenase B subunit O	973020782	Energy-converting hydrogenase B, subunit O [Methanobacteriaceae archaeon 41_258]	0	5.43904	4.1886	10.6768	18.957	0.509427	0.220953	0.433728
Met7_gene_342	Met7_contig_6	165368	166480	-	371	K14123	ehbN; energy-converting hydrogenase B subunit N	973020781	Formate hydrogenlyase, subunit 5 [Methanobacteriaceae archaeon 41_258]	0	7.7046	4.02746	12.3029	18.7069	0.626244	0.215292	0.343784
Met7_gene_343	Met7_contig_6	166500	166946	-	149	K14122	ehbM; energy-converting hydrogenase B subunit M	973020780	Formate hydrogenlyase, subunit 7 [Methanobacteriaceae archaeon 41_258]	1.81e-98	16.1998	14.2065	12.2945	19.4761	1.31764	0.729431	0.553587
Met7_gene_344	Met7_contig_6	166959	167453	-	165	K14121	ehbL; energy-converting hydrogenase B subunit L	973020779	Energy-converting hydrogenase B, subunit L [Methanobacteriaceae archaeon 41_258]	1.07e-111	10.3942	12.8289	11.9385	19.8636	0.870649	0.64585	0.741803
Met7_gene_345	Met7_contig_6	167469	168815	-	449	K14120	ehbK; energy-converting hydrogenase B subunit K	973020778	Energy-converting hydrogenase B, subunit K [Methanobacteriaceae archaeon 41_258]	0	12.1664	16.6391	12.4787	18.8897	0.974975	0.880854	0.903463
Met7_gene_346	Met7_contig_6	168834	169070	-	79	K14119	ehbJ; energy-converting hydrogenase B subunit J	973020777	hypothetical protein XD44_0825 [Methanobacteriaceae archaeon 41_258]	1.7e-37	2.41216	1.57615	11.2061	19.3236	0.215254	0.0815657	0.378927
Met7_gene_347	Met7_contig_6	169085	169537	-	151	K14118	ehbI; energy-converting hydrogenase B subunit I	973020776	hypothetical protein XD44_0824 [Methanobacteriaceae archaeon 41_258]	1.46e-90	4.6273	9.07067	10.3551	19.2828	0.446864	0.470403	1.05268
Met7_gene_348	Met7_contig_6	169540	169818	-	93	K14117	ehbH; energy-converting hydrogenase B subunit H	973020775	hypothetical protein XD44_0823 [Methanobacteriaceae archaeon 41_258]	1.53e-52	2.04904	4.01663	9.89003	17.8307	0.207182	0.225265	1.08728
Met7_gene_349	Met7_contig_6	169811	170164	-	118			973020774	Energy-converting hydrogenase B, subunit G [Methanobacteriaceae archaeon 41_258]	2.21e-63	0.538307	2.11043	10.7826	18.7235	0.0499234	0.112716	2.25777
Met7_gene_350	Met7_contig_6	170164	171681	-	506	K14115	ehbF; energy-converting hydrogenase B subunit F	973020773	NADH dehydrogenase I, subunit N [Methanobacteriaceae archaeon 41_258]	0	7.53204	6.64411	11.6714	17.716	0.645344	0.375034	0.581138
Met7_gene_351	Met7_contig_6	171687	172043	-	119	K14114	ehbE; energy-converting hydrogenase B subunit E	973020772	hypothetical protein XD44_0820 [Methanobacteriaceae archaeon 41_258]	1.23e-74	6.93918	2.0927	10.2734	18.3613	0.675453	0.113974	0.168736
Met7_gene_352	Met7_contig_6	172040	172273	-	78	K14113	ehbD; energy-converting hydrogenase B subunit D	973020771	Uncharacterized protein XD44_0819 [Methanobacteriaceae archaeon 41_258]	2.65e-44	8.14361	6.38541	9.4827	15.1944	0.858786	0.420248	0.489351
Met7_gene_353	Met7_contig_6	172266	172478	-	71	K14112	ehbC; energy-converting hydrogenase B subunit C	973020770	Energy-converting hydrogenase B, subunit C [Methanobacteriaceae archaeon 41_258]	4.24e-37	5.3679	1.75374	10.3636	16.8298	0.517956	0.104204	0.201184
Met7_gene_354	Met7_contig_6	172545	172802	-	86	K14111	ehbB; energy-converting hydrogenase B subunit B	973020769	Energy-converting hydrogenase B, subunit B [Methanobacteriaceae archaeon 41_258]	1.16e-48	8.12467	4.34357	12.5221	15.936	0.648827	0.272563	0.420086
Met7_gene_355	Met7_contig_6	172814	173140	-	109	K14110	ehbA; energy-converting hydrogenase B subunit A	973020768	hypothetical protein XD44_0816 [Methanobacteriaceae archaeon 41_258]	3.58e-61	12.8206	11.4234	26.3696	55.4839	0.486188	0.205888	0.423474
Met7_gene_356	Met7_contig_6	173639	173752	-	38						0	0	9.27841	19.6372	0	0
Met7_gene_357	Met7_contig_6	173964	174644	-	227	K07038	K07038; inner membrane protein	973020047	putative metal-dependent hydrolase [Methanobacteriaceae archaeon 41_258]	1.98e-137	0.279825	0	12.9828	21.0988	0.0215534	0	0
Met7_gene_358	Met7_contig_6	174644	175369	-	242	K06987	K06987	973020046	putative deacylase [Methanobacteriaceae archaeon 41_258]	3.16e-159	2.88728	2.57264	11.6555	18.7027	0.247718	0.137554	0.555286
Met7_gene_359	Met7_contig_6	175419	176639	+	407	K01940	E6.3.4.5, argG; argininosuccinate synthase [EC:6.3.4.5]	973020045	Argininosuccinate synthase [Methanobacteriaceae archaeon 41_258]	0	1.87283	1.22374	12.3823	21.6059	0.151251	0.0566391	0.374471
Met7_gene_360	Met7_contig_6	176608	178122	-	505	K17758	nnr; ADP-dependent NAD(P)H-hydrate dehydratase [EC:4.2.1.136]	503061457	NAD(P)H-hydrate epimerase [Methanothermobacter marburgensis]	0	3.77348	2.46566	11.6034	19.6923	0.325204	0.125209	0.385016
Met7_gene_361	Met7_contig_6	178209	180158	+	650	K10716	kch, trkA, mthK, pch; voltage-gated potassium channel	427189679	potassium channel protein [Methanothermobacter sp. CaT2]	0	1.85674	1.34094	12.0455	22.1575	0.154144	0.0605183	0.392608
Met7_gene_362	Met7_contig_6	180155	181048	-	298	K00672	ftr; formylmethanofuran--tetrahydromethanopterin N-formyltransferase [EC:2.3.1.101]	973020740	Formylmethanofuran--tetrahydromethanopterin formyltransferase [Methanobacteriaceae archaeon 41_258]	0	16.4129	3.3427	11.3428	18.7724	1.44699	0.178065	0.123059
Met7_gene_363	Met7_contig_6	181100	182116	-	339	K07027	K07027	973020741	hypothetical protein XD44_0848 [Methanobacteriaceae archaeon 41_258]	0	2.2485	1.10191	11.2711	20.5591	0.199493	0.0535971	0.268666
Met7_gene_364	Met7_contig_6	182121	182603	-	161	K07095	K07095	973020742	putative phosphodiesterase [Methanobacteriaceae archaeon 41_258]	4.9e-106	2.76175	0	12.4017	21.2053	0.222691	0	0
Met7_gene_365	Met7_contig_6	182762	182980	+	73			973020743	hypothetical protein XD44_0850 [Methanobacteriaceae archaeon 41_258]	7.85e-41	87.0139	52.8765	9.44972	19.108	9.2081	2.76725	0.300523
Met7_gene_366	Met7_contig_6	183077	184516	+	480	K03498	trkH; trk system potassium uptake protein TrkH	2622378	TRK system potassium uptake protein TrkH [Methanothermobacter thermautotrophicus str. Delta H]	0	1.45567	2.59407	18.5472	34.933	0.0784849	0.0742585	0.946151
Met7_gene_367	Met7_contig_6	184581	185231	+	217	K03499	trkA; trk system potassium uptake protein TrkA	973020744	Trk system potassium uptake protein TrkA-like protein [Methanobacteriaceae archaeon 41_258]	2.25e-144	5.26896	4.59044	10.7201	20.0483	0.491503	0.228969	0.465855
Met7_gene_368	Met7_contig_6	185228	185845	-	206			973020745	hypothetical protein XD44_0852 [Methanobacteriaceae archaeon 41_258]	2.75e-121	2.15845	1.20889	10.1577	19.2011	0.212495	0.0629595	0.296288
Met7_gene_369	Met7_contig_6	186213	186623	-	137	K03552	hjr; holliday junction resolvase, archaea type	973020746	putative archaeal holliday junction resolvase [Methanobacteriaceae archaeon 41_258]	6.76e-86	1.39095	0	11.2734	18.512	0.123384	0	0
Met7_gene_370	Met7_contig_6	187050	187418	-	123			973020747	hypothetical protein XD44_0854 [Methanobacteriaceae archaeon 41_258]	1.37e-58	2.0657	1.01232	9.4096	23.7913	0.219531	0.0425501	0.193823
Met7_gene_371	Met7_contig_6	187500	188504	+	335			973020748	Radical SAM domain protein [Methanobacteriaceae archaeon 41_258]	0	4.5507	8.17714	12.8242	21.4743	0.354853	0.380788	1.07309
Met7_gene_372	Met7_contig_6	188552	189901	+	450	K02434	gatB, PET112; aspartyl-tRNA(Asn)/glutamyl-tRNA(Gln) amidotransferase subunit B [EC:6.3.5.6 6.3.5.7]	973020749	Aspartyl/glutamyl-tRNA(Asn/Gln) amidotransferase subunit B [Methanobacteriaceae archaeon 41_258]	0	5.36393	7.19423	12.5873	19.1187	0.426139	0.376294	0.883029
Met7_gene_373	Met7_contig_6	189915	190154	+	80	K09715	K09715; hypothetical protein	973020700	hypothetical protein XD44_0879 [Methanobacteriaceae archaeon 41_258]	2.03e-45	8.73402	14.008	11.2097	21.8865	0.779147	0.64003	0.821449
Met7_gene_374	Met7_contig_6	190156	190965	+	270	K00088	guaB; IMP dehydrogenase [EC:1.1.1.205]	973020701	Inosine-5'-monophosphate dehydrogenase related protein VI [Methanobacteriaceae archaeon 41_258]	0	14.3509	10.1457	12.8456	24.657	1.11718	0.411474	0.368314
Met7_gene_375	Met7_contig_6	190955	191248	+	98	K01523	hisE; phosphoribosyl-ATP pyrophosphohydrolase [EC:3.6.1.31]	973020702	Phosphoribosyl-ATP pyrophosphatase [Methanobacteriaceae archaeon 41_258]	5.47e-60	8.42615	3.8117	10.9497	19.7079	0.769534	0.19341	0.251333
Met7_gene_376	Met7_contig_6	191250	192020	-	257	K06898	K06898	973020703	1-(5-phosphoribosyl)-5-amino-4-imidazole-carboxylate (AIR) carboxylase [Methanobacteriaceae archaeon 41_258]	1.16e-164	0.49432	0.484496	13.5103	19.9453	0.0365885	0.0242912	0.663904
Met7_gene_377	Met7_contig_6	192089	194386	+	766	K04656	hypF; hydrogenase maturation protein HypF	973020704	putative hydrogenase maturation factor HypF [Methanobacteriaceae archaeon 41_258]	0	0.995094	0.812765	11.6973	20.9351	0.0850706	0.0388231	0.456364
Met7_gene_378	Met7_contig_6	194381	194863	-	161	K07721	K07721; ArsR family transcriptional regulator	973020705	hypothetical protein XD44_0884 [Methanobacteriaceae archaeon 41_258]	1.62e-100	1.97268	3.09355	12.5207	23.7802	0.157553	0.13009	0.825687
Met7_gene_379	Met7_contig_6	194950	195462	+	171	K03687	GRPE; molecular chaperone GrpE	973020706	Protein GrpE [Methanobacteriaceae archaeon 41_258]	1.72e-94	4.45756	5.82529	13.2229	24.985	0.33711	0.233151	0.691618
Met7_gene_380	Met7_contig_6	195467	197281	+	605	K04043	dnaK; molecular chaperone DnaK	973020707	Chaperone protein DnaK [Methanobacteriaceae archaeon 41_258]	0	4.51466	3.91041	13.5685	22.024	0.33273	0.177552	0.533622
Met7_gene_381	Met7_contig_6	197309	198439	+	377	K03686	dnaJ; molecular chaperone DnaJ	973020708	Chaperone protein DnaJ [Methanobacteriaceae archaeon 41_258]	0	6.23408	3.96336	12.717	20.5955	0.490215	0.192438	0.392558
Met7_gene_382	Met7_contig_6	198497	198727	-	77			850989312	hypothetical protein [Methanothermus fervidus]	7.71e-09	13164.4	28738.8	136.323	195.215	96.567	147.216	1.5245
Met7_gene_383	Met7_contig_6	199233	199694	-	154			973019867	hypothetical protein XD44_1461 [Methanobacteriaceae archaeon 41_258]	1.78e-84	13.199	14.5538	12.9156	24.4494	1.02194	0.595261	0.582482
Met7_gene_384	Met7_contig_6	199696	200121	-	142			973019868	Uncharacterized protein XD44_1462 [Methanobacteriaceae archaeon 41_258]	1.55e-76	11.1831	8.7687	12.5497	25.3134	0.891106	0.346405	0.388736
Met7_gene_385	Met7_contig_6	200219	201121	+	301	K01265	E3.4.11.18, map; methionyl aminopeptidase [EC:3.4.11.18]	973019869	Methionine aminopeptidase [Methanobacteriaceae archaeon 41_258]	0	0.633092	0.827346	10.8096	22.6361	0.0585674	0.0365499	0.624065
Met7_gene_386	Met7_contig_6	201181	202005	+	275			973019870	Methyltransferase family protein [Methanobacteriaceae archaeon 41_258]	2.26e-115	6.00554	2.26392	12.4309	25.0068	0.483116	0.0905322	0.187392
Met7_gene_387	Met7_contig_6	202019	202552	+	178			973019871	Appr-1-p processing domain protein, partial [Methanobacteriaceae archaeon 41_258]	3.61e-69	11.0625	2.09858	12.0354	18.9334	0.919163	0.11084	0.120588
Met7_gene_388	Met7_contig_6	202549	202767	+	73			504253997	hypothetical protein [Actinoplanes missouriensis]	3.54e-05	27.8445	32.4082	10.6047	20.6446	2.62568	1.56981	0.597869
Met7_gene_389	Met7_contig_6	202798	203643	-	282	K00441	frhB; coenzyme F420 hydrogenase beta subunit [EC:1.12.98.1]	503061488	coenzyme F420 hydrogenase subunit beta [Methanothermobacter marburgensis]	1.92e-179	140.555	100.231	12.7882	24.6628	10.991	4.06404	0.369761
Met7_gene_390	Met7_contig_6	203657	204466	-	270	K00443	frhG; coenzyme F420 hydrogenase gamma subunit [EC:1.12.98.1]	973019721	Coenzyme F420 hydrogenase, subunit gamma [Methanobacteriaceae archaeon 41_258]	0	44.4641	50.2674	11.8804	22.4352	3.74265	2.24056	0.598657
Met7_gene_391	Met7_contig_6	204463	204939	-	159	K00442	frhD; coenzyme F420 hydrogenase delta subunit	973019720	Coenzyme F420 hydrogenase subunit delta [Methanobacteriaceae archaeon 41_258]	7.85e-108	56.3292	61.8662	12.63	18.65	4.45995	3.31723	0.743781
Met7_gene_392	Met7_contig_6	204944	206170	-	409	K00440	frhA; coenzyme F420 hydrogenase alpha subunit [EC:1.12.98.1]	503061491	coenzyme F420 hydrogenase subunit alpha [Methanothermobacter marburgensis]	0	154.995	125.733	19.5461	35.4641	7.92974	3.54537	0.447098
Met7_gene_393	Met7_contig_6	206403	206867	+	155			973019900	hypothetical protein XD44_1447 [Methanobacteriaceae archaeon 41_258]	3.45e-58	68.4379	83.5459	10.3598	18.5963	6.6061	4.4926	0.680069
Met7_gene_394	Met7_contig_6	206864	207595	+	244	K06869	K06869; uncharacterized protein	973019899	hypothetical protein XD44_1446 [Methanobacteriaceae archaeon 41_258]	5.24e-162	51.8054	68.3815	11.6856	23.3067	4.43325	2.93399	0.661814
Met7_gene_395	Met7_contig_6	207980	209143	-	388			973019898	Uncharacterized protein XD44_1445, partial [Methanobacteriaceae archaeon 41_258]	0	3.60166	5.13466	13.68	21.6835	0.263279	0.236801	0.89943
Met7_gene_396	Met7_contig_6	209150	209923	-	258	K07159	K07159	973021034	Uncharacterized protein XD44_0634 [Methanobacteriaceae archaeon 41_258]	1.09e-177	6.89366	10.135	12.1805	22.0987	0.565961	0.458624	0.810345
Met7_gene_397	Met7_contig_6	209926	210102	-	59	K11130	NOP10, NOLA3; H/ACA ribonucleoprotein complex subunit 3	410597331	putative Zn-ribbon RNA-binding protein [Methanobacterium sp. Maddingley MBC34]	6.85e-19	1.07661	8.44173	10.7826	23.2288	0.0998469	0.363417	3.63975
Met7_gene_398	Met7_contig_6	210099	210878	-	260	K03237	EIF2S1; translation initiation factor 2 subunit 1	973021033	Translation initiation factor 2 subunit alpha [Methanobacteriaceae archaeon 41_258]	2.46e-175	3.66463	2.87344	13.5018	21.1971	0.271418	0.135558	0.499444
Met7_gene_399	Met7_contig_6	211083	211361	-	93	K02929	RP-L44e, RPL44; large subunit ribosomal protein L44e	973021031	50S ribosomal protein L44e [Methanobacteriaceae archaeon 41_258]	7.6e-60	6.83013	5.35551	11.2911	21.7115	0.604912	0.246667	0.407774
Met7_gene_400	Met7_contig_6	211462	212079	-	206	K09723	K09723; hypothetical protein	973021030	hypothetical protein XD44_0630 [Methanobacteriaceae archaeon 41_258]	1.71e-132	3.0835	2.41778	12.2785	23.2023	0.25113	0.104204	0.414942
Met7_gene_401	Met7_contig_6	212100	212834	-	245	K04802	PCNA; proliferating cell nuclear antigen	973021029	DNA polymerase sliding clamp [Methanobacteriaceae archaeon 41_258]	2.36e-161	5.18532	4.06582	12.9832	21.0616	0.399387	0.193044	0.48335
Met7_gene_402	Met7_contig_6	212905	213282	-	126			973021028	hypothetical protein XD44_0628 [Methanobacteriaceae archaeon 41_258]	3.93e-45	2.01651	0.988219	10.8888	20.3991	0.185191	0.0484442	0.261591
Met7_gene_403	Met7_contig_6	213311	213625	-	105	K03057	tfs; transcription elongation factor	973021027	DNA-directed RNA polymerase subunit [Methanobacteriaceae archaeon 41_258]	9.78e-66	4.23468	4.74345	10.1832	22.4352	0.41585	0.211429	0.508427
Met7_gene_404	Met7_contig_6	213678	214118	-	147	K03574	MUTT, NUDT1, MTH1; 7,8-dihydro-8-oxoguanine triphosphatase [EC:3.6.1.-]	973021026	NUDIX hydrolase [Methanobacteriaceae archaeon 41_258]	3.12e-89	0.86422	4.23522	12.4096	19.7743	0.0696411	0.214178	3.07546
Met7_gene_405	Met7_contig_6	214129	214728	-	200	K09120	K09120; hypothetical protein	973021025	hypothetical protein XD44_0625 [Methanobacteriaceae archaeon 41_258]	3.04e-128	2.85841	2.49031	11.8229	19.0699	0.241769	0.130589	0.540139
Met7_gene_406	Met7_contig_6	214732	215055	-	108	K03056	rpoL; DNA-directed RNA polymerase subunit L [EC:2.7.7.6]	973021024	DNA-directed RNA polymerase, subunit L [Methanobacteriaceae archaeon 41_258]	1.7e-50	3.5289	6.91753	11.2488	19.9604	0.313714	0.346562	1.10471
Met7_gene_407	Met7_contig_6	215006	215578	-	191	K07573	CSL4, EXOSC1; exosome complex component CSL4	973021023	hypothetical protein XD44_0623 [Methanobacteriaceae archaeon 41_258]	2.67e-131	4.32336	6.51914	9.63113	19.2024	0.448895	0.339496	0.756292
Met7_gene_408	Met7_contig_6	215668	216657	-	330	K07561	dph2; diphthamide synthase subunit DPH2	973021022	Universal diphthamide biosynthesis domain-containing protein [Methanobacteriaceae archaeon 41_258]	0	9.43178	6.41444	11.2765	22.0361	0.83641	0.291087	0.34802
Met7_gene_409	Met7_contig_6	216659	217234	-	192	K00759	E2.4.2.7, apt; adenine phosphoribosyltransferase [EC:2.4.2.7]	973021021	Hypoxanthine/guanine phosphoribosyltransferase [Methanobacteriaceae archaeon 41_258]	8.52e-125	3.63918	9.07926	12.9942	21.8712	0.280062	0.415123	1.48225
Met7_gene_410	Met7_contig_6	217324	218655	+	444	K03106	SRP54, ffh; signal recognition particle subunit SRP54	973021020	Signal recognition particle 54 kDa protein [Methanobacteriaceae archaeon 41_258]	0	3.1474	1.96308	12.1704	19.432	0.25861	0.101023	0.39064
Met7_gene_411	Met7_contig_6	218666	219868	+	401	K07583	PUS10; tRNA pseudouridine synthase 10 [EC:5.4.99.-]	973021019	tRNA pseudouridine synthase Pus10 [Methanobacteriaceae archaeon 41_258]	0	3.4849	0.931538	12.2331	19.5088	0.284876	0.0477495	0.167615
Met7_gene_412	Met7_contig_6	220273	220425	+	51						1.24549	0	9.99426	21.804	0.124621	0	0
Met7_gene_413	Met7_contig_6	221189	221476	+	96	K02889	RP-L21e, RPL21; large subunit ribosomal protein L21e	973021017	50S ribosomal protein L21e [Methanobacteriaceae archaeon 41_258]	1.29e-58	17.2034	5.18815	11.9762	21.033	1.43646	0.246667	0.171719
Met7_gene_414	Met7_contig_6	221483	221818	+	112	K03051	rpoF; DNA-directed RNA polymerase subunit F [EC:2.7.7.6]	973021016	hypothetical protein XD44_0616 [Methanobacteriaceae archaeon 41_258]	9.73e-62	9.07431	5.55873	11.634	22.1216	0.77998	0.25128	0.322162
Met7_gene_415	Met7_contig_6	221845	222435	+	197	K07572	K07572; putative nucleotide binding protein	973021015	hypothetical protein XD44_0615 [Methanobacteriaceae archaeon 41_258]	4.36e-131	3.86925	5.05647	11.5555	20.1278	0.33484	0.251218	0.750264
Met7_gene_416	Met7_contig_6	222435	223250	+	272	K02528	ksgA; 16S rRNA (adenine1518-N6/adenine1519-N6)-dimethyltransferase [EC:2.1.1.182]	973021014	putative ribosomal RNA small subunit methyltransferase A [Methanobacteriaceae archaeon 41_258]	1.24e-171	1.40118	0.457778	11.8635	18.6302	0.118109	0.0245718	0.208044
Met7_gene_417	Met7_contig_6	223274	223861	+	196	K02493	hemK, prmC; release factor glutamine methyltransferase [EC:2.1.1.-]	973020170	Methyltransferase related protein [Methanobacteriaceae archaeon 41_258]	2.14e-122	0.324083	0.635284	10.7737	19.2102	0.0300809	0.03307	1.09937
Met7_gene_418	Met7_contig_6	223853	224716	-	288	K01778	dapF; diaminopimelate epimerase [EC:5.1.1.7]	973020171	Diaminopimelate epimerase [Methanobacteriaceae archaeon 41_258]	0	1.32334	2.59407	11.3375	20.5249	0.116722	0.126387	1.0828
Met7_gene_419	Met7_contig_6	224732	226015	-	428	K01586	lysA; diaminopimelate decarboxylase [EC:4.1.1.20]	973020172	Diaminopimelate decarboxylase [Methanobacteriaceae archaeon 41_258]	0	4.30394	3.78202	12.4015	20.5686	0.347049	0.183873	0.529819
Met7_gene_420	Met7_contig_6	226052	226459	+	136	K03574	MUTT, NUDT1, MTH1; 7,8-dihydro-8-oxoguanine triphosphatase [EC:3.6.1.-]	973020173	Mutator MutT protein-like protein [Methanobacteriaceae archaeon 41_258]	2.39e-62	8.40708	4.57778	11.2999	18.1102	0.743996	0.252773	0.33975
Met7_gene_421	Met7_contig_6	226433	227605	-	391	K00821	argD; acetylornithine/N-succinyldiaminopimelate aminotransferase [EC:2.6.1.11 2.6.1.17]	973020174	Acetylornithine aminotransferase [Methanobacteriaceae archaeon 41_258]	0	5.68595	6.05063	11.4874	20.7437	0.494975	0.291685	0.589292
Met7_gene_422	Met7_contig_6	227619	228125	-	169			973020175	Uncharacterized protein XD44_1269 [Methanobacteriaceae archaeon 41_258]	1.78e-82	4.51031	1.47356	11.3838	20.6344	0.396205	0.0714128	0.180242
Met7_gene_423	Met7_contig_6	228122	229000	-	293	K03660	OGG1; N-glycosylase/DNA lyase [EC:3.2.2.- 4.2.99.18]	503061526	DNA lyase [Methanothermobacter marburgensis]	6.9e-100	2.8183	2.12484	11.6934	22.1056	0.241017	0.0961223	0.398819
Met7_gene_424	Met7_contig_6	229018	229842	-	275	K02500	hisF; cyclase [EC:4.1.3.-]	2622450	imidazoleglycerol-phosphate synthase (cyclase) [Methanothermobacter thermautotrophicus str. Delta H]	0	6.46751	6.79176	12.0964	19.5798	0.534664	0.346876	0.648774
Met7_gene_425	Met7_contig_6	229917	230126	+	70			851345616	hypothetical protein [Methanobacterium sp. SMA-27]	0.000571	0	0	11.8256	23.0622	0	0
Met7_gene_426	Met7_contig_6	230189	230338	+	50						0	0	11.0373	23.7032	0	0
Met7_gene_427	Met7_contig_6	230413	230640	+	76			645065031	methyltransferase [Eubacterium acidaminophilum]	1.83e-19	0	0	10.5895	22.8459	0	0
Met7_gene_428	Met7_contig_6	230645	231211	+	189			1008856089	hypothetical protein AYK18_06490 [Thermoplasmatales archaeon DG-70]	2.87e-36	0.672171	0	12.0041	24.1538	0.0559952	0	0
Met7_gene_429	Met7_contig_6	231212	231652	+	147			918243052	hypothetical protein [Methanobacterium sp. SMA-27]	6.9e-32	0	0.847045	12.1489	26.4431	0	0.0320327
Met7_gene_430	Met7_contig_6	231649	233265	+	539			851345618	hypothetical protein [Methanobacterium sp. SMA-27]	1.43e-82	0	0.231012	11.9167	23.5807	0	0.00979665
Met7_gene_431	Met7_contig_6	233447	233887	+	147	K12132	: No such data.	918243035	hypothetical protein [Methanobacterium sp. SMA-27]	7.21e-57	0	0	12.7485	23.822	0	0
Met7_gene_432	Met7_contig_6	233889	234662	-	258			851345671	metallophosphoesterase [Methanobacterium sp. SMA-27]	1.24e-104	0.738607	0	13.0717	24.008	0.0565042	0	0
Met7_gene_433	Met7_contig_6	235131	236183	+	351	K07089	K07089	780900431	permease [Peptococcaceae bacterium BICA1-7]	5.5e-131	0	0.354745	11.1041	22.5797	0	0.0157108
Met7_gene_434	Met7_contig_6	236198	236455	+	86			1008848760	hypothetical protein AYK19_16475 [Thermoplasmatales archaeon DG-70-1]	1.07e-24	0	0	11.3189	23.9891	0	0
Met7_gene_435	Met7_contig_6	236471	236725	+	85			985677309	hypothetical protein AKJ51_01340 [candidate divison MSBL1 archaeon SCGC-AAA382A20]	4.88e-17	0.747296	0	11.3619	18.1318	0.0657721	0	0
Met7_gene_436	Met7_contig_6	236860	236991	+	44			985677310	hypothetical protein AKJ51_01345 [candidate divison MSBL1 archaeon SCGC-AAA382A20]	1.54e-07	0	0	10.1907	16.0726	0	0
Met7_gene_437	Met7_contig_6	237140	237850	-	237	K03394	cobI-cbiL; precorrin-2/cobalt-factor-2 C20-methyltransferase [EC:2.1.1.130 2.1.1.151]	973020467	Precorrin-2 C(20)-methyltransferase [Methanobacteriaceae archaeon 41_258]	1.97e-121	2.94819	0.525382	12.0955	23.3777	0.243744	0.0224737	0.092202
Met7_gene_438	Met7_contig_6	237949	239640	+	564			973020466	putative ATP-dependent helicase [Methanobacteriaceae archaeon 41_258]	0	5.63122	4.85699	12.0068	21.2902	0.469003	0.228132	0.486419
Met7_gene_439	Met7_contig_6	239692	241521	-	610			503178636	hypothetical protein [Methanothermus fervidus]	0	8.12225	112.472	12.4961	20.8841	0.649984	5.38556	8.28568
Met7_gene_440	Met7_contig_6	241538	242497	-	320			851311718	hypothetical protein [Methanothermobacter sp. CaT2]	1.86e-148	3.17601	79.7678	12.7427	23.1668	0.249242	3.4432	13.8147
Met7_gene_441	Met7_contig_6	242798	243268	-	157			302587869	conserved hypothetical protein [Methanothermobacter marburgensis str. Marburg]	1.33e-88	0.404587	0.793093	12.083	19.3225	0.033484	0.0410451	1.22581
Met7_gene_442	Met7_contig_6	243278	243901	-	208	K02007	cbiM; cobalt/nickel transport system permease protein	499178299	cobalamin biosynthesis protein CobM [Methanothermobacter thermautotrophicus]	3.08e-111	0.610771	0	10.6865	21.6426	0.0571537	0	0
Met7_gene_443	Met7_contig_6	243975	244325	-	117			2621246	unknown [Methanothermobacter thermautotrophicus str. Delta H]	1.01e-15	0	2.12847	12.4143	19.5505	0	0.10887
Met7_gene_444	Met7_contig_6	244922	249130	-	1403	K02230	cobN; cobaltochelatase CobN [EC:6.6.1.2]	973021348	Magnesium chelatase, partial [Methanobacteriaceae archaeon 41_258]	0	1.58461	1.86374	12.1828	22.0013	0.13007	0.0847103	0.651269
Met7_gene_445	Met7_contig_6	249571	250302	+	244			850990623	MULTISPECIES: hypothetical protein [Methanothermobacter]	9.22e-50	32.5411	59.1959	10.5234	22.707	3.09227	2.60694	0.843051
Met7_gene_446	Met7_contig_6	250351	251139	-	263			973019622	Radical SAM domain protein [Methanobacteriaceae archaeon 41_258]	5.5e-164	0.966086	2.36722	11.8906	23.7555	0.0812479	0.099649	1.22648
Met7_gene_447	Met7_contig_6	251147	251353	-	69			973019623	hypothetical protein XD44_1595 [Methanobacteriaceae archaeon 41_258]	2.64e-37	4.60291	0	11.8304	24.3861	0.389075	0	0
Met7_gene_448	Met7_contig_6	252149	253174	-	342			2622630	H(2)-dependent N5,N10-methylenetetrahydromethanopterin dehydrogenase homolog (II) [Methanothermobacter thermautotrophicus str. Delta H]	0	10.401	10.1943	12.2031	21.2629	0.85232	0.479438	0.562509
Met7_gene_449	Met7_contig_6	253378	254352	-	325	K01551	arsA, ASNA1; arsenite-transporting ATPase [EC:3.6.3.16]	499179581	MULTISPECIES: arsenic-transporting ATPase [Methanothermobacter]	0	2.14991	4.5975	13.5136	22.15	0.159093	0.207562	1.30466
Met7_gene_450	Met7_contig_6	254561	255340	+	260	K01916	nadE; NAD+ synthase [EC:6.3.1.5]	973020804	NH(3)-dependent NAD(+) synthetase [Methanobacteriaceae archaeon 41_258]	1.23e-165	0.977234	0.478906	11.3645	18.7397	0.08599	0.0255556	0.297193
Met7_gene_451	Met7_contig_6	255342	255653	+	104	K03926	cutA; periplasmic divalent cation tolerance protein	973020805	putative divalent ion tolerance protein [Methanobacteriaceae archaeon 41_258]	5.46e-62	1.83231	0	9.28617	19.5088	0.197316	0	0
Met7_gene_452	Met7_contig_6	255673	258507	+	945	K01869	LARS, leuS; leucyl-tRNA synthetase [EC:6.1.1.4]	973020806	Leucine--tRNA ligase [Methanobacteriaceae archaeon 41_258]	0	2.3526	4.34816	12.5921	20.7423	0.186831	0.209627	1.12202
Met7_gene_453	Met7_contig_6	258554	258748	+	65						2.9317	3.83125	10.9076	19.1337	0.268777	0.200236	0.744989
Met7_gene_454	Met7_contig_6	258820	259590	-	257			973020807	2-hydroxyhepta-2,4-diene-1,7-dioate isomerase [Methanobacteriaceae archaeon 41_258]	3.31e-158	1.97728	1.45349	11.7805	19.8504	0.167844	0.073222	0.436251
Met7_gene_455	Met7_contig_6	259602	260324	-	241	K00765	hisG; ATP phosphoribosyltransferase [EC:2.4.2.17]	973020808	ATP phosphoribosyltransferase [Methanobacteriaceae archaeon 41_258]	4.75e-157	2.89926	1.54999	13.2464	20.6624	0.218872	0.0750149	0.342734
Met7_gene_456	Met7_contig_6	260323	261828	+	502	K12960	mtaD; 5-methylthioadenosine/S-adenosylhomocysteine deaminase [EC:3.5.4.31 3.5.4.28]	973020809	5-methylthioadenosine/S-adenosylhomocysteine deaminase [Methanobacteriaceae archaeon 41_258]	0	3.16336	1.98431	12.1308	19.946	0.260771	0.099484	0.3815
Met7_gene_457	Met7_contig_6	261831	263480	-	550	K18209	tfrA; fumarate reductase (CoM/CoB) subunit A [EC:1.3.4.1]	973020810	Thiol:fumarate reductase, subunit A [Methanobacteriaceae archaeon 41_258]	0	8.31537	8.15011	12.5563	18.9324	0.662247	0.430484	0.650035
Met7_gene_458	Met7_contig_6	263555	265156	+	534	K07587	sepRS; O-phosphoseryl-tRNA synthetase [EC:6.1.1.27]	499179571	O-phosphoserine--tRNA ligase [Methanothermobacter thermautotrophicus]	0	2.61694	2.33175	10.5355	19.8194	0.248393	0.11765	0.473645
Met7_gene_459	Met7_contig_6	265156	265770	+	205	K05982	E3.1.21.7, nfi; deoxyribonuclease V [EC:3.1.21.7]	973020325	Endonuclease V [Methanobacteriaceae archaeon 41_258]	2.67e-134	1.54927	0	11.0672	21.2456	0.139988	0	0
Met7_gene_460	Met7_contig_6	265767	266162	+	132	K07732	rfk; riboflavin kinase, archaea type [EC:2.7.1.161]	973020326	Riboflavin kinase [Methanobacteriaceae archaeon 41_258]	1.85e-80	1.92485	3.7732	11.0617	19.0655	0.174011	0.197908	1.13733
Met7_gene_461	Met7_contig_6	266171	266851	+	227	K02858	ribB, RIB3; 3,4-dihydroxy 2-butanone 4-phosphate synthase [EC:4.1.99.12]	973020327	3,4-dihydroxy-2-butanone 4-phosphate synthase [Methanobacteriaceae archaeon 41_258]	1.78e-145	2.2386	2.19411	11.5985	19.2725	0.193008	0.113846	0.589853
Met7_gene_462	Met7_contig_6	266846	267070	-	75						0.846936	1.66021	10.8329	21.7198	0.078182	0.0764374	0.977685
Met7_gene_463	Met7_contig_6	267938	268087	-	50						1.2704	2.49031	13.1068	19.3138	0.0969274	0.12894	1.33027
Met7_gene_464	Met7_contig_6	268282	269109	-	276			503410537	hypothetical protein [Methanobacterium lacus]	1.01e-87	0.460291	1.35343	11.4138	17.6004	0.0403274	0.0768978	1.90684
Met7_gene_465	Met7_contig_6	269125	269451	-	109			490131558	hypothetical protein [Methanobacterium formicicum]	4.29e-53	2.33102	3.42703	11.2159	14.1394	0.207832	0.242374	1.1662
Met7_gene_466	Met7_contig_6	269673	270152	+	160			490128935	hypothetical protein [Methanobacterium formicicum]	5.89e-43	3.57301	10.8951	12.096	17.8323	0.295389	0.610976	2.06838
Met7_gene_467	Met7_contig_6	270346	270684	+	113			499178812	hypothetical protein [Methanothermobacter thermautotrophicus]	1.04e-47	1.12425	0	11.6328	18.3003	0.0966448	0	0
Met7_gene_468	Met7_contig_6	270681	270914	-	78			851312311	hypothetical protein [Methanothermobacter sp. CaT2]	1.41e-23	1.62872	1.59635	10.4654	17.4454	0.15563	0.0915057	0.58797
Met7_gene_469	Met7_contig_6	270957	271331	-	125	K07305	msrB; peptide-methionine (R)-S-oxide reductase [EC:1.8.4.12]	890702231	peptide-methionine (R)-S-oxide reductase [Methanothermobacter marburgensis]	7.67e-71	7.62242	1.99225	10.9453	15.5681	0.696411	0.12797	0.183757
Met7_gene_470	Met7_contig_6	272675	272917	-	81						3.921	0	11.4498	19.5088	0.34245	0	0
Met7_gene_471	Met7_contig_6	273334	273552	-	73						0.870139	0	12.4946	17.9722	0.0696411	0	0
Met7_gene_472	Met7_contig_6	274874	276382	-	503			973020328	Cobyrinic acid a,c-diamide synthase-related protein [Methanobacteriaceae archaeon 41_258]	0	2.65194	1.98037	13.1048	20.9439	0.202364	0.0945558	0.467256
Met7_gene_473	Met7_contig_6	276379	277758	-	460	K02433	gatA, QRSL1; aspartyl-tRNA(Asn)/glutamyl-tRNA(Gln) amidotransferase subunit A [EC:6.3.5.6 6.3.5.7]	973020329	Glutamyl-tRNA(Gln) amidotransferase subunit A [Methanobacteriaceae archaeon 41_258]	0	12.2898	11.6395	12.2136	19.477	1.00623	0.597601	0.593899
Met7_gene_474	Met7_contig_6	277812	278810	+	333	K19244	ala; alanine dehydrogenase [EC:1.4.1.1]	973020330	putative alanine dehydrogenase [Methanobacteriaceae archaeon 41_258]	0	1.52601	1.12176	11.3936	18.3664	0.133936	0.0610767	0.456014
Met7_gene_475	Met7_contig_6	279222	279407	+	62			973020353	Uncharacterized protein XD44_1141 [Methanobacteriaceae archaeon 41_258]	6.84e-20	24.5885	14.0582	64.5324	110.288	0.381025	0.127468	0.334541
Met7_gene_476	Met7_contig_6	279417	280046	+	210			973020354	Lysine exporter protein (LYSE/YGGA) [Methanobacteriaceae archaeon 41_258]	4.48e-122	3.02477	2.96466	33.871	53.6029	0.0893027	0.0553078	0.61933
Met7_gene_477	Met7_contig_6	280081	280875	+	265	K17686	copA, ATP7; Cu+-exporting ATPase [EC:3.6.3.54]	973020355	putative ATPase [Methanobacteriaceae archaeon 41_258]	1.96e-175	0.239699	0	11.7864	19.8033	0.0203369	0	0
Met7_gene_478	Met7_contig_6	281026	281781	-	252			973020356	putative sugar phosphate isomerase/epimerase [Methanobacteriaceae archaeon 41_258]	1.86e-167	1.26032	0.494109	12.9267	20.4185	0.0974975	0.0241991	0.248202
Met7_gene_479	Met7_contig_6	281809	282264	+	152			973020357	hypothetical protein XD44_1145 [Methanobacteriaceae archaeon 41_258]	1.6e-73	0	3.27673	11.1442	17.1344	0	0.191237
Met7_gene_480	Met7_contig_6	282261	283280	+	340	K01990	ABC-2.A; ABC-2 type transport system ATP-binding protein	973020358	ABC transporter (ATP-binding) [Methanobacteriaceae archaeon 41_258]	0	2.42871	3.296	13.8417	22.22	0.175464	0.148335	0.845387
Met7_gene_481	Met7_contig_6	283282	284442	+	387	K01992	ABC-2.P; ABC-2 type transport system permease protein	973020359	putative ABC transporter, permease component [Methanobacteriaceae archaeon 41_258]	0	0.984809	1.93047	13.0816	21.1724	0.075282	0.0911788	1.21116
Met7_gene_482	Met7_contig_6	284414	285661	+	416			973020360	Serine/threonine protein kinase related protein, partial [Methanobacteriaceae archaeon 41_258]	0	1.52693	2.99316	12.0407	21.0447	0.126814	0.142229	1.12156
Met7_gene_483	Met7_contig_6	285760	286032	-	91	K03622	ssh10b; archaea-specific DNA-binding protein	973020816	DNA/RNA-binding protein Alba [Methanobacteriaceae archaeon 41_258]	2.77e-56	585.642	919.5	12.2973	18.4905	47.6235	49.7281	1.04419
Met7_gene_484	Met7_contig_6	286391	287581	-	397	K02587	nifE; nitrogenase molybdenum-cofactor synthesis protein NifE	973020818	Nitrogenase [Methanobacteriaceae archaeon 41_258]	0	2.24001	0.940924	12.9645	21.4622	0.17278	0.043841	0.253738
Met7_gene_485	Met7_contig_6	287595	289130	-	512	K01649	leuA; 2-isopropylmalate synthase [EC:2.3.3.13]	973020819	putative 2-isopropylmalate synthase [Methanobacteriaceae archaeon 41_258]	0	5.70689	7.29584	11.078	20.2519	0.515156	0.360255	0.699313
Met7_gene_486	Met7_contig_6	289230	290033	-	268			973020820	Uncharacterized protein XD44_0791 [Methanobacteriaceae archaeon 41_258]	1.69e-169	0.237016	0	11.6688	24.8592	0.020312	0	0
Met7_gene_487	Met7_contig_6	290027	290674	-	216	K07053	K07053	973020821	putative phosphoesterase [Methanobacteriaceae archaeon 41_258]	8.65e-136	2.64667	1.72938	11.8343	22.3765	0.223645	0.0772858	0.345574
Met7_gene_488	Met7_contig_6	290671	291699	-	343			973020822	Uncharacterized protein XD44_0793 [Methanobacteriaceae archaeon 41_258]	0	3.88899	3.26717	11.9441	20.7033	0.3256	0.15781	0.484673
Met7_gene_489	Met7_contig_6	291810	293126	+	439	K06001	K06001, trpB; tryptophan synthase beta chain [EC:4.2.1.20]	973020823	Tryptophan synthase beta chain 2 [Methanobacteriaceae archaeon 41_258]	0	1.88101	1.13454	12.0297	23.4417	0.156364	0.0483982	0.309523
Met7_gene_490	Met7_contig_6	293351	294544	+	398	K13812	fae-hps; bifunctional enzyme Fae/Hps [EC:4.3.-.- 4.1.2.43]	973020824	Bifunctional formaldehyde activating enzyme/3-hexulose-6phosphate synthase [Methanobacteriaceae archaeon 41_258]	0	3.67076	4.37995	11.4972	21.8372	0.319276	0.200573	0.628212
Met7_gene_491	Met7_contig_6	294690	295271	+	194			973020825	putative iron-sulfur flavoprotein [Methanobacteriaceae archaeon 41_258]	3.34e-134	0.327424	0.641833	11.754	19.886	0.0278564	0.0322757	1.15864
Met7_gene_492	Met7_contig_6	295313	296875	+	521			503059918	transporter [Methanothermobacter marburgensis]	0	0.975358	1.67295	17.4407	31.8095	0.0559244	0.0525929	0.940429
Met7_gene_493	Met7_contig_6	296891	297568	+	226	K02019	modE; molybdate transport system regulatory protein	410598212	molybdenum-binding protein [Methanobacterium sp. Maddingley MBC34]	8.52e-50	0.843188	1.10191	10.9206	24.5371	0.0772108	0.0449078	0.581626
Met7_gene_494	Met7_contig_6	297584	297817	+	78			850990872	MULTISPECIES: ferredoxin [Methanothermobacter]	2.4e-31	4.07181	0	10.4162	19.884	0.39091	0	0
Met7_gene_495	Met7_contig_6	297783	298358	+	192	K01693	E4.2.1.19, hisB; imidazoleglycerol-phosphate dehydratase [EC:4.2.1.19]	851340131	imidazoleglycerol-phosphate dehydratase [Methanobacterium paludis]	3.83e-89	4.96251	5.83667	12.5551	22.0999	0.39526	0.264104	0.668178
Met7_gene_496	Met7_contig_6	298551	299927	-	459	K07137	K07137	973020677	Monooxygenase FAD-binding protein [Methanobacteriaceae archaeon 41_258]	0	6.08908	2.71276	11.8812	21.6234	0.512496	0.125455	0.244792
Met7_gene_497	Met7_contig_6	299968	300846	-	293	K00319	mtd; methylenetetrahydromethanopterin dehydrogenase [EC:1.5.99.9]	973020676	F420-dependent methylenetetrahydromethanopterin dehydrogenase [Methanobacteriaceae archaeon 41_258]	0	636.503	464.49	31.3262	58.7929	20.3186	7.90045	0.388829
Met7_gene_498	Met7_contig_6	301040	302098	-	353			973020675	hypothetical protein XD44_0906 [Methanobacteriaceae archaeon 41_258]	0	0.719775	0	12.3874	21.0701	0.0581054	0	0
Met7_gene_499	Met7_contig_6	302076	303176	-	367			973020674	hypothetical protein XD44_0905 [Methanobacteriaceae archaeon 41_258]	0	0.865398	0.33928	11.8104	25.7682	0.073274	0.0131666	0.17969
Met7_gene_500	Met7_contig_6	303173	304519	-	449	K02224	cobB-cbiA; cobyrinic acid a,c-diamide synthase [EC:6.3.5.9 6.3.5.11]	973020673	putative cobyrinic acid A,C-diamide synthase [Methanobacteriaceae archaeon 41_258]	0	3.39529	1.10927	12.9226	23.5388	0.262741	0.0471252	0.17936
Met7_gene_501	Met7_contig_6	305018	305197	-	60			427189098	conserved hypothetical protein [Methanothermobacter sp. CaT2]	2.24e-23	3.17601	4.15052	9.06998	21.8662	0.350167	0.189815	0.542069
Met7_gene_502	Met7_contig_6	305284	306396	+	371			973020672	putative DNA-binding protein [Methanobacteriaceae archaeon 41_258]	0	1.19849	1.34249	13.3359	23.4921	0.0898699	0.0571462	0.635877
Met7_gene_503	Met7_contig_6	306399	306707	-	103			973020671	hypothetical protein XD44_0902 [Methanobacteriaceae archaeon 41_258]	1.82e-56	1.2334	2.41778	13.3947	21.4503	0.092081	0.112716	1.22409
Met7_gene_504	Met7_contig_6	306704	307480	-	259	K03496	parA, soj; chromosome partitioning protein	503179511	cobyric acid synthase CobQ [Methanothermus fervidus]	5.93e-150	1.96201	0.96151	11.6747	20.3939	0.168057	0.047147	0.280542
Met7_gene_505	Met7_contig_6	307592	309418	-	609	K01868	TARS, thrS; threonyl-tRNA synthetase [EC:6.1.1.3]	973020914	Threonine--tRNA ligase [Methanobacteriaceae archaeon 41_258]	0	1.25163	1.63567	12.2901	21.9915	0.101841	0.0743775	0.730332
Met7_gene_506	Met7_contig_6	310541	312019	+	493	K05601	hcp; hydroxylamine reductase [EC:1.7.99.1]	973020237	Hydroxylamine reductase [Methanobacteriaceae archaeon 41_258]	0	10.3075	13.6386	11.676	20.2904	0.8828	0.672172	0.761408
Met7_gene_507	Met7_contig_6	312025	312345	+	107			973020236	Uncharacterized protein XD44_1225 [Methanobacteriaceae archaeon 41_258]	1.17e-65	10.092	17.4555	12.8582	21.4688	0.784869	0.81306	1.03592
Met7_gene_508	Met7_contig_6	312326	313597	-	424			973020235	Uncharacterized protein XD44_1224 [Methanobacteriaceae archaeon 41_258]	0	1.79774	0.587338	12.4643	20.4406	0.144231	0.0287339	0.199221
Met7_gene_509	Met7_contig_6	313670	315322	+	551	K01687	ilvD; dihydroxy-acid dehydratase [EC:4.2.1.9]	973020234	Dihydroxy-acid dehydratase [Methanobacteriaceae archaeon 41_258]	0	3.57373	0.903924	11.3372	18.2431	0.315222	0.0495489	0.157187
Met7_gene_510	Met7_contig_6	315414	315767	+	118	K13280	SEC11, sipW; signal peptidase, endoplasmic reticulum-type [EC:3.4.-.-]	410598550	signal peptidase I [Methanobacterium sp. Maddingley MBC34]	3.03e-53	2.15323	0	10.7177	20.3768	0.200904	0	0
Met7_gene_511	Met7_contig_6	315784	317466	+	561	K01887	RARS, argS; arginyl-tRNA synthetase [EC:6.1.1.19]	973020190	Arginine--tRNA ligase [Methanobacteriaceae archaeon 41_258]	0	8.60523	5.99273	11.8592	19.3437	0.725615	0.309803	0.426952
Met7_gene_512	Met7_contig_6	317472	318344	-	291	K00611	OTC, argF, argI; ornithine carbamoyltransferase [EC:2.1.3.3]	973020189	Ornithine carbamoyltransferase, catabolic [Methanobacteriaceae archaeon 41_258]	0	2.83767	4.27889	13.4068	19.1401	0.21166	0.223556	1.0562
Met7_gene_513	Met7_contig_6	318386	319699	-	438	K01945	purD; phosphoribosylamine--glycine ligase [EC:6.3.4.13]	973020188	Phosphoribosylamine--glycine ligase [Methanobacteriaceae archaeon 41_258]	0	4.49572	4.26423	13.0371	19.5088	0.34484	0.218579	0.633857
Met7_gene_514	Met7_contig_6	319703	321541	+	613	K01652	E2.2.1.6L, ilvB, ilvG, ilvI; acetolactate synthase I/II/III large subunit [EC:2.2.1.6]	2622556	acetolactate synthase, large subunit [Methanothermobacter thermautotrophicus str. Delta H]	0	9.9477	8.9375	21.0938	36.3205	0.471594	0.246073	0.52179
Met7_gene_515	Met7_contig_6	321541	322038	+	166	K01653	E2.2.1.6S, ilvH, ilvN; acetolactate synthase I/III small subunit [EC:2.2.1.6]	973021588	putative acetolactate synthase small subunit [Methanobacteriaceae archaeon 41_258]	4.41e-112	12.6275	8.25103	12.8824	19.9496	0.980217	0.413595	0.421942
Met7_gene_516	Met7_contig_6	322061	323047	+	329	K00053	ilvC; ketol-acid reductoisomerase [EC:1.1.1.86]	973021589	Ketol-acid reductoisomerase [Methanobacteriaceae archaeon 41_258]	0	11.9704	16.6525	12.8484	20.1611	0.931663	0.825973	0.886558
Met7_gene_517	Met7_contig_6	323075	324058	+	328			973021590	hypothetical protein XD44_0114 [Methanobacteriaceae archaeon 41_258]	0	6.97173	7.59241	11.836	21.3675	0.589027	0.355325	0.60324
Met7_gene_518	Met7_contig_6	324050	324241	-	64			973021591	putative small nuclear ribonucleoprotein [Methanobacteriaceae archaeon 41_258]	7.85e-32	0.992503	0	11.9163	22.3285	0.0832893	0	0
Met7_gene_519	Met7_contig_6	324306	325085	-	260	K03787	surE; 5'-nucleotidase [EC:3.1.3.5]	973021592	5'-nucleotidase SurE [Methanobacteriaceae archaeon 41_258]	1.21e-180	6.10771	0.957812	12.3079	18.0832	0.496245	0.052967	0.106736
Met7_gene_520	Met7_contig_6	325543	326304	+	254			973021593	hypothetical protein XD44_0117 [Methanobacteriaceae archaeon 41_258]	1.16e-145	1.75056	1.96088	11.9951	23.5604	0.14594	0.0832276	0.570288
Met7_gene_521	Met7_contig_6	326329	326967	-	213			973021594	hypothetical protein XD44_0118 [Methanobacteriaceae archaeon 41_258]	7.72e-79	22.3663	32.7365	13.9081	22.4398	1.60814	1.45886	0.907172
Met7_gene_522	Met7_contig_6	327650	328156	+	169			671541932	hypothetical protein [Streptomyces sp. NRRL F-5123]	3.99e-06	7.14132	3.68389	10.6354	20.8075	0.671465	0.177046	0.263672
Met7_gene_523	Met7_contig_6	328523	329047	+	175			910011836	hypothetical protein [Haloterrigena jeotgali]	8.37e-13	1.45189	3.55759	12.176	20.6236	0.119242	0.172501	1.44665
Met7_gene_524	Met7_contig_6	329017	329298	+	94			910011836	hypothetical protein [Haloterrigena jeotgali]	6.74e-11	2.70299	3.9739	10.8856	20.7022	0.248308	0.191955	0.773053
Met7_gene_525	Met7_contig_6	329973	330131	-	53			973020499	Uncharacterized protein XD44_1031, partial [Methanobacteriaceae archaeon 41_258]	2.92e-24	3.59548	0	12.6541	20.4291	0.284136	0	0
Met7_gene_526	Met7_contig_1	2	910	+	303			973020575	Transglutaminase domain protein, partial [Methanobacteriaceae archaeon 41_258]	5.14e-148	212.363	150.816	18.7825	31.5329	11.3064	4.78282	0.423017
Met7_gene_527	Met7_contig_1	916	1851	-	312	K03639	MOCS1, moaA; molybdenum cofactor biosynthesis protein	973020574	putative cyclic pyranopterin monophosphate synthase [Methanobacteriaceae archaeon 41_258]	0	5.70053	3.5918	12.6027	21.1658	0.452328	0.169698	0.375165
Met7_gene_528	Met7_contig_1	1848	2528	-	227	K03753	mobB; molybdopterin-guanine dinucleotide biosynthesis protein B	973020573	Molybdopterin-guanine dinucleotide biosynthesis protein B [Methanobacteriaceae archaeon 41_258]	1.07e-139	7.27544	9.32496	12.7634	22.0012	0.570025	0.423839	0.743545
Met7_gene_529	Met7_contig_1	2606	5260	+	885	K00123	E1.2.1.2A; formate dehydrogenase, alpha subunit [EC:1.2.1.2]	973020572	putative formate dehydrogenase, alpha chain [Methanobacteriaceae archaeon 41_258]	0	1.86613	1.12556	12.3632	20.7598	0.150942	0.0542184	0.3592
Met7_gene_530	Met7_contig_1	5368	5823	+	152	K00204	fwdH; 4Fe-4S ferredoxin	973020571	Tungsten formylmethanofuran dehydrogenase, subunit H [Methanobacteriaceae archaeon 41_258]	1.16e-104	33.8496	33.5864	12.5561	21.9795	2.69587	1.52808	0.566823
Met7_gene_531	Met7_contig_1	5823	6875	+	351	K00205	fwdF, fmdF; 4Fe-4S ferredoxin	973020570	Tungsten formylmethanofuran dehydrogenase, subunit F [Methanobacteriaceae archaeon 41_258]	0	41.9848	51.0833	14.7727	23.5523	2.84206	2.16893	0.763154
Met7_gene_532	Met7_contig_1	6892	7140	+	83	K11260	fwdG; 4Fe-4S ferredoxin	973020569	Tungsten formylmethanofuran dehydrogenase, subunit G [Methanobacteriaceae archaeon 41_258]	3.7e-50	43.6223	58.5073	13.0671	20.3903	3.33834	2.86937	0.859521
Met7_gene_533	Met7_contig_1	7137	7532	+	132	K00203	fwdD, fmdD; formylmethanofuran dehydrogenase subunit D [EC:1.2.99.5]	973020568	Tungsten formylmethanofuran dehydrogenase, subunit D [Methanobacteriaceae archaeon 41_258]	6.79e-78	52.4523	76.4073	13.2682	21.3563	3.95324	3.57774	0.905016
Met7_gene_534	Met7_contig_1	7545	9257	+	571	K00200	fwdA, fmdA; formylmethanofuran dehydrogenase subunit A [EC:1.2.99.5]	3355646	tungsten formylmethanofuran dehydrogenase subunit fwdA [Methanothermobacter wolfeii]	0	49.9484	68.2546	12.6986	20.4228	3.9334	3.34208	0.849668
Met7_gene_535	Met7_contig_1	9254	10066	+	271	K00202	fwdC, fmdC; formylmethanofuran dehydrogenase subunit C [EC:1.2.99.5]	973020209	Tungsten-containing formylmethanofuran dehydrogenase 2 subunit C [Methanobacteriaceae archaeon 41_258]	0	46.1752	56.055	12.9396	20.4807	3.56852	2.73697	0.766976
Met7_gene_536	Met7_contig_1	10092	11390	+	433	K00201	fwdB, fmdB; formylmethanofuran dehydrogenase subunit B [EC:1.2.99.5]	973020208	Tungsten formylmethanofuran dehydrogenase, subunit B [Methanobacteriaceae archaeon 41_258]	0	48.7037	82.2436	11.8335	19.3624	4.11575	4.24759	1.03203
Met7_gene_537	Met7_contig_1	11502	11792	-	97			973020207	Uncharacterized protein XD44_1243 [Methanobacteriaceae archaeon 41_258]	2.69e-52	5.23878	2.56733	11.6552	19.5591	0.44948	0.13126	0.292026
Met7_gene_538	Met7_contig_1	11816	13495	-	560	K09720	K09720; hypothetical protein	973020206	hypothetical protein XD44_1242, partial [Methanobacteriaceae archaeon 41_258]	0	0.907431	1.55644	11.5451	20.9459	0.0785991	0.0743079	0.945404
Met7_gene_539	Met7_contig_1	13585	14148	-	188			973020798	Uncharacterized protein XD44_0814 [Methanobacteriaceae archaeon 41_258]	4.76e-102	0	0.662317	11.5379	18.7565	0	0.0353113
Met7_gene_540	Met7_contig_1	14165	14353	-	63						3.02477	0	11.9838	18.5799	0.252405	0	0
Met7_gene_541	Met7_contig_1	14380	16521	-	714	K01952	purL, PFAS; phosphoribosylformylglycinamidine synthase [EC:6.3.5.3]	973020797	Phosphoribosylformylglycinamidine synthase 2 [Methanobacteriaceae archaeon 41_258]	0	5.42679	8.89397	12.3345	18.9624	0.439969	0.469032	1.06606
Met7_gene_542	Met7_contig_1	16534	19650	-	1039	K01870	IARS, ileS; isoleucyl-tRNA synthetase [EC:6.1.1.5]	973020796	Isoleucine--tRNA ligase [Methanobacteriaceae archaeon 41_258]	0	4.46292	2.8762	11.7148	20.2505	0.380965	0.142031	0.372819
Met7_gene_543	Met7_contig_1	19683	20888	-	402	K00789	metK; S-adenosylmethionine synthetase [EC:2.5.1.6]	973020795	S-adenosylmethionine synthase [Methanobacteriaceae archaeon 41_258]	0	6.32042	3.71688	12.2217	20.1397	0.517148	0.184555	0.356871
Met7_gene_544	Met7_contig_1	20983	21345	+	121	K09005	K09005; hypothetical protein	973020794	hypothetical protein XD44_0810 [Methanobacteriaceae archaeon 41_258]	3.36e-73	1.57488	0	10.3886	21.4033	0.151597	0	0
Met7_gene_545	Met7_contig_1	21336	22028	-	231	K18853	dmrX; dihydromethanopterin reductase (acceptor) [EC:1.5.99.15]	973020793	Uncharacterized protein XD44_0809 [Methanobacteriaceae archaeon 41_258]	4.13e-148	3.29975	3.23417	11.8787	18.8543	0.277786	0.171535	0.617506
Met7_gene_546	Met7_contig_1	22044	23315	-	424	K00600	glyA, SHMT; glycine hydroxymethyltransferase [EC:2.1.2.1]	973020792	Serine hydroxymethyltransferase [Methanobacteriaceae archaeon 41_258]	0	1.04868	3.81769	12.8981	19.1983	0.0813049	0.198856	2.44581
Met7_gene_547	Met7_contig_1	23502	24176	-	225			973019827	hypothetical protein XD44_1489, partial [Methanobacteriaceae archaeon 41_258]	3.12e-149	33.5951	24.9031	11.7016	22.8904	2.871	1.08793	0.378938
Met7_gene_548	Met7_contig_1	24217	26193	-	659	K03388	hdrA; heterodisulfide reductase subunit A [EC:1.8.98.1]	973019826	CoB--CoM heterodisulfide reductase iron-sulfur subunit A [Methanobacteriaceae archaeon 41_258]	0	102.558	64.4307	12.4683	21.1593	8.22544	3.04504	0.370197
Met7_gene_549	Met7_contig_1	26413	27315	-	301	K07088	K07088	503061571	transporter [Methanothermobacter marburgensis]	5.19e-104	0	0.413673	11.2043	21.1292	0	0.0195783
Met7_gene_550	Met7_contig_1	27381	28322	-	314	K04483	radA; DNA repair protein RadA	973019628	DNA repair and recombination protein RadA [Methanobacteriaceae archaeon 41_258]	0	12.1376	13.4826	12.9007	21.4659	0.940847	0.628092	0.667581
Met7_gene_551	Met7_contig_1	28319	30697	-	793	K07466	RFA1, RPA1, rpa; replication factor A1	503061573	replication protein A [Methanothermobacter marburgensis]	0	7.2892	8.95005	12.9035	21.4093	0.564901	0.418045	0.740032
Met7_gene_552	Met7_contig_1	30808	32640	-	611	K00335	nuoF; NADH-quinone oxidoreductase subunit F [EC:1.6.5.3]	973020023	NADP-reducing hydrogenase, subunit C [Methanobacteriaceae archaeon 41_258]	0	2.3911	1.22274	12.2749	17.4414	0.194796	0.0701055	0.359892
Met7_gene_553	Met7_contig_1	32650	33096	-	149	K00334	nuoE; NADH-quinone oxidoreductase subunit E [EC:1.6.5.3]	973020022	NADP-reducing hydrogenase, subunit A [Methanobacteriaceae archaeon 41_258]	6.7e-88	2.13155	5.01405	11.6515	21.6365	0.182942	0.23174	1.26674
Met7_gene_554	Met7_contig_1	33187	33936	+	250	K02379	fdhD; FdhD protein	973020021	Protein FdhD-like protein, partial [Methanobacteriaceae archaeon 41_258]	2.5e-140	0.254081	0.498062	10.8227	19.8795	0.0234767	0.025054	1.06719
Met7_gene_555	Met7_contig_1	34001	34585	-	195	K08094	hxlB; 6-phospho-3-hexuloisomerase [EC:5.3.1.27]	973020517	hypothetical protein XD44_1029 [Methanobacteriaceae archaeon 41_258]	2.78e-130	1.30298	1.27708	11.8509	21.2096	0.109947	0.0602124	0.547647
Met7_gene_556	Met7_contig_1	34688	35539	+	284			973020516	putative transcriptional regulator [Methanobacteriaceae archaeon 41_258]	0	2.23663	0.87687	13.6562	26.1034	0.16378	0.0335922	0.205105
Met7_gene_557	Met7_contig_1	35621	36562	+	314			973020515	PfkB domain protein [Methanobacteriaceae archaeon 41_258]	0	6.06881	1.98273	11.8755	17.5828	0.511035	0.112765	0.220661
Met7_gene_558	Met7_contig_1	36579	37871	+	431	K03147	thiC; thiamine biosynthesis protein ThiC	973020514	Phosphomethylpyrimidine synthase 1 [Methanobacteriaceae archaeon 41_258]	0	10.1691	11.8449	11.6661	20.1765	0.871681	0.587063	0.673483
Met7_gene_559	Met7_contig_1	37891	39477	+	529	K04566	lysK; lysyl-tRNA synthetase, class I [EC:6.1.1.6]	973020513	Lysine--tRNA ligase [Methanobacteriaceae archaeon 41_258]	0	7.32463	9.41517	12.8302	22.1272	0.570892	0.425501	0.745327
Met7_gene_560	Met7_contig_1	39474	39959	+	162			973020512	hypothetical protein XD44_1024 [Methanobacteriaceae archaeon 41_258]	9.18e-96	9.8025	5.3803	12.0649	23.3624	0.812479	0.230297	0.28345
Met7_gene_561	Met7_contig_1	39963	41051	+	363			973020511	hypothetical protein XD44_1023, partial [Methanobacteriaceae archaeon 41_258]	0	4.89963	4.45924	11.7189	20.2478	0.418097	0.220233	0.52675
Met7_gene_562	Met7_contig_1	41793	42518	+	242			499178567	histidine kinase [Methanothermobacter thermautotrophicus]	2.66e-73	0.78744	0.514527	11.3071	21.7056	0.0696411	0.0237048	0.340385
Met7_gene_563	Met7_contig_1	42662	43462	+	267			973020347	PAS domain S-box [Methanobacteriaceae archaeon 41_258]	6.41e-146	3.09274	0.932701	13.8224	22.2671	0.223748	0.0418869	0.187206
Met7_gene_564	Met7_contig_2	2	85	+	28						82510.4	101845	184.913	244.209	446.213	417.04	0.93462
Met7_gene_565	Met7_contig_2	659	2590	-	644			973020261	putative DNA mismatch recognition protein MutS [Methanobacteriaceae archaeon 41_258]	0	0.986338	1.16008	13.4431	22.1141	0.0733713	0.0524591	0.714981
Met7_gene_566	Met7_contig_2	2603	3895	-	431			973020262	putative signal transduction protein [Methanobacteriaceae archaeon 41_258]	0	1.91592	1.4445	12.0929	22.3379	0.158433	0.0646658	0.408158
Met7_gene_567	Met7_contig_2	3894	4535	+	214	K00943	E2.7.4.9, tmk; dTMP kinase [EC:2.7.4.9]	973020263	putative thymidylate kinase [Methanobacteriaceae archaeon 41_258]	1.75e-108	10.092	7.56403	11.5509	22.1526	0.873699	0.341452	0.390812
Met7_gene_568	Met7_contig_2	4539	4733	-	65			973020264	hypothetical protein XD44_1208 [Methanobacteriaceae archaeon 41_258]	2.84e-32	3.90893	0	11.6151	20.7844	0.33654	0	0
Met7_gene_569	Met7_contig_2	4742	5707	-	322	K01866	YARS, tyrS; tyrosyl-tRNA synthetase [EC:6.1.1.1]	973021269	Tyrosine--tRNA ligase, partial [Methanobacteriaceae archaeon 41_258]	0	2.16994	3.09355	10.8307	21.9777	0.200352	0.140759	0.702556
Met7_gene_570	Met7_contig_2	5707	6753	-	349	K07562	NMD3; nonsense-mediated mRNA decay protein 3	973021270	NMD3-related protein [Methanobacteriaceae archaeon 41_258]	0	1.82006	2.49745	11.7497	21.661	0.154903	0.115297	0.74432
Met7_gene_571	Met7_contig_2	6768	7184	-	139	K03238	EIF2S2; translation initiation factor 2 subunit 2	973021271	Translation initiation factor 2 subunit beta [Methanobacteriaceae archaeon 41_258]	1.54e-91	3.19886	6.27057	11.5799	19.5439	0.276243	0.320845	1.16146
Met7_gene_572	Met7_contig_2	7202	10930	-	1243	K10726	mcm, cdc21; replicative DNA helicase Mcm [EC:3.6.4.-]	973021272	MCM family protein [Methanobacteriaceae archaeon 41_258]	0	1.27756	2.90503	12.083	21.2941	0.105732	0.136424	1.29028
Met7_gene_573	Met7_contig_2	11014	11442	+	143			973021273	Uncharacterized protein XD44_0410 [Methanobacteriaceae archaeon 41_258]	4.71e-84	7.10715	6.96591	12.5692	22.9877	0.565444	0.303028	0.535911
Met7_gene_574	Met7_contig_2	11439	12053	-	205	K02427	rlmE, rrmJ, ftsJ; 23S rRNA (uridine2552-2'-O)-methyltransferase [EC:2.1.1.166]	973021274	Ribosomal RNA large subunit methyltransferase E [Methanobacteriaceae archaeon 41_258]	9.17e-129	2.16898	0.607393	10.8802	21.2694	0.199351	0.0285571	0.143251
Met7_gene_575	Met7_contig_2	12054	12608	-	185	K07095	K07095	973021275	Phosphodiesterase, MJ0936 family [Methanobacteriaceae archaeon 41_258]	9.82e-111	0.343352	0.673057	12.4086	20.1679	0.0276704	0.0333726	1.20608
Met7_gene_576	Met7_contig_2	12638	12997	-	120			973021276	Uncharacterized protein XD44_0413 [Methanobacteriaceae archaeon 41_258]	4.39e-51	0.529335	1.03763	12.4233	16.7044	0.0426082	0.062117	1.45787
Met7_gene_577	Met7_contig_2	13103	14209	+	369	K00125	E1.2.1.2B2; formate dehydrogenase, beta subunit [EC:1.2.1.2]	973020907	Formate dehydrogenase subunit beta [Methanobacteriaceae archaeon 41_258]	0	217.242	220.349	24.2925	40.5906	8.94276	5.42857	0.607035
Met7_gene_578	Met7_contig_2	14246	14767	+	174	K01673	cynT, can; carbonic anhydrase [EC:4.2.1.1]	973020906	hypothetical protein XD44_0730 [Methanobacteriaceae archaeon 41_258]	1.52e-114	28.8396	45.7988	16.8493	22.1997	1.71162	2.06304	1.20531
Met7_gene_579	Met7_contig_2	14882	15304	+	141			973020905	hypothetical protein XD44_0729 [Methanobacteriaceae archaeon 41_258]	3.23e-72	11.7129	14.1294	10.2469	20.5466	1.14307	0.687679	0.601605
Met7_gene_580	Met7_contig_2	15389	16045	-	219	K06992	K06992	973021277	hypothetical protein XD44_0414 [Methanobacteriaceae archaeon 41_258]	9.41e-131	2.61042	1.70569	11.0772	19.8874	0.235658	0.0857673	0.363949
Met7_gene_581	Met7_contig_2	16488	17525	+	346			973021279	hypothetical protein XD44_0416 [Methanobacteriaceae archaeon 41_258]	0	6.79262	8.99679	11.4196	20.6224	0.59482	0.436262	0.733436
Met7_gene_582	Met7_contig_2	17530	18345	+	272			973021280	Methanogenesis marker protein 8 [Methanobacteriaceae archaeon 41_258]	3e-179	9.10767	6.40889	12.3003	20.513	0.740445	0.312431	0.42195
Met7_gene_583	Met7_contig_2	18362	18724	-	121			973021281	Inosine-5'-monophosphate dehydrogenase related protein X [Methanobacteriaceae archaeon 41_258]	3.74e-74	2.6248	3.08716	11.7505	20.1941	0.223377	0.152875	0.68438
Met7_gene_584	Met7_contig_2	18812	20077	+	422	K03147	thiC; thiamine biosynthesis protein ThiC	973021282	Phosphomethylpyrimidine synthase [Methanobacteriaceae archaeon 41_258]	0	12.6438	13.8678	12.6323	18.827	1.00091	0.736595	0.735926
Met7_gene_585	Met7_contig_2	20097	21758	+	554	K10747	LIG1; DNA ligase 1 [EC:6.5.1.1]	973021283	DNA ligase [Methanobacteriaceae archaeon 41_258]	0	3.78369	4.04563	13.2612	21.4368	0.285321	0.188723	0.661441
Met7_gene_586	Met7_contig_2	21851	22249	+	133	K06931	K06931	973021284	OB-fold nucleic acid binding protein [Methanobacteriaceae archaeon 41_258]	4.5e-73	10.9847	13.1069	13.543	21.0857	0.811096	0.621602	0.766372
Met7_gene_587	Met7_contig_2	22265	23668	+	468			973021285	hypothetical protein XD44_0422, partial [Methanobacteriaceae archaeon 41_258]	0	1.90018	0.798177	11.7674	20.4364	0.161478	0.0390567	0.24187
Met7_gene_588	Met7_contig_2	23665	25032	+	456	K15778	pmm-pgm; phosphomannomutase / phosphoglucomutase [EC:5.4.2.8 5.4.2.2]	973021434	Phosphomannomutase [Methanobacteriaceae archaeon 41_258]	0	2.64667	0.819181	12.5981	19.1024	0.210085	0.0428837	0.204126
Met7_gene_589	Met7_contig_2	25505	26659	-	385			973021431	Aspartate aminotransferase [Methanobacteriaceae archaeon 41_258]	0	2.96977	5.17467	11.0791	19.3315	0.268052	0.267681	0.998614
Met7_gene_590	Met7_contig_2	26787	27518	+	244	K07142	K07142	973021430	6-hydroxymethyl-7,8-dihydropterin pyrophosphokinase [Methanobacteriaceae archaeon 41_258]	1.72e-162	1.8223	1.02062	11.5286	19.1491	0.158068	0.0532987	0.337188
Met7_gene_591	Met7_contig_2	27546	28655	+	370	K10725	cdc6A; archaeal cell division control protein 6	973021429	ORC1-type DNA replication protein 2 [Methanobacteriaceae archaeon 41_258]	0	6.18034	9.08627	11.2382	20.7216	0.54994	0.438494	0.797348
Met7_gene_592	Met7_contig_2	28688	29326	+	213			973021428	Protein archease [Methanobacteriaceae archaeon 41_258]	2.96e-92	5.06969	3.50748	11.3172	20.1729	0.447962	0.173871	0.388138
Met7_gene_593	Met7_contig_2	29357	30805	+	483	K14415	RTCB, rtcB; tRNA-splicing ligase RtcB [EC:6.5.1.3]	973021427	tRNA-splicing ligase RtcB [Methanobacteriaceae archaeon 41_258]	0	13.5457	14.1788	13.4173	19.6502	1.00957	0.721559	0.71472
Met7_gene_594	Met7_contig_2	30802	31596	+	265	K00772	E2.4.2.28, mtaP; 5'-methylthioadenosine phosphorylase [EC:2.4.2.28]	973021426	putative S-methyl-5'-thioinosine phosphorylase [Methanobacteriaceae archaeon 41_258]	1.7e-167	9.82765	7.51792	12.4806	19.1408	0.787437	0.39277	0.498796
Met7_gene_595	Met7_contig_2	31593	32156	+	188			973021425	putative iron-sulfur flavoprotein [Methanobacteriaceae archaeon 41_258]	2.32e-131	7.43321	9.27244	11.9456	18.2895	0.622254	0.50698	0.814748
Met7_gene_596	Met7_contig_2	32182	32505	+	108			973021424	putative FeMo cofactor biosynthesis protein [Methanobacteriaceae archaeon 41_258]	1.85e-63	3.5289	2.30584	11.923	18.425	0.295975	0.125147	0.422832
Met7_gene_597	Met7_contig_2	32616	33203	+	196	K02984	RP-S3Ae, RPS3A; small subunit ribosomal protein S3Ae	973021423	30S ribosomal protein S3Ae [Methanobacteriaceae archaeon 41_258]	2.92e-136	45.6956	26.6819	13.6871	22.1216	3.33859	1.20615	0.361273
Met7_gene_598	Met7_contig_2	33236	33928	+	231			973021422	hypothetical protein XD44_0283 [Methanobacteriaceae archaeon 41_258]	5.56e-135	6.32452	4.31223	10.651	18.3265	0.593793	0.2353	0.396266
Met7_gene_599	Met7_contig_2	33950	35179	+	410	K15635	apgM; 2,3-bisphosphoglycerate-independent phosphoglycerate mutase [EC:5.4.2.12]	973021421	2,3-bisphosphoglycerate-independent phosphoglycerate mutase 1 [Methanobacteriaceae archaeon 41_258]	0	8.21115	5.46654	12.2449	19.7824	0.670575	0.276333	0.412084
Met7_gene_600	Met7_contig_2	35182	36516	+	445	K03431	glmM; phosphoglucosamine mutase [EC:5.4.2.10]	973021420	putative phosphoglucosamine mutase [Methanobacteriaceae archaeon 41_258]	0	7.85081	6.99526	12.9957	20.8131	0.60411	0.336099	0.556354
Met7_gene_601	Met7_contig_2	36527	37792	+	422	K04042	glmU; bifunctional UDP-N-acetylglucosamine pyrophosphorylase / Glucosamine-1-phosphate N-acetyltransferase [EC:2.7.7.23 2.3.1.157]	973021419	Glucose-1-phosphate thymidylyltransferase-like protein [Methanobacteriaceae archaeon 41_258]	0	12.4933	10.3271	12.1783	20.6068	1.02587	0.501151	0.488514
Met7_gene_602	Met7_contig_2	37949	38416	+	156			973021418	Ferripyochelin binding protein [Methanobacteriaceae archaeon 41_258]	1.15e-99	6.92207	2.39453	11.7428	21.0095	0.589472	0.113974	0.193348
Met7_gene_603	Met7_contig_2	38416	39510	+	365	K00817	hisC; histidinol-phosphate aminotransferase [EC:2.6.1.9]	973021417	Histidinol-phosphate aminotransferase [Methanobacteriaceae archaeon 41_258]	0	4.52473	3.41139	12.0536	19.8964	0.375382	0.171458	0.456755
Met7_gene_604	Met7_contig_2	39515	40207	+	231	K04069	pflA, pflC, pflE; pyruvate formate lyase activating enzyme [EC:1.97.1.4]	973021416	putative glycyl radical-activating enzyme [Methanobacteriaceae archaeon 41_258]	2.12e-147	3.84971	2.69514	12.1608	18.8754	0.316568	0.142786	0.451043
Met7_gene_605	Met7_contig_2	40285	41358	+	358			973021415	Tetratricopeptide repeat domain-containing protein [Methanobacteriaceae archaeon 41_258]	0	2.12917	1.73904	12.9423	20.9802	0.164512	0.0828899	0.503853
Met7_gene_606	Met7_contig_2	41388	43001	-	538	K01652	E2.2.1.6L, ilvB, ilvG, ilvI; acetolactate synthase I/II/III large subunit [EC:2.2.1.6]	973021414	Acetolactate synthase, partial [Methanobacteriaceae archaeon 41_258]	0	0.590336	0	10.3645	17.8045	0.0569573	0	0
Met7_gene_607	Met7_contig_2	43071	45023	+	651	K01895	ACSS, acs; acetyl-CoA synthetase [EC:6.2.1.1]	973019727	putative acetyl-coenzyme A synthetase [Methanobacteriaceae archaeon 41_258]	0	27.7108	23.3347	12.4214	19.404	2.23089	1.20258	0.539056
Met7_gene_608	Met7_contig_2	45018	45473	-	152	K01520	dut, DUT; dUTP pyrophosphatase [EC:3.6.1.23]	503409493	deoxyuridine 5'-triphosphate nucleotidohydrolase [Methanobacterium lacus]	9.6e-79	3.34317	8.19181	12.4553	17.4553	0.268414	0.469303	1.74843
Met7_gene_609	Met7_contig_2	45521	46492	-	324			973020693	hypothetical protein XD44_0899 [Methanobacteriaceae archaeon 41_258]	1.72e-173	5.0973	5.76461	11.6391	21.6012	0.437946	0.266865	0.609355
Met7_gene_610	Met7_contig_2	46506	47093	-	196	K07284	srtA; sortase A [EC:3.4.22.70]	973020692	Sortase related protein [Methanobacteriaceae archaeon 41_258]	6.63e-118	8.10206	10.7998	12.0251	20.5788	0.673763	0.524802	0.778912
Met7_gene_611	Met7_contig_2	47097	47816	-	240			973020691	hypothetical protein XD44_0897 [Methanobacteriaceae archaeon 41_258]	1.12e-146	2.11734	3.6317	12.7906	22.7197	0.165539	0.159848	0.965625
Met7_gene_612	Met7_contig_2	47806	48726	-	307	K00784	rnz; ribonuclease Z [EC:3.1.26.11]	973020690	Ribonuclease Z [Methanobacteriaceae archaeon 41_258]	0	0	0	12.1713	18.9528	0	0
Met7_gene_613	Met7_contig_2	48810	49637	+	276	K00767	nadC, QPRT; nicotinate-nucleotide pyrophosphorylase (carboxylating) [EC:2.4.2.19]	973020689	Nicotinate-nucleotide pyrophosphorylase (Carboxylating) [Methanobacteriaceae archaeon 41_258]	2.91e-178	2.07131	0.902287	10.6779	21.5233	0.193981	0.0419213	0.216111
Met7_gene_614	Met7_contig_2	49777	50121	+	115			973020688	Uncharacterized protein XD44_0894 [Methanobacteriaceae archaeon 41_258]	4.86e-73	6.62819	6.49647	12.5302	23.8347	0.528976	0.272563	0.515266
Met7_gene_615	Met7_contig_2	50127	50681	-	185	K06874	K06874; zinc finger protein	973020687	Uncharacterized protein XD44_0893 [Methanobacteriaceae archaeon 41_258]	1.6e-119	8.58381	6.05752	11.5593	22.3824	0.742589	0.270637	0.364451
Met7_gene_616	Met7_contig_2	50678	51640	-	321	K07105	K07105	973020686	2-phosphoglycerate kinase related protein with an additional conserved domain [Methanobacteriaceae archaeon 41_258]	0	22.1628	13.1886	11.5091	20.7244	1.92568	0.63638	0.330471
Met7_gene_617	Met7_contig_2	51709	52065	-	119	K07131	K07131	973020685	putative regulator protein [Methanobacteriaceae archaeon 41_258]	7.49e-75	3.2027	2.0927	13.5583	19.7548	0.236217	0.105934	0.44846
Met7_gene_618	Met7_contig_2	52179	53240	+	354			973020684	Uncharacterized protein XD44_0890 [Methanobacteriaceae archaeon 41_258]	0	3.94758	2.46217	11.2806	22.0026	0.349943	0.111904	0.319777
Met7_gene_619	Met7_contig_2	53242	53598	+	119			973020683	hypothetical protein XD44_0889 [Methanobacteriaceae archaeon 41_258]	4e-52	6.93918	10.4635	12.6243	24.9598	0.549667	0.419213	0.762667
Met7_gene_620	Met7_contig_2	53616	54497	+	294			851313228	hypothetical protein [Methanothermobacter sp. CaT2]	1.04e-101	10.3706	8.47045	14.3519	25.962	0.722597	0.326263	0.451514
Met7_gene_621	Met7_contig_2	54514	55293	+	260	K03609	minD; septum site-determining protein MinD	973021103	Site-determining protein [Methanobacteriaceae archaeon 41_258]	7.84e-165	9.77234	11.9727	12.3079	19.9215	0.793992	0.600991	0.756923
Met7_gene_622	Met7_contig_2	55319	56158	+	280	K00852	rbsK, RBKS; ribokinase [EC:2.7.1.15]	973021102	PfkB domain protein [Methanobacteriaceae archaeon 41_258]	5.92e-180	3.17601	4.00229	11.9488	19.3869	0.265801	0.206443	0.776682
Met7_gene_623	Met7_contig_2	56226	56981	-	252	K07051	K07051	973021101	TatD-related deoxyribonuclease [Methanobacteriaceae archaeon 41_258]	1.09e-154	2.52064	1.97644	13.6415	20.7862	0.184778	0.0950841	0.514586
Met7_gene_624	Met7_contig_2	56996	58741	-	582	K01880	GARS, glyS1; glycyl-tRNA synthetase [EC:6.1.1.14]	973021100	Glycyl-tRNA synthetase [Methanobacteriaceae archaeon 41_258]	0	2.83767	4.06494	12.5639	21.1262	0.225859	0.192412	0.851913
Met7_gene_625	Met7_contig_2	58751	59380	-	210	K01494	E3.5.4.13, dcd; dCTP deaminase [EC:3.5.4.13]	973021099	putative deoxycytidine triphosphate deaminase [Methanobacteriaceae archaeon 41_258]	2.19e-142	2.41982	3.55759	11.3329	21.8546	0.213521	0.162785	0.762382
Met7_gene_626	Met7_contig_2	59358	60404	-	349			973021098	hypothetical protein XD44_0564 [Methanobacteriaceae archaeon 41_258]	0	3.64013	1.07033	10.3002	18.7822	0.353403	0.0569868	0.161252
Met7_gene_627	Met7_contig_2	60496	61218	-	241			973021097	hypothetical protein XD44_0563 [Methanobacteriaceae archaeon 41_258]	8.44e-157	5.79852	3.09997	11.4654	20.4398	0.505743	0.151664	0.299883
Met7_gene_628	Met7_contig_2	61215	62687	-	491	K18210	tfrB; fumarate reductase (CoM/CoB) subunit B [EC:1.3.4.1]	973021096	Fumarate reductase [Methanobacteriaceae archaeon 41_258]	0	9.57331	8.62226	12.9489	22.3001	0.739312	0.386647	0.522982
Met7_gene_629	Met7_contig_2	62827	64677	+	617	K00179	iorA; indolepyruvate ferredoxin oxidoreductase, alpha subunit [EC:1.2.7.8]	973021095	Indolepyruvate oxidoreductase subunit IorA [Methanobacteriaceae archaeon 41_258]	0	1.54425	1.00904	11.2922	18.5524	0.136754	0.0543887	0.397712
Met7_gene_630	Met7_contig_2	64674	65261	+	196	K00180	iorB; indolepyruvate ferredoxin oxidoreductase, beta subunit [EC:1.2.7.8]	973021094	Indolepyruvate oxidoreductase subunit IorB [Methanobacteriaceae archaeon 41_258]	3.21e-121	3.56491	2.54113	12.2206	19.4591	0.291713	0.130589	0.447662
Met7_gene_631	Met7_contig_2	65250	65681	-	144			973021093	Uncharacterized protein XD44_0559 [Methanobacteriaceae archaeon 41_258]	1.29e-90	1.76445	2.59407	12.5617	19.1024	0.140463	0.135798	0.966794
Met7_gene_632	Met7_contig_2	65693	66991	-	433	K01912	paaK; phenylacetate-CoA ligase [EC:6.2.1.30]	973021092	Coenzyme F390 synthetase II [Methanobacteriaceae archaeon 41_258]	0	2.78726	3.16321	12.5238	21.0632	0.222556	0.150177	0.674782
Met7_gene_633	Met7_contig_2	67108	68691	+	528	K03307	TC.SSS; solute:Na+ symporter, SSS family	503060277	sodium:solute symporter [Methanothermobacter marburgensis]	0	1.20303	0.47165	10.6407	17.098	0.11306	0.0275852	0.243987
Met7_gene_634	Met7_contig_2	68877	69110	+	78			973019923	Uncharacterized protein XD44_1435 [Methanobacteriaceae archaeon 41_258]	1.2e-41	13.8441	6.38541	12.8238	19.0711	1.07957	0.334821	0.310143
Met7_gene_635	Met7_contig_2	69267	69812	+	182	K00762	pyrE; orotate phosphoribosyltransferase [EC:2.4.2.10]	973019922	Orotate phosphoribosyltransferase [Methanobacteriaceae archaeon 41_258]	5.23e-96	2.44308	2.05245	11.4972	19.0265	0.212495	0.107874	0.507653
Met7_gene_636	Met7_contig_2	69948	70544	+	199			973019921	hypothetical protein XD44_1433 [Methanobacteriaceae archaeon 41_258]	5.13e-119	58.7322	56.3136	12.6912	21.7636	4.6278	2.58751	0.559122
Met7_gene_637	Met7_contig_2	70538	72007	+	490			973019920	Radical SAM domain protein [Methanobacteriaceae archaeon 41_258]	0	82.9651	85.6362	10.8636	18.5533	7.63696	4.61568	0.604388
Met7_gene_638	Met7_contig_2	71971	73434	+	488	K04034	bchE; anaerobic magnesium-protoporphyrin IX monomethyl ester cyclase [EC:4.-.-.-]	973020507	putative Fe-S oxidoreductase, partial [Methanobacteriaceae archaeon 41_258]	0	48.8116	47.4588	12.5102	20.2584	3.90174	2.34267	0.600417
Met7_gene_639	Met7_contig_2	73426	73914	-	163			973020506	Stomatin-like protein [Methanobacteriaceae archaeon 41_258]	1.17e-106	10.1321	16.8058	10.9094	21.0947	0.928748	0.796683	0.857803
Met7_gene_640	Met7_contig_2	73905	74207	-	101			850991120	band 7 domain-containing protein [Methanothermobacter thermautotrophicus]	1.42e-45	6.91804	16.0268	10.3968	18.5914	0.665403	0.862055	1.29554
Met7_gene_641	Met7_contig_2	74284	75192	-	303			19886894	Predicted aminopeptidase [Methanopyrus kandleri AV19]	2.93e-140	1.6771	0.821885	10.7636	20.877	0.155813	0.0393679	0.252662
Met7_gene_642	Met7_contig_2	75438	75788	+	117	K01759	E4.4.1.5, GLO1, gloA; lactoylglutathione lyase [EC:4.4.1.5]	410597359	lactoylglutathione lyase family protein [Methanobacterium sp. Maddingley MBC34]	6.1e-60	3.25745	1.06424	11.6609	20.4676	0.279347	0.0519961	0.186134
Met7_gene_643	Met7_contig_2	75791	76783	+	331			973020502	hypothetical protein XD44_1034 [Methanobacteriaceae archaeon 41_258]	0	2.49475	0.75236	12.3771	21.336	0.201562	0.0352625	0.174947
Met7_gene_644	Met7_contig_2	76852	77280	+	143			973020501	Pyridoxamine 5'-phosphate oxidase-related FMN-binding protein [Methanobacteriaceae archaeon 41_258]	2.17e-85	9.77234	14.8026	13.8555	21.487	0.705301	0.688907	0.976755
Met7_gene_645	Met7_contig_2	77557	78285	+	243			503061149	nitroreductase [Methanothermobacter marburgensis]	1.26e-105	2.8754	2.56205	11.3868	21.3152	0.252521	0.120198	0.475992
Met7_gene_646	Met7_contig_2	78289	78735	+	149			503061150	hypothetical protein [Methanothermobacter marburgensis]	3.32e-37	2.13155	0	11.7286	23.0767	0.181739	0	0
Met7_gene_647	Met7_contig_2	78751	79392	-	214			973021594	hypothetical protein XD44_0118 [Methanobacteriaceae archaeon 41_258]	7.03e-79	30.5728	29.0924	10.3689	18.5288	2.9485	1.57012	0.532513
Met7_gene_648	Met7_contig_2	79700	80620	+	307	K00826	E2.6.1.42, ilvE; branched-chain amino acid aminotransferase [EC:2.6.1.42]	973021595	Branched chain amino acid aminotransferase apoenzyme [Methanobacteriaceae archaeon 41_258]	0	3.5174	3.24471	12.0964	21.8124	0.290782	0.148755	0.511569
Met7_gene_649	Met7_contig_2	80656	81489	+	278	K06153	E3.6.1.27, bacA; undecaprenyl-diphosphatase [EC:3.6.1.27]	973021596	Undecaprenyl-diphosphatase [Methanobacteriaceae archaeon 41_258]	0	1.59943	0.447898	12.021	21.1931	0.133053	0.0211342	0.15884
Met7_gene_650	Met7_contig_2	81484	82152	-	223			973021597	hypothetical protein XD44_0121 [Methanobacteriaceae archaeon 41_258]	3.94e-129	0.569688	2.79183	11.2909	21.3679	0.0504553	0.130655	2.58953
Met7_gene_651	Met7_contig_2	82134	83204	-	357			973021598	hypothetical protein XD44_0122 [Methanobacteriaceae archaeon 41_258]	0	2.13513	1.74392	10.9497	19.9597	0.194995	0.0873719	0.448073
Met7_gene_652	Met7_contig_2	83371	83619	+	83						3.06121	4.50056	14.9602	24.8562	0.204624	0.181064	0.884862
Met7_gene_653	Met7_contig_2	84003	85634	+	544	K15904	K15904; bifunctional tRNA threonylcarbamoyladenosine biosynthesis protein [EC:2.7.11.1]	973021599	putative bifunctional tRNA threonylcarbamoyladenosine biosynthesis protein [Methanobacteriaceae archaeon 41_258]	0	1.16765	1.83111	11.8635	21.3826	0.0984239	0.0856355	0.870068
Met7_gene_654	Met7_contig_2	85657	86217	+	187	K02428	rdgB; dITP/XTP pyrophosphatase [EC:3.6.1.19]	973021600	Non-canonical purine NTP pyrophosphatase [Methanobacteriaceae archaeon 41_258]	1.65e-125	19.3618	9.98788	12.6858	21.0476	1.52625	0.474537	0.310916
Met7_gene_655	Met7_contig_2	86214	86615	+	134	K02956	RP-S15, MRPS15, rpsO; small subunit ribosomal protein S15	973021601	30S ribosomal protein S15/S13e [Methanobacteriaceae archaeon 41_258]	1.52e-85	1.89612	2.78766	12.9558	20.8191	0.146354	0.133899	0.914899
Met7_gene_656	Met7_contig_2	86605	87936	+	444	K07463	K07463; archaea-specific RecJ-like exonuclease	973021602	putative single-stranded-DNA-specific exonuclease [Methanobacteriaceae archaeon 41_258]	0	1.5737	1.4022	12.4811	19.3441	0.126086	0.0724874	0.574905
Met7_gene_657	Met7_contig_2	87938	89110	+	391	K09123	K09123; hypothetical protein	973021603	Uncharacterized protein XD44_0127 [Methanobacteriaceae archaeon 41_258]	0	1.4621	0.636908	12.5557	21.7666	0.116449	0.0292608	0.251276
Met7_gene_658	Met7_contig_2	89194	91398	+	735	K10896	FANCM; fanconi anemia group M protein	973021604	ATP-dependent RNA helicase, eIF-4A family [Methanobacteriaceae archaeon 41_258]	0	4.75321	2.54113	12.6808	21.891	0.374836	0.116081	0.309684
Met7_gene_659	Met7_contig_2	91403	92134	+	244	K07442	TRM61, GCD14; tRNA (adenine57-N1/adenine58-N1)-methyltransferase [EC:2.1.1.219 2.1.1.220]	973021605	Protein-L-isoaspartate methyltransferase-like protein [Methanobacteriaceae archaeon 41_258]	9.31e-155	1.30164	2.55155	10.1935	23.8264	0.127693	0.107089	0.838645
Met7_gene_660	Met7_contig_2	92135	93058	+	308	K00609	pyrB, PYR2; aspartate carbamoyltransferase catalytic subunit [EC:2.1.3.2]	973021606	Aspartate carbamoyltransferase [Methanobacteriaceae archaeon 41_258]	0	1.44364	2.42563	11.9575	21.5832	0.120731	0.112385	0.930873
Met7_gene_661	Met7_contig_2	93060	94205	-	382	K10725	cdc6A; archaeal cell division control protein 6	973021607	ORC1-type DNA replication protein 1 [Methanobacteriaceae archaeon 41_258]	0	0.997699	1.30383	12.691	24.3478	0.0786146	0.0535502	0.681174
Met7_gene_662	Met7_contig_2	95925	96263	-	113						6.74551	1.10191	11.2258	20.2426	0.600891	0.0544351	0.0905907
Met7_gene_663	Met7_contig_2	96497	96976	-	160			973021609	Uncharacterized protein XD44_0133 [Methanobacteriaceae archaeon 41_258]	2.14e-101	32.1571	14.008	12.8385	24.9957	2.50474	0.560416	0.223742
Met7_gene_664	Met7_contig_2	97026	97955	+	310	K02227	cbiB, cobD; adenosylcobinamide-phosphate synthase [EC:6.3.1.10]	973021610	putative cobalamin biosynthesis protein CobD [Methanobacteriaceae archaeon 41_258]	2.26e-145	1.02452	1.60665	11.9546	21.8373	0.085701	0.0735737	0.858493
Met7_gene_665	Met7_contig_2	97952	98947	+	332	K02189	cbiG; cobalt-precorrin 5A hydrolase [EC:3.7.1.12]	973021611	Cobalamin (Vitamin B12) biosynthesis CbiG protein [Methanobacteriaceae archaeon 41_258]	0	0.382652	0	13.2864	24.151	0.0288003	0	0
Met7_gene_666	Met7_contig_2	99026	99274	+	83	K09721	K09721; hypothetical protein	973021612	hypothetical protein XD44_0136 [Methanobacteriaceae archaeon 41_258]	8.37e-49	3.82652	3.00038	10.6199	23.2108	0.360317	0.129266	0.358757
Met7_gene_667	Met7_contig_2	99292	99852	-	187	K01628	fucA; L-fuculose-phosphate aldolase [EC:4.1.2.17]	973021613	Fuculose-1-phosphate aldolase, class II aldolase/adducin family [Methanobacteriaceae archaeon 41_258]	3.38e-108	1.6984	2.66344	11.948	22.8994	0.142149	0.11631	0.818227
Met7_gene_668	Met7_contig_2	99866	101296	-	477	K02323	DPB2; DNA polymerase II small subunit [EC:2.7.7.7]	973021614	putative DNA polymerase II, small subunit [Methanobacteriaceae archaeon 41_258]	0	3.46232	2.08831	12.9273	22.9955	0.26783	0.090814	0.339073
Met7_gene_669	Met7_contig_2	101485	101976	+	164			973021615	Uncharacterized protein XD44_0139 [Methanobacteriaceae archaeon 41_258]	1.85e-87	1.16195	0.759241	11.6841	20.5497	0.0994475	0.0369466	0.371518
Met7_gene_670	Met7_contig_2	101978	103042	+	355	K05934	E2.1.1.131, cobJ, cbiH; precorrin-3B C17-methyltransferase [EC:2.1.1.131]	973021616	Precorrin-3 methyltransferase [Methanobacteriaceae archaeon 41_258]	0	1.07358	0.701496	10.9898	21.9131	0.0976891	0.0320126	0.327699
Met7_gene_671	Met7_contig_2	103056	103640	+	195			973021617	hypothetical protein XD44_0141 [Methanobacteriaceae archaeon 41_258]	5.02e-125	1.95447	3.19271	12.3226	19.6839	0.158608	0.162199	1.02264
Met7_gene_672	Met7_contig_2	103671	104996	+	442	K07244	K07244; mgtE-like transporter	973021618	putative transporter protein [Methanobacteriaceae archaeon 41_258]	0	0.143711	0	11.6879	21.6495	0.0122957	0	0
Met7_gene_673	Met7_contig_2	105258	106097	-	280			973020425	hypothetical protein XD44_1088, partial [Methanobacteriaceae archaeon 41_258]	1.1e-110	0.680573	0	12.3047	21.9823	0.0553101	0	0
Met7_gene_674	Met7_contig_2	106094	106990	-	299			973020426	Uncharacterized protein XD44_1089 [Methanobacteriaceae archaeon 41_258]	0	0.424884	0	11.2921	22.0045	0.0376267	0	0
Met7_gene_675	Met7_contig_2	107359	107577	+	73	K07068	K07068	973020427	Uncharacterized protein XD44_1090 [Methanobacteriaceae archaeon 41_258]	1.02e-40	6.09098	5.11708	11.6547	20.2438	0.522622	0.252773	0.483663
Met7_gene_676	Met7_contig_2	107549	107977	+	143	K03795	cbiX; sirohydrochlorin cobaltochelatase [EC:4.99.1.3]	973020428	Sirohydrochlorin cobaltochelatase [Methanobacteriaceae archaeon 41_258]	6.37e-87	10.2165	5.22443	11.4704	20.8731	0.89069	0.250295	0.281012
Met7_gene_677	Met7_contig_2	107974	108981	+	336	K00946	thiL; thiamine-monophosphate kinase [EC:2.7.4.16]	973020429	Thiamine-monophosphate kinase [Methanobacteriaceae archaeon 41_258]	0	1.70143	2.96466	11.8165	19.175	0.143988	0.154611	1.07378
Met7_gene_678	Met7_contig_2	108978	109988	+	337	K04069	pflA, pflC, pflE; pyruvate formate lyase activating enzyme [EC:1.97.1.4]	973020430	putative glycyl radical-activating enzyme [Methanobacteriaceae archaeon 41_258]	0	2.07336	1.84741	11.5654	21.6508	0.179273	0.0853278	0.475966
Met7_gene_679	Met7_contig_2	109985	111283	-	433			973020431	UbiD-related decarboxylase [Methanobacteriaceae archaeon 41_258]	0	1.76037	2.30052	12.4265	20.9619	0.141663	0.109748	0.77471
Met7_gene_680	Met7_contig_2	111271	112269	-	333	K01588	purE; 5-(carboxyamino)imidazole ribonucleotide mutase [EC:5.4.99.18]	973020432	putative N5-carboxyaminoimidazole ribonucleotide mutase, partial [Methanobacteriaceae archaeon 41_258]	0	2.09826	0.747841	12.0381	17.8538	0.174302	0.0418869	0.240312
Met7_gene_681	Met7_contig_2	112622	114331	+	570			973020057	Dolichyl-phosphate mannoosyltransferase related protein [Methanobacteriaceae archaeon 41_258]	0	1.44871	0.655345	12.0552	19.8083	0.120173	0.0330843	0.275307
Met7_gene_682	Met7_contig_2	114312	115247	-	312			973020056	putative DNA-binding protein [Methanobacteriaceae archaeon 41_258]	0	6.51489	5.18815	10.969	19.3525	0.593938	0.268086	0.451371
Met7_gene_683	Met7_contig_2	115262	115678	-	139	K00794	ribH, RIB4; 6,7-dimethyl-8-ribityllumazine synthase [EC:2.5.1.78]	973020055	6,7-dimethyl-8-ribityllumazine synthase [Methanobacteriaceae archaeon 41_258]	1.69e-92	5.94074	0.895796	11.5799	18.2457	0.513023	0.0490963	0.0957001
Met7_gene_684	Met7_contig_2	115777	116979	-	401	K11717	sufS; cysteine desulfurase / selenocysteine lyase [EC:2.8.1.7 4.4.1.16]	973020054	Cystein desulfurase, partial [Methanobacteriaceae archaeon 41_258]	0	3.80171	3.41564	13.3895	21.5035	0.283933	0.158841	0.559432
Met7_gene_685	Met7_contig_2	117001	117825	-	275			503061576	3-isopropylmalate dehydrogenase [Methanothermobacter marburgensis]	1.65e-138	2.77179	0.905568	3.53973	7.98089	0.783051	0.113467	0.144904
Met7_gene_686	Met7_contig_3	3	200	-	66			503060510	thermosome subunit [Methanothermobacter marburgensis]	1.5e-29	1.92485	9.433	9.46483	15.075	0.203369	0.625737	3.07686
Met7_gene_687	Met7_contig_3	256	669	-	138			851311958	hypothetical protein [Methanothermobacter sp. CaT2]	7.84e-47	1.38087	2.70686	12.3303	21.1346	0.11199	0.128077	1.14365
Met7_gene_688	Met7_contig_3	678	1895	-	406			973019634	F420H2 oxidase [Methanobacteriaceae archaeon 41_258]	0	1.40808	0.306689	11.1668	21.8033	0.126096	0.0140662	0.111551
Met7_gene_689	Met7_contig_3	2289	2549	-	87						0.730117	2.86243	8.14933	14.6316	0.0895923	0.195633	2.18359
Met7_gene_690	Met7_contig_3	2533	3069	-	179			503060514	hypothetical protein [Methanothermobacter marburgensis]	1.55e-86	2.48403	2.08685	9.80577	20.2173	0.253323	0.103221	0.407469
Met7_gene_691	Met7_contig_3	3083	4471	-	463	K05716	CPGS; cyclic 2,3-diphosphoglycerate synthetase [EC:4.6.1.-]	851311968	2,3-diphosphoglycerate synthetase [Methanothermobacter sp. CaT2]	0	4.80174	1.61359	12.0848	19.5826	0.397336	0.0823994	0.20738
Met7_gene_692	Met7_contig_3	4668	5015	-	116			503060516	hypothetical protein [Methanothermobacter marburgensis]	1.85e-56	15.3325	16.1012	11.0016	20.2236	1.39366	0.796156	0.571271
Met7_gene_693	Met7_contig_3	6061	7335	+	425	K00013	hisD; histidinol dehydrogenase [EC:1.1.1.23]	973020118	Histidinol dehydrogenase, partial [Methanobacteriaceae archaeon 41_258]	0	2.09243	1.46489	11.3439	20.6105	0.184455	0.0710748	0.385324
Met7_gene_694	Met7_contig_3	7341	8651	+	437	K01876	DARS, aspS; aspartyl-tRNA synthetase [EC:6.1.1.12]	973020119	Aspartate--tRNA ligase [Methanobacteriaceae archaeon 41_258]	0	6.97705	5.98359	12.4443	19.7432	0.560662	0.30307	0.540558
Met7_gene_695	Met7_contig_3	8661	9293	+	211	K06042	E5.4.1.2, cobH, cbiC; precorrin-8X methylmutase [EC:5.4.1.2]	973020120	Precorrin-8X methylmutase CbiC/CobH [Methanobacteriaceae archaeon 41_258]	7.94e-116	4.21461	2.36049	13.1137	20.8033	0.321391	0.113467	0.35305
Met7_gene_696	Met7_contig_3	9272	10561	+	430	K01845	hemL; glutamate-1-semialdehyde 2,1-aminomutase [EC:5.4.3.8]	973020121	Glutamate-1-semialdehyde 2,1-aminomutase [Methanobacteriaceae archaeon 41_258]	0	2.65898	4.34357	11.9873	18.7149	0.221816	0.232092	1.04633
Met7_gene_697	Met7_contig_3	11897	12382	-	162			973021659	hypothetical protein XD44_0036 [Methanobacteriaceae archaeon 41_258]	6.29e-51	1.1763	0.768615	12.7983	20.3819	0.0919108	0.0377106	0.410296
Met7_gene_698	Met7_contig_3	12504	13271	+	256			973021660	Methanogen marker protein 4 [Methanobacteriaceae archaeon 41_258]	2.33e-154	0.992503	0.972778	10.9283	22.0808	0.0908196	0.0440554	0.485086
Met7_gene_699	Met7_contig_3	13246	14013	+	256	K15888	E2.5.1.89; tritrans,polycis-undecaprenyl-diphosphate synthase [geranylgeranyl-diphosphate specific] [EC:2.5.1.89]	973021661	Tritrans,polycis-undecaprenyl-diphosphate synthase (geranylgeranyl-diphosphate specific) [Methanobacteriaceae archaeon 41_258]	2.4e-179	4.96251	2.91833	12.1259	19.7184	0.409249	0.148	0.361639
Met7_gene_700	Met7_contig_3	14152	14787	+	212	K03424	tatD; TatD DNase family protein [EC:3.1.21.-]	973021662	Hydrolase, TatD family [Methanobacteriaceae archaeon 41_258]	7.74e-117	4.49435	3.52403	10.5752	21.0732	0.424989	0.167228	0.393487
Met7_gene_701	Met7_contig_3	14789	15148	-	120	K01607	pcaC; 4-carboxymuconolactone decarboxylase [EC:4.1.1.44]	973021663	Gamma-carboxymuconolactone decarboxylase [Methanobacteriaceae archaeon 41_258]	2.56e-67	1.05867	2.07526	11.7207	21.1752	0.0903247	0.0980041	1.08502
Met7_gene_702	Met7_contig_3	15237	15860	+	208	K14654	RIB7, arfC; 2,5-diamino-6-(ribosylamino)-4(3H)-pyrimidinone 5'-phosphate reductase [EC:1.1.1.302]	973021664	2, 5-diamino-6-(5-phosphoribosylamino)pyrimidin-4(3H)-one reductase [Methanobacteriaceae archaeon 41_258]	2.14e-131	2.74847	1.19727	9.69151	20.4233	0.283595	0.0586224	0.206712
Met7_gene_703	Met7_contig_3	15873	16421	+	183			973021665	Uncharacterized protein XD44_0042 [Methanobacteriaceae archaeon 41_258]	5.23e-106	1.73552	2.72165	10.9108	19.802	0.159065	0.137443	0.864069
Met7_gene_704	Met7_contig_3	16529	17017	-	163			973021666	SNARE associated Golgi protein-like protein [Methanobacteriaceae archaeon 41_258]	2.84e-95	2.72786	1.5278	10.4862	22.1419	0.260139	0.0690002	0.265243
Met7_gene_705	Met7_contig_3	17268	18206	-	313	K00202	fwdC, fmdC; formylmethanofuran dehydrogenase subunit C [EC:1.2.99.5]	973021667	Glutamate synthase alpha subunit domain protein [Methanobacteriaceae archaeon 41_258]	0	0.40588	0	11.1543	20.3814	0.0363877	0	0
Met7_gene_706	Met7_contig_3	18272	18913	+	214			973021668	Uncharacterized protein XD44_0045 [Methanobacteriaceae archaeon 41_258]	2.21e-115	0.296823	2.32739	10.4047	18.1642	0.0285277	0.128131	4.49146
Met7_gene_707	Met7_contig_3	18906	20198	-	431	K04800	rfcL; replication factor C large subunit	973021669	Replication factor C large subunit [Methanobacteriaceae archaeon 41_258]	0	8.54796	8.08918	11.4883	20.086	0.74406	0.402728	0.541257
Met7_gene_708	Met7_contig_3	20212	21165	-	318	K04801	rfcS; replication factor C small subunit	973021670	Replication factor C small subunit [Methanobacteriaceae archaeon 41_258]	0	2.99623	2.74091	12.8108	19.7849	0.233884	0.138535	0.592325
Met7_gene_709	Met7_contig_3	21172	22017	-	282	K00014	aroE; shikimate dehydrogenase [EC:1.1.1.25]	973021671	Shikimate dehydrogenase [Methanobacteriaceae archaeon 41_258]	0	2.47774	2.20772	11.402	19.9066	0.217307	0.110904	0.510356
Met7_gene_710	Met7_contig_3	22121	22783	+	221	K09006	K09006; hypothetical protein	973021672	hypothetical protein XD44_0049 [Methanobacteriaceae archaeon 41_258]	3.32e-158	1.72453	0.563419	11.7573	19.3764	0.146678	0.0290775	0.198241
Met7_gene_711	Met7_contig_3	22809	24086	+	426	K01892	HARS, hisS; histidyl-tRNA synthetase [EC:6.1.1.21]	973021673	Histidine--tRNA ligase [Methanobacteriaceae archaeon 41_258]	0	2.53484	1.75374	12.4148	19.0852	0.20418	0.0918899	0.450044
Met7_gene_712	Met7_contig_3	24170	24469	+	100	K01496	hisI; phosphoribosyl-AMP cyclohydrolase [EC:3.5.4.19]	973021674	Phosphoribosyl-AMP cyclohydrolase [Methanobacteriaceae archaeon 41_258]	1.18e-59	0.635202	2.49031	12.0337	21.606	0.0527853	0.11526	2.18356
Met7_gene_713	Met7_contig_3	24466	26301	+	612	K06865	K06865; ATPase	973021675	Twitching mobility (PilT) related protein [Methanobacteriaceae archaeon 41_258]	0	4.6706	4.27259	11.9731	21.6127	0.390092	0.197689	0.506774
Met7_gene_714	Met7_contig_3	26317	27063	+	249			973021676	Xylose isomerase domain protein TIM barrel [Methanobacteriaceae archaeon 41_258]	2.83e-159	3.06121	2.50031	11.6049	19.3326	0.263786	0.129332	0.490289
Met7_gene_715	Met7_contig_3	27076	27744	+	223	K06988	K06988	973021677	Reduced coenzyme F420:NADP oxidoreductase [Methanobacteriaceae archaeon 41_258]	3.13e-141	6.83625	7.81712	11.0675	19.5745	0.617686	0.399353	0.646531
Met7_gene_716	Met7_contig_3	27755	28309	+	185			973021678	6-phospho 3-hexuloisomerase [Methanobacteriaceae archaeon 41_258]	4.22e-98	5.83699	7.40363	11.7872	21.697	0.495198	0.341228	0.689074
Met7_gene_717	Met7_contig_3	28370	28828	+	153	K01170	E3.1.27.9; tRNA-intron endonuclease, archaea type [EC:3.1.27.9]	973021679	tRNA-splicing endonuclease [Methanobacteriaceae archaeon 41_258]	2.47e-98	12.0398	10.5798	11.8228	20.7839	1.01835	0.509035	0.499861
Met7_gene_718	Met7_contig_3	28841	29944	+	368	K01867	WARS, trpS; tryptophanyl-tRNA synthetase [EC:6.1.1.2]	973021680	Tryptophan--tRNA ligase [Methanobacteriaceae archaeon 41_258]	0	6.73176	5.75208	11.6534	21.8812	0.577666	0.262878	0.455069
Met7_gene_719	Met7_contig_3	29941	30537	+	199			973021681	hypothetical protein XD44_0058 [Methanobacteriaceae archaeon 41_258]	2.06e-93	1.59598	0	10.9964	18.455	0.145136	0	0
Met7_gene_720	Met7_contig_3	30575	31759	+	395	K01733	thrC; threonine synthase [EC:4.2.3.1]	973021682	Threonine synthase [Methanobacteriaceae archaeon 41_258]	0	1.4473	1.26092	12.3121	18.7804	0.11755	0.0671402	0.571162
Met7_gene_721	Met7_contig_3	31958	32161	+	68			973021683	Archaeal histone B [Methanobacteriaceae archaeon 41_258]	3.97e-36	432.498	401.013	10.6518	21.3019	40.6033	18.8252	0.463637
Met7_gene_722	Met7_contig_3	32358	32729	+	124	K02936	RP-L7Ae, RPL7A; large subunit ribosomal protein L7Ae	973021684	50S ribosomal protein L7Ae [Methanobacteriaceae archaeon 41_258]	2.77e-76	50.7137	33.1372	12.0226	18.4075	4.21821	1.8002	0.426768
Met7_gene_723	Met7_contig_3	32738	32953	+	72	K02979	RP-S28e, RPS28; small subunit ribosomal protein S28e	973021685	30S ribosomal protein S28e [Methanobacteriaceae archaeon 41_258]	2.46e-39	35.289	39.7758	51.6308	90.0252	0.683488	0.44183	0.646434
Met7_gene_724	Met7_contig_3	33144	33602	+	153	K00940	E2.7.4.6, ndk; nucleoside-diphosphate kinase [EC:2.7.4.6]	973021687	Nucleoside diphosphate kinase [Methanobacteriaceae archaeon 41_258]	3.09e-95	14.1156	13.0212	12.5742	22.4415	1.12258	0.580229	0.51687
Met7_gene_725	Met7_contig_3	33608	35383	+	592	K03243	EIF5B; translation initiation factor 5B	973021688	putative translation initiation factor IF-2 [Methanobacteriaceae archaeon 41_258]	0	64.3786	54.2652	12.63	20.0938	5.09726	2.7006	0.529814
Met7_gene_726	Met7_contig_3	35413	35793	+	127	K02991	RP-S6e, RPS6; small subunit ribosomal protein S6e	973021689	30S ribosomal protein S6e [Methanobacteriaceae archaeon 41_258]	1.6e-79	14.5046	27.4523	12.5232	19.1632	1.15822	1.43255	1.23685
Met7_gene_727	Met7_contig_3	35777	37042	+	422	K03242	EIF2S3; translation initiation factor 2 subunit 3	973021690	Translation initiation factor 2 subunit gamma [Methanobacteriaceae archaeon 41_258]	0	19.1163	31.5715	12.4961	17.2667	1.52978	1.82846	1.19525
Met7_gene_728	Met7_contig_3	37067	37423	+	119	K07158	K07158	973021691	Uncharacterized protein XD44_0068 [Methanobacteriaceae archaeon 41_258]	4.89e-70	6.4054	7.32445	11.8514	17.2137	0.540475	0.425501	0.787272
Met7_gene_729	Met7_contig_3	37446	37976	+	177	K01507	ppa; inorganic pyrophosphatase [EC:3.6.1.1]	973021692	Inorganic pyrophosphatase [Methanobacteriaceae archaeon 41_258]	2.8e-121	13.996	26.7322	12.1034	18.7649	1.15637	1.42459	1.23195
Met7_gene_730	Met7_contig_3	38001	38552	+	184	K03049	rpoE1; DNA-directed RNA polymerase subunit E' [EC:2.7.7.6]	973021693	DNA-dependent RNA polymerase, subunit E' [Methanobacteriaceae archaeon 41_258]	2.74e-125	16.9157	28.422	12.4344	21.3378	1.36039	1.332	0.979132
Met7_gene_731	Met7_contig_3	38549	38731	+	61	K03050	rpoE2; DNA-directed RNA polymerase subunit E" [EC:2.7.7.6]	973021694	DNA-directed RNA polymerase, subunit E'' [Methanobacteriaceae archaeon 41_258]	1.56e-31	15.6197	32.6598	10.9317	20.948	1.42884	1.55909	1.09115
Met7_gene_732	Met7_contig_3	38733	39242	+	170	K09735	K09735; hypothetical protein	973021695	hypothetical protein XD44_0072 [Methanobacteriaceae archaeon 41_258]	8.35e-96	8.96756	5.12711	11.2041	21.3163	0.800382	0.240526	0.300513
Met7_gene_733	Met7_contig_3	39220	39525	+	102	K02974	RP-S24e, RPS24; small subunit ribosomal protein S24e	973021696	30S ribosomal protein S24e [Methanobacteriaceae archaeon 41_258]	2.68e-58	8.09571	6.10371	10.896	22.2822	0.742998	0.273928	0.368679
Met7_gene_734	Met7_contig_3	39722	41104	+	461	K01755	argH, ASL; argininosuccinate lyase [EC:4.3.2.1]	973021698	Argininosuccinate lyase [Methanobacteriaceae archaeon 41_258]	0	4.68479	5.94218	11.8131	18.8635	0.396577	0.315009	0.794321
Met7_gene_735	Met7_contig_3	41137	41277	+	47			973021699	Uncharacterized protein XD44_0076 [Methanobacteriaceae archaeon 41_258]	1.21e-20	6.75747	0	10.4371	22.9333	0.647445	0	0
Met7_gene_736	Met7_contig_3	41260	42267	-	336	K07134	K07134	973021700	tRNA methyl transferase [Methanobacteriaceae archaeon 41_258]	0	1.32334	4.0764	11.3945	19.4072	0.116138	0.210046	1.80858
Met7_gene_737	Met7_contig_3	42330	42983	+	218			973021701	putative acetyltransferase [Methanobacteriaceae archaeon 41_258]	2.29e-145	5.24479	5.71172	12.2003	19.6207	0.429888	0.291107	0.677169
Met7_gene_738	Met7_contig_3	43491	43946	-	152	K06910	K06910	973021702	Phospholipid-binding protein, PBP family [Methanobacteriaceae archaeon 41_258]	3.51e-98	4.17896	5.73427	12.1527	21.2736	0.343871	0.269548	0.783865
Met7_gene_739	Met7_contig_3	44000	44740	+	247			973021703	Uncharacterized protein XD44_0080, partial [Methanobacteriaceae archaeon 41_258]	4.05e-93	1.02867	2.01645	12.0092	20.1999	0.0856567	0.0998243	1.1654
Met7_gene_740	Met7_contig_3	44775	45572	+	266			973019733	Uncharacterized protein XD44_1535 [Methanobacteriaceae archaeon 41_258]	5.86e-145	0.716393	0.468104	12.2175	20.444	0.0586365	0.0228969	0.390489
Met7_gene_741	Met7_contig_3	45564	46745	-	394	K17830	GGR; digeranylgeranylglycerophospholipid reductase [EC:1.3.1.101 1.3.99.34]	973019732	Digeranylgeranylglycerophospholipid reductase 1 [Methanobacteriaceae archaeon 41_258]	0	4.03047	6.00456	10.505	16.2409	0.383671	0.369719	0.963636
Met7_gene_742	Met7_contig_3	46752	46919	-	56			410595966	hypothetical protein B655_2390 [Methanobacterium sp. Maddingley MBC34]	5.99e-21	2.26858	20.0114	10.1284	16.7219	0.223981	1.19672	5.34297
Met7_gene_743	Met7_contig_3	46949	47224	-	92			973021087	hypothetical protein XD44_0585 [Methanobacteriaceae archaeon 41_258]	2.22e-24	12.4279	8.12058	10.3308	20.6751	1.20299	0.39277	0.326494
Met7_gene_744	Met7_contig_3	47221	47979	-	253	K02049	ABC.SN.A; NitT/TauT family transport system ATP-binding protein	973021086	ABC transporter related protein [Methanobacteriaceae archaeon 41_258]	6.23e-165	2.25961	0.492156	10.6792	21.1474	0.21159	0.0232726	0.109989
Met7_gene_745	Met7_contig_3	47981	48733	-	251	K02050	ABC.SN.P; NitT/TauT family transport system permease protein	973021085	Binding-protein-dependent transport systems inner membrane component [Methanobacteriaceae archaeon 41_258]	2.16e-156	3.54296	3.96862	11.3445	19.8975	0.312307	0.199454	0.638646
Met7_gene_746	Met7_contig_3	48763	49713	-	317	K02051	ABC.SN.S; NitT/TauT family transport system substrate-binding protein	973021084	Aliphatic sulfonates family ABC transporter, periplasmic ligand-binding protein [Methanobacteriaceae archaeon 41_258]	0	7.41403	7.85587	11.5213	19.8627	0.643504	0.395509	0.614617
Met7_gene_747	Met7_contig_3	49716	49997	-	94			973021083	Uncharacterized protein XD44_0581 [Methanobacteriaceae archaeon 41_258]	1.09e-45	27.7056	37.0897	50.3918	91.6293	0.549804	0.40478	0.736227
Met7_gene_748	Met7_contig_3	50119	52365	-	749			973021082	Sensory transduction histidine kinase [Methanobacteriaceae archaeon 41_258]	0	1.78094	1.32994	12.6945	21.9051	0.140293	0.0607136	0.432764
Met7_gene_749	Met7_contig_3	52492	54135	+	548	K03455	TC.KEF; monovalent cation:H+ antiporter-2, CPA2 family	973021081	Gluthatione-regulated K+/H+ antiporter [Methanobacteriaceae archaeon 41_258]	0	1.15913	0.454436	10.8118	19.1083	0.107209	0.0237821	0.221828
Met7_gene_750	Met7_contig_3	54132	54599	+	156	K00567	E2.1.1.63, MGMT, ogt; methylated-DNA-[protein]-cysteine S-methyltransferase [EC:2.1.1.63]	973021080	6-o-methylguanine DNA methyltransferase [Methanobacteriaceae archaeon 41_258]	1.64e-68	3.25745	0	11.448	18.2895	0.284542	0	0
Met7_gene_751	Met7_contig_3	54611	55102	+	164			973021079	hypothetical protein XD44_0577 [Methanobacteriaceae archaeon 41_258]	3.2e-75	3.09855	7.59241	11.7776	18.1111	0.263089	0.419213	1.59343
Met7_gene_752	Met7_contig_3	55099	55617	-	173			973021078	Nitroreductase [Methanobacteriaceae archaeon 41_258]	1.98e-105	6.9762	9.35666	11.3864	17.7891	0.612679	0.525976	0.858486
Met7_gene_753	Met7_contig_3	55733	58219	+	829	K06877	K06877; DEAD/DEAH box helicase domain-containing protein	973021077	putative helicase [Methanobacteriaceae archaeon 41_258]	0	4.90385	4.65619	12.4541	19.4735	0.393754	0.239103	0.607241
Met7_gene_754	Met7_contig_3	58309	59277	+	323	K05772	tupA, vupA; tungstate transport system substrate-binding protein	851312173	tungsten ABC transporter substrate-binding protein [Methanothermobacter sp. CaT2]	1.32e-145	1.3766	15.8054	11.9836	18.9502	0.114873	0.83405	7.26061
Met7_gene_755	Met7_contig_3	59327	60013	+	229	K05773	tupB, vupB; tungstate transport system permease protein	973021074	putative ABC-type transporter protein, periplasmic component [Methanobacteriaceae archaeon 41_258]	3.12e-133	1.10952	5.9811	10.9616	21.6173	0.101219	0.276681	2.73349
Met7_gene_756	Met7_contig_3	60020	61063	+	348	K06857	tupC, vupC; tungstate transport system ATP-binding protein	973021073	Sulfate transport system ATP-binding, partial [Methanobacteriaceae archaeon 41_258]	0	0.730117	12.1653	12.7856	18.1774	0.0571045	0.669254	11.7198
Met7_gene_757	Met7_contig_3	61139	61591	+	151			973020465	hypothetical protein XD44_1063 [Methanobacteriaceae archaeon 41_258]	1.41e-54	1.68265	18.1413	13.0707	15.9236	0.128735	1.13927	8.84978
Met7_gene_758	Met7_contig_3	62007	63770	-	588	K01652	E2.2.1.6L, ilvB, ilvG, ilvI; acetolactate synthase I/II/III large subunit [EC:2.2.1.6]	851312170	pyruvate dehydrogenase [Methanothermobacter sp. CaT2]	0	4.3211	5.71755	11.6992	16.8048	0.36935	0.340233	0.921167
Met7_gene_759	Met7_contig_3	63786	64016	-	77			503060711	cytochrome b5 [Methanothermobacter marburgensis]	8.97e-29	1.64987	16.1709	13.2392	18.3054	0.124621	0.883394	7.08865
Met7_gene_760	Met7_contig_3	64044	64595	-	184			851312168	DNA protection protein DPS [Methanothermobacter sp. CaT2]	1.08e-123	4.14262	9.47401	12.5177	21.3378	0.33094	0.444001	1.34164
Met7_gene_761	Met7_contig_3	65022	65774	+	251			302588936	conserved hypothetical protein [Methanothermobacter marburgensis str. Marburg]	1.2e-108	1.51841	0.992156	11.4055	16.7691	0.133129	0.0591659	0.444425
Met7_gene_762	Met7_contig_3	65891	66439	+	183	K00230	hemG; menaquinone-dependent protoporphyrinogen oxidase [EC:1.3.5.3]	503590721	nitric oxide synthase [Methanobacterium paludis]	6.71e-73	3.81815	2.72165	12.5024	18.3362	0.305394	0.148431	0.48603
Met7_gene_763	Met7_contig_3	66730	66870	+	47						1.35149	5.29854	12.0679	19.8202	0.11199	0.267331	2.38709
Met7_gene_764	Met7_contig_3	67147	68034	-	296			917746975	hypothetical protein [Methanothermobacter thermautotrophicus]	1.02e-63	2.14595	0.420661	11.3159	19.8384	0.18964	0.0212044	0.111814
Met7_gene_765	Met7_contig_3	68010	68747	-	246			973020634	Sensory transduction histidine kinase [Methanobacteriaceae archaeon 41_258]	2.06e-22	0.516424	0	10.3443	19.3304	0.0499234	0	0
Met7_gene_766	Met7_contig_3	69139	69933	-	265	K07301	yrbG; cation:H+ antiporter	851138558	MULTISPECIES: hypothetical protein [Methanobacterium]	4.94e-91	1.67789	0	11.2513	20.3923	0.149129	0	0
Met7_gene_767	Met7_contig_3	69926	70081	+	52						0	0	9.50726	17.633	0	0
Met7_gene_768	Met7_contig_3	70645	70824	-	60						3.17601	6.22578	10.9862	18.9398	0.289091	0.328713	1.13706
Met7_gene_769	Met7_contig_3	71274	71399	-	42						1.51239	0	10.8584	16.6057	0.139282	0	0
Met7_gene_770	Met7_contig_3	71695	72369	+	225	K01126	E3.1.4.46, glpQ, ugpQ; glycerophosphoryl diester phosphodiesterase [EC:3.1.4.46]	973019764	Glycerophosphoryl diester phosphodiesterase, partial [Methanobacteriaceae archaeon 41_258]	3.39e-109	2.54081	1.66021	11.8889	21.4597	0.213712	0.0773639	0.362
Met7_gene_771	Met7_contig_3	72375	73106	-	244	K07238	TC.ZIP, zupT, ZRT3, ZIP2; zinc transporter, ZIP family	851146271	ZIP family zinc transporter [Methanobacterium formicicum]	1.98e-107	1.04131	0	12.0155	18.7293	0.0866645	0	0
Met7_gene_772	Met7_contig_3	73191	73964	-	258	K01142	E3.1.11.2, xthA; exodeoxyribonuclease III [EC:3.1.11.2]	851311942	exodeoxyribonuclease III [Methanothermobacter sp. CaT2]	3.89e-164	1.23101	3.37833	11.8091	20.5297	0.104243	0.164559	1.57861
Met7_gene_773	Met7_contig_3	74213	74692	+	160			973020142	Uncharacterized protein XD44_1291 [Methanobacteriaceae archaeon 41_258]	3.6e-90	2.77901	2.33467	11.569	20.3319	0.240211	0.114828	0.478029
Met7_gene_774	Met7_contig_3	75415	76233	+	273			973021472	Uncharacterized protein XD44_0230 [Methanobacteriaceae archaeon 41_258]	4.67e-68	2.09407	0.456101	12.4237	22.0814	0.168555	0.0206554	0.122544
Met7_gene_775	Met7_contig_3	76746	76898	-	51			503179407	hypothetical protein [Methanothermus fervidus]	3.73e-08	0	0	9.91912	23.0472	0	0
Met7_gene_776	Met7_contig_3	76939	77742	-	268	K07052	K07052	973094565	Uncharacterized protein XD78_0680 [Desulfotomaculum sp. 46_296]	4.97e-94	3.0812	0.46461	11.5115	23.1304	0.267664	0.0200866	0.0750441
Met7_gene_777	Met7_contig_3	77947	78468	+	174			503060851	hypothetical protein [Methanothermobacter marburgensis]	1.69e-44	14.9674	15.0277	10.7483	19.3967	1.39254	0.774757	0.556364
Met7_gene_778	Met7_contig_3	78763	79917	-	385			973020139	Xaa-Pro aminopeptidase [Methanobacteriaceae archaeon 41_258]	0	4.94962	3.23417	11.5171	20.1296	0.429764	0.160668	0.37385
Met7_gene_779	Met7_contig_3	80047	80553	-	169			973020138	hypothetical protein XD44_1287 [Methanobacteriaceae archaeon 41_258]	3.08e-86	12.7792	11.0517	11.928	24.5304	1.07136	0.450531	0.420522
Met7_gene_780	Met7_contig_3	80956	81405	-	150			973021341	Mannose-6-phosphate isomerase [Methanobacteriaceae archaeon 41_258]	7.5e-55	0	0	12.187	18.1107	0	0
Met7_gene_781	Met7_contig_3	81406	81741	+	112			973021340	hypothetical protein XD44_0360 [Methanobacteriaceae archaeon 41_258]	4.24e-48	3.40287	3.33524	12.0104	23.3409	0.283326	0.142892	0.504338
Met7_gene_782	Met7_contig_3	81970	83124	+	385			973021172	putative glycosyltransferase [Methanobacteriaceae archaeon 41_258]	0	1.15491	0	12.393	21.4344	0.0931904	0	0
Met7_gene_783	Met7_contig_3	83649	85436	-	596			851147975	hypothetical protein [Methanobacterium formicicum]	0	8.84593	2.08919	11.9344	23.625	0.741212	0.0884312	0.119306
Met7_gene_784	Met7_contig_3	85447	86010	-	188	K03744	lemA; LemA protein	490129189	LemA family protein [Methanobacterium formicicum]	5.8e-90	3.04086	2.64927	13.0056	25.9167	0.233811	0.102223	0.437202
Met7_gene_785	Met7_contig_3	86241	86483	-	81			484593453	transposase, IS605 OrfB family, central region [Archaeoglobus sulfaticallidus PM70-1]	5.87e-21	1.5684	1.53723	11.2133	21.7969	0.13987	0.0705251	0.504219
Met7_gene_786	Met7_contig_3	86464	86790	-	109	K07496	K07496; putative transposase	503179548	cyclic nucleotide-binding protein [Methanothermus fervidus]	5.52e-34	0	1.14234	11.7081	24.2966	0	0.0470167
Met7_gene_787	Met7_contig_3	87185	88675	+	497			851112327	hypothetical protein [Methanobacterium formicicum]	0	1.15026	0.501069	11.7748	24.3174	0.0976891	0.0206054	0.210928
Met7_gene_788	Met7_contig_3	88727	89626	-	300	K00384	E1.8.1.9, trxB; thioredoxin reductase (NADPH) [EC:1.8.1.9]	973021476	Thioredoxin reductase [Methanobacteriaceae archaeon 41_258]	4.73e-166	5.92855	3.73547	12.9918	22.4189	0.456331	0.166621	0.365133
Met7_gene_789	Met7_contig_3	89838	90431	-	198	K07725	K07725; putative transcriptional regulator	973021477	hypothetical protein XD44_0235 [Methanobacteriaceae archaeon 41_258]	2.08e-124	20.5318	13.8351	13.3359	23.6964	1.53958	0.583848	0.379225
Met7_gene_790	Met7_contig_3	90623	92155	+	511			973021478	Amino acid-binding ACT domain protein [Methanobacteriaceae archaeon 41_258]	0	2.61042	0.974682	11.7446	22.2386	0.222264	0.0438285	0.197191
Met7_gene_791	Met7_contig_3	92212	92601	-	130			973021479	Uncharacterized protein XD44_0237 [Methanobacteriaceae archaeon 41_258]	1.97e-64	10.261	7.6625	10.1411	21.0846	1.01182	0.363417	0.359172
Met7_gene_792	Met7_contig_3	92593	92772	+	60			973021480	Uncharacterized protein XD44_0238 [Methanobacteriaceae archaeon 41_258]	3.85e-31	3.17601	0	11.4333	23.6545	0.277786	0	0
Met7_gene_793	Met7_contig_3	92833	93504	+	224			973021481	Uncharacterized protein XD44_0239 [Methanobacteriaceae archaeon 41_258]	3.03e-134	9.07431	5.55873	10.9497	18.0936	0.828729	0.307221	0.370714
Met7_gene_794	Met7_contig_3	93514	93723	+	70			973021482	Uncharacterized protein XD44_0240 [Methanobacteriaceae archaeon 41_258]	6.66e-32	10.8892	5.33638	11.1139	21.3204	0.979778	0.250295	0.255461
Met7_gene_795	Met7_contig_3	93720	94352	-	211	K07141	mocA; molybdenum cofactor cytidylyltransferase [EC:2.7.7.76]	973021483	hypothetical protein XD44_0241 [Methanobacteriaceae archaeon 41_258]	6.04e-112	7.52609	7.08146	11.2065	20.5259	0.671579	0.345001	0.513716
Met7_gene_796	Met7_contig_3	94360	95502	-	381			973021484	hypothetical protein XD44_0242 [Methanobacteriaceae archaeon 41_258]	0	9.83646	10.1312	10.9339	19.1504	0.899632	0.529032	0.588054
Met7_gene_797	Met7_contig_3	95507	96973	-	489			973021485	Mur ligase middle domain protein [Methanobacteriaceae archaeon 41_258]	0	2.33817	1.01853	11.3404	19.7582	0.20618	0.0515499	0.250024
Met7_gene_798	Met7_contig_3	96973	98520	-	516			973021486	Mur ligase middle domain protein [Methanobacteriaceae archaeon 41_258]	0	0.861708	0.723928	11.8388	18.488	0.0727867	0.0391566	0.537963
Met7_gene_799	Met7_contig_3	98517	99719	-	401	K01925	murD; UDP-N-acetylmuramoylalanine--D-glutamate ligase [EC:6.3.2.9]	973021487	Mur ligase middle domain protein [Methanobacteriaceae archaeon 41_258]	0	2.21766	3.10513	11.1149	19.971	0.199522	0.155482	0.77927
Met7_gene_800	Met7_contig_3	99744	102257	-	838	K03546	sbcC; exonuclease SbcC	973021488	putative DNA double-strand repair ATPase Rad50 [Methanobacteriaceae archaeon 41_258]	0	4.39638	4.90336	12.8554	22.7506	0.341987	0.215526	0.630218
Met7_gene_801	Met7_contig_3	102254	103513	-	420	K06915	K06915	973020600	DNA double-strand break repair protein Mre11, partial [Methanobacteriaceae archaeon 41_258]	1.47e-170	2.26858	1.48233	11.853	19.8108	0.191392	0.0748244	0.390948
Met7_gene_802	Met7_contig_3	103510	104913	-	468	K06915	K06915	973020599	putative ATPase [Methanobacteriaceae archaeon 41_258]	0	4.88617	5.32118	11.9312	20.947	0.40953	0.254031	0.620298
Met7_gene_803	Met7_contig_3	105098	106168	-	357			973020598	Uncharacterized protein XD44_0966 [Methanobacteriaceae archaeon 41_258]	1.19e-170	3.38063	2.0927	11.057	20.0963	0.305745	0.104134	0.34059
Met7_gene_804	Met7_contig_3	106200	106781	-	194			973020597	hypothetical protein XD44_0965 [Methanobacteriaceae archaeon 41_258]	2.31e-105	4.25651	1.28367	12.2083	18.8049	0.348656	0.0682622	0.195787
Met7_gene_805	Met7_contig_3	106864	108234	+	457			973020596	Amino acid permease-associated region [Methanobacteriaceae archaeon 41_258]	0	1.11195	0.817389	11.8242	19.7116	0.0940402	0.0414674	0.440954
Met7_gene_806	Met7_contig_3	108360	108803	+	148			503179635	hypothetical protein [Methanothermus fervidus]	2e-56	6.86705	1.68264	11.3677	22.1781	0.604085	0.0758695	0.125594
Met7_gene_807	Met7_contig_3	108819	110531	-	571	K02347	dpx; DNA polymerase (family X)	973020594	PHP domain protein [Methanobacteriaceae archaeon 41_258]	0	3.11483	3.48905	12.8932	22.2421	0.241587	0.156867	0.649319
Met7_gene_808	Met7_contig_3	110561	111298	-	246	K17104	E2.5.1.41; phosphoglycerol geranylgeranyltransferase [EC:2.5.1.41]	503590845	geranylgeranylglyceryl/heptaprenylglyceryl phosphate synthase [Methanobacterium paludis]	1.86e-127	4.13139	4.04929	12.946	19.0132	0.319125	0.212972	0.667363
Met7_gene_809	Met7_contig_3	111324	111479	-	52	K02927	RP-L40e, RPL40; large subunit ribosomal protein L40e	503178707	50S ribosomal protein L40e [Methanothermus fervidus]	6.72e-21	6.10771	2.39453	11.7183	20.2592	0.521213	0.118195	0.226769
Met7_gene_810	Met7_contig_3	111476	111985	-	170	K09140	TSR3; pre-rRNA-processing protein TSR3	2621630	conserved protein [Methanothermobacter thermautotrophicus str. Delta H]	1.15e-89	4.11013	3.66222	12.9174	21.7753	0.318186	0.168182	0.528567
Met7_gene_811	Met7_contig_3	111988	113970	-	661	K03404	chlD, bchD; magnesium chelatase subunit D [EC:6.6.1.1]	503060786	cobaltochelatase [Methanothermobacter marburgensis]	0	28.5408	19.0258	17.0283	29.8683	1.67608	0.636991	0.380048
Met7_gene_812	Met7_contig_3	114422	114880	+	153			973020278	hypothetical protein XD44_1196 [Methanobacteriaceae archaeon 41_258]	1.07e-82	14.1156	24.4148	11.4972	18.7119	1.22775	1.30477	1.06274
Met7_gene_813	Met7_contig_3	115057	115743	+	229	K09729	K09729; hypothetical protein	427189017	conserved hypothetical protein [Methanothermobacter sp. CaT2]	1.88e-101	12.7595	11.9622	11.4637	18.5504	1.11304	0.644847	0.579358
Met7_gene_814	Met7_contig_3	115728	116564	+	279	K07049	K07049; TatD-related deoxyribonuclease	973021110	hypothetical protein XD44_0540 [Methanobacteriaceae archaeon 41_258]	1.85e-176	4.55342	4.90922	12.9257	18.5124	0.352276	0.265185	0.752776
Met7_gene_815	Met7_contig_3	116556	117134	-	193			973021111	hypothetical protein XD44_0541 [Methanobacteriaceae archaeon 41_258]	3.96e-123	2.63296	3.22579	12.0929	20.4439	0.217728	0.157788	0.7247
Met7_gene_816	Met7_contig_3	117136	118341	-	402	K00021	E1.1.1.34; hydroxymethylglutaryl-CoA reductase (NADPH) [EC:1.1.1.34]	973021112	3-hydroxy-3-methylglutaryl-coenzyme A reductase [Methanobacteriaceae archaeon 41_258]	0	3.79225	2.78766	12.8414	17.9438	0.295315	0.155355	0.526066
Met7_gene_817	Met7_contig_3	118350	119207	-	286	K01902	sucD; succinyl-CoA synthetase alpha subunit [EC:6.2.1.5]	973021113	Succinyl-CoA ligase [ADP-forming] subunit alpha [Methanobacteriaceae archaeon 41_258]	0	1.77679	2.17685	12.1136	19.6453	0.146678	0.110808	0.75545
Met7_gene_818	Met7_contig_3	119235	119909	-	225			973021114	Uncharacterized protein XD44_0544 [Methanobacteriaceae archaeon 41_258]	6.4e-151	5.36393	2.76701	12.4169	19.8123	0.431985	0.139661	0.323301
Met7_gene_819	Met7_contig_3	119908	120042	+	45						2.82312	0	9.70871	19.6172	0.290782	0	0
Met7_gene_820	Met7_contig_3	120069	120716	+	216	K03785	aroD; 3-dehydroquinate dehydratase I [EC:4.2.1.10]	973021115	3-dehydroquinate dehydratase [Methanobacteriaceae archaeon 41_258]	1.56e-131	4.11705	3.45877	11.8343	20.9314	0.347892	0.165243	0.474984
Met7_gene_821	Met7_contig_3	120713	121327	+	205			973021116	Uncharacterized protein XD44_0546 [Methanobacteriaceae archaeon 41_258]	2.73e-121	3.09855	4.25175	12.3571	20.1988	0.25075	0.210495	0.839463
Met7_gene_822	Met7_contig_3	121320	122273	-	318	K03799	htpX; heat shock protein HtpX [EC:3.4.24.-]	973021117	Protease HtpX-like protein [Methanobacteriaceae archaeon 41_258]	0	7.19096	4.6987	11.7864	18.9414	0.610107	0.248066	0.406593
Met7_gene_823	Met7_contig_3	122363	123028	-	222			973021118	PHP domain protein [Methanobacteriaceae archaeon 41_258]	7.87e-145	2.28902	2.80441	9.52918	17.6854	0.240211	0.158572	0.660135
Met7_gene_824	Met7_contig_3	123154	124002	+	283	K06982	pok; pantoate kinase [EC:2.7.1.169]	973021119	GHMP kinase [Methanobacteriaceae archaeon 41_258]	1.7e-178	0.673359	0.439984	12.2826	18.4403	0.0548222	0.0238599	0.435223
Met7_gene_825	Met7_contig_3	124198	124725	+	176			973021121	hypothetical protein XD44_0551 [Methanobacteriaceae archaeon 41_258]	7.89e-114	3.6091	1.41495	11.4318	20.8113	0.315706	0.0679896	0.215357
Met7_gene_826	Met7_contig_3	124751	125539	+	263	K16306	K16306; fructose-bisphosphate aldolase / 2-amino-3,7-dideoxy-D-threo-hept-6-ulosonate synthase [EC:4.1.2.13 2.2.1.10]	973021122	2-amino-3,7-dideoxy-D-threo-hept-6-ulosonate synthase [Methanobacteriaceae archaeon 41_258]	0	11.3515	9.46887	11.978	18.8042	0.947695	0.503552	0.531344
Met7_gene_827	Met7_contig_3	125846	126970	+	375	K11646	K11646; 3-dehydroquinate synthase II [EC:1.4.1.24]	973021123	3-dehydroquinate synthase [Methanobacteriaceae archaeon 41_258]	0	13.0428	8.96512	11.6913	20.4973	1.1156	0.437381	0.39206
Met7_gene_828	Met7_contig_3	126993	127913	+	307			973021124	Uncharacterized protein XD44_0554 [Methanobacteriaceae archaeon 41_258]	0	7.03481	6.48941	10.9354	22.1937	0.643306	0.292399	0.454526
Met7_gene_829	Met7_contig_3	127924	128481	+	186	K01975	ligT; 2'-5' RNA ligase [EC:6.5.1.-]	973021125	2'-5' RNA ligase [Methanobacteriaceae archaeon 41_258]	3.98e-115	9.56218	22.0915	11.662	23.1012	0.819944	0.956291	1.16629
Met7_gene_830	Met7_contig_3	128486	129856	+	457	K07558	K07558, cca; tRNA nucleotidyltransferase (CCA-adding enzyme) [EC:2.7.7.72]	973021126	CCA-adding enzyme, partial [Methanobacteriaceae archaeon 41_258]	0	7.92265	8.99128	12.4615	20.0318	0.635768	0.448851	0.705998
Met7_gene_831	Met7_contig_3	129853	130830	-	326	K02683	PRI; DNA primase [EC:2.7.7.-]	973019842	putative DNA primase small subunit [Methanobacteriaceae archaeon 41_258]	0	1.36393	1.14585	12.132	19.464	0.112424	0.0588703	0.523643
Met7_gene_832	Met7_contig_3	130793	132082	-	430	K18882	priL, pri2, priB; DNA primase large subunit [EC:2.7.7.-]	973019841	putative DNA primase large subunit [Methanobacteriaceae archaeon 41_258]	0	1.77266	0.868713	10.6326	20.3255	0.166718	0.0427401	0.256361
Met7_gene_833	Met7_contig_3	132173	132454	-	94			973019840	hypothetical protein XD44_1478 [Methanobacteriaceae archaeon 41_258]	5.86e-42	3.37873	0	11.3748	23.6078	0.297035	0	0
Met7_gene_834	Met7_contig_3	132553	133395	+	281			851157216	4Fe-4S ferredoxin [Candidatus Methanoperedens nitroreducens]	2.52e-135	2.2605	0	11.729	18.8667	0.192728	0	0
Met7_gene_835	Met7_contig_3	133504	134727	+	408	K03320	amt, AMT, MEP; ammonium transporter, Amt family	973019848	Putative ammonium transporter [Methanobacteriaceae archaeon 41_258]	0	0.93412	0.305185	11.4408	19.3654	0.0816482	0.0157593	0.193015
Met7_gene_836	Met7_contig_3	134702	135079	+	126	K04751	glnB; nitrogen regulatory protein P-II 1	973019849	Nitrogen regulatory protein P-II [Methanobacteriaceae archaeon 41_258]	1.87e-68	2.01651	0.988219	11.0105	20.941	0.183145	0.0471905	0.257668
Met7_gene_837	Met7_contig_3	135126	136103	-	326	K06215	pdxS, pdx1; pyridoxine biosynthesis protein [EC:4.-.-.-]	503060889	pyridoxal biosynthesis lyase PdxS [Methanothermobacter marburgensis]	0	3.3124	1.90975	12.3671	19.1049	0.26784	0.0999611	0.373212
Met7_gene_838	Met7_contig_3	136351	137175	-	275			503060891	ribokinase [Methanothermobacter marburgensis]	5.27e-78	2.54081	6.79176	11.1348	19.3847	0.228186	0.350367	1.53545
Met7_gene_839	Met7_contig_3	137183	137869	-	229	K01814	hisA; phosphoribosylformimino-5-aminoimidazole carboxamide ribotide isomerase [EC:5.3.1.16]	973020101	HisA/hisF family protein [Methanobacteriaceae archaeon 41_258]	1.76e-145	3.05119	6.52483	10.6437	19.2959	0.286667	0.338147	1.17958
Met7_gene_840	Met7_contig_3	137871	138158	-	96			973020102	Uncharacterized protein XD44_1313 [Methanobacteriaceae archaeon 41_258]	2.22e-54	4.63168	16.8615	11.3375	16.105	0.408528	1.04697	2.5628
Met7_gene_841	Met7_contig_3	138169	138552	-	128			973020103	putative transporter protein [Methanobacteriaceae archaeon 41_258]	5.36e-73	11.4138	18.4828	11.6768	16.2701	0.977475	1.136	1.16218
Met7_gene_842	Met7_contig_3	138589	138849	-	87			973020103	putative transporter protein [Methanobacteriaceae archaeon 41_258]	4.73e-46	6.57105	20.037	9.73514	18.0513	0.674983	1.11	1.64449
Met7_gene_843	Met7_contig_3	138866	139585	-	240			973020104	Uncharacterized protein XD44_1315 [Methanobacteriaceae archaeon 41_258]	1.82e-134	1.588	4.15052	10.4113	20.4843	0.152527	0.20262	1.32842
Met7_gene_844	Met7_contig_3	139673	140767	+	365	K06963	TAN1, THUMPD1; tRNA acetyltransferase TAN1	973020105	Uncharacterized protein XD44_1316 [Methanobacteriaceae archaeon 41_258]	0	2.43639	2.04683	11.8646	22.796	0.205349	0.0897892	0.437252
Met7_gene_845	Met7_contig_3	140764	147141	-	2126	K02230	cobN; cobaltochelatase CobN [EC:6.6.1.2]	499178813	magnesium chelatase [Methanothermobacter thermautotrophicus]	0	2.03169	20.6159	12.0542	19.6763	0.168547	1.04775	6.2164
Met7_gene_846	Met7_contig_3	147216	153368	-	2051			499178815	cell surface glycoprotein [Methanothermobacter thermautotrophicus]	0	4.83137	169.319	13.7357	22.9878	0.351739	7.36561	20.9406
Met7_gene_847	Met7_contig_3	153612	154625	-	338	K04069	pflA, pflC, pflE; pyruvate formate lyase activating enzyme [EC:1.97.1.4]	973020966	Radical SAM domain protein [Methanobacteriaceae archaeon 41_258]	0	1.12758	0.736779	11.9394	22.034	0.094442	0.0334382	0.354061
Met7_gene_848	Met7_contig_3	155051	155305	+	85						3.73648	5.85956	11.948	15.148	0.312728	0.386819	1.23692
Met7_gene_849	Met7_contig_3	155302	155673	-	124	K04798	pfdB, PFDN6; prefoldin beta subunit	973020965	Prefoldin subunit beta [Methanobacteriaceae archaeon 41_258]	2.1e-77	19.4659	11.0457	12.3316	18.0535	1.57853	0.611832	0.387596
Met7_gene_850	Met7_contig_3	155640	155936	-	99	K09741	K09741; hypothetical protein	973020964	Uncharacterized protein XD44_0686 [Methanobacteriaceae archaeon 41_258]	7.81e-57	3.84971	5.03093	11.0713	22.3662	0.347718	0.224935	0.646887
Met7_gene_851	Met7_contig_3	155933	156406	-	158	K14561	IMP4; U3 small nucleolar ribonucleoprotein protein IMP4	973020963	Brix domain protein [Methanobacteriaceae archaeon 41_258]	1.37e-85	12.0608	16.5495	12.5644	18.5211	0.959918	0.893553	0.930864
Met7_gene_852	Met7_contig_3	156564	156809	-	82	K02921	RP-L37Ae, RPL37A; large subunit ribosomal protein L37Ae	973020961	50S ribosomal protein L37Ae [Methanobacteriaceae archaeon 41_258]	2.24e-46	15.4927	15.1848	11.4504	19.0925	1.35303	0.795329	0.587815
Met7_gene_853	Met7_contig_3	156816	157637	-	274	K12589	RRP42, EXOSC7; exosome complex component RRP42	973020960	putative exosome complex exonuclease 2 [Methanobacteriaceae archaeon 41_258]	2.87e-171	10.4321	12.2698	12.5881	21.3423	0.828729	0.574906	0.69372
Met7_gene_854	Met7_contig_3	157627	158352	-	242	K11600	RRP41, EXOSC4, SKI6; exosome complex component RRP41	973020959	putative exosome complex exonuclease 1 [Methanobacteriaceae archaeon 41_258]	6.29e-167	8.39936	12.3487	12.0514	17.957	0.69696	0.687679	0.986683
Met7_gene_855	Met7_contig_3	158349	159035	-	229	K03679	RRP4, EXOSC2; exosome complex component RRP4	973020958	putative exosome complex RNA-binding protein 1 [Methanobacteriaceae archaeon 41_258]	3.75e-152	1.94166	2.71868	11.129	20.9145	0.174469	0.12999	0.745061
Met7_gene_856	Met7_contig_3	159082	159780	-	233	K14574	SDO1, SBDS; ribosome maturation protein SDO1	973020957	Ribosome maturation protein SDO1-like protein [Methanobacteriaceae archaeon 41_258]	8.5e-161	10.0869	12.8256	12.7965	18.3785	0.788251	0.697861	0.885328
Met7_gene_857	Met7_contig_3	159787	160533	-	249	K03432	psmA, prcA; proteasome alpha subunit [EC:3.4.25.1]	973020956	Proteasome subunit alpha [Methanobacteriaceae archaeon 41_258]	1.65e-175	10.4591	11.0014	12.0974	20.8604	0.864577	0.527382	0.609988
Met7_gene_858	Met7_contig_3	160603	160971	-	123	K03537	POP5; ribonuclease P/MRP protein subunit POP5 [EC:3.1.26.5]	973020955	Ribonuclease P protein component 2 [Methanobacteriaceae archaeon 41_258]	7.46e-77	0.516424	3.03697	11.7776	19.2313	0.0438481	0.157918	3.60148
Met7_gene_859	Met7_contig_3	160971	161684	-	238	K03539	RPP1, RPP30; ribonuclease P/MRP protein subunit RPP1 [EC:3.1.26.5]	973020954	Ribonuclease P protein component 3 [Methanobacteriaceae archaeon 41_258]	1.83e-153	10.6757	9.94032	13.4617	20.1646	0.793042	0.492959	0.621605
Met7_gene_860	Met7_contig_3	161681	162082	-	134	K07581	K07581; hypothetical protein	973020953	hypothetical protein XD44_0675 [Methanobacteriaceae archaeon 41_258]	8.41e-84	16.1171	17.6552	11.869	20.0548	1.35792	0.880347	0.648307
Met7_gene_861	Met7_contig_3	162079	162669	-	197	K02877	RP-L15e, RPL15; large subunit ribosomal protein L15e	973020952	50S ribosomal protein L15e [Methanobacteriaceae archaeon 41_258]	5.06e-119	6.77119	6.32059	12.3531	18.5185	0.548136	0.341311	0.622676
Met7_gene_862	Met7_contig_3	162799	163134	-	112			973020951	hypothetical protein XD44_0673 [Methanobacteriaceae archaeon 41_258]	4.73e-67	52.7444	65.593	10.8812	21.3813	4.84728	3.06777	0.632884
Met7_gene_863	Met7_contig_3	163166	164095	-	310			503060921	paraslipin [Methanothermobacter marburgensis]	0	3.68827	3.21331	12.4862	22.2621	0.295389	0.14434	0.488643
Met7_gene_864	Met7_contig_3	164112	164549	-	146			973019814	Uncharacterized protein XD44_1492 [Methanobacteriaceae archaeon 41_258]	2.71e-72	0	0.852846	11.6022	20.4776	0	0.0416478
Met7_gene_865	Met7_contig_3	164602	164946	+	115			973019815	hypothetical protein XD44_1493 [Methanobacteriaceae archaeon 41_258]	3.7e-63	1.1047	2.16549	11.4638	18.1093	0.0963638	0.119579	1.24091
Met7_gene_866	Met7_contig_3	164943	166052	+	370	K02004	ABC.CD.P; putative ABC transport system permease protein	973019816	ABC-type transport system, involved in lipoprotein release, permease component [Methanobacteriaceae archaeon 41_258]	0	1.54509	0	12.6054	24.4388	0.122573	0	0
Met7_gene_867	Met7_contig_3	166065	166721	+	219	K02003	ABC.CD.A; putative ABC transport system ATP-binding protein	973019817	ABC transporter (Glutamine transport ATP-binding protein), partial [Methanobacteriaceae archaeon 41_258]	3.55e-137	2.32037	0.568564	11.2347	18.3062	0.206537	0.0310585	0.150377
Met7_gene_868	Met7_contig_3	166728	167285	+	186			503060926	hypothetical protein [Methanothermobacter marburgensis]	7.75e-97	3.75657	5.35551	12.3213	20.2431	0.304884	0.26456	0.867742
Met7_gene_869	Met7_contig_3	167287	167589	-	101			973019860	Uncharacterized protein XD44_1468 [Methanobacteriaceae archaeon 41_258]	4.3e-50	8.17586	2.46566	12.4078	21.1024	0.658928	0.116842	0.177322
Met7_gene_870	Met7_contig_3	167591	168514	-	308			973019861	Abortive infection protein [Methanobacteriaceae archaeon 41_258]	0	0.412469	1.21281	11.099	20.8232	0.0371627	0.0582435	1.56726
Met7_gene_871	Met7_contig_3	168582	169064	-	161	K09129	K09129; hypothetical protein	973019862	Uncharacterized protein XD44_1470 [Methanobacteriaceae archaeon 41_258]	4.28e-108	1.57814	1.54678	11.5686	19.5694	0.136416	0.0790405	0.579406
Met7_gene_872	Met7_contig_3	169230	173744	+	1505	K02230	cobN; cobaltochelatase CobN [EC:6.6.1.2]	851312194	cobalamin biosynthesis protein CobN [Methanothermobacter sp. CaT2]	0	1.94148	1.73743	12.6762	19.5153	0.15316	0.0890288	0.58128
Met7_gene_873	Met7_contig_3	173915	174463	+	183			973021165	hypothetical protein XD44_0495 [Methanobacteriaceae archaeon 41_258]	2.84e-115	4.16526	0	10.9736	19.4822	0.379571	0	0
Met7_gene_874	Met7_contig_3	174476	176155	+	560	K01895	ACSS, acs; acetyl-CoA synthetase [EC:6.2.1.1]	973021166	Acyl-CoA synthetase [Methanobacteriaceae archaeon 41_258]	0	4.76401	4.89168	12.0173	19.7527	0.396431	0.247646	0.62469
Met7_gene_875	Met7_contig_3	176156	176383	+	76	K00188	vorD; 2-oxoisovalerate ferredoxin oxidoreductase, delta subunit [EC:1.2.7.7]	973021167	Ketoisovalerate oxidoreductase subunit VorC [Methanobacteriaceae archaeon 41_258]	6.89e-46	10.0295	9.83018	13.1108	21.1774	0.764981	0.464183	0.606791
Met7_gene_876	Met7_contig_3	176388	177440	+	351	K00186	vorA; 2-oxoisovalerate ferredoxin oxidoreductase, alpha subunit [EC:1.2.7.7]	973021168	Ketoisovalerate oxidoreductase subunit VorB [Methanobacteriaceae archaeon 41_258]	0	9.04846	10.6424	12.3051	19.356	0.735341	0.549822	0.747711
Met7_gene_877	Met7_contig_3	177430	178860	+	477	K00187	vorB; 2-oxoisovalerate ferredoxin oxidoreductase, beta subunit [EC:1.2.7.7]	973021169	Ketoisovalerate oxidoreductase subunit VorA [Methanobacteriaceae archaeon 41_258]	0	3.86181	6.52597	11.3606	18.5477	0.339931	0.351848	1.03506
Met7_gene_878	Met7_contig_3	178862	180169	+	436	K09482	gatD; glutamyl-tRNA(Gln) amidotransferase subunit D [EC:6.3.5.7]	973021170	Glutamyl-tRNA(Gln) amidotransferase subunit D [Methanobacteriaceae archaeon 41_258]	0	6.41029	9.99552	11.7433	20.0458	0.545869	0.498634	0.913468
Met7_gene_879	Met7_contig_3	180176	182035	+	620	K03330	gatE; glutamyl-tRNA(Gln) amidotransferase subunit E [EC:6.3.5.7]	973021171	Glutamyl-tRNA(Gln) amidotransferase subunit E [Methanobacteriaceae archaeon 41_258]	0	2.45885	5.02079	12.7767	19.8471	0.192448	0.252973	1.3145
Met7_gene_880	Met7_contig_3	182140	182784	+	215			1024301364	thermonuclease precursor [Methanobrevibacter curvatus]	2.7e-31	4.1362	1.15828	12.9945	21.2783	0.318305	0.0544351	0.171016
Met7_gene_881	Met7_contig_3	182874	182951	-	26						0	0	9.13877	18.5709	0	0
Met7_gene_882	Met7_contig_3	183033	183140	+	36						1.76445	0	9.47451	16.1219	0.186231	0	0
Met7_gene_883	Met7_contig_3	183269	183598	-	110	K09153	K09153; hypothetical protein	973021173	Uncharacterized protein XD44_0503 [Methanobacteriaceae archaeon 41_258]	7.67e-47	1.73237	0	10.7655	21.238	0.160918	0	0
Met7_gene_884	Met7_contig_3	183612	184322	-	237			973021174	putative glycosyltransferase [Methanobacteriaceae archaeon 41_258]	1.66e-142	1.87612	2.62691	11.2708	20.5584	0.166459	0.127778	0.767625
Met7_gene_885	Met7_contig_3	184368	184829	-	154	K00793	ribE, RIB5; riboflavin synthase [EC:2.5.1.9]	973021175	Riboflavin synthase [Methanobacteriaceae archaeon 41_258]	9.81e-104	2.47481	0	12.9405	18.0203	0.191245	0	0
Met7_gene_886	Met7_contig_3	184826	185695	-	290	K02006	cbiO; cobalt/nickel transport system ATP-binding protein	973021176	Cobalt ABC transporter, ATPase subunit [Methanobacteriaceae archaeon 41_258]	0	0.657105	0.858728	11.7615	17.7598	0.0558694	0.0483524	0.865455
Met7_gene_887	Met7_contig_3	185751	186518	-	256	K02008	cbiQ; cobalt/nickel transport system permease protein	973021177	putative cobalt transport protein [Methanobacteriaceae archaeon 41_258]	7.08e-170	0.744377	0	11.4373	18.3658	0.0650834	0	0
Met7_gene_888	Met7_contig_3	186533	186817	-	95	K02009	cbiN; cobalt/nickel transport protein	973021178	Cobalt transport protein CbiN [Methanobacteriaceae archaeon 41_258]	5.07e-57	0.668633	0	11.9409	16.1718	0.0559952	0	0
Met7_gene_889	Met7_contig_3	186823	187488	-	222	K02007	cbiM; cobalt/nickel transport system permease protein	973021179	Putative cobalt transport protein CbiM [Methanobacteriaceae archaeon 41_258]	5.11e-147	0.572254	1.12176	11.7734	20.6732	0.0486058	0.0542616	1.11636
Met7_gene_890	Met7_contig_3	187635	188465	-	277			973021180	Uncharacterized protein XD44_0510, partial [Methanobacteriaceae archaeon 41_258]	1.28e-128	0.917259	0.449515	10.7224	19.773	0.0855462	0.0227338	0.265749
Met7_gene_891	Met7_contig_3	188462	189040	-	193			973021377	Uncharacterized protein XD44_0350 [Methanobacteriaceae archaeon 41_258]	1.57e-111	0	0	10.6433	16.7291	0	0
Met7_gene_892	Met7_contig_3	189457	190476	-	340	K15566	trm10; tRNA (adenine9-N1/guanine9-N1)-methyltransferase [EC:2.1.1.218 2.1.1.221]	973021374	TRNA m1G methyltransferase [Methanobacteriaceae archaeon 41_258]	0	0.747296	0	11.4183	18.3182	0.0654475	0	0
Met7_gene_893	Met7_contig_3	190633	191301	+	223	K01591	pyrF; orotidine-5'-phosphate decarboxylase [EC:4.1.1.23]	973021373	Orotidine 5'-phosphate decarboxylase [Methanobacteriaceae archaeon 41_258]	4.13e-137	4.5575	0.558366	10.4832	18.1747	0.434743	0.0307221	0.0706673
Met7_gene_894	Met7_contig_3	191261	191806	-	182			973021372	hypothetical protein XD44_0345 [Methanobacteriaceae archaeon 41_258]	9.34e-99	0.698024	1.3683	11.4761	15.8911	0.0608241	0.0861048	1.41564
Met7_gene_895	Met7_contig_3	191830	192726	-	299	K00809	E2.5.1.46, dys1; deoxyhypusine synthase [EC:2.5.1.46]	973021371	putative deoxyhypusine synthase [Methanobacteriaceae archaeon 41_258]	0	2.12442	2.49864	11.8432	18.3507	0.179379	0.13616	0.759067
Met7_gene_896	Met7_contig_3	192731	193618	-	296	K07744	K07744; hypothetical protein	973021370	Inosine-5'-monophosphate dehydrogenase related protein VII [Methanobacteriaceae archaeon 41_258]	0	6.00867	3.78595	11.5878	18.8992	0.518534	0.200323	0.386326
Met7_gene_897	Met7_contig_3	194080	194391	-	104			973021368	Uncharacterized protein XD44_0341 [Methanobacteriaceae archaeon 41_258]	3.18e-40	0	0	10.1337	23.8233	0	0
Met7_gene_898	Met7_contig_3	194772	195755	+	328			973021367	ATP phosphoribosyltransferase related protein [Methanobacteriaceae archaeon 41_258]	0	1.93659	0.759241	11.3686	19.1074	0.170345	0.0397355	0.233265
Met7_gene_899	Met7_contig_3	195796	195978	+	61			973021366	Uncharacterized protein XD44_0339 [Methanobacteriaceae archaeon 41_258]	1.85e-24	2.08263	4.08248	11.1202	18.8692	0.187283	0.216357	1.15524
Met7_gene_900	Met7_contig_3	196078	197115	+	346	K06871	K06871; uncharacterized protein	973021365	putative regulatory protein [Methanobacteriaceae archaeon 41_258]	0	2.93735	1.43949	12.2725	20.5801	0.239344	0.0699454	0.292238
Met7_gene_901	Met7_contig_3	197112	197501	-	130			973021364	Uncharacterized protein XD44_0337 [Methanobacteriaceae archaeon 41_258]	3.64e-64	59.6112	10.5359	11.9983	24.7612	4.9683	0.425501	0.0856432
Met7_gene_902	Met7_contig_3	197608	197829	+	74			973021363	Uncharacterized protein XD44_0336 [Methanobacteriaceae archaeon 41_258]	2.85e-43	0.858381	0	12.0668	21.6838	0.0711355	0	0
Met7_gene_903	Met7_contig_3	197832	198404	-	191			973021362	putative transcriptional regulator [Methanobacteriaceae archaeon 41_258]	1.95e-121	0.332566	0	12.5004	19.6365	0.0266045	0	0
Met7_gene_904	Met7_contig_3	198536	199201	+	222			973021361	putative glutamate synthase subunit [Methanobacteriaceae archaeon 41_258]	1.06e-142	1.14451	0	13.5342	20.849	0.0845642	0	0
Met7_gene_905	Met7_contig_3	199217	201079	+	621			973021360	Archaeal glutamate synthase [Methanobacteriaceae archaeon 41_258]	0	1.43202	1.20305	12.3426	18.7942	0.116022	0.0640119	0.551722
Met7_gene_906	Met7_contig_3	201132	201407	-	92			973021359	hypothetical protein XD44_0332 [Methanobacteriaceae archaeon 41_258]	3.8e-13	1.38087	1.35343	10.914	18.7136	0.126524	0.0723232	0.571618
Met7_gene_907	Met7_contig_3	201435	202208	-	258			973021358	Metallophosphoesterase [Methanobacteriaceae archaeon 41_258]	1.11e-160	2.21582	3.37833	12.0913	22.5524	0.183257	0.149799	0.817427
Met7_gene_908	Met7_contig_3	202250	202930	+	227			973021357	Radical SAM domain protein [Methanobacteriaceae archaeon 41_258]	5.35e-112	0.559649	0	11.9699	22.6242	0.0467548	0	0
Met7_gene_909	Met7_contig_3	202945	203457	+	171			973021356	Uncharacterized protein XD44_0329 [Methanobacteriaceae archaeon 41_258]	9.18e-78	3.71463	2.91265	11.9902	22.8174	0.309805	0.12765	0.412034
Met7_gene_910	Met7_contig_3	203603	204142	+	180			973021355	hypothetical protein XD44_0328 [Methanobacteriaceae archaeon 41_258]	5.91e-76	242.788	430.271	11.3268	20.403	21.4348	21.0886	0.983848
Met7_gene_911	Met7_contig_3	204193	205083	+	297			973021354	hypothetical protein XD44_0327 [Methanobacteriaceae archaeon 41_258]	2.86e-157	5.34682	2.51547	12.0391	18.9834	0.444121	0.132509	0.298363
Met7_gene_912	Met7_contig_3	205088	206317	-	410	K10206	E2.6.1.83; LL-diaminopimelate aminotransferase [EC:2.6.1.83]	503060386	MULTISPECIES: LL-diaminopimelate aminotransferase [Methanothermobacter]	0	4.33796	4.85914	12.703	19.8181	0.341492	0.245187	0.717986
Met7_gene_913	Met7_contig_3	206334	208007	-	558	K01885	EARS, gltX; glutamyl-tRNA synthetase [EC:6.1.1.17]	973019773	Glutamate--tRNA ligase [Methanobacteriaceae archaeon 41_258]	0	10.0175	8.92585	13.6743	20.785	0.732578	0.429438	0.586201
Met7_gene_914	Met7_contig_3	208021	209022	-	334	K13787	idsA; geranylgeranyl diphosphate synthase, type I [EC:2.5.1.1 2.5.1.10 2.5.1.29]	973021382	Short chain isoprenyl diphosphate synthase, partial [Methanobacteriaceae archaeon 41_258]	0	10.8403	10.4384	11.9905	18.326	0.904068	0.569595	0.630036
Met7_gene_915	Met7_contig_3	209009	210352	-	448	K12574	rnj; ribonuclease J [EC:3.1.-.-]	973021383	hypothetical protein XD44_0298 [Methanobacteriaceae archaeon 41_258]	0	8.36538	9.44984	11.5228	20.4124	0.725984	0.462945	0.63768
Met7_gene_916	Met7_contig_3	210355	211413	-	353	K01823	idi, IDI; isopentenyl-diphosphate delta-isomerase [EC:5.3.3.2]	973021384	Isopentenyl-diphosphate delta-isomerase [Methanobacteriaceae archaeon 41_258]	0	7.01781	3.88009	11.4863	16.6627	0.610972	0.232861	0.381133
Met7_gene_917	Met7_contig_3	211410	212219	-	270	K06981	ipk; isopentenyl phosphate kinase [EC:2.7.4.26]	973021385	hypothetical protein XD44_0300 [Methanobacteriaceae archaeon 41_258]	7.65e-167	0.94104	1.38351	12.2211	18.2263	0.0770015	0.0759071	0.985786
Met7_gene_918	Met7_contig_3	212328	213278	-	317	K00869	E2.7.1.36, MVK, mvaK1; mevalonate kinase [EC:2.7.1.36]	973021386	Mevalonate kinase [Methanobacteriaceae archaeon 41_258]	0	6.61251	7.07029	12.4281	17.3087	0.532063	0.408481	0.76773
Met7_gene_919	Met7_contig_3	213301	214134	-	278	K06990	K06990	973021387	hypothetical protein XD44_0302 [Methanobacteriaceae archaeon 41_258]	0	7.54017	16.1243	11.442	16.8948	0.658989	0.954395	1.44827
Met7_gene_920	Met7_contig_3	214144	214740	-	199	K02967	RP-S2, MRPS2, rpsB; small subunit ribosomal protein S2	973021388	30S ribosomal protein S2 [Methanobacteriaceae archaeon 41_258]	3.58e-138	9.8951	7.50848	12.903	18.1364	0.766884	0.414001	0.539849
Met7_gene_921	Met7_contig_3	214746	215999	-	418	K01689	ENO, eno; enolase [EC:4.2.1.11]	973021389	Enolase [Methanobacteriaceae archaeon 41_258]	0	7.59811	4.76615	12.4048	18.3887	0.612512	0.259189	0.423157
Met7_gene_922	Met7_contig_3	216069	216236	-	56	K03055	rpoK; DNA-directed RNA polymerase subunit K [EC:2.7.7.6]	973021390	DNA-directed RNA polymerase subunit K [Methanobacteriaceae archaeon 41_258]	6.05e-28	9.07431	24.4584	12.9343	15.6768	0.701569	1.56017	2.22383
Met7_gene_923	Met7_contig_3	216233	216340	-	36						1.76445	0	12.4553	16.5283	0.141663	0	0
Met7_gene_924	Met7_contig_3	216386	216565	-	60	K03058	rpoN; DNA-directed RNA polymerase subunit N [EC:2.7.7.6]	973021391	DNA-directed RNA polymerase subunit N [Methanobacteriaceae archaeon 41_258]	5.12e-32	15.88	18.6773	11.7526	19.6714	1.35119	0.949466	0.702689
Met7_gene_925	Met7_contig_3	216594	217001	-	136	K02996	RP-S9, MRPS9, rpsI; small subunit ribosomal protein S9	973021392	30S ribosomal protein S9 [Methanobacteriaceae archaeon 41_258]	3.05e-89	5.13766	5.49333	11.2435	15.2771	0.456943	0.359579	0.786922
Met7_gene_926	Met7_contig_3	217026	217448	-	141	K02871	RP-L13, MRPL13, rplM; large subunit ribosomal protein L13	973021393	50S ribosomal protein L13P [Methanobacteriaceae archaeon 41_258]	1.61e-91	5.85647	7.06471	12.8833	16.9492	0.454577	0.416818	0.916935
Met7_gene_927	Met7_contig_3	217459	217824	-	122	K02883	RP-L18e, RPL18; large subunit ribosomal protein L18e	973021394	50S ribosomal protein L18e [Methanobacteriaceae archaeon 41_258]	5.58e-75	4.16526	7.14434	13.6018	20.5483	0.306228	0.347686	1.13538
Met7_gene_928	Met7_contig_3	217841	218617	-	259	K03047	rpoD; DNA-directed RNA polymerase subunit D [EC:2.7.7.6]	973021395	DNA-directed RNA polymerase subunit D [Methanobacteriaceae archaeon 41_258]	3.37e-167	4.41453	9.6151	11.7043	19.1511	0.377171	0.502066	1.33114
Met7_gene_929	Met7_contig_3	218619	219020	-	134	K02948	RP-S11, MRPS11, rpsK; small subunit ribosomal protein S11	973021396	30S ribosomal protein S11 [Methanobacteriaceae archaeon 41_258]	4.76e-89	5.68837	5.57532	10.6106	18.4897	0.536105	0.301536	0.562458
Met7_gene_930	Met7_contig_3	219033	219551	-	173	K02986	RP-S4, rpsD; small subunit ribosomal protein S4	973021397	30S ribosomal protein S4 [Methanobacteriaceae archaeon 41_258]	4.72e-120	5.8747	5.0382	11.8516	22.1307	0.495688	0.227657	0.459274
Met7_gene_931	Met7_contig_3	219569	220123	-	185	K02952	RP-S13, rpsM; small subunit ribosomal protein S13	973021398	30S ribosomal protein S13 [Methanobacteriaceae archaeon 41_258]	1.11e-100	5.49364	6.05752	11.6836	19.4825	0.470201	0.310921	0.661252
Met7_gene_932	Met7_contig_3	220294	221253	-	320	K11131	DKC1, NOLA4, CBF5; H/ACA ribonucleoprotein complex subunit 4 [EC:5.4.99.-]	973021399	putative tRNA pseudouridine synthase B [Methanobacteriaceae archaeon 41_258]	0	12.307	16.3427	11.9642	18.6858	1.02865	0.874603	0.850241
Met7_gene_933	Met7_contig_3	221274	221498	-	75	K02875	RP-L14e, RPL14; large subunit ribosomal protein L14e	973021400	50S ribosomal protein L14e [Methanobacteriaceae archaeon 41_258]	2.94e-42	11.8571	9.96125	10.4752	18.0782	1.13192	0.551009	0.48679
Met7_gene_934	Met7_contig_3	221495	222016	-	174	K00945	cmk; cytidylate kinase [EC:2.7.4.14]	973021401	Cytidylate kinase [Methanobacteriaceae archaeon 41_258]	2.5e-96	9.85658	5.00925	11.6293	17.7149	0.847564	0.28277	0.333627
Met7_gene_935	Met7_contig_3	222013	222279	-	89	K02915	RP-L34e, RPL34; large subunit ribosomal protein L34e	973021402	50S ribosomal protein L34e [Methanobacteriaceae archaeon 41_258]	1.54e-54	6.42339	12.5915	11.6694	17.2072	0.550447	0.731754	1.32938
Met7_gene_936	Met7_contig_3	222295	222858	-	188			973021403	hypothetical protein XD44_0318 [Methanobacteriaceae archaeon 41_258]	3.29e-132	17.5694	19.2072	12.231	20.1574	1.43646	0.95286	0.663337
Met7_gene_937	Met7_contig_3	222874	223428	-	185	K00939	E2.7.4.3, adk; adenylate kinase [EC:2.7.4.3]	973021404	Adenylate kinase [Methanobacteriaceae archaeon 41_258]	4.41e-128	15.7942	14.8073	12.5329	20.5897	1.26022	0.719157	0.570662
Met7_gene_938	Met7_contig_3	223451	224812	-	454	K03076	secY; preprotein translocase subunit SecY	973021405	Protein translocase subunit SecY [Methanobacteriaceae archaeon 41_258]	0	6.8557	9.05069	10.8218	18.0049	0.633506	0.502681	0.79349
Met7_gene_939	Met7_contig_3	224833	225270	-	146	K02876	RP-L15, MRPL15, rplO; large subunit ribosomal protein L15	973021406	50S ribosomal protein L15P [Methanobacteriaceae archaeon 41_258]	4.16e-77	6.09098	10.2342	13.3609	17.1036	0.455882	0.598361	1.31253
Met7_gene_940	Met7_contig_3	225285	225740	-	152	K02907	RP-L30, MRPL30, rpmD; large subunit ribosomal protein L30	973021407	50S ribosomal protein L30P [Methanobacteriaceae archaeon 41_258]	7.6e-95	4.59686	9.011	13.1864	22.0116	0.348605	0.409374	1.17432
Met7_gene_941	Met7_contig_3	225754	226398	-	215	K02988	RP-S5, MRPS5, rpsE; small subunit ribosomal protein S5	973021408	30S ribosomal protein S5 [Methanobacteriaceae archaeon 41_258]	1.05e-147	8.86328	13.3203	12.2815	20.4616	0.72168	0.650989	0.902046
Met7_gene_942	Met7_contig_3	226395	226976	-	194	K02881	RP-L18, MRPL18, rplR; large subunit ribosomal protein L18	973021409	50S ribosomal protein L18P [Methanobacteriaceae archaeon 41_258]	9.22e-121	4.91135	12.8367	11.7342	19.5591	0.41855	0.6563	1.56803
Met7_gene_943	Met7_contig_3	226990	227436	-	149	K02885	RP-L19e, RPL19; large subunit ribosomal protein L19e	499178123	50S ribosomal protein L19e [Methanothermobacter thermautotrophicus]	3.59e-86	1.70524	5.84973	12.6546	22.1275	0.134753	0.264365	1.96185
Met7_gene_944	Met7_contig_3	227477	227803	-	109	K02912	RP-L32e, RPL32; large subunit ribosomal protein L32e	973020039	50S ribosomal protein L32e [Methanobacteriaceae archaeon 41_258]	2.01e-66	6.99305	4.56938	11.6378	21.6119	0.600891	0.211429	0.351859
Met7_gene_945	Met7_contig_3	227810	228352	-	181	K02933	RP-L6, MRPL6, rplF; large subunit ribosomal protein L6	973020038	50S ribosomal protein L6 [Methanobacteriaceae archaeon 41_258]	1.89e-113	11.932	24.0776	10.7773	19.1316	1.10714	1.25852	1.13673
Met7_gene_946	Met7_contig_3	228356	228916	-	187	K02994	RP-S8, rpsH; small subunit ribosomal protein S8	973020037	30S ribosomal protein S8 [Methanobacteriaceae archaeon 41_258]	5.32e-91	40.0823	69.2493	27.3186	46.1118	1.46722	1.50177	1.02355
Met7_gene_947	Met7_contig_3	228918	229424	-	169	K02931	RP-L5, MRPL5, rplE; large subunit ribosomal protein L5	973020035	50S ribosomal protein L5 [Methanobacteriaceae archaeon 41_258]	1.8e-116	8.64476	19.1562	13.2886	23.6069	0.650538	0.811469	1.24738
Met7_gene_948	Met7_contig_3	229429	230148	-	240	K02987	RP-S4e, RPS4; small subunit ribosomal protein S4e	973020034	30S ribosomal protein S4e [Methanobacteriaceae archaeon 41_258]	1.32e-159	11.116	24.9031	12.8066	21.2972	0.867995	1.16932	1.34715
Met7_gene_949	Met7_contig_3	230152	230529	-	126	K02895	RP-L24, MRPL24, rplX; large subunit ribosomal protein L24	973020033	50S ribosomal protein L24P [Methanobacteriaceae archaeon 41_258]	8.81e-82	14.1156	44.4699	12.4705	23.07	1.13192	1.92761	1.70295
Met7_gene_950	Met7_contig_3	230536	230934	-	133	K02874	RP-L14, MRPL14, rplN; large subunit ribosomal protein L14	973020032	50S ribosomal protein L14P [Methanobacteriaceae archaeon 41_258]	8e-88	15.7606	25.2776	13.0532	18.8121	1.20742	1.34369	1.11286
Met7_gene_951	Met7_contig_3	230936	231256	-	107	K02961	RP-S17, MRPS17, rpsQ; small subunit ribosomal protein S17	973020031	30S ribosomal protein S17P [Methanobacteriaceae archaeon 41_258]	2.54e-67	8.9047	24.4376	12.2493	20.694	0.726955	1.18091	1.62446
Met7_gene_952	Met7_contig_3	231268	231549	-	94	K03538	POP4, RPP29; ribonuclease P protein subunit POP4 [EC:3.1.26.5]	973020030	Ribonuclease P protein component 1 [Methanobacteriaceae archaeon 41_258]	3.28e-49	14.1907	27.8173	13.5764	18.99	1.04524	1.46484	1.40143
Met7_gene_953	Met7_contig_3	231546	231851	-	102	K03113	EIF1, SUI1; translation initiation factor 1	973020029	Protein translation factor SUI1-like protein [Methanobacteriaceae archaeon 41_258]	1.37e-63	17.4369	32.96	11.7977	21.278	1.47799	1.54902	1.04806
Met7_gene_954	Met7_contig_3	231864	232058	-	65	K02904	RP-L29, rpmC; large subunit ribosomal protein L29	973020989	50S ribosomal protein L29P, partial [Methanobacteriaceae archaeon 41_258]	1.71e-32	4.88617	22.9875	11.3792	18.3833	0.429393	1.25045	2.91214
Met7_gene_955	Met7_contig_3	232065	232706	-	214	K02982	RP-S3, rpsC; small subunit ribosomal protein S3	973020988	30S ribosomal protein S3 [Methanobacteriaceae archaeon 41_258]	1.34e-128	8.9047	23.8558	12.6791	17.4121	0.702313	1.37007	1.9508
Met7_gene_956	Met7_contig_3	232711	233187	-	159	K02890	RP-L22, MRPL22, rplV; large subunit ribosomal protein L22	973020987	50S ribosomal protein L22P [Methanobacteriaceae archaeon 41_258]	7.69e-108	19.5754	31.3247	12.2685	17.9445	1.59559	1.74565	1.09405
Met7_gene_957	Met7_contig_3	233189	233545	-	119	K02965	RP-S19, rpsS; small subunit ribosomal protein S19	973020986	30S ribosomal protein S19 [Methanobacteriaceae archaeon 41_258]	2.57e-78	12.8108	25.1124	11.3361	18.8121	1.13008	1.33491	1.18124
Met7_gene_958	Met7_contig_3	233624	234331	-	236	K02886	RP-L2, MRPL2, rplB; large subunit ribosomal protein L2	973020985	50S ribosomal protein L2 [Methanobacteriaceae archaeon 41_258]	9.8e-162	7.80545	26.3804	11.4484	17.9176	0.681791	1.47232	2.15949
Met7_gene_959	Met7_contig_3	234352	234612	-	87	K02892	RP-L23, MRPL23, rplW; large subunit ribosomal protein L23	973020984	50S ribosomal protein L23P [Methanobacteriaceae archaeon 41_258]	3.55e-53	5.84094	10.0185	10.1316	19.7331	0.576507	0.5077	0.880649
Met7_gene_960	Met7_contig_3	234618	235394	-	259	K02930	RP-L4e, RPL4; large subunit ribosomal protein L4e	973020983	50S ribosomal protein L4 [Methanobacteriaceae archaeon 41_258]	5.14e-174	5.15029	6.73057	10.0915	18.3413	0.510361	0.366962	0.719025
Met7_gene_961	Met7_contig_3	235398	236411	-	338	K02906	RP-L3, MRPL3, rplC; large subunit ribosomal protein L3	973020982	50S ribosomal protein L3 [Methanobacteriaceae archaeon 41_258]	0	12.2154	19.1562	11.7806	19.1048	1.03691	1.00269	0.967002
Met7_gene_962	Met7_contig_3	236427	237218	-	264	K09142	K09142; hypothetical protein	973020981	putative RNA-binding protein [Methanobacteriaceae archaeon 41_258]	1e-167	40.1813	49.0516	9.91485	19.9707	4.05264	2.45618	0.606068
Met7_gene_963	Met7_contig_3	237643	238302	-	220	K07579	K07579; putative methylase	973020979	putative methyltransferase [Methanobacteriaceae archaeon 41_258]	3.24e-134	0	0.56598	12.5075	19.5975	0	0.0288802
Met7_gene_964	Met7_contig_3	238403	239884	+	494	K01959	E6.4.1.1A, pycA; pyruvate carboxylase subunit A [EC:6.4.1.1]	973020978	Pyruvate carboxylase subunit A [Methanobacteriaceae archaeon 41_258]	0	13.6298	11.0905	11.8928	18.719	1.14606	0.59247	0.516964
Met7_gene_965	Met7_contig_3	239885	240856	+	324	K03524	birA; BirA family transcriptional regulator, biotin operon repressor / biotin-[acetyl-CoA-carboxylase] ligase [EC:6.3.4.15]	973020977	putative biotin ligase [Methanobacteriaceae archaeon 41_258]	0	4.7052	4.996	11.6509	17.6573	0.403848	0.282942	0.700616
Met7_gene_966	Met7_contig_3	240861	241877	-	339	K01974	rtcA, RTCD1; RNA 3'-terminal phosphate cyclase [EC:6.5.1.4]	973020976	RNA 3'-terminal phosphate cyclase [Methanobacteriaceae archaeon 41_258]	0	5.05913	3.30572	12.6163	19.4081	0.400998	0.170327	0.424757
Met7_gene_967	Met7_contig_3	241881	243041	-	387	K01042	selA; L-seryl-tRNA(Ser) seleniumtransferase [EC:2.9.1.1]	973020975	Pyridoxal phosphate enzyme [Methanobacteriaceae archaeon 41_258]	0	9.19155	8.04364	12.3587	19.2694	0.743731	0.417431	0.561266
Met7_gene_968	Met7_contig_3	243065	243574	-	170			973020974	hypothetical protein XD44_0656 [Methanobacteriaceae archaeon 41_258]	4.1e-110	2.98919	0.732445	12.196	19.0785	0.245095	0.0383911	0.156637
Met7_gene_969	Met7_contig_3	243762	244526	-	255			973020973	hypothetical protein XD44_0655 [Methanobacteriaceae archaeon 41_258]	3.09e-158	3.98558	1.46489	9.90409	18.1126	0.402418	0.0808767	0.200977
Met7_gene_970	Met7_contig_3	244507	245067	-	187	K01678	E4.2.1.2AB, fumB; fumarate hydratase subunit beta [EC:4.2.1.2]	973020972	Fumarate hydratase [Methanobacteriaceae archaeon 41_258]	1.31e-118	2.37776	3.99515	11.4767	17.0833	0.207182	0.233863	1.12878
Met7_gene_971	Met7_contig_3	245164	245643	-	160			973020971	hypothetical protein XD44_0653, partial [Methanobacteriaceae archaeon 41_258]	3.32e-11	2.38201	0.778222	11.8564	17.1617	0.200904	0.0453465	0.225712
Met7_gene_972	Met7_contig_3	245642	247045	+	468	K08979	K08979; putative membrane protein	973019760	Uncharacterized protein XD44_1523, partial [Methanobacteriaceae archaeon 41_258]	0	5.15762	3.45877	11.1287	17.9873	0.463454	0.192289	0.414904
Met7_gene_973	Met7_contig_3	247005	247292	-	96			973019759	Uncharacterized protein XD44_1522 [Methanobacteriaceae archaeon 41_258]	3.52e-56	3.97001	7.78222	10.8185	18.2387	0.366965	0.426687	1.16274
Met7_gene_974	Met7_contig_3	247399	249336	+	646			973020010	hypothetical protein XD44_1381, partial [Methanobacteriaceae archaeon 41_258]	0	2.94985	1.15649	11.7582	20.5734	0.250877	0.056213	0.224066
Met7_gene_975	Met7_contig_3	249333	249629	-	99	K07163	K07163	973020009	Uncharacterized protein XD44_1380 [Methanobacteriaceae archaeon 41_258]	9.64e-56	7.0578	5.03093	11.8456	17.2427	0.595818	0.291772	0.4897
Met7_gene_976	Met7_contig_3	249613	249981	-	123	K09743	K09743; hypothetical protein	973020008	Uncharacterized protein XD44_1379 [Methanobacteriaceae archaeon 41_258]	6.87e-79	10.3285	10.1232	11.8087	18.0417	0.874648	0.561101	0.641516
Met7_gene_977	Met7_contig_3	249999	250622	-	208	K06883	K06883	973020007	putative GTP-binding protein [Methanobacteriaceae archaeon 41_258]	1.44e-136	8.24541	4.78906	11.7551	19.0399	0.701432	0.251528	0.358592
Met7_gene_978	Met7_contig_3	250632	251327	-	232			973020006	hypothetical protein XD44_1377 [Methanobacteriaceae archaeon 41_258]	4.68e-155	10.4042	11.2708	10.8199	18.3947	0.961579	0.612722	0.637204
Met7_gene_979	Met7_contig_3	251331	252368	-	346			973020005	hypothetical protein XD44_1376, partial [Methanobacteriaceae archaeon 41_258]	9.39e-139	6.42545	5.75795	11.5415	19.3397	0.556728	0.297727	0.53478
Met7_gene_980	Met7_contig_3	252767	253318	-	184			851313292	hypothetical protein [Methanothermobacter sp. CaT2]	9.87e-51	0.345218	0.676715	9.89339	18.7402	0.0348939	0.0361104	1.03487
Met7_gene_981	Met7_contig_3	253455	253643	+	63			850991580	class III signal peptide-containing protein [Methanothermobacter thermautotrophicus]	4.16e-22	4397.01	857.774	57.1208	95.3766	76.9774	8.99355	0.116834
Met7_gene_982	Met7_contig_3	253645	253824	+	60			851313563	class III signal peptide-containing protein [Methanothermobacter sp. CaT2]	5.78e-19	265.726	377.697	10.1558	18.2895	26.1649	20.651	0.789263
Met7_gene_983	Met7_contig_3	253827	255023	-	399	K07151	STT3; dolichyl-diphosphooligosaccharide--protein glycosyltransferase [EC:2.4.99.18]	973020729	Oligosaccharyl transferase STT3 subunit [Methanobacteriaceae archaeon 41_258]	1.5e-139	0.795992	1.24828	11.6124	20.9879	0.0685466	0.059476	0.867672
Met7_gene_984	Met7_contig_3	255133	255831	-	233			973020729	Oligosaccharyl transferase STT3 subunit [Methanobacteriaceae archaeon 41_258]	9.02e-100	0.272619	0.534402	11.6781	20.0322	0.0233445	0.0266772	1.14276
Met7_gene_985	Met7_contig_3	255816	257921	-	702	K07151	STT3; dolichyl-diphosphooligosaccharide--protein glycosyltransferase [EC:2.4.99.18]	973020730	Oligosaccharyl transferase STT3 subunit related protein [Methanobacteriaceae archaeon 41_258]	0	1.1763	1.06424	10.8093	20.1341	0.108823	0.0528573	0.485718
Met7_gene_986	Met7_contig_3	258004	258528	-	175			973020731	putative non-canonical purine NTP phosphatase [Methanobacteriaceae archaeon 41_258]	3.93e-100	4.35567	4.26911	11.1249	17.4186	0.391525	0.245089	0.625984
Met7_gene_987	Met7_contig_3	258529	259005	-	159	K02201	E2.7.7.3B; pantetheine-phosphate adenylyltransferase [EC:2.7.7.3]	973020732	Phosphopantetheine adenylyltransferase [Methanobacteriaceae archaeon 41_258]	1.13e-89	5.99247	3.13247	8.89403	13.9261	0.673763	0.224935	0.333848
Met7_gene_988	Met7_contig_3	259048	260589	+	514			973020733	putative oxidoreductase [Methanobacteriaceae archaeon 41_258]	0	1.35938	0.726745	12.0489	17.5447	0.112822	0.0414225	0.367149
Met7_gene_989	Met7_contig_3	260595	261716	+	374	K00812	aspB; aspartate aminotransferase [EC:2.6.1.1]	973020734	putative aspartate aminotransferase [Methanobacteriaceae archaeon 41_258]	0	2.20792	0.998788	12.1222	18.0353	0.182138	0.0553798	0.304054
Met7_gene_990	Met7_contig_3	261709	262581	+	291			973020735	Cation efflux system protein (Zinc/cadmium) [Methanobacteriaceae archaeon 41_258]	0	17.026	8.12988	10.8387	17.5479	1.57086	0.463297	0.294932
Met7_gene_991	Met7_contig_3	262578	263063	-	162			973020736	hypothetical protein XD44_0865, partial [Methanobacteriaceae archaeon 41_258]	2.23e-62	5.8815	1.53723	12.5617	15.4144	0.468208	0.0997269	0.212997
Met7_gene_992	Met7_contig_3	263564	264544	+	327	K03306	TC.PIT; inorganic phosphate transporter, PiT family	973020251	Sodium-dependent phosphate transporter [Methanobacteriaceae archaeon 41_258]	0	2.52527	3.80782	23.1115	36.5269	0.109264	0.104247	0.954079
Met7_gene_993	Met7_contig_3	264519	264914	-	132			973020252	Uncharacterized protein XD44_1211 [Methanobacteriaceae archaeon 41_258]	2.03e-71	2.40607	4.7165	12.2811	18.0309	0.195917	0.261579	1.33515
Met7_gene_994	Met7_contig_3	264907	265827	-	307	K05715	2PGK; 2-phosphoglycerate kinase [EC:2.7.2.-]	973020253	2-phosphoglycerate kinase [Methanobacteriaceae archaeon 41_258]	0	4.96575	3.24471	11.4472	20.3508	0.433795	0.159438	0.367543
Met7_gene_995	Met7_contig_3	265892	266548	-	219	K07096	K07096	973020254	hypothetical protein XD44_1213 [Methanobacteriaceae archaeon 41_258]	2.37e-142	4.64074	6.25421	11.1647	17.6381	0.415663	0.354584	0.853057
Met7_gene_996	Met7_contig_3	266550	266666	-	39						11.4011	6.38541	10.9076	12.5057	1.04524	0.510602	0.4885
Met7_gene_997	Met7_contig_3	266987	267511	-	175			973020255	Uncharacterized protein XD44_1214 [Methanobacteriaceae archaeon 41_258]	1.03e-112	58.4386	59.056	12.7454	19.9269	4.58506	2.96363	0.646366
Met7_gene_998	Met7_contig_3	267508	267774	-	89			973020256	hypothetical protein XD44_1215 [Methanobacteriaceae archaeon 41_258]	1.72e-39	44.9637	33.5772	10.9804	18.5772	4.0949	1.80744	0.441388
Met7_gene_999	Met7_contig_3	267882	268799	-	306	K03389	hdrB; heterodisulfide reductase subunit B [EC:1.8.98.1]	973020257	CoB--CoM heterodisulfide reductase subunit B, partial [Methanobacteriaceae archaeon 41_258]	0	68.9173	89.521	11.4721	21.1505	6.00738	4.23257	0.704561
Met7_gene_1000	Met7_contig_3	268818	269705	-	296	K03390	hdrC; heterodisulfide reductase subunit C [EC:1.8.98.1]	2623016	heterodisulfide reductase, subunit C [Methanothermobacter thermautotrophicus str. Delta H]	2.71e-132	73.177	75.2983	13.8536	22.4582	5.28218	3.35281	0.63474
Met7_gene_1001	Met7_contig_3	269886	270629	+	248			973020875	tRNA-ribosyltransferase related protein [Methanobacteriaceae archaeon 41_258]	1.67e-161	0.768389	0	11.1417	20.4528	0.068965	0	0
Met7_gene_1002	Met7_contig_3	270621	271181	-	187			973020874	putative methyltransferase [Methanobacteriaceae archaeon 41_258]	2.46e-110	2.71744	0.665859	12.8908	22.43	0.210805	0.0296861	0.140822
Met7_gene_1003	Met7_contig_3	271178	271969	-	264	K00586	DPH5; diphthine synthase [EC:2.1.1.98]	973020873	Diphthine synthase [Methanobacteriaceae archaeon 41_258]	1.98e-172	1.44364	0.9433	10.5245	20.2848	0.137169	0.0465029	0.339019
Met7_gene_1004	Met7_contig_3	272067	272411	-	115			484593453	transposase, IS605 OrfB family, central region [Archaeoglobus sulfaticallidus PM70-1]	3.17e-17	8.83759	6.49647	13.33	23.4106	0.662983	0.277501	0.418564
Met7_gene_1005	Met7_contig_3	272554	273588	+	345	K15429	TRM5, TRMT5; tRNA (guanine37-N1)-methyltransferase [EC:2.1.1.228]	973020872	hypothetical protein XD44_0759 [Methanobacteriaceae archaeon 41_258]	0	2.2094	0.721829	12.297	20.555	0.17967	0.035117	0.195453
Met7_gene_1006	Met7_contig_3	273585	274532	-	316	K08963	mtnA; methylthioribose-1-phosphate isomerase [EC:5.3.1.23]	973020871	Putative methylthioribose-1-phosphate isomerase [Methanobacteriaceae archaeon 41_258]	0	8.04053	5.51651	11.3274	18.1043	0.709832	0.304707	0.429266
Met7_gene_1007	Met7_contig_3	274535	275395	-	287	K02585	nifB; nitrogen fixation protein NifB	973020870	Nitrogenase iron-molybdenum cofactor biosynthesis protein NifB [Methanobacteriaceae archaeon 41_258]	0	10.4023	15.1848	12.3518	19.118	0.842168	0.794269	0.943124
Met7_gene_1008	Met7_contig_3	275401	275952	-	184			973020869	Methanogenesis marker protein 17 [Methanobacteriaceae archaeon 41_258]	4.27e-114	12.7731	17.5946	12.1845	17.9715	1.04831	0.979029	0.933915
Met7_gene_1009	Met7_contig_3	275949	277196	-	416			973020868	Activator of (R)-2-hydroxyglutaryl-CoA [Methanobacteriaceae archaeon 41_258]	0	14.6585	22.4487	11.8288	20.2826	1.23922	1.1068	0.893138
Met7_gene_1010	Met7_contig_3	277189	277635	-	149			973020867	hypothetical protein XD44_0754 [Methanobacteriaceae archaeon 41_258]	2.1e-99	6.82096	11.6995	12.063	18.6905	0.565444	0.625956	1.10702
Met7_gene_1011	Met7_contig_3	277632	278006	-	125			973020866	Uncharacterized protein XD44_0753 [Methanobacteriaceae archaeon 41_258]	4.72e-72	16.2612	28.8876	13.0608	23.9569	1.24504	1.20582	0.968498
Met7_gene_1012	Met7_contig_3	278008	278439	-	144			973020865	Methanogenesis marker protein 6 [Methanobacteriaceae archaeon 41_258]	1.14e-96	16.7623	23.3467	11.5504	16.6638	1.45123	1.40104	0.965416
Met7_gene_1013	Met7_contig_3	278414	279973	-	520			973020864	hypothetical protein XD44_0751 [Methanobacteriaceae archaeon 41_258]	0	29.8056	28.4949	13.207	21.2628	2.25681	1.34013	0.593818
Met7_gene_1014	Met7_contig_3	279960	280961	-	334	K07123	K07123	973020863	SelD-related protein [Methanobacteriaceae archaeon 41_258]	0	4.18396	5.21922	11.1874	18.3699	0.373991	0.284119	0.759694
Met7_gene_1015	Met7_contig_3	280984	282102	-	373			503060285	hypothetical protein [Methanothermobacter marburgensis]	5.52e-169	2.04354	1.00147	11.939	19.3912	0.171166	0.0516455	0.301727
Met7_gene_1016	Met7_contig_3	282109	282615	-	169	K07060	K07060; UPF0271 protein	973019649	Uncharacterized protein XD44_1581 [Methanobacteriaceae archaeon 41_258]	4.31e-103	1.8793	0	12.5403	19.5088	0.149861	0	0
Met7_gene_1017	Met7_contig_3	282802	283467	+	222	K03638	moaB; molybdenum cofactor biosynthesis protein B	973019648	Molybdenum cofactor biosynthesis MoaB [Methanobacteriaceae archaeon 41_258]	5.72e-113	1.14451	0.560881	10.2542	20.2119	0.111613	0.0277501	0.248627
Met7_gene_1018	Met7_contig_3	283544	283840	+	99						25.0231	90.5568	14.0521	22.4155	1.78074	4.03992	2.26868
Met7_gene_1019	Met7_contig_3	283886	284026	+	47						4.05448	5.29854	9.21403	18.2636	0.440033	0.290115	0.659302
Met7_gene_1020	Met7_contig_3	284051	284527	+	159			851313183	hypothetical protein [Methanothermobacter sp. CaT2]	3.93e-65	9.98745	10.9636	10.4366	20.0917	0.956962	0.545681	0.570222
Met7_gene_1021	Met7_contig_3	284524	284922	-	133			973019693	putative S-adenosyl-L-methionine-binding protein [Methanobacteriaceae archaeon 41_258]	8.71e-79	4.77595	1.87241	11.9582	18.6287	0.399387	0.100512	0.251666
Met7_gene_1022	Met7_contig_3	285014	285700	+	229			973019694	hypothetical protein XD44_1556 [Methanobacteriaceae archaeon 41_258]	3.12e-122	10.5405	9.78725	11.6478	19.9135	0.904934	0.491488	0.54312
Met7_gene_1023	Met7_contig_3	285685	286518	+	278	K00067	rfbD; dTDP-4-dehydrorhamnose reductase [EC:1.1.1.133]	851313176	NAD(P)-dependent oxidoreductase [Methanothermobacter sp. CaT2]	2.26e-130	9.13959	10.7495	12.407	17.965	0.736648	0.598361	0.812276
Met7_gene_1024	Met7_contig_3	286515	287294	+	260	K00973	E2.7.7.24, rfbA, rffH; glucose-1-phosphate thymidylyltransferase [EC:2.7.7.24]	499179853	glucose-1-phosphate thymidylyltransferase [Methanothermobacter thermautotrophicus]	6.22e-162	4.88617	8.1414	11.3055	15.7759	0.432192	0.516066	1.19406
Met7_gene_1025	Met7_contig_3	287347	287946	+	200	K01790	rfbC; dTDP-4-dehydrorhamnose 3,5-epimerase [EC:5.1.3.13]	973020623	dTDP-4-dehydrorhamnose 3,5-epimerase [Methanobacteriaceae archaeon 41_258]	6.82e-96	5.08161	8.09351	11.4588	17.0215	0.443467	0.475489	1.07221
Met7_gene_1026	Met7_contig_3	287958	288170	+	71			973020622	dTDP-glucose 4,6-dehydratase [Methanobacteriaceae archaeon 41_258]	1.64e-35	5.3679	5.26122	11.875	18.9593	0.452034	0.277501	0.613894
Met7_gene_1027	Met7_contig_3	288579	288968	+	130	K01710	E4.2.1.46, rfbB, rffG; dTDP-glucose 4,6-dehydratase [EC:4.2.1.46]	973020622	dTDP-glucose 4,6-dehydratase [Methanobacteriaceae archaeon 41_258]	1.75e-82	3.90893	1.91562	12.2931	18.1582	0.317978	0.105496	0.331772
Met7_gene_1028	Met7_contig_3	288946	289644	+	233			973020621	Uncharacterized protein XD44_0945 [Methanobacteriaceae archaeon 41_258]	1.23e-150	1.36309	2.13761	12.8623	19.9694	0.105976	0.107044	1.01009
Met7_gene_1029	Met7_contig_3	289622	292207	-	862	K03724	lhr; ATP-dependent helicase Lhr and Lhr-like helicase [EC:3.6.4.-]	973020620	putative ATP-dependent helicase [Methanobacteriaceae archaeon 41_258]	0	0.442136	0.866698	12.0307	19.8031	0.0367507	0.0437658	1.19088
Met7_gene_1030	Met7_contig_3	292204	292953	-	250	K06953	K06953	973020619	putative phosphoesterase [Methanobacteriaceae archaeon 41_258]	5.65e-148	0.254081	0.996125	11.2212	19.9771	0.0226429	0.0498634	2.20217
Met7_gene_1031	Met7_contig_3	293328	293816	+	163			973020617	Uncharacterized protein XD44_0941 [Methanobacteriaceae archaeon 41_258]	3.14e-95	4.67633	3.0556	12.0614	16.6065	0.387709	0.184001	0.474584
Met7_gene_1032	Met7_contig_3	293813	294598	-	262			851313193	carbon-nitrogen hydrolase [Methanothermobacter sp. CaT2]	5.58e-119	1.21222	1.42575	10.5903	16.7352	0.114465	0.0851949	0.744286
Met7_gene_1033	Met7_contig_3	294793	295641	+	283			973019882	ATPase associated with various cellular activities AAA_5 [Methanobacteriaceae archaeon 41_258]	9.39e-179	7.6314	7.47973	11.118	18.8195	0.686402	0.397446	0.579029
Met7_gene_1034	Met7_contig_3	295771	296865	+	365	K07161	K07161	503060237	hypothetical protein [Methanothermobacter marburgensis]	2e-144	2.08833	1.02342	12.2531	17.8653	0.170433	0.0572851	0.336116
Met7_gene_1035	Met7_contig_3	296849	297622	-	258	K07503	K07503; hypothetical protein	973019885	Endonuclease NucS [Methanobacteriaceae archaeon 41_258]	1.02e-164	2.21582	0.965237	11.3189	21.3236	0.195763	0.0452661	0.231229
Met7_gene_1036	Met7_contig_3	297686	298417	+	244	K03799	htpX; heat shock protein HtpX [EC:3.4.24.-]	973020127	Peptidase related protein, partial [Methanobacteriaceae archaeon 41_258]	3.8e-74	0.520657	1.02062	11.5129	19.8686	0.045224	0.0513684	1.13587
Met7_gene_1037	Met7_contig_3	298513	299049	+	179	K03799	htpX; heat shock protein HtpX [EC:3.4.24.-]	973020127	Peptidase related protein, partial [Methanobacteriaceae archaeon 41_258]	2.42e-102	0.709723	0.695618	10.5551	17.4653	0.0672397	0.0398285	0.592337
Met7_gene_1038	Met7_contig_3	299036	299377	-	114			973020128	Uncharacterized protein XD44_1294 [Methanobacteriaceae archaeon 41_258]	2e-57	1.11439	2.18448	12.0687	20.3645	0.0923375	0.107269	1.16171
Met7_gene_1039	Met7_contig_3	299484	299672	+	63	K05337	fer; ferredoxin	973020129	Ferredoxin [Methanobacteriaceae archaeon 41_258]	3.63e-33	3.02477	0	10.2805	20.2056	0.294223	0	0
Met7_gene_1040	Met7_contig_3	299676	300641	+	322	K00641	metX; homoserine O-acetyltransferase [EC:2.3.1.31]	973020130	putative homoserine O-acetyltransferase [Methanobacteriaceae archaeon 41_258]	0	1.38087	0.773389	11.6757	18.0396	0.118269	0.0428717	0.362492
Met7_gene_1041	Met7_contig_3	300641	300931	+	97			973020131	hypothetical protein XD44_1297 [Methanobacteriaceae archaeon 41_258]	4.93e-51	0	1.28367	11.8527	18.2016	0	0.0705251
Met7_gene_1042	Met7_contig_3	300965	301411	+	149			973020132	Uncharacterized protein XD44_1298 [Methanobacteriaceae archaeon 41_258]	2.81e-94	1.27893	0.835675	11.9344	18.1013	0.107163	0.0461665	0.430805
Met7_gene_1043	Met7_contig_3	301404	301811	-	136	K03594	bfr; bacterioferritin	973020133	Uncharacterized protein XD44_1299 [Methanobacteriaceae archaeon 41_258]	2.28e-82	1.86824	2.74667	12.1453	21.804	0.153824	0.125971	0.818926
Met7_gene_1044	Met7_contig_3	301908	303011	+	368	K07138	K07138	973019972	hypothetical protein XD44_1402 [Methanobacteriaceae archaeon 41_258]	0	2.76175	2.03015	12.7156	18.5414	0.217194	0.109493	0.504126
Met7_gene_1045	Met7_contig_3	303006	303974	-	323	K03517	nadA; quinolinate synthase [EC:2.5.1.72]	973019971	Quinolinate synthase A, partial [Methanobacteriaceae archaeon 41_258]	0	2.35988	5.01146	11.1412	18.6482	0.211816	0.268738	1.26873
Met7_gene_1046	Met7_contig_4	3	233	+	77			973019753	Acetate/CoA ligase [Methanobacteriaceae archaeon 41_258]	7.06e-40	6.5995	42.0442	6.71912	11.2113	0.982197	3.75018	3.81815
Met7_gene_1047	Met7_contig_4	239	1780	+	514	K01895	ACSS, acs; acetyl-CoA synthetase [EC:6.2.1.1]	973019753	Acetate/CoA ligase [Methanobacteriaceae archaeon 41_258]	0	13.4702	77.0349	12.3695	21.2263	1.08899	3.62922	3.33266
Met7_gene_1048	Met7_contig_4	1786	2385	+	200	K07034	acetate transporter, putative	973019754	Uncharacterized protein XD44_1526, partial [Methanobacteriaceae archaeon 41_258]	8e-112	9.84563	76.5771	10.8457	18.0945	0.907795	4.23207	4.66193
Met7_gene_1049	Met7_contig_4	2589	3032	-	148			850989961	iron-binding protein [Methanothermobacter thermautotrophicus]	2.92e-67	2.57514	11.7785	11.0052	18.2895	0.233994	0.644002	2.75221
Met7_gene_1050	Met7_contig_4	3091	3363	-	91			851313330	iron-binding protein [Methanothermobacter sp. CaT2]	4.34e-33	4.88617	2.73661	10.8233	18.8657	0.451448	0.145057	0.321316
Met7_gene_1051	Met7_contig_4	3363	4727	-	455			973020763	Efflux pump antibiotic resistance protein [Methanobacteriaceae archaeon 41_258]	0	5.02577	2.46295	10.8233	18.2761	0.464346	0.134763	0.290221
Met7_gene_1052	Met7_contig_4	4838	6340	-	501			973020762	Archaeal glutamate synthase [Methanobacteriaceae archaeon 41_258]	0	3.04288	19.1371	11.589	18.1946	0.262568	1.0518	4.00583
Met7_gene_1053	Met7_contig_4	6341	7411	-	357	K00441	frhB; coenzyme F420 hydrogenase beta subunit [EC:1.12.98.1]	973020761	Coenzyme F420 hydrogenase [Methanobacteriaceae archaeon 41_258]	0	2.66892	25.4612	13.2899	19.1946	0.200823	1.32647	6.60519
Met7_gene_1054	Met7_contig_4	7412	8101	-	230			973020760	Glutamate synthase (NADPH) GltB3 subunit [Methanobacteriaceae archaeon 41_258]	2.52e-146	4.4188	29.2341	12.2136	18.8091	0.361792	1.55425	4.29599
Met7_gene_1055	Met7_contig_4	8113	8973	-	287			973020759	Putative glutamine amidotransferase [Methanobacteriaceae archaeon 41_258]	0	5.97577	29.502	12.4452	19.9167	0.480165	1.48127	3.08491
Met7_gene_1056	Met7_contig_4	8974	9540	-	189	K08681	pdxT, pdx2; glutamine amidotransferase [EC:2.6.-.-]	973020758	Glutamine amidotransferase subunit PdxT [Methanobacteriaceae archaeon 41_258]	1.05e-121	4.7052	22.3996	12.0446	22.012	0.390647	1.01761	2.60494
Met7_gene_1057	Met7_contig_4	9763	10746	-	328	K00024	mdh; malate dehydrogenase [EC:1.1.1.37]	973020757	Malate dehydrogenase [Methanobacteriaceae archaeon 41_258]	0	1.54927	1.13886	12.4202	20.8322	0.124738	0.0546683	0.438264
Met7_gene_1058	Met7_contig_4	10769	11326	-	186			973020756	Uncharacterized protein XD44_0837 [Methanobacteriaceae archaeon 41_258]	4.14e-119	0.683013	2.00832	11.7856	18.696	0.0579531	0.10742	1.85356
Met7_gene_1059	Met7_contig_4	11340	12275	-	312			427188683	conserved hypothetical protein [Methanothermobacter sp. CaT2]	1.52e-39	3.05385	5.58724	13.2537	21.0252	0.230416	0.265741	1.15331
Met7_gene_1060	Met7_contig_4	13247	14266	+	340	K10978	aksF; methanogen homoisocitrate dehydrogenase [EC:1.1.1.87 1.1.1.-]	499178283	3-isopropylmalate dehydrogenase [Methanothermobacter thermautotrophicus]	1.9e-177	1.49459	0.366222	14.8223	23.5541	0.100834	0.0155482	0.154196
Met7_gene_1061	Met7_contig_4	14823	15704	-	294	K00930	argB; acetylglutamate kinase [EC:2.7.2.8]	973021653	putative acetylglutamate kinase [Methanobacteriaceae archaeon 41_258]	0	3.24083	4.65875	12.0446	19.7079	0.269068	0.23639	0.87855
Met7_gene_1062	Met7_contig_4	15719	16912	-	398	K00620	argJ; glutamate N-acetyltransferase / amino-acid N-acetyltransferase [EC:2.3.1.35 2.3.1.1]	973021652	Arginine biosynthesis bifunctional protein ArgJ [Methanobacteriaceae archaeon 41_258]	0	8.29912	7.50848	11.8342	18.4795	0.701284	0.406314	0.579386
Met7_gene_1063	Met7_contig_4	16952	17185	-	78			973021651	Uncharacterized protein XD44_0108 [Methanobacteriaceae archaeon 41_258]	1.68e-34	12.2154	11.1745	11.9394	22.0725	1.02312	0.506262	0.494821
Met7_gene_1064	Met7_contig_4	17262	18467	-	402			973021650	Uncharacterized protein XD44_0107 [Methanobacteriaceae archaeon 41_258]	0	2.21215	4.6461	11.297	19.0721	0.195818	0.243608	1.24405
Met7_gene_1065	Met7_contig_4	18469	19494	-	342			973021649	Uncharacterized protein XD44_0106 [Methanobacteriaceae archaeon 41_258]	0	4.64329	5.09713	12.1023	20.0508	0.383671	0.254211	0.662577
Met7_gene_1066	Met7_contig_4	19507	20253	-	249			973021648	putative phosphohydrolase [Methanobacteriaceae archaeon 41_258]	6.56e-170	1.27551	1.50019	12.8824	20.9779	0.0990118	0.0715128	0.722265
Met7_gene_1067	Met7_contig_4	20255	20596	-	114	K03626	EGD2, NACA; nascent polypeptide-associated complex subunit alpha	973021647	Nascent polypeptide-associated complex protein [Methanobacteriaceae archaeon 41_258]	3.75e-73	1.67158	4.36897	12.6738	21.4341	0.131893	0.203833	1.54544
Met7_gene_1068	Met7_contig_4	20593	22536	-	648	K18779	tgtA; 7-cyano-7-deazaguanine tRNA-ribosyltransferase [EC:2.4.2.48]	973021646	tRNA-guanine(15) transglycosylase [Methanobacteriaceae archaeon 41_258]	0	0.490125	0.960768	11.58	20.3217	0.0423253	0.0472779	1.11701
Met7_gene_1069	Met7_contig_4	22529	23728	-	400			973021645	Uncharacterized protein XD44_0102 [Methanobacteriaceae archaeon 41_258]	5.44e-165	1.4292	0.933867	12.484	21.0574	0.114483	0.0443487	0.387383
Met7_gene_1070	Met7_contig_4	23890	24084	+	65						0	0	9.84628	20.8595	0	0
Met7_gene_1071	Met7_contig_4	24713	25723	-	337			973021641	Glycosyltransferase [Methanobacteriaceae archaeon 41_258]	6.91e-165	0.942436	0.738965	12.0885	23.373	0.0779613	0.0316162	0.405537
Met7_gene_1072	Met7_contig_4	25720	26346	-	209			1024306816	ubiquinone biosynthesis O-methyltransferase [Methanobrevibacter cuticularis]	7.26e-38	0.607849	0.595768	13.6242	24.2694	0.0446153	0.0245482	0.550218
Met7_gene_1073	Met7_contig_4	26348	27382	-	345			503060467	glycosyl transferase [Methanothermobacter marburgensis]	7.01e-136	1.1047	0	10.964	22.9158	0.100757	0	0
Met7_gene_1074	Met7_contig_4	28262	29071	-	270	K07730	K07730; putative transcriptional regulator	973021635	putative transcriptional regulator [Methanobacteriaceae archaeon 41_258]	2.79e-165	2.11734	1.38351	13.0869	19.7979	0.161791	0.0698816	0.431925
Met7_gene_1075	Met7_contig_4	29078	30463	-	462	K07463	K07463; archaea-specific RecJ-like exonuclease	973021634	Phosphoesterase DHHA1 [Methanobacteriaceae archaeon 41_258]	0	2.33732	1.8866	11.9949	21.7152	0.19486	0.0868792	0.445854
Met7_gene_1076	Met7_contig_4	30468	30746	-	93	K03105	SRP19; signal recognition particle subunit SRP19	973021633	Signal recognition particle 19 kDa protein [Methanobacteriaceae archaeon 41_258]	6.2e-55	3.41506	9.37214	12.4862	21.0297	0.273508	0.445662	1.62943
Met7_gene_1077	Met7_contig_4	30751	31524	-	258	K01719	hemD, UROS; uroporphyrinogen-III synthase [EC:4.2.1.75]	973021632	Uroporphyrinogen-III synthase [Methanobacteriaceae archaeon 41_258]	2.69e-146	8.86328	4.82619	10.6653	19.4143	0.831037	0.248589	0.299131
Met7_gene_1078	Met7_contig_4	31524	32240	-	239	K02303	cobA; uroporphyrin-III C-methyltransferase [EC:2.1.1.107]	973021631	Uroporphyrin-III C-methyltransferase [Methanobacteriaceae archaeon 41_258]	1.37e-157	7.70747	5.73084	11.8179	21.876	0.652188	0.261969	0.401677
Met7_gene_1079	Met7_contig_4	32244	32906	-	221	K01952	purL, PFAS; phosphoribosylformylglycinamidine synthase [EC:6.3.5.3]	973021630	Phosphoribosylformylglycinamidine synthase 1 [Methanobacteriaceae archaeon 41_258]	1.91e-153	7.76038	6.19761	12.4336	20.7006	0.624147	0.299393	0.479684
Met7_gene_1080	Met7_contig_4	32909	33160	-	84	K01952	purL, PFAS; phosphoribosylformylglycinamidine synthase [EC:6.3.5.3]	973021629	hypothetical protein XD44_0086 [Methanobacteriaceae archaeon 41_258]	1.2e-51	8.31812	5.92931	10.0372	18.6379	0.828729	0.318132	0.383879
Met7_gene_1081	Met7_contig_4	33157	33909	-	251	K01923	purC; phosphoribosylaminoimidazole-succinocarboxamide synthase [EC:6.3.2.6]	973021628	Phosphoribosylaminoimidazole-succinocarboxamide synthase [Methanobacteriaceae archaeon 41_258]	4.23e-161	4.8083	4.4647	10.9933	20.3444	0.437385	0.219456	0.501746
Met7_gene_1082	Met7_contig_4	34055	35875	+	607	K00820	E2.6.1.16, glmS; glucosamine--fructose-6-phosphate aminotransferase (isomerizing) [EC:2.6.1.16]	973021627	Glutamine--fructose-6-phosphate aminotransferase [Methanobacteriaceae archaeon 41_258]	0	11.7204	8.00018	11.6045	19.533	1.00999	0.409573	0.405524
Met7_gene_1083	Met7_contig_4	36156	36587	-	144			973021626	Uncharacterized protein XD44_0083 [Methanobacteriaceae archaeon 41_258]	9.88e-85	2.20556	1.72938	11.8698	21.541	0.185814	0.0802833	0.432063
Met7_gene_1084	Met7_contig_4	36598	37896	-	433	K01912	paaK; phenylacetate-CoA ligase [EC:6.2.1.30]	973021625	Coenzyme F390 synthetase III [Methanobacteriaceae archaeon 41_258]	0	4.10754	3.16321	13.3204	21.3448	0.308364	0.148196	0.480586
Met7_gene_1085	Met7_contig_4	38015	38671	-	219	K04564	SOD2; superoxide dismutase, Fe-Mn family [EC:1.15.1.1]	973019797	Superoxide dismutase, partial [Methanobacteriaceae archaeon 41_258]	7.22e-136	6.38102	1.70569	11.5672	21.1569	0.55165	0.0806213	0.146146
Met7_gene_1086	Met7_contig_4	38640	39284	-	215	K03386	E1.11.1.15, PRDX, ahpC; peroxiredoxin (alkyl hydroperoxide reductase subunit C) [EC:1.11.1.15]	973019796	putative peroxiredoxin [Methanobacteriaceae archaeon 41_258]	1.32e-144	7.97695	13.3203	12.4954	20.144	0.638393	0.661252	1.03581
Met7_gene_1087	Met7_contig_4	39287	39805	-	173	K02217	ftnA, ftn; ferritin [EC:1.16.3.1]	973019795	Ferritin [Methanobacteriaceae archaeon 41_258]	8.93e-108	5.50753	5.0382	11.5636	21.5951	0.476281	0.233304	0.489844
Met7_gene_1088	Met7_contig_4	39802	40971	-	390			973019794	Flavoprotein A-like protein (III) [Methanobacteriaceae archaeon 41_258]	0	7.00351	6.06614	11.5954	21.9975	0.603989	0.275765	0.456574
Met7_gene_1089	Met7_contig_4	40973	41113	-	47			503060450	MULTISPECIES: rubredoxin [Methanothermobacter]	1.31e-20	10.8119	5.29854	11.9864	16.6033	0.902018	0.319126	0.353791
Met7_gene_1090	Met7_contig_4	41630	42346	-	239			410601417	hypothetical protein B655_0006 [Methanobacterium sp. Maddingley MBC34]	2.21e-81	0.265775	0	11.0161	21.7536	0.024126	0	0
Met7_gene_1091	Met7_contig_4	43022	43513	-	164			973021249	Uncharacterized protein XD44_0423 [Methanobacteriaceae archaeon 41_258]	2.18e-90	1.54927	1.51848	11.7308	21.7095	0.132068	0.0699454	0.529615
Met7_gene_1092	Met7_contig_4	43517	43624	-	36						5.29335	3.45877	10.9649	18.425	0.482755	0.187721	0.388854
Met7_gene_1093	Met7_contig_4	43634	43915	-	94	K05919	E1.15.1.2; superoxide reductase [EC:1.15.1.2]	973021250	Superoxide reductase [Methanobacteriaceae archaeon 41_258]	1.11e-49	6.08172	14.571	13.9841	18.99	0.434901	0.767297	1.7643
Met7_gene_1094	Met7_contig_4	44026	44598	-	191			973021251	Rubrerythrin [Methanobacteriaceae archaeon 41_258]	3.32e-125	7.64903	7.17105	12.7813	20.6069	0.598454	0.347994	0.581487
Met7_gene_1095	Met7_contig_4	44604	46430	-	609	K01533	copB; Cu2+-exporting ATPase [EC:3.6.3.4]	973021252	putative copper-transporting P-type ATPase [Methanobacteriaceae archaeon 41_258]	0	4.79791	3.88472	12.7054	21.4149	0.377628	0.181403	0.480375
Met7_gene_1096	Met7_contig_4	46447	48489	-	681	K06888	K06888	973021253	hypothetical protein XD44_0427 [Methanobacteriaceae archaeon 41_258]	0	6.62252	4.20537	12.6733	19.6234	0.522556	0.214304	0.410107
Met7_gene_1097	Met7_contig_4	48621	49544	+	308			973021254	Uncharacterized protein XD44_0428 [Methanobacteriaceae archaeon 41_258]	0	4.12469	3.63844	11.9327	20.5856	0.345664	0.176747	0.511325
Met7_gene_1098	Met7_contig_4	49583	50410	+	276			973021255	Beta-lactamase superfamily hydrolase [Methanobacteriaceae archaeon 41_258]	0	12.658	11.2786	12.1359	20.145	1.04302	0.55987	0.536777
Met7_gene_1099	Met7_contig_4	50445	51626	-	394			973021256	hypothetical protein XD44_0430 [Methanobacteriaceae archaeon 41_258]	0	8.86703	8.53279	11.8181	18.6795	0.75029	0.456801	0.608832
Met7_gene_1100	Met7_contig_4	51639	52631	-	331			973021257	UDP-glucose 4-epimerase related protein [Methanobacteriaceae archaeon 41_258]	0	7.86806	4.13798	11.4972	18.8163	0.684348	0.219915	0.321349
Met7_gene_1101	Met7_contig_4	52650	53531	-	294			973021258	Dolichyl-phosphate mannose synthase related protein [Methanobacteriaceae archaeon 41_258]	0	4.53716	2.54113	11.5493	20.1061	0.392851	0.126387	0.321716
Met7_gene_1102	Met7_contig_4	53546	54529	-	328	K01710	E4.2.1.46, rfbB, rffG; dTDP-glucose 4,6-dehydratase [EC:4.2.1.46]	973021259	dTDP-glucose 4,6-dehydratase related protein [Methanobacteriaceae archaeon 41_258]	0	4.2605	2.65734	12.0346	18.1557	0.35402	0.146364	0.413434
Met7_gene_1103	Met7_contig_4	54581	56218	-	546			973021260	hypothetical protein XD44_0434 [Methanobacteriaceae archaeon 41_258]	0	0.930699	1.14025	11.1813	19.3838	0.0832371	0.0588251	0.706717
Met7_gene_1104	Met7_contig_4	56701	57798	-	366	K01736	aroC; chorismate synthase [EC:4.2.3.5]	973020652	Chorismate synthase [Methanobacteriaceae archaeon 41_258]	0	5.20657	4.08248	12.806	17.8032	0.406572	0.229312	0.564014
Met7_gene_1105	Met7_contig_4	57810	58475	-	222			973020651	hypothetical protein XD44_0927 [Methanobacteriaceae archaeon 41_258]	6.46e-142	3.43352	3.36529	10.5304	18.8937	0.326057	0.178117	0.546275
Met7_gene_1106	Met7_contig_4	58571	59236	+	222	K07457	K07457; endonuclease III related protein	973020650	Endonuclease III related protein [Methanobacteriaceae archaeon 41_258]	1.88e-107	1.43063	0.560881	10.7376	15.0051	0.133236	0.0373793	0.280549
Met7_gene_1107	Met7_contig_4	59252	60079	+	276			973020649	hypothetical protein XD44_0925 [Methanobacteriaceae archaeon 41_258]	1.43e-169	1.84116	2.70686	12.969	17.353	0.141966	0.155988	1.09877
Met7_gene_1108	Met7_contig_4	60091	61071	+	327	K01698	hemB, ALAD; porphobilinogen synthase [EC:4.2.1.24]	973020648	Delta-aminolevulinic acid dehydratase [Methanobacteriaceae archaeon 41_258]	0	5.82754	4.56938	11.9894	19.0465	0.486058	0.239907	0.493576
Met7_gene_1109	Met7_contig_4	61068	61988	+	307	K05966	citG; triphosphoribosyl-dephospho-CoA synthase [EC:2.4.2.52]	973020647	putative ATP:dephospho-CoA triphosphoribosyl transferase [Methanobacteriaceae archaeon 41_258]	0	3.72431	6.08382	11.4847	18.651	0.324285	0.326193	1.00588
Met7_gene_1110	Met7_contig_4	62003	63547	+	515	K01889	FARSA, pheS; phenylalanyl-tRNA synthetase alpha chain [EC:6.1.1.20]	973020646	Phenylalanine--tRNA ligase alpha subunit [Methanobacteriaceae archaeon 41_258]	0	4.19357	5.07733	12.152	18.7796	0.345092	0.270364	0.783454
Met7_gene_1111	Met7_contig_4	63542	64003	-	154			973020645	Uncharacterized protein XD44_0921 [Methanobacteriaceae archaeon 41_258]	5.15e-84	7.83691	2.42563	11.7958	21.2824	0.664382	0.113974	0.171548
Met7_gene_1112	Met7_contig_4	64020	64409	-	130			973020644	hypothetical protein XD44_0920, partial [Methanobacteriaceae archaeon 41_258]	3.35e-78	10.7496	6.70469	11.792	18.796	0.911602	0.356708	0.391298
Met7_gene_1113	Met7_contig_4	64830	65237	+	136	K07722	nikR; CopG family transcriptional regulator, nickel-responsive regulator	973019963	Putative nickel-responsive regulator 2 [Methanobacteriaceae archaeon 41_258]	4.23e-92	13.5447	15.5644	9.15827	19.3295	1.47896	0.805216	0.544446
Met7_gene_1114	Met7_contig_4	65234	66022	+	263			973019964	RNA methylase [Methanobacteriaceae archaeon 41_258]	8.05e-161	4.58891	2.36722	11.6429	20.1394	0.394139	0.117542	0.298224
Met7_gene_1115	Met7_contig_4	66000	66470	+	157	K08315	hycI; hydrogenase 3 maturation protease [EC:3.4.23.51]	973019965	Hydrogenase maturation protease HycI [Methanobacteriaceae archaeon 41_258]	1.75e-95	5.25963	1.58619	11.1554	20.534	0.471487	0.0772468	0.163837
Met7_gene_1116	Met7_contig_4	66476	67570	+	365			973019966	hypothetical protein XD44_1408 [Methanobacteriaceae archaeon 41_258]	0	11.8339	11.2576	12.0116	18.5334	0.985202	0.607421	0.616544
Met7_gene_1117	Met7_contig_4	67567	68640	+	358	K01000	mraY; phospho-N-acetylmuramoyl-pentapeptide-transferase [EC:2.7.8.13]	973019967	Putative phospho-N-acetylmuramoyl-pentapeptide-transferase, partial [Methanobacteriaceae archaeon 41_258]	1.89e-166	5.85521	5.91275	11.1118	18.5688	0.526937	0.318424	0.604291
Met7_gene_1118	Met7_contig_4	68651	70084	+	478			973020994	Mur ligase middle domain protein [Methanobacteriaceae archaeon 41_258]	0	2.25909	3.38641	10.5671	16.907	0.213784	0.200296	0.936908
Met7_gene_1119	Met7_contig_4	70078	70500	+	141			973020995	Uncharacterized protein XD44_0638 [Methanobacteriaceae archaeon 41_258]	1.08e-91	2.70299	3.53236	10.3828	15.7731	0.260334	0.223948	0.860235
Met7_gene_1120	Met7_contig_4	70497	71753	+	419			973020996	Uncharacterized protein XD44_0639 [Methanobacteriaceae archaeon 41_258]	0	4.24479	8.02368	11.4606	19.0083	0.370382	0.422114	1.13967
Met7_gene_1121	Met7_contig_4	71767	72123	+	119	K09727	K09727; hypothetical protein	973020997	hypothetical protein XD44_0640 [Methanobacteriaceae archaeon 41_258]	2.49e-68	2.66892	2.0927	13.0108	15.0415	0.205131	0.139128	0.678242
Met7_gene_1122	Met7_contig_4	72120	72575	-	152	K03627	MBF1; putative transcription factor	973020998	hypothetical protein XD44_0641 [Methanobacteriaceae archaeon 41_258]	4.7e-84	8.77581	3.27673	11.2702	18.0008	0.778672	0.182033	0.233773
Met7_gene_1123	Met7_contig_4	72909	74141	+	411	K03420	psmR; proteasome regulatory subunit	973020999	Proteasome-activating nucleotidase [Methanobacteriaceae archaeon 41_258]	0	26.4281	32.1135	11.5811	17.9306	2.28201	1.79099	0.784832
Met7_gene_1124	Met7_contig_4	74211	74933	-	241	K09740	K09740; hypothetical protein	973021000	hypothetical protein XD44_0643 [Methanobacteriaceae archaeon 41_258]	3.29e-157	9.48849	7.23327	12.1968	16.8982	0.777946	0.428049	0.55023
Met7_gene_1125	Met7_contig_4	74983	75579	+	199			973021001	Membrane-flanked domain DUF304 [Methanobacteriaceae archaeon 41_258]	4.3e-107	1.27679	0.625706	11.2275	19.0187	0.113719	0.0328996	0.289305
Met7_gene_1126	Met7_contig_4	75612	76748	+	379			973021002	hypothetical protein XD44_0645 [Methanobacteriaceae archaeon 41_258]	0	3.01679	2.95683	10.8399	19.007	0.278305	0.155566	0.558977
Met7_gene_1127	Met7_contig_4	76739	77770	+	344	K07446	trm-G10; tRNA (guanine10-N2)-dimethyltransferase [EC:2.1.1.213]	973021003	putative DNA modification methylase [Methanobacteriaceae archaeon 41_258]	0	11.2638	4.34357	11.9094	20.5297	0.94579	0.211575	0.223702
Met7_gene_1128	Met7_contig_4	77767	79269	+	501	K09011	cimA; D-citramalate synthase [EC:2.3.1.182]	973021004	Putative (R)-citramalate synthase CimA [Methanobacteriaceae archaeon 41_258]	0	4.56432	4.47361	12.002	19.1876	0.380296	0.233151	0.613078
Met7_gene_1129	Met7_contig_4	79244	79711	+	156	K09119	K09119; hypothetical protein	973021005	hypothetical protein XD44_0648 [Methanobacteriaceae archaeon 41_258]	9.88e-98	2.44308	1.59635	11.448	18.7898	0.213407	0.0849587	0.398107
Met7_gene_1130	Met7_contig_4	79695	80660	-	322			973021006	hypothetical protein XD44_0649 [Methanobacteriaceae archaeon 41_258]	0	2.95901	2.32017	11.39	18.903	0.25979	0.122741	0.472462
Met7_gene_1131	Met7_contig_4	80657	81835	-	393			973021007	hypothetical protein XD44_0650 [Methanobacteriaceae archaeon 41_258]	0	8.08145	5.38617	12.7161	19.1241	0.635528	0.281643	0.443163
Met7_gene_1132	Met7_contig_4	81878	82315	+	146	K07170	K07170; GAF domain-containing protein	973021008	Putative GAF sensor protein [Methanobacteriaceae archaeon 41_258]	3.01e-82	3.48056	3.41139	10.3684	20.8117	0.335688	0.163917	0.488302
Met7_gene_1133	Met7_contig_4	82322	82687	-	122			503178846	hypothetical protein [Methanothermus fervidus]	8.01e-50	6.24789	13.2681	10.9631	17.6699	0.5699	0.750885	1.31757
Met7_gene_1134	Met7_contig_4	82687	83682	-	332			973020414	Peptidase U32 [Methanobacteriaceae archaeon 41_258]	0	7.65303	3.75047	12.2128	19.597	0.626638	0.19138	0.305407
Met7_gene_1135	Met7_contig_4	83746	84672	-	309	K01951	guaA, GMPS; GMP synthase (glutamine-hydrolysing) [EC:6.3.5.2]	973020415	GMP synthase [glutamine-hydrolyzing] subunit B [Methanobacteriaceae archaeon 41_258]	0	2.4668	1.20889	12.3777	20.5979	0.199294	0.0586898	0.294489
Met7_gene_1136	Met7_contig_4	84672	85151	-	160	K01951	guaA, GMPS; GMP synthase (glutamine-hydrolysing) [EC:6.3.5.2]	973020416	GMP synthase [glutamine-hydrolyzing] subunit A [Methanobacteriaceae archaeon 41_258]	3.48e-100	7.54302	7.004	11.9523	22.1303	0.631096	0.316489	0.50149
Met7_gene_1137	Met7_contig_4	85668	86813	+	382	K16318	trm14; tRNA (guanine6-N2)-methyltransferase [EC:2.1.1.256]	973020418	Putative RNA methylase [Methanobacteriaceae archaeon 41_258]	0	7.48274	6.8451	11.0658	17.798	0.676207	0.384599	0.56876
Met7_gene_1138	Met7_contig_4	86829	88076	+	416			973020419	Sensory transduction regulatory protein [Methanobacteriaceae archaeon 41_258]	0	2.90116	0.897949	12.1236	21.8419	0.239299	0.0411112	0.171799
Met7_gene_1139	Met7_contig_4	88101	88826	+	242			973020420	Recombinase [Methanobacteriaceae archaeon 41_258]	6.74e-160	2.09984	3.08716	11.4972	21.5041	0.18264	0.143562	0.786037
Met7_gene_1140	Met7_contig_4	88828	89856	-	343	K01179	E3.2.1.4; endoglucanase [EC:3.2.1.4]	503060675	peptidase M42 [Methanothermobacter marburgensis]	0	3.51861	2.90415	13.4636	18.9543	0.261342	0.153219	0.586277
Met7_gene_1141	Met7_contig_4	89863	90069	-	69			973020400	Uncharacterized protein XD44_1106 [Methanobacteriaceae archaeon 41_258]	2.24e-16	0	0	11.7749	16.7522	0	0
Met7_gene_1142	Met7_contig_4	90161	90910	+	250	K09722	K09722, pps; 4-phosphopantoate---beta-alanine ligase [EC:6.3.2.36]	973020401	hypothetical protein XD44_1107 [Methanobacteriaceae archaeon 41_258]	3.54e-147	4.57345	1.99225	10.6234	16.4655	0.430509	0.120996	0.281053
Met7_gene_1143	Met7_contig_4	90922	91443	+	174			973020402	hypothetical protein XD44_1108 [Methanobacteriaceae archaeon 41_258]	3e-102	1.82529	0.715607	12.0698	18.8361	0.151228	0.0379912	0.251218
Met7_gene_1144	Met7_contig_4	91447	91860	+	138	K09736	K09736; hypothetical protein	973020403	Uncharacterized protein XD44_1109 [Methanobacteriaceae archaeon 41_258]	8.79e-76	1.38087	1.80457	11.9137	18.7667	0.115906	0.0961585	0.829624
Met7_gene_1145	Met7_contig_4	91857	92537	-	227			973020404	putative ATPase [Methanobacteriaceae archaeon 41_258]	4.06e-142	1.95877	2.74263	11.953	19.0147	0.163873	0.144238	0.88018
Met7_gene_1146	Met7_contig_4	92542	93333	-	264			973020405	Uncharacterized protein XD44_1111 [Methanobacteriaceae archaeon 41_258]	1.07e-148	5.05274	2.35825	11.2794	18.6036	0.447962	0.126763	0.282977
Met7_gene_1147	Met7_contig_4	93576	94619	-	348			851136539	MULTISPECIES: hypothetical protein [Methanobacterium]	1.52e-26	2.92047	3.22023	11.2659	17.4627	0.259231	0.184407	0.71136
Met7_gene_1148	Met7_contig_4	94616	95257	-	214			851136541	MULTISPECIES: hypothetical protein [Methanobacterium]	0.009	5.046	6.40033	11.6762	19.1898	0.432159	0.333528	0.771772
Met7_gene_1149	Met7_contig_4	95265	95684	-	140			851137374	MULTISPECIES: hypothetical protein [Methanobacterium]	4.9e-08	11.7966	9.78337	10.019	18.7424	1.17743	0.52199	0.443331
Met7_gene_1150	Met7_contig_4	95681	96070	-	130			503060663	hypothetical protein [Methanothermobacter marburgensis]	4.85e-09	15.1471	10.5359	11.2908	20.1466	1.34155	0.522962	0.389821
Met7_gene_1151	Met7_contig_4	96067	96477	-	137			499178528	MULTISPECIES: hypothetical protein [Methanothermobacter]	1.64e-24	8.80937	5.45324	11.0496	19.3664	0.797258	0.281582	0.353188
Met7_gene_1152	Met7_contig_4	96653	97465	-	271			973019948	hypothetical protein XD44_1418 [Methanobacteriaceae archaeon 41_258]	1.39e-94	0.937567	0.918934	11.483	18.8969	0.0816482	0.0486287	0.595589
Met7_gene_1153	Met7_contig_4	97480	97905	-	142			973019947	hypothetical protein XD44_1417 [Methanobacteriaceae archaeon 41_258]	1.24e-63	4.92058	0	10.2017	16.8642	0.482329	0	0
Met7_gene_1154	Met7_contig_4	98103	99254	-	384	K07991	flaK-A, flaK; archaeal preflagellin peptidase FlaK [EC:3.4.23.52]	973019946	Uncharacterized protein XD44_1416 [Methanobacteriaceae archaeon 41_258]	0	2.97751	3.24259	11.3774	18.5944	0.261704	0.174386	0.666348
Met7_gene_1155	Met7_contig_4	99260	100858	-	533	K01937	E6.3.4.2, pyrG; CTP synthase [EC:6.3.4.2]	851312140	CTP synthetase [Methanothermobacter sp. CaT2]	0	9.65316	7.24199	12.5325	18.2735	0.770247	0.396311	0.514524
Met7_gene_1156	Met7_contig_4	100855	102066	-	404	K15635	apgM; 2,3-bisphosphoglycerate-independent phosphoglycerate mutase [EC:5.4.2.12]	973019989	2,3-bisphosphoglycerate-independent phosphoglycerate mutase [Methanobacteriaceae archaeon 41_258]	0	11.1632	8.62979	10.947	17.9032	1.01975	0.482024	0.472687
Met7_gene_1157	Met7_contig_4	102045	103061	-	339	K00003	E1.1.1.3; homoserine dehydrogenase [EC:1.1.1.3]	973019988	Homoserine dehydrogenase [Methanobacteriaceae archaeon 41_258]	0	11.0551	8.44796	12.0059	17.2357	0.92081	0.490143	0.532296
Met7_gene_1158	Met7_contig_4	103092	103595	-	168			973019987	putative allosteric regulator of homoserine dehydrogenase [Methanobacteriaceae archaeon 41_258]	8.76e-92	13.9896	11.8586	12.3184	19.7701	1.13567	0.599826	0.528171
Met7_gene_1159	Met7_contig_4	103583	103795	-	71	K02435	gatC, GATC; aspartyl-tRNA(Asn)/glutamyl-tRNA(Gln) amidotransferase subunit C [EC:6.3.5.6 6.3.5.7]	973019986	hypothetical protein XD44_1391 [Methanobacteriaceae archaeon 41_258]	8.01e-42	9.84115	3.50748	13.1165	20.814	0.75029	0.168515	0.2246
Met7_gene_1160	Met7_contig_4	103792	105207	-	472	K01953	asnB, ASNS; asparagine synthase (glutamine-hydrolysing) [EC:6.3.5.4]	973020297	Asparagine synthetase, partial [Methanobacteriaceae archaeon 41_258]	9.7e-171	4.44103	1.84663	11.0262	18.7442	0.40277	0.0985174	0.2446
Met7_gene_1161	Met7_contig_4	105239	105631	-	131	K07006	K07006	973020298	hypothetical protein XD44_1182 [Methanobacteriaceae archaeon 41_258]	2.55e-86	3.39421	3.802	11.819	16.5676	0.287183	0.229484	0.799085
Met7_gene_1162	Met7_contig_4	105649	107463	-	605	K01534	zntA; Cd2+/Zn2+-exporting ATPase [EC:3.6.3.3 3.6.3.5]	973020299	Heavy metal translocating P-type ATPase [Methanobacteriaceae archaeon 41_258]	0	1.57488	2.26392	12.2826	19.6298	0.12822	0.115331	0.899477
Met7_gene_1163	Met7_contig_4	107477	108541	-	355	K00852	rbsK, RBKS; ribokinase [EC:2.7.1.15]	973020300	Ribokinase [Methanobacteriaceae archaeon 41_258]	0	3.39967	1.40299	11.5835	19.1929	0.293492	0.0730997	0.249069
Met7_gene_1164	Met7_contig_4	108756	109646	-	297	K00672	ftr; formylmethanofuran--tetrahydromethanopterin N-formyltransferase [EC:2.3.1.101]	973020301	Formylmethanofuran-tetrahydromethanopterin formyltransferase [Methanobacteriaceae archaeon 41_258]	0	6.41618	2.93471	12.8778	19.9522	0.498234	0.147087	0.295217
Met7_gene_1165	Met7_contig_4	109646	110671	-	342	K14109	ehaR; energy-converting hydrogenase A subunit R	973020302	Energy-converting hydrogenase A, subunit R, partial [Methanobacteriaceae archaeon 41_258]	0	5.94341	3.64081	13.2341	18.3822	0.4491	0.198061	0.441018
Met7_gene_1166	Met7_contig_4	110703	110990	-	96	K14092	ehaA; energy-converting hydrogenase A subunit A	973020063	putative [NiFe]-hydrogenase-type-3 Eha complex membrane subunit A [Methanobacteriaceae archaeon 41_258]	5.14e-54	4.63168	2.59407	10.8185	18.6452	0.428126	0.139128	0.324971
Met7_gene_1167	Met7_contig_4	111466	111582	+	39						6.51489	6.38541	11.1041	20.7594	0.586711	0.307591	0.524264
Met7_gene_1168	Met7_contig_4	111911	112939	+	343			973020064	Uncharacterized protein XD44_1339 [Methanobacteriaceae archaeon 41_258]	4.4e-78	1.48152	0.363019	11.8435	19.651	0.125091	0.0184733	0.147679
Met7_gene_1169	Met7_contig_4	112926	113912	+	329	K01784	galE, GALE; UDP-glucose 4-epimerase [EC:5.1.3.2]	973020065	UDP-glucose 4-epimerase-like protein [Methanobacteriaceae archaeon 41_258]	0	2.12378	1.51387	11.6253	17.6706	0.182686	0.0856714	0.468955
Met7_gene_1170	Met7_contig_4	113975	114205	-	77						0	1.61709	15.8273	26.8563	0	0.0602124
Met7_gene_1171	Met7_contig_4	114171	115163	-	331	K07027	K07027	973020066	hypothetical protein XD44_1341 [Methanobacteriaceae archaeon 41_258]	0	0.575712	1.12854	10.6751	20.8497	0.0539303	0.0541274	1.00365
Met7_gene_1172	Met7_contig_4	115199	116008	-	270			973020067	Dolichyl-phosphate mannose synthase related protein, partial [Methanobacteriaceae archaeon 41_258]	1.86e-137	2.3526	1.84468	11.6391	19.256	0.202129	0.0957977	0.473943
Met7_gene_1173	Met7_contig_4	116615	118189	+	525			2621418	conserved protein [Methanothermobacter thermautotrophicus str. Delta H]	7.81e-178	669.2	723.139	11.9716	18.5334	55.8988	39.0181	0.698014
Met7_gene_1174	Met7_contig_4	118576	119142	+	189			427188829	conserved hypothetical protein [Methanothermobacter sp. CaT2]	5.03e-84	3.02477	1.97644	10.6455	19.9217	0.284136	0.0992101	0.349165
Met7_gene_1175	Met7_contig_4	119242	119913	+	224			973020383	CoB--CoM heterodisulfide reductase [Methanobacteriaceae archaeon 41_258]	5.54e-139	0.850717	1.11175	11.5998	17.5275	0.0733388	0.0634288	0.864873
Met7_gene_1176	Met7_contig_4	119940	121127	+	396	K00782	ykgG; hypothetical protein	973020382	hypothetical protein XD44_1129 [Methanobacteriaceae archaeon 41_258]	0	3.36849	3.14433	11.6326	18.8684	0.289573	0.166645	0.575488
Met7_gene_1177	Met7_contig_4	121391	122104	+	238	K09733	K09733; hypothetical protein	973020380	hypothetical protein XD44_1127 [Methanobacteriaceae archaeon 41_258]	6.5e-149	3.2027	2.0927	12.6082	19.5908	0.254017	0.10682	0.420525
Met7_gene_1178	Met7_contig_4	122114	123592	+	493	K00088	guaB; IMP dehydrogenase [EC:1.1.1.205]	973020379	Inosine-5'-monophosphate dehydrogenase [Methanobacteriaceae archaeon 41_258]	0	10.0498	6.56674	12.0646	18.4008	0.833001	0.356872	0.428417
Met7_gene_1179	Met7_contig_4	123653	124192	+	180	K03752	mobA; molybdopterin-guanine dinucleotide biosynthesis protein A [EC:2.7.7.77]	973020378	putative molybdenum cofactor guanylyltransferase [Methanobacteriaceae archaeon 41_258]	2.61e-92	12.704	4.84227	12.1146	20.2675	1.04866	0.238918	0.227833
Met7_gene_1180	Met7_contig_4	124182	124352	-	57			973020377	Uncharacterized protein XD44_1124 [Methanobacteriaceae archaeon 41_258]	3.23e-31	103.638	76.4569	11.8333	20.6212	8.75816	3.70769	0.423341
Met7_gene_1181	Met7_contig_4	124497	125243	-	249			503060438	hypothetical protein [Methanothermobacter marburgensis]	2.89e-97	1.78571	0.500063	11.1586	19.8222	0.16003	0.0252273	0.157641
Met7_gene_1182	Met7_contig_4	125221	125802	-	194	K02191	cbiT; cobalt-precorrin-7 (C15)-methyltransferase [EC:2.1.1.196]	973021313	putative cobalt-precorrin-6Y C(15)-methyltransferase [Methanobacteriaceae archaeon 41_258]	7.94e-109	4.25651	2.56733	11.6354	18.5787	0.365823	0.138187	0.377744
Met7_gene_1183	Met7_contig_4	125789	126349	-	187	K03186	ubiX; 3-octaprenyl-4-hydroxybenzoate carboxy-lyase UbiX [EC:4.1.1.-]	973021314	3-octaprenyl-4-hydroxybenzoate carboxy-lyase [Methanobacteriaceae archaeon 41_258]	5.85e-122	8.15232	3.99515	12.7473	21.0216	0.639534	0.19005	0.29717
Met7_gene_1184	Met7_contig_4	126356	127570	-	405	K06885	K06885	973021315	hypothetical protein XD44_0372 [Methanobacteriaceae archaeon 41_258]	0	8.31252	6.14892	12.4907	21.0864	0.665494	0.291606	0.438179
Met7_gene_1185	Met7_contig_4	127597	128031	-	145	K03635	MOCS2, moaE; molybdopterin synthase catalytic subunit [EC:2.-.-.-]	973021316	Molybdenum cofactor biosynthesis protein MoaE [Methanobacteriaceae archaeon 41_258]	8.8e-76	6.57105	7.72855	11.2857	20.0807	0.582245	0.384876	0.66102
Met7_gene_1186	Met7_contig_4	127997	128557	-	187	K00952	nadM; nicotinamide-nucleotide adenylyltransferase [EC:2.7.7.1]	973021317	Nicotinamide-nucleotide adenylyltransferase [Methanobacteriaceae archaeon 41_258]	1.84e-126	2.37776	3.99515	10.0011	18.3873	0.23775	0.217277	0.913889
Met7_gene_1187	Met7_contig_4	128617	130374	+	586	K00400	K00400; methyl coenzyme M reductase system, component A2	973021318	Methyl coenzyme M reductase system, component A2-like protein [Methanobacteriaceae archaeon 41_258]	0	2.9267	2.33732	12.1577	20.0415	0.240728	0.116624	0.484464
Met7_gene_1188	Met7_contig_4	130388	130939	+	184			973021319	hypothetical protein XD44_0376 [Methanobacteriaceae archaeon 41_258]	8.15e-122	4.83306	5.41372	12.3095	18.6076	0.39263	0.290941	0.741006
Met7_gene_1189	Met7_contig_4	130965	131342	+	126			973021320	UspA domain-containing protein [Methanobacteriaceae archaeon 41_258]	4.58e-75	3.02477	6.91753	12.1663	20.5927	0.248619	0.335922	1.35115
Met7_gene_1190	Met7_contig_4	131421	132995	+	525			973021321	Sensory transduction regulatory protein [Methanobacteriaceae archaeon 41_258]	0	9.55827	6.878	12.03	20.8094	0.794534	0.330523	0.415997
Met7_gene_1191	Met7_contig_4	133288	134604	+	439	K02486	K02486; two-component system, unclassified family, sensor kinase [EC:2.7.13.3]	973021321	Sensory transduction regulatory protein [Methanobacteriaceae archaeon 41_258]	0	1.44693	1.13454	12.7019	20.3865	0.113915	0.0556514	0.488536
Met7_gene_1192	Met7_contig_4	134582	135841	-	420			973021322	PEP-utilizing protein [Methanobacteriaceae archaeon 41_258]	0	6.35202	7.41164	12.4918	19.4276	0.508497	0.381501	0.750253
Met7_gene_1193	Met7_contig_4	135880	136740	-	287	K08974	K08974; putative membrane protein	973021323	Uncharacterized protein XD44_0380 [Methanobacteriaceae archaeon 41_258]	2.62e-166	4.64782	3.90467	10.7627	19.9337	0.431844	0.195883	0.453597
Met7_gene_1194	Met7_contig_4	136855	136962	-	36						0	0	9.36805	16.2574	0	0
Met7_gene_1195	Met7_contig_4	137003	137257	+	85			973021325	FeoA family protein [Methanobacteriaceae archaeon 41_258]	1.48e-42	0	4.39467	11.0463	17.558	0	0.250295
Met7_gene_1196	Met7_contig_4	137244	138956	+	571			973021326	Small GTP-binding protein [Methanobacteriaceae archaeon 41_258]	0	4.00478	10.4672	11.1549	20.0299	0.359016	0.522577	1.45558
Met7_gene_1197	Met7_contig_4	139059	140201	-	381			973021327	putative transporter [Methanobacteriaceae archaeon 41_258]	0	1.6672	0.980438	11.0143	17.8447	0.151366	0.0549428	0.36298
Met7_gene_1198	Met7_contig_4	140512	140679	-	56						0	0	9.51253	18.2895	0	0
Met7_gene_1199	Met7_contig_4	140728	142110	-	461			973020897	Drug resistance transporter EmrB/QacA subfamily [Methanobacteriaceae archaeon 41_258]	0	0.688939	0.540198	10.8155	19.0645	0.0636994	0.0283353	0.444828
Met7_gene_1200	Met7_contig_4	142158	142343	-	62						1.02452	0	10.3845	15.6543	0.0986582	0	0
Met7_gene_1201	Met7_contig_4	142428	143117	-	230			973021328	Uncharacterized protein XD44_0385 [Methanobacteriaceae archaeon 41_258]	9.62e-101	0.276175	0	12.3803	18.4274	0.0223076	0	0
Met7_gene_1202	Met7_contig_4	143142	143993	-	284	K09719	K09719; hypothetical protein	499178860	MULTISPECIES: hypothetical protein [Methanothermobacter]	4.89e-108	0.89465	0	11.1733	19.5604	0.0800704	0	0
Met7_gene_1203	Met7_contig_4	144029	146200	+	724	K07463	K07463; archaea-specific RecJ-like exonuclease	973019940	hypothetical protein XD44_1424 [Methanobacteriaceae archaeon 41_258]	0	2.45658	2.06379	12.7305	17.4475	0.192968	0.118286	0.612983
Met7_gene_1204	Met7_contig_4	146195	146815	-	207	K10773	NTH; endonuclease III [EC:4.2.99.18]	973019939	Endonuclease III [Methanobacteriaceae archaeon 41_258]	6.53e-121	3.37547	3.60915	12.7006	17.3883	0.265773	0.207562	0.780973
Met7_gene_1205	Met7_contig_4	146812	147258	-	149	K06945	K06945	973019938	Miro domain-containing protein [Methanobacteriaceae archaeon 41_258]	2.48e-82	1.27893	2.50703	11.8058	19.5743	0.108331	0.128077	1.18228
Met7_gene_1206	Met7_contig_4	147251	148534	-	428	K00800	aroA; 3-phosphoshikimate 1-carboxyvinyltransferase [EC:2.5.1.19]	503061000	3-phosphoshikimate 1-carboxyvinyltransferase [Methanothermobacter marburgensis]	0	2.96823	2.32739	12.3299	18.6428	0.240735	0.124841	0.518585
Met7_gene_1207	Met7_contig_4	148541	151159	-	873	K01873	VARS, valS; valyl-tRNA synthetase [EC:6.1.1.9]	973019802	Valine--tRNA ligase [Methanobacteriaceae archaeon 41_258]	0	18.1902	7.13148	12.5551	19.4195	1.44883	0.367234	0.25347
Met7_gene_1208	Met7_contig_4	151330	151689	+	120			503061002	hypothetical protein [Methanothermobacter marburgensis]	8.17e-62	0.529335	4.15052	11.7526	22.232	0.0450396	0.186692	4.14505
Met7_gene_1209	Met7_contig_4	151709	153031	+	441	K03657	uvrD, pcrA; DNA helicase II / ATP-dependent DNA helicase PcrA [EC:3.6.4.12]	973019807	ATP-dependent DNA helicase, partial [Methanobacteriaceae archaeon 41_258]	0	3.45688	1.12939	12.3922	20.1614	0.278955	0.0560177	0.200813
Met7_gene_1210	Met7_contig_4	153045	154424	+	460	K16898	addA; ATP-dependent helicase/nuclease subunit A [EC:3.1.-.- 3.6.4.12]	973019807	ATP-dependent DNA helicase, partial [Methanobacteriaceae archaeon 41_258]	0	2.34748	2.43617	12.1303	20.4207	0.193522	0.119299	0.616465
Met7_gene_1211	Met7_contig_4	154428	154850	+	141			503060707	hypothetical protein [Methanothermobacter marburgensis]	4.01e-58	0.900995	1.76618	11.1166	21.861	0.0810493	0.0807914	0.996818
Met7_gene_1212	Met7_contig_4	154982	155386	+	135			503061524	histidine kinase [Methanothermobacter marburgensis]	6.82e-56	0	0.922338	11.412	20.7733	0	0.0444001
Met7_gene_1213	Met7_contig_4	155404	155877	-	158	K03741	ARSC2, arsC; arsenate reductase [EC:1.20.4.1]	499179427	ArsC family transcriptional regulator [Methanothermobacter thermautotrophicus]	3.3e-55	0	0	11.6912	21.6696	0	0
Met7_gene_1214	Met7_contig_4	155882	156082	+	67						0	0	16.8739	26.6427	0	0
Met7_gene_1215	Met7_contig_4	156534	157286	+	251			973021151	hypothetical protein XD44_0512 [Methanobacteriaceae archaeon 41_258]	9.23e-103	1.01227	0.992156	11.6346	20.2861	0.0870057	0.0489082	0.562127
Met7_gene_1216	Met7_contig_4	158165	159547	+	461			973021153	Putative efflux protein, MATE family [Methanobacteriaceae archaeon 41_258]	0	0.275576	0.540198	11.68	19.8262	0.0235937	0.0272466	1.15483
Met7_gene_1217	Met7_contig_4	159779	160024	+	82	K04796	RUXX; small nuclear ribonucleoprotein	13786869	Chain A, Crystal Structure Of A Heptameric Lsm Protein From Methanobacterium Thermoautotrophicum	1.66e-44	14.7181	10.6294	11.4037	20.8768	1.29064	0.509147	0.394491
Met7_gene_1218	Met7_contig_4	160255	161097	+	281			499178745	MULTISPECIES: topoisomerase [Methanothermobacter]	1.73e-105	8.13782	5.76051	11.9609	19.9601	0.68037	0.288601	0.424182
Met7_gene_1219	Met7_contig_4	161105	162502	+	466	K00764	purF, PPAT; amidophosphoribosyltransferase [EC:2.4.2.14]	973020153	Amidophosphoribosyltransferase [Methanobacteriaceae archaeon 41_258]	0	7.76964	6.68002	12.4018	20.545	0.626493	0.325141	0.518986
Met7_gene_1220	Met7_contig_4	162521	163720	+	400	K08303	K08303; putative protease [EC:3.4.-.-]	973020152	Peptidase U32 [Methanobacteriaceae archaeon 41_258]	0	2.22321	3.11289	11.2768	19.4235	0.197149	0.160264	0.81291
Met7_gene_1221	Met7_contig_4	163717	164202	+	162			973020151	hypothetical protein XD44_1282 [Methanobacteriaceae archaeon 41_258]	2.14e-102	2.3526	1.53723	11.6154	19.7798	0.202541	0.0777171	0.383711
Met7_gene_1222	Met7_contig_4	164223	165026	+	268	K02588	nifH; nitrogenase iron protein NifH [EC:1.18.6.1]	973020150	Nitrogenase iron protein [Methanobacteriaceae archaeon 41_258]	0	1.42209	0.46461	10.9681	17.1976	0.129658	0.027016	0.208364
Met7_gene_1223	Met7_contig_4	165023	165454	-	144			973020149	Uncharacterized protein XD44_1280 [Methanobacteriaceae archaeon 41_258]	1.05e-78	4.85224	0.864692	12.0028	21.1685	0.404258	0.0408481	0.101045
Met7_gene_1224	Met7_contig_4	165756	166196	+	147	K09738	K09738; hypothetical protein	973020148	hypothetical protein XD44_1279 [Methanobacteriaceae archaeon 41_258]	1.86e-82	1.29633	0	11.6275	20.0397	0.111488	0	0
Met7_gene_1225	Met7_contig_4	166411	167472	-	354			427188884	conserved hypothetical protein [Methanothermobacter sp. CaT2]	6.31e-110	202.044	222.299	12.6014	19.316	16.0335	11.5086	0.717783
Met7_gene_1226	Met7_contig_4	168114	168401	+	96	K09131	K09131; hypothetical protein	973021226	hypothetical protein XD44_0474, partial [Methanobacteriaceae archaeon 41_258]	1.04e-33	1.98501	0	10.3395	23.2684	0.191984	0	0
Met7_gene_1227	Met7_contig_4	168418	168687	+	90			973021225	Uncharacterized protein XD44_0473 [Methanobacteriaceae archaeon 41_258]	2.75e-18	964.801	517.431	11.7952	22.6519	81.7958	22.8427	0.279265
Met7_gene_1228	Met7_contig_4	168962	169828	+	289	K00963	UGP2, galU, galF; UTP--glucose-1-phosphate uridylyltransferase [EC:2.7.7.9]	973021224	UTP--glucose-1-phosphate uridylyltransferase [Methanobacteriaceae archaeon 41_258]	1.1e-168	7.47296	3.01595	11.3115	18.9519	0.660651	0.159137	0.240878
Met7_gene_1229	Met7_contig_4	169802	171034	-	411	K07052	K07052	973021223	Uncharacterized protein XD44_0471 [Methanobacteriaceae archaeon 41_258]	0	2.93646	0.605915	12.2151	21.5618	0.240395	0.0281014	0.116897
Met7_gene_1230	Met7_contig_4	171064	171573	-	170			302588234	conserved hypothetical protein [Methanothermobacter marburgensis str. Marburg]	1.77e-81	2.24189	2.19733	8.9272	19.1072	0.25113	0.115	0.457932
Met7_gene_1231	Met7_contig_4	171507	173012	-	502			503060855	hypothetical protein [Methanothermobacter marburgensis]	0	3.03682	1.2402	11.4208	18.7996	0.265902	0.0659692	0.248096
Met7_gene_1232	Met7_contig_4	173034	173222	-	63						1.00826	0	10.4022	19.2766	0.0969274	0	0
Met7_gene_1233	Met7_contig_4	173257	173406	+	50	K07552	bcr; MFS transporter, DHA1 family, bicyclomycin/chloramphenicol resistance protein	973021222	Major facilitator superfamily MFS_1 [Methanobacteriaceae archaeon 41_258]	3.91e-19	0	0	13.3367	19.1187	0	0
Met7_gene_1234	Met7_contig_4	173403	173867	+	155			973021222	Major facilitator superfamily MFS_1 [Methanobacteriaceae archaeon 41_258]	1.52e-57	1.63923	0.803326	12.684	19.4459	0.129236	0.0413108	0.319653
Met7_gene_1235	Met7_contig_4	174131	174403	+	91			973021222	Major facilitator superfamily MFS_1 [Methanobacteriaceae archaeon 41_258]	4.46e-15	0.698024	2.73661	11.1602	18.7585	0.0625456	0.145886	2.33248
Met7_gene_1236	Met7_contig_4	174396	175373	-	326	K01784	galE, GALE; UDP-glucose 4-epimerase [EC:5.1.3.2]	973021221	UDP-glucose 4-epimerase [Methanobacteriaceae archaeon 41_258]	0	6.6248	1.90975	12.132	21.0648	0.546062	0.0906608	0.166027
Met7_gene_1237	Met7_contig_4	175447	175971	-	175			973021220	Uncharacterized protein XD44_0468 [Methanobacteriaceae archaeon 41_258]	2e-76	0.362972	0	11.7162	22.2958	0.0309805	0	0
Met7_gene_1238	Met7_contig_4	176264	176590	+	109			973021219	Uncharacterized protein XD44_0467 [Methanobacteriaceae archaeon 41_258]	2.53e-50	210.374	73.1101	10.4072	20.4932	20.2143	3.56752	0.176485
Met7_gene_1239	Met7_contig_4	176587	177012	+	142			973021218	hypothetical protein XD44_0466 [Methanobacteriaceae archaeon 41_258]	7.22e-73	433.458	254.292	11.956	20.2988	36.2546	12.5274	0.345541
Met7_gene_1240	Met7_contig_4	177180	178202	+	341	K01939	E6.3.4.4, purA; adenylosuccinate synthase [EC:6.3.4.4]	973021217	Adenylosuccinate synthetase [Methanobacteriaceae archaeon 41_258]	0	10.6177	8.03326	12.4412	19.0369	0.853434	0.421985	0.494455
Met7_gene_1241	Met7_contig_4	178197	178940	-	248	K00941	thiD; hydroxymethylpyrimidine/phosphomethylpyrimidine kinase [EC:2.7.1.49 2.7.4.7]	973021216	Phosphomethylpyrimidine kinase [Methanobacteriaceae archaeon 41_258]	2.83e-165	4.86647	3.51455	13.5833	21.0231	0.358267	0.167175	0.466622
Met7_gene_1242	Met7_contig_4	178945	179616	-	224	K14941	cofC; 2-phospho-L-lactate guanylyltransferase [EC:2.7.7.68]	973021215	2-phospho-L-lactate guanylyltransferase [Methanobacteriaceae archaeon 41_258]	8.21e-149	2.55215	1.66762	11.5656	18.8774	0.220667	0.0883394	0.400328
Met7_gene_1243	Met7_contig_4	179638	180318	-	227			973021214	Uncharacterized protein XD44_0462 [Methanobacteriaceae archaeon 41_258]	8.47e-142	4.47719	2.74263	11.4296	22.4309	0.391718	0.12227	0.312139
Met7_gene_1244	Met7_contig_4	180332	181738	-	469	K01881	PARS, proS; prolyl-tRNA synthetase [EC:6.1.1.15]	973021213	Proline--tRNA ligase [Methanobacteriaceae archaeon 41_258]	0	5.14662	3.71688	11.5625	22.3478	0.445112	0.16632	0.373658
Met7_gene_1245	Met7_contig_4	181875	182927	+	351	K00096	araM, egsA; glycerol-1-phosphate dehydrogenase [NAD(P)+] [EC:1.1.1.261]	973021212	Glycerol-1-phosphate dehydrogenase [NAD(P)+] [Methanobacteriaceae archaeon 41_258]	0	0.542908	1.77373	10.8966	20.5232	0.0498234	0.0864254	1.73464
Met7_gene_1246	Met7_contig_4	182928	183365	+	146	K09730	K09730; hypothetical protein	973021211	hypothetical protein XD44_0459 [Methanobacteriaceae archaeon 41_258]	8.32e-87	2.61042	1.70569	13.4658	22.9496	0.193855	0.0743234	0.383397
Met7_gene_1247	Met7_contig_4	183381	184046	+	222	K01807	rpiA; ribose 5-phosphate isomerase A [EC:5.3.1.6]	973021210	Ribose-5-phosphate isomerase A [Methanobacteriaceae archaeon 41_258]	5.33e-147	3.71965	2.80441	12.1877	20.3217	0.305198	0.138	0.452167
Met7_gene_1248	Met7_contig_4	184043	184855	-	271	K09816	znuB; zinc transport system permease protein	973021209	ABC-type transporter, integral membrane subunit [Methanobacteriaceae archaeon 41_258]	4.92e-158	1.40635	0.459467	12.4305	20.4807	0.113137	0.0224342	0.198292
Met7_gene_1249	Met7_contig_4	184866	185621	-	252	K09817	znuC; zinc transport system ATP-binding protein [EC:3.6.3.-]	973021208	ABC transporter related protein [Methanobacteriaceae archaeon 41_258]	3.32e-167	1.00826	2.47055	11.6797	18.8508	0.0863259	0.131058	1.51818
Met7_gene_1250	Met7_contig_4	185623	186519	-	299	K09815	znuA; zinc transport system substrate-binding protein	973021207	Periplasmic solute binding protein [Methanobacteriaceae archaeon 41_258]	1.69e-174	4.67373	3.74796	11.3818	22.3145	0.410631	0.167961	0.409031
Met7_gene_1251	Met7_contig_4	186557	186964	+	136	K07722	nikR; CopG family transcriptional regulator, nickel-responsive regulator	973021206	Putative nickel-responsive regulator 1, partial [Methanobacteriaceae archaeon 41_258]	2.89e-63	0.46706	1.83111	11.4408	22.9874	0.0408241	0.079657	1.95123
Met7_gene_1252	Met7_contig_4	186951	187718	-	256	K05936	cobM, cbiF; precorrin-4/cobalt-precorrin-4 C11-methyltransferase [EC:2.1.1.133 2.1.1.271]	499178701	precorrin-4 C(11)-methyltransferase [Methanothermobacter thermautotrophicus]	1.88e-117	0.744377	0	10.6738	20.5186	0.0697388	0	0
Met7_gene_1253	Met7_contig_4	187734	187988	-	85			503179251	TIGR00304 family protein [Methanothermus fervidus]	2.55e-21	0.747296	2.92978	11.4972	22.8368	0.0649984	0.128292	1.97377
Met7_gene_1254	Met7_contig_4	188013	188546	-	178			503179252	hypothetical protein [Methanothermus fervidus]	5.59e-39	8.20766	9.79336	10.8512	24.4957	0.75638	0.3998	0.52857
Met7_gene_1255	Met7_contig_4	188601	189041	+	147			503060820	hypothetical protein [Methanothermobacter marburgensis]	4.08e-28	0.43211	1.69409	9.62007	22.9926	0.0449176	0.0736799	1.64034
Met7_gene_1256	Met7_contig_4	189043	189534	+	164			566005110	hypothetical protein [Methanobacterium sp. MB1]	2.83e-44	0	0	10.4923	22.7801	0	0
Met7_gene_1257	Met7_contig_4	189673	190050	+	126	K07131	K07131	850990213	MULTISPECIES: hypothetical protein [Methanothermobacter]	2.68e-74	1.51239	0.988219	9.94595	18.3476	0.15206	0.0538609	0.354208
Met7_gene_1258	Met7_contig_4	190053	191228	+	392	K06945	K06945	973020292	hypothetical protein XD44_1193 [Methanobacteriaceae archaeon 41_258]	0	2.91674	1.90585	12.905	22.47	0.226017	0.0848175	0.375271
Met7_gene_1259	Met7_contig_4	191218	191928	+	237			973020291	putative ATPase [Methanobacteriaceae archaeon 41_258]	6.95e-153	1.34009	1.05076	11.8691	19.9822	0.112906	0.0525851	0.465743
Met7_gene_1260	Met7_contig_4	191938	192624	+	229			973020290	putative ATPase [Methanobacteriaceae archaeon 41_258]	1.12e-136	1.66428	0	12.0494	19.8709	0.138121	0	0
Met7_gene_1261	Met7_contig_4	192621	193478	+	286			973020289	Uncharacterized protein XD44_1190 [Methanobacteriaceae archaeon 41_258]	1.24e-167	1.77679	0.870738	12.3414	21.6405	0.14397	0.0402365	0.279478
Met7_gene_1262	Met7_contig_4	193458	194339	-	294	K01001	ALG7; UDP-N-acetylglucosamine--dolichyl-phosphate N-acetylglucosaminephosphotransferase [EC:2.7.8.15]	973020288	N-acetylglucosamine-1-phosphate transferase [Methanobacteriaceae archaeon 41_258]	0	0.86422	1.27057	10.9366	22.2792	0.0790206	0.0570292	0.7217
Met7_gene_1263	Met7_contig_4	194427	194888	-	154			973020287	Uncharacterized protein XD44_1188 [Methanobacteriaceae archaeon 41_258]	4.82e-96	3.29975	3.23417	11.099	23.911	0.297302	0.135259	0.454954
Met7_gene_1264	Met7_contig_4	194984	196543	-	520	K09724	K09724; hypothetical protein	503060810	hypothetical protein [Methanothermobacter marburgensis]	0	2.56524	2.39453	12.9048	23.9171	0.198781	0.100118	0.503659
Met7_gene_1265	Met7_contig_4	196572	198533	-	654	K01874	MARS, metG; methionyl-tRNA synthetase [EC:6.1.1.10]	973019914	Methionine--tRNA ligase [Methanobacteriaceae archaeon 41_258]	0	6.89592	3.23664	11.7023	21.5149	0.589281	0.150437	0.255289
Met7_gene_1266	Met7_contig_4	198588	198776	-	63						5.04128	0	10.7063	19.1218	0.470869	0	0
Met7_gene_1267	Met7_contig_4	199618	201042	-	475	K01928	E6.3.2.13, murE; UDP-N-acetylmuramoyl-L-alanyl-D-glutamate--2,6-diaminopimelate ligase [EC:6.3.2.13]	851345440	UDP-N-acetylmuramyl peptide synthase [Methanobacterium sp. SMA-27]	0	2.0059	2.0971	13.3448	21.8191	0.150314	0.0961132	0.639418
Met7_gene_1268	Met7_contig_4	201514	205092	-	1193	K02230	cobN; cobaltochelatase CobN [EC:6.6.1.2]	973021160	Magnesium chelatase subunit [Methanobacteriaceae archaeon 41_258]	0	2.2895	2.81804	12.8399	22.8244	0.17831	0.123466	0.692423
Met7_gene_1269	Met7_contig_4	205096	206886	-	597	K03404	chlD, bchD; magnesium chelatase subunit D [EC:6.6.1.1]	973021159	Magnesium chelatase subunit ChlI [Methanobacteriaceae archaeon 41_258]	0	1.06399	2.29426	13.2689	22.3682	0.0801866	0.102568	1.27911
Met7_gene_1270	Met7_contig_4	207063	207407	+	115			973021158	hypothetical protein XD44_0519 [Methanobacteriaceae archaeon 41_258]	3.5e-63	1.65705	1.08274	11.4972	21.5021	0.144127	0.0503552	0.349381
Met7_gene_1271	Met7_contig_4	207422	207754	-	111			973021157	hypothetical protein XD44_0518 [Methanobacteriaceae archaeon 41_258]	2.12e-63	1.71676	2.24352	12.4639	21.9255	0.137739	0.102325	0.742891
Met7_gene_1272	Met7_contig_4	207784	208809	-	342	K09003	K09003; hypothetical protein	973021156	Uncharacterized protein XD44_0517 [Methanobacteriaceae archaeon 41_258]	0	0.742926	1.8204	11.2282	19.9367	0.066166	0.0913093	1.38
Met7_gene_1273	Met7_contig_4	209381	209515	+	45			503060729	hypothetical protein [Methanothermobacter marburgensis]	1.86e-14	0	0	10.5604	19.7256	0	0
Met7_gene_1274	Met7_contig_4	209568	209792	-	75			503060539	ATPase [Methanothermobacter marburgensis]	3.03e-07	0	0	12.3147	16.0623	0	0
Met7_gene_1275	Met7_contig_4	209988	210230	-	81			503409514	glutamate synthase [Methanobacterium lacus]	5.77e-07	0	1.53723	12.3488	20.8335	0	0.0737863
Met7_gene_1276	Met7_contig_4	210941	211660	+	240			503060623	UDP-glucose 4-epimerase (NAD dependent) related protein [Methanothermobacter marburgensis]	3.34e-38	1.85267	2.07526	10.555	20.4843	0.175525	0.10131	0.577182
Met7_gene_1277	Met7_contig_4	211726	213150	+	475			503060622	transporter [Methanothermobacter marburgensis]	0	0.668633	0.262138	11.9167	19.3856	0.0561089	0.0135223	0.241001
Met7_gene_1278	Met7_contig_4	213133	213468	-	112			302587998	conserved hypothetical protein [Methanothermobacter marburgensis str. Marburg]	1.15e-06	0	0	9.92314	19.2476	0	0
Met7_gene_1279	Met7_contig_4	213565	214122	+	186			1039936340	hypothetical protein [Mesorhizobium sp. AA22]	2.89e-13	0.341506	0	11.1469	19.4302	0.0306369	0	0
Met7_gene_1280	Met7_contig_4	214215	215363	-	383			983358411	hypothetical protein [Methanobacterium formicicum]	2.87e-85	3.15113	3.25106	12.1376	19.6489	0.259618	0.165457	0.63731
Met7_gene_1281	Met7_contig_4	215369	216451	-	361			983358413	hypothetical protein [Methanobacterium formicicum]	6.03e-69	2.28743	1.37967	12.1872	18.5901	0.187691	0.0742153	0.395412
Met7_gene_1282	Met7_contig_4	216816	217286	+	157	K07575	K07575; PUA domain protein	973020838	RNA-binding protein, partial [Methanobacteriaceae archaeon 41_258]	2.45e-81	0.404587	1.58619	10.9845	21.2796	0.0368324	0.0745404	2.02377
Met7_gene_1283	Met7_contig_4	217268	217975	+	236	K14653	arfB; 2-amino-5-formylamino-6-ribosylaminopyrimidin-4(3H)-one 5'-monophosphate deformylase [EC:3.5.1.102]	973020837	2-amino-5-formylamino-6-ribosylaminopyrimidin-4(3H)-one 5'-monophosphate deformylase [Methanobacteriaceae archaeon 41_258]	6.37e-145	2.42238	5.27608	10.6852	18.5169	0.226704	0.284934	1.25685
Met7_gene_1284	Met7_contig_4	217996	220413	+	806	K00525	E1.17.4.1A, nrdA, nrdE; ribonucleoside-diphosphate reductase alpha chain [EC:1.17.4.1]	973020836	Ribonucleoside-diphosphate reductase [Methanobacteriaceae archaeon 41_258]	0	4.09808	4.78906	12.2437	21.7054	0.33471	0.220639	0.659195
Met7_gene_1285	Met7_contig_4	220410	221033	-	208			499178751	MULTISPECIES: hypothetical protein [Methanothermobacter]	2.29e-70	0.610771	0	10.3917	19.9075	0.0587751	0	0
Met7_gene_1286	Met7_contig_4	220996	221835	-	280			503060875	hypothetical protein [Methanothermobacter marburgensis]	5.32e-71	0.226858	0.444699	10.7854	19.2476	0.0210337	0.0231041	1.09843
Met7_gene_1287	Met7_contig_4	221991	224489	-	833	K03725	K03725; archaea-specific helicase [EC:3.6.1.-]	973020835	ATP-dependent RNA helicase related protein [Methanobacteriaceae archaeon 41_258]	0	2.05888	2.39166	12.5001	21.6986	0.164709	0.110222	0.669191
Met7_gene_1288	Met7_contig_4	224473	226146	-	558	K00666	K00666; fatty-acyl-CoA synthase [EC:6.2.1.-]	973020834	Acyl-CoA synthetase [Methanobacteriaceae archaeon 41_258]	0	3.5289	0.446292	12.8914	19.9721	0.273741	0.0223458	0.0816312
Met7_gene_1289	Met7_contig_4	226155	226730	-	192			973020833	Transcriptional regulator, MerR family [Methanobacteriaceae archaeon 41_258]	9.22e-123	2.64667	2.59407	11.557	20.8298	0.22901	0.124537	0.543806
Met7_gene_1290	Met7_contig_4	226817	226927	+	37						0	0	9.94349	18.8498	0	0
Met7_gene_1291	Met7_contig_4	226927	227517	+	197	K05520	pfpI; protease I [EC:3.2.-.-]	973020832	ThiJ/PfpI domain protein [Methanobacteriaceae archaeon 41_258]	1.27e-117	6.44875	7.58471	11.2443	21.7123	0.573515	0.349328	0.609101
Met7_gene_1292	Met7_contig_4	227527	228036	+	170			973020831	Thermonuclease [Methanobacteriaceae archaeon 41_258]	1.72e-100	4.85743	3.66222	12.3764	20.972	0.392476	0.174624	0.44493
Met7_gene_1293	Met7_contig_4	228793	229146	+	118			941502387	hypothetical protein APR63_02020 [Desulfuromonas sp. SDB]	0.009	8.0746	8.44173	11.5946	20.6662	0.696411	0.408481	0.586552
Met7_gene_1294	Met7_contig_4	229652	230614	-	321	K01499	mch; methenyltetrahydromethanopterin cyclohydrolase [EC:3.5.4.27]	499178871	N(5),N(10)-methenyltetrahydromethanopterin cyclohydrolase [Methanothermobacter thermautotrophicus]	0	8.11317	6.98218	12.7388	20.071	0.636886	0.347874	0.54621
Met7_gene_1295	Met7_contig_4	230621	231268	-	216	K00560	thyA, TYMS; thymidylate synthase [EC:2.1.1.45]	973021145	Putative thymidylate synthase [Methanobacteriaceae archaeon 41_258]	9.52e-131	22.0556	11.5292	13.2714	20.254	1.66189	0.569232	0.342521
Met7_gene_1296	Met7_contig_4	231243	231995	-	251	K00549	metE; 5-methyltetrahydropteroyltriglutamate--homocysteine methyltransferase [EC:2.1.1.14]	973021144	Methionine synthase (B12-independent) [Methanobacteriaceae archaeon 41_258]	8.77e-140	11.6411	9.42548	13.0851	19.9946	0.889651	0.471401	0.529872
Met7_gene_1297	Met7_contig_4	232198	232503	-	102			973021143	Uncharacterized protein XD44_0535 [Methanobacteriaceae archaeon 41_258]	8.35e-60	2.49099	0	10.4451	21.0868	0.238483	0	0
Met7_gene_1298	Met7_contig_4	232505	232966	-	154			973021142	hypothetical protein XD44_0534 [Methanobacteriaceae archaeon 41_258]	7.5e-94	2.88728	0	12.3682	19.6039	0.233445	0	0
Met7_gene_1299	Met7_contig_4	232970	233983	-	338			973021141	hypothetical protein XD44_0533 [Methanobacteriaceae archaeon 41_258]	0	1.50344	0.368389	10.7375	21.9619	0.140018	0.016774	0.119799
Met7_gene_1300	Met7_contig_4	234339	234818	-	160			973021140	putative acetyltransferase [Methanobacteriaceae archaeon 41_258]	1.99e-93	1.191	0	10.4672	20.1185	0.113784	0	0
Met7_gene_1301	Met7_contig_4	234980	236008	-	343	K09726	K09726; hypothetical protein	973021139	hypothetical protein XD44_0531 [Methanobacteriaceae archaeon 41_258]	0	2.03709	2.17812	11.3631	19.8359	0.179273	0.109807	0.612512
Met7_gene_1302	Met7_contig_4	236031	236678	-	216	K04652	hypB; hydrogenase nickel incorporation protein HypB	973021138	Hydrogenase expression/formation protein HypB [Methanobacteriaceae archaeon 41_258]	1.33e-145	5.58742	2.30584	13.2714	21.112	0.421012	0.10922	0.259422
Met7_gene_1303	Met7_contig_4	236680	237036	-	119	K04651	hypA, hybF; hydrogenase nickel incorporation protein HypA/HybF	973021137	putative hydrogenase nickel incorporation protein HypA [Methanobacteriaceae archaeon 41_258]	6.1e-69	3.73648	2.0927	10.6598	20.3695	0.35052	0.102737	0.293098
Met7_gene_1304	Met7_contig_4	237127	238026	+	300	K00948	PRPS, prsA; ribose-phosphate pyrophosphokinase [EC:2.7.6.1]	973021136	Ribose-phosphate pyrophosphokinase [Methanobacteriaceae archaeon 41_258]	0	1.2704	1.66021	10.2708	18.0945	0.123691	0.0917523	0.741787
Met7_gene_1305	Met7_contig_4	238023	239915	-	631	K04076	lonB; Lon-like ATP-dependent protease [EC:3.4.21.-]	973021135	Archaeal Lon protease [Methanobacteriaceae archaeon 41_258]	0	15.2006	12.2345	12.7119	20.6451	1.19578	0.592611	0.495587
Met7_gene_1306	Met7_contig_4	240019	240774	-	252			973021134	Putative PAS/PAC sensor protein [Methanobacteriaceae archaeon 41_258]	1.4e-149	1.26032	0.988219	11.7101	23.9603	0.107627	0.0412441	0.383213
Met7_gene_1307	Met7_contig_4	240850	242370	+	507	K02232	E6.3.5.10, cobQ, cbiP; adenosylcobyric acid synthase [EC:6.3.5.10]	973021133	putative cobyric acid synthase [Methanobacteriaceae archaeon 41_258]	0	5.5126	4.66626	13.0089	22.818	0.423754	0.204499	0.482588
Met7_gene_1308	Met7_contig_4	242359	243732	-	458	K14445	SLC13A2_3_5; solute carrier family 13 (sodium-dependent dicarboxylate transporter), member 2/3/5	973021132	Sodium/dicarboxylate or sulfate cotransporter [Methanobacteriaceae archaeon 41_258]	0	2.63512	2.99055	11.8737	21.6493	0.221929	0.138136	0.622435
Met7_gene_1309	Met7_contig_4	243818	244840	+	341	K00590	E2.1.1.113; site-specific DNA-methyltransferase (cytosine-N4-specific) [EC:2.1.1.113]	973021131	Modification methylase MthZI [Methanobacteriaceae archaeon 41_258]	0	1.11766	1.46059	11.6095	22.87	0.0962705	0.0638651	0.663392
Met7_gene_1310	Met7_contig_4	244922	245275	+	118						0.538307	2.11043	14.2578	22.8154	0.0377553	0.0925003	2.44999
Met7_gene_1311	Met7_contig_4	245490	245762	-	91	K07738	nrdR; transcriptional repressor NrdR	973021130	Uncharacterized protein XD44_0522 [Methanobacteriaceae archaeon 41_258]	4.27e-54	12.5644	10.9464	12.2131	23.3141	1.02877	0.469519	0.45639
Met7_gene_1312	Met7_contig_4	246014	247825	+	604	K01890	FARSB, pheT; phenylalanyl-tRNA synthetase beta chain [EC:6.1.1.20]	973021039	Phenylalanine--tRNA ligase beta subunit, partial [Methanobacteriaceae archaeon 41_258]	0	3.57564	3.29843	12.6456	21.7779	0.282757	0.151458	0.535645
Met7_gene_1313	Met7_contig_4	247837	248241	-	135			973021040	Uncharacterized protein XD44_0603 [Methanobacteriaceae archaeon 41_258]	5.94e-82	2.82312	1.84468	12.803	20.123	0.220504	0.0916699	0.415728
Met7_gene_1314	Met7_contig_4	248270	249394	-	375			973021041	Uncharacterized protein XD44_0604 [Methanobacteriaceae archaeon 41_258]	0	2.54081	2.32429	12.4578	20.9915	0.203953	0.110725	0.542896
Met7_gene_1315	Met7_contig_4	249415	251157	-	581	K03703	uvrC; excinuclease ABC subunit C	973021042	UvrABC system protein C [Methanobacteriaceae archaeon 41_258]	0	4.81048	4.07194	11.761	23.555	0.409019	0.172869	0.422644
Met7_gene_1316	Met7_contig_4	251260	253212	+	651	K03702	uvrB; excinuclease ABC subunit B	973021043	UvrABC system protein B [Methanobacteriaceae archaeon 41_258]	0	1.4636	0.956341	11.9975	19.8235	0.121992	0.0482428	0.39546
Met7_gene_1317	Met7_contig_4	253216	256092	+	959	K03701	uvrA; excinuclease ABC subunit A	973021044	UvrABC system protein A [Methanobacteriaceae archaeon 41_258]	0	2.11955	2.07742	12.1565	20.3785	0.174355	0.101942	0.584682
Met7_gene_1318	Met7_contig_4	256089	256829	-	247			973020631	hypothetical protein XD44_0930 [Methanobacteriaceae archaeon 41_258]	5.8e-125	0.7715	0	10.6438	22.9841	0.0724836	0	0
Met7_gene_1319	Met7_contig_4	257168	258271	+	368	K01641	E2.3.3.10; hydroxymethylglutaryl-CoA synthase [EC:2.3.3.10]	973019748	hypothetical protein XD44_1529 [Methanobacteriaceae archaeon 41_258]	0	3.45218	2.70686	11.5284	18.0112	0.29945	0.150287	0.501878
Met7_gene_1320	Met7_contig_4	258283	259434	+	384	K00626	E2.3.1.9, atoB; acetyl-CoA C-acetyltransferase [EC:2.3.1.9]	973019747	Uncharacterized protein XD44_1528 [Methanobacteriaceae archaeon 41_258]	0	4.7971	4.53963	11.6069	18.4674	0.413296	0.245819	0.594778
Met7_gene_1321	Met7_contig_4	259463	261085	-	541			851311955	thermosome subunit [Methanothermobacter sp. CaT2]	0	28.179	35.4444	18.1844	28.6953	1.54963	1.2352	0.797092
Met7_gene_1322	Met7_contig_4	261532	262110	+	193			973020522	putative iron-sulfur flavoprotein, partial [Methanobacteriaceae archaeon 41_258]	3.53e-115	4.27856	1.29032	10.6036	21.1262	0.403501	0.0610767	0.151367
Met7_gene_1323	Met7_contig_4	262112	262630	-	173			973020523	hypothetical protein XD44_1013 [Methanobacteriaceae archaeon 41_258]	1.23e-94	3.67169	2.15923	13.1586	22.5254	0.279033	0.0958576	0.343535
Met7_gene_1324	Met7_contig_4	262657	263217	-	187			973020524	putative phosphoesterase [Methanobacteriaceae archaeon 41_258]	6.53e-108	0	0.665859	12.03	21.9344	0	0.0303568
Met7_gene_1325	Met7_contig_4	263221	264267	-	349	K00133	asd; aspartate-semialdehyde dehydrogenase [EC:1.2.1.11]	973020525	Aspartate-semialdehyde dehydrogenase [Methanobacteriaceae archaeon 41_258]	0	10.0103	22.1202	12.145	17.8878	0.824233	1.23661	1.50032
Met7_gene_1326	Met7_contig_4	264273	265094	-	274	K00215	dapB; 4-hydroxy-tetrahydrodipicolinate reductase [EC:1.17.1.8]	973020526	4-hydroxy-tetrahydrodipicolinate reductase [Methanobacteriaceae archaeon 41_258]	6.55e-171	8.34572	12.2698	12.3224	19.9894	0.677281	0.613813	0.90629
Met7_gene_1327	Met7_contig_4	265108	266001	-	298	K01714	dapA; 4-hydroxy-tetrahydrodipicolinate synthase [EC:4.3.3.7]	973020527	4-hydroxy-tetrahydrodipicolinate synthase [Methanobacteriaceae archaeon 41_258]	0	7.67358	9.61026	12.1016	20.1144	0.634097	0.47778	0.753482
Met7_gene_1328	Met7_contig_4	265998	267218	-	407	K00928	lysC; aspartate kinase [EC:2.7.2.4]	973020528	Aspartokinase [Methanobacteriaceae archaeon 41_258]	0	12.4855	11.3196	13.4934	21.8576	0.925308	0.51788	0.559684
Met7_gene_1329	Met7_contig_4	267231	267422	-	64	K02962	RP-S17e, RPS17; small subunit ribosomal protein S17e	973020529	30S ribosomal protein S17e [Methanobacteriaceae archaeon 41_258]	2.27e-35	16.8725	11.6733	15.09	25.834	1.11813	0.45186	0.404122
Met7_gene_1330	Met7_contig_4	267425	267721	-	99	K04093	pheA1; chorismate mutase [EC:5.4.99.5]	973020530	Chorismate mutase, type II [Methanobacteriaceae archaeon 41_258]	1.12e-52	17.9653	11.3196	14.2456	24.2875	1.26111	0.466066	0.369569
Met7_gene_1331	Met7_contig_4	267728	268615	-	296	K00891	E2.7.1.71, aroK, aroL; shikimate kinase [EC:2.7.1.71]	973020531	Shikimate kinase [Methanobacteriaceae archaeon 41_258]	0	10.9444	6.73057	11.29	21.0742	0.969385	0.319375	0.329462
Met7_gene_1332	Met7_contig_4	269032	269301	+	90			973020095	putative Thioredoxin [Methanobacteriaceae archaeon 41_258]	5.08e-53	2.82312	2.76701	12.3488	19.1837	0.228615	0.144238	0.63092
Met7_gene_1333	Met7_contig_4	269309	270400	+	364	K02188	cbiD; cobalt-precorrin-5B (C1)-methyltransferase [EC:2.1.1.195]	973020094	Putative cobalt-precorrin-6A synthase [Methanobacteriaceae archaeon 41_258]	0	0.698024	0.684152	12.0657	20.3798	0.0578519	0.0335701	0.580277
Met7_gene_1334	Met7_contig_4	270427	271473	+	349			973020093	Glycosyl transferase group 1 [Methanobacteriaceae archaeon 41_258]	0	2.18408	1.07033	13.342	26.1189	0.1637	0.0409793	0.250332
Met7_gene_1335	Met7_contig_4	271475	271954	+	160	K03637	moaC; molybdenum cofactor biosynthesis protein C	973020092	putative cyclic pyranopterin monophosphate synthase accessory protein [Methanobacteriaceae archaeon 41_258]	1.48e-99	1.98501	3.11289	11.3534	21.7341	0.174837	0.143226	0.819197
Met7_gene_1336	Met7_contig_4	271951	274014	+	688	K03726	helS; helicase [EC:3.6.4.-]	973020091	putative helicase, partial [Methanobacteriaceae archaeon 41_258]	0	4.33931	4.34357	11.8369	20.1043	0.366591	0.216051	0.589353
Met7_gene_1337	Met7_contig_4	274001	274144	+	48						0	0	11.3375	15.6477	0	0
Met7_gene_1338	Met7_contig_4	274316	274414	+	33						0	0	11.4972	20.5434	0	0
Met7_gene_1339	Met7_contig_4	274598	275128	+	177			973019713	hypothetical protein XD44_1545 [Methanobacteriaceae archaeon 41_258]	4.04e-112	2.15323	1.40696	12.8612	24.1105	0.16742	0.0583545	0.348551
Met7_gene_1340	Met7_contig_4	275121	275543	-	141			973019714	Uncharacterized protein XD44_1546 [Methanobacteriaceae archaeon 41_258]	4.56e-56	4.05448	2.64927	11.2254	24.1439	0.361189	0.109728	0.303797
Met7_gene_1341	Met7_contig_4	275712	276032	-	107			973019954	hypothetical protein XD44_1410 [Methanobacteriaceae archaeon 41_258]	3.22e-62	37.9934	44.2205	10.351	23.2921	3.6705	1.89852	0.517238
Met7_gene_1342	Met7_contig_4	276036	276320	-	95			973019955	Uncharacterized protein XD44_1411 [Methanobacteriaceae archaeon 41_258]	2.94e-41	7.35497	11.7962	10.1659	23.8213	0.723494	0.495195	0.68445
Met7_gene_1343	Met7_contig_4	276396	277427	+	344			973019956	putative metalloprotease [Methanobacteriaceae archaeon 41_258]	0	4.06234	3.61964	11.8091	21.1535	0.344001	0.171113	0.497421
Met7_gene_1344	Met7_contig_4	277427	279055	+	543	K07739	ELP3, KAT9; elongator complex protein 3 [EC:2.3.1.48]	973019957	hypothetical protein XD44_1413 [Methanobacteriaceae archaeon 41_258]	0	4.21128	3.66897	11.5677	22.3022	0.364054	0.164511	0.451886
Met7_gene_1345	Met7_contig_4	279065	279748	+	228	K01619	deoC, DERA; deoxyribose-phosphate aldolase [EC:4.1.2.4]	973019958	Deoxyribose-phosphate aldolase [Methanobacteriaceae archaeon 41_258]	2.76e-145	0.835792	0	11.6316	23.8727	0.0718551	0	0
Met7_gene_1346	Met7_contig_4	279884	280249	+	122	K09143	K09143; hypothetical protein	427189266	conserved hypothetical protein [Methanothermobacter sp. CaT2]	2.32e-61	6.24789	5.1031	12.2197	21.1079	0.511298	0.241762	0.47284
Met7_gene_1347	Met7_contig_4	280230	281360	-	377	K11781	cofH; FO synthase subunit 2 [EC:2.5.1.77]	973019655	FO synthase subunit 2 [Methanobacteriaceae archaeon 41_258]	0	10.1093	5.94504	11.6598	20.7249	0.867022	0.286855	0.33085
Met7_gene_1348	Met7_contig_4	281653	281862	+	70			973019656	Transcription factor CBF/NF-Y/histone domain-containing protein [Methanobacteriaceae archaeon 41_258]	6.09e-38	252.266	281.049	13.3039	22.6442	18.9619	12.4115	0.654553
Met7_gene_1349	Met7_contig_4	281948	282445	+	166			499178917	MULTISPECIES: rubrerythrin [Methanothermobacter]	5.93e-89	53.1886	30.7538	13.4826	19.7733	3.94498	1.55532	0.394254
Met7_gene_1350	Met7_contig_4	282449	283516	-	356			427189270	sensory transduction histidine kinase [Methanothermobacter sp. CaT2]	7.67e-114	2.67641	1.39905	12.3907	23.386	0.216002	0.0598244	0.276962
Met7_gene_1351	Met7_contig_4	283501	283800	-	100			503061056	histidine kinase [Methanothermobacter marburgensis]	5.13e-18	1.2704	0	12.8385	22.8254	0.0989527	0	0
Met7_gene_1352	Met7_contig_4	284008	284127	+	40						0	0	10.8265	22.0694	0	0
Met7_gene_1353	Met7_contig_4	284133	284861	+	243	K03709	troR; DtxR family transcriptional regulator, Mn-dependent transcriptional regulator	973020314	putative iron-dependent transcriptional regulator containing a FeoA domain [Methanobacteriaceae archaeon 41_258]	4.73e-151	1.8298	1.53723	12.4907	25.5301	0.146492	0.0602124	0.411028
Met7_gene_1354	Met7_contig_4	284847	285668	-	274			973020315	Uncharacterized protein XD44_1170 [Methanobacteriaceae archaeon 41_258]	2.41e-168	1.39095	0.908873	12.6021	23.8521	0.110375	0.0381046	0.34523
Met7_gene_1355	Met7_contig_4	285665	287425	-	587			973020316	AAA ATPase [Methanobacteriaceae archaeon 41_258]	0	3.57098	5.51517	12.5418	21.6276	0.284727	0.255007	0.895617
Met7_gene_1356	Met7_contig_4	287429	288118	-	230	K07025	K07025; putative hydrolase of the HAD superfamily	973020317	putative HAD-hydrolase [Methanobacteriaceae archaeon 41_258]	1.77e-154	8.28524	2.70686	11.4805	20.4207	0.72168	0.132555	0.183676
Met7_gene_1357	Met7_contig_4	288122	288787	-	222	K02319	DPA, polB1; DNA polymerase I [EC:2.7.7.7]	973020318	DNA-dependent DNA polymerase family B (PolB2) [Methanobacteriaceae archaeon 41_258]	1e-133	4.00578	6.73057	10.4269	19.0475	0.384179	0.353357	0.919773
Met7_gene_1358	Met7_contig_4	288801	289184	-	128	K02995	RP-S8e, RPS8; small subunit ribosomal protein S8e	973020319	30S ribosomal protein S8e [Methanobacteriaceae archaeon 41_258]	2.91e-79	7.94002	4.86389	11.0181	22.519	0.720634	0.21599	0.299723
Met7_gene_1359	Met7_contig_4	289444	290454	+	337	K04655	hypE; hydrogenase expression/formation protein HypE	973020341	Hydrogenase expression/formation protein HypE, partial [Methanobacteriaceae archaeon 41_258]	0	4.71218	6.2812	12.8163	20.5943	0.36767	0.304997	0.82954
Met7_gene_1360	Met7_contig_4	290448	290858	+	137			973020340	Uncharacterized protein XD44_1160 [Methanobacteriaceae archaeon 41_258]	7.69e-80	0	0	12.5881	21.1821	0	0
Met7_gene_1361	Met7_contig_4	290855	291457	+	201	K01934	E6.3.3.2; 5-formyltetrahydrofolate cyclo-ligase [EC:6.3.3.2]	973020339	5-formyltetrahydrofolate cyclo-ligase-related protein [Methanobacteriaceae archaeon 41_258]	2.37e-126	2.52817	4.33636	11.9929	19.0236	0.210805	0.227947	1.08132
Met7_gene_1362	Met7_contig_4	291449	292027	-	193			973020338	hypothetical protein XD44_1158 [Methanobacteriaceae archaeon 41_258]	5.79e-123	0	0	12.1921	21.1262	0	0
Met7_gene_1363	Met7_contig_4	293074	294354	-	427			973020336	RNA modification enzyme, MiaB family [Methanobacteriaceae archaeon 41_258]	0	3.71898	3.20766	12.3139	20.811	0.302015	0.154133	0.51035
Met7_gene_1364	Met7_contig_4	294414	295058	-	215	K00573	E2.1.1.77, pcm; protein-L-isoaspartate(D-aspartate) O-methyltransferase [EC:2.1.1.77]	973020335	Protein-L-isoaspartate O-methyltransferase [Methanobacteriaceae archaeon 41_258]	7.01e-144	2.36354	1.73743	13.9214	19.5996	0.169778	0.0886461	0.522129
Met7_gene_1365	Met7_contig_4	295058	295678	-	207			973020334	hypothetical protein XD44_1154, partial [Methanobacteriaceae archaeon 41_258]	5.27e-128	4.29605	6.61677	12.4599	21.3231	0.344791	0.31031	0.899996
Met7_gene_1366	Met7_contig_4	295696	296211	-	172	K16793	aksE; methanogen homoaconitase small subunit [EC:4.2.1.114 4.2.1.-]	973021307	3-isopropylmalate dehydratase small subunit 1 [Methanobacteriaceae archaeon 41_258]	2.37e-113	5.17025	1.44786	11.1407	21.3803	0.464088	0.067719	0.145918
Met7_gene_1367	Met7_contig_4	296180	297172	-	331	K06984	K06984; beta-ribofuranosylaminobenzene 5'-phosphate synthase [EC:2.4.2.54]	973021306	putative phosphomevalonate kinase [Methanobacteriaceae archaeon 41_258]	0	5.56521	2.25708	11.2193	18.5511	0.49604	0.121668	0.245279
Met7_gene_1368	Met7_contig_4	297181	298665	-	495	K06937	K06937	973021305	Molybdenum cofactor biosynthesis MoaA-like protein [Methanobacteriaceae archaeon 41_258]	0	4.23468	2.26392	11.6985	21.243	0.361986	0.106573	0.294411
Met7_gene_1369	Met7_contig_4	298801	299316	+	172	K19664	carS; CDP-2,3-bis-(O-geranylgeranyl)-sn-glycerol synthase [EC:2.7.7.67]	973021304	hypothetical protein XD44_0401 [Methanobacteriaceae archaeon 41_258]	7.65e-104	1.10791	0.723928	10.8064	19.9909	0.102523	0.0362129	0.353216
Met7_gene_1370	Met7_contig_4	299313	300335	-	341	K07072	K07072	973021303	putative transcriptional regulator [Methanobacteriaceae archaeon 41_258]	0	3.53925	5.47723	12.0479	20.9248	0.293766	0.261757	0.891041
Met7_gene_1371	Met7_contig_4	300341	301309	-	323	K06914	K06914	973021302	putative ATP-utilizing enzyme [Methanobacteriaceae archaeon 41_258]	0	0.393314	2.31298	12.1379	21.3963	0.0324039	0.108102	3.33608
Met7_gene_1372	Met7_contig_4	301306	302595	-	430	K02472	wecC; UDP-N-acetyl-D-mannosaminuronic acid dehydrogenase [EC:1.1.1.336]	973021301	UDP-N-acetyl-D-mannosaminuronic acid dehydrogenase [Methanobacteriaceae archaeon 41_258]	0	2.0681	4.34357	12.2012	21.0514	0.169499	0.206331	1.2173
Met7_gene_1373	Met7_contig_4	302608	303912	-	435	K01791	wecB; UDP-N-acetylglucosamine 2-epimerase [EC:5.1.3.14]	973021300	putative UDP-N-acetylglucosamine 2-epimerase [Methanobacteriaceae archaeon 41_258]	0	5.11082	4.57988	13.4178	22.2334	0.3809	0.205992	0.540803
Met7_gene_1374	Met7_contig_4	303977	305302	-	442	K09150	K09150; hypothetical protein	973021299	Uncharacterized protein XD44_0396 [Methanobacteriaceae archaeon 41_258]	0	6.03585	3.94393	12.3816	23.095	0.487488	0.17077	0.350306
Met7_gene_1375	Met7_contig_4	305363	306172	-	270	K06173	truA, PUS1; tRNA pseudouridine38-40 synthase [EC:5.4.99.12]	973021298	tRNA pseudouridine synthase A [Methanobacteriaceae archaeon 41_258]	4.56e-163	0	0	10.9862	22.0739	0	0
Met7_gene_1376	Met7_contig_4	306268	307179	+	304			973021297	putative transporter [Methanobacteriaceae archaeon 41_258]	1.4e-179	0.835792	0.409591	12.5435	21.5785	0.0666315	0.0189815	0.284872
Met7_gene_1377	Met7_contig_4	307222	307959	+	246	K01814	hisA; phosphoribosylformimino-5-aminoimidazole carboxamide ribotide isomerase [EC:5.3.1.16]	973021296	1-(5-phosphoribosyl)-5-[(5-phosphoribosylamino)methylideneamino] imidazole-4-carboxamide isomerase [Methanobacteriaceae archaeon 41_258]	2.23e-146	3.87318	3.03697	11.0298	18.0021	0.351156	0.168701	0.480415
Met7_gene_1378	Met7_contig_4	307960	308427	+	156	K14656	ribL; FAD synthetase	973021295	FAD synthase [Methanobacteriaceae archaeon 41_258]	1.07e-90	1.62872	2.39453	12.185	21.9787	0.133666	0.108948	0.815074
Met7_gene_1379	Met7_contig_4	308446	309456	+	337	K00145	argC; N-acetyl-gamma-glutamyl-phosphate reductase [EC:1.2.1.38]	973021294	N-acetyl-gamma-glutamyl-phosphate reductase [Methanobacteriaceae archaeon 41_258]	0	3.01579	2.58638	11.0195	19.4365	0.273677	0.133068	0.486223
Met7_gene_1380	Met7_contig_4	309475	309993	+	173			973021293	Flavodoxin [Methanobacteriaceae archaeon 41_258]	4.67e-105	7.34337	1.43949	11.5415	20.9184	0.63626	0.0688142	0.108154
Met7_gene_1381	Met7_contig_4	310008	310844	+	279	K03074	secF; preprotein translocase subunit SecF	973021292	Protein-export membrane protein SecF [Methanobacteriaceae archaeon 41_258]	7.95e-167	5.91944	4.01663	11.0439	19.1942	0.535994	0.209263	0.39042
Met7_gene_1382	Met7_contig_4	310820	312043	+	408	K03072	secD; preprotein translocase subunit SecD	973021291	Protein-export membrane protein SecD [Methanobacteriaceae archaeon 41_258]	0	3.11373	3.35704	12.0514	18.9709	0.258372	0.176957	0.684892
Met7_gene_1383	Met7_contig_4	312054	312518	+	155	K00610	pyrI; aspartate carbamoyltransferase regulatory subunit	973021290	Aspartate carbamoyltransferase regulatory chain [Methanobacteriaceae archaeon 41_258]	1.34e-105	4.09808	6.42661	12.1895	18.9739	0.336198	0.338707	1.00746
Met7_gene_1384	Met7_contig_4	312515	313723	-	403	K06987	K06987	973021289	putative deacylase, partial [Methanobacteriaceae archaeon 41_258]	1.24e-132	6.77759	3.39869	11.868	19.049	0.571079	0.178419	0.312423
Met7_gene_1385	Met7_contig_4	313731	314921	-	397			973020389	Uncharacterized protein XD44_1116, partial [Methanobacteriaceae archaeon 41_258]	0	7.52002	9.0956	11.2558	16.7201	0.668101	0.543991	0.814236
Met7_gene_1386	Met7_contig_4	314931	315317	-	129			973020390	Uncharacterized protein XD44_1117 [Methanobacteriaceae archaeon 41_258]	1.08e-80	7.87847	10.6176	11.1407	18.9417	0.707182	0.560541	0.79264
Met7_gene_1387	Met7_contig_4	315314	316864	-	517			973020391	CBS domain containing protein [Methanobacteriaceae archaeon 41_258]	0	7.61751	4.33517	11.3341	18.7353	0.672089	0.23139	0.344285
Met7_gene_1388	Met7_contig_4	317170	318531	+	454	K03568	tldD; TldD protein	973020392	Uncharacterized protein XD44_1119 [Methanobacteriaceae archaeon 41_258]	0	2.51842	1.64558	12.0458	17.7148	0.20907	0.0928929	0.444316
Met7_gene_1389	Met7_contig_4	318555	319133	+	193	K09141	K09141; hypothetical protein	973020393	hypothetical protein XD44_1120 [Methanobacteriaceae archaeon 41_258]	1.48e-120	2.63296	1.29032	12.6489	18.0432	0.208158	0.0715128	0.343551
Met7_gene_1390	Met7_contig_4	319130	320161	+	344	K06943	NOG1; nucleolar GTP-binding protein	973020394	GTP-binding protein, GTP1/OBG family [Methanobacteriaceae archaeon 41_258]	0	3.87769	2.53375	13.3131	18.3179	0.291269	0.138321	0.474891
Met7_gene_1391	Met7_contig_4	320133	320570	+	146	K13993	HSP20; HSP20 family protein	499178952	heat-shock protein Hsp20 [Methanothermobacter thermautotrophicus]	7.19e-69	23.0587	19.6155	11.2609	21.7804	2.04768	0.900601	0.439816
Met7_gene_1392	Met7_contig_4	320595	321599	-	335			973021552	Glutamine--fructose-6-phosphate transaminase (Isomerizing) [Methanobacteriaceae archaeon 41_258]	0	2.08574	3.34519	12.1492	19.1158	0.171676	0.174997	1.01934
Met7_gene_1393	Met7_contig_4	321589	322164	-	192			973021553	Phosphomethylpyrimidine kinase [Methanobacteriaceae archaeon 41_258]	4.49e-118	2.31584	1.29704	9.98017	17.6799	0.232044	0.0733623	0.316157
Met7_gene_1394	Met7_contig_4	322215	322673	+	153			973021554	Uncharacterized protein XD44_0147 [Methanobacteriaceae archaeon 41_258]	9.75e-102	0.830329	1.62765	11.2717	16.353	0.0736648	0.0995325	1.35115
Met7_gene_1395	Met7_contig_4	322682	323314	+	211	K09154	K09154; hypothetical protein	973021555	Uncharacterized protein XD44_0148 [Methanobacteriaceae archaeon 41_258]	1.92e-131	1.50522	0.590121	12.0602	19.3239	0.124809	0.0305384	0.244682
Met7_gene_1396	Met7_contig_4	323306	324931	-	542	K01486	ade; adenine deaminase [EC:3.5.4.2]	973021556	Adenine deaminase [Methanobacteriaceae archaeon 41_258]	0	5.8598	5.51361	12.4517	17.4032	0.470601	0.316816	0.673215
Met7_gene_1397	Met7_contig_4	324928	326151	-	408			973021557	Uncharacterized protein XD44_0150 [Methanobacteriaceae archaeon 41_258]	0	2.02393	1.22074	12.1171	17.3452	0.167031	0.0703793	0.421355
Met7_gene_1398	Met7_contig_4	326167	327045	-	293	K01480	E3.5.3.11, speB; agmatinase [EC:3.5.3.11]	973021558	putative 32.2 kDa protein in hmfB 3'region [Methanobacteriaceae archaeon 41_258]	0	2.60151	1.2749	11.4841	18.4768	0.226532	0.0690002	0.304594
Met7_gene_1399	Met7_contig_4	327047	327436	-	130	K03263	EIF5A; translation initiation factor 5A	973021559	Translation initiation factor 5A [Methanobacteriaceae archaeon 41_258]	8.1e-86	5.8634	3.83125	12.6174	19.5088	0.464708	0.196385	0.422599
Met7_gene_1400	Met7_contig_4	327464	328000	+	179	K02626	pdaD; arginine decarboxylase [EC:4.1.1.19]	973021560	Pyruvoyl-dependent arginine decarboxylase [Methanobacteriaceae archaeon 41_258]	8.66e-89	0.709723	0	11.3473	21.1982	0.0625456	0	0
Met7_gene_1401	Met7_contig_4	328013	328870	+	286	K01092	E3.1.3.25, IMPA, suhB; myo-inositol-1(or 4)-monophosphatase [EC:3.1.3.25]	973021561	putative bifunctional inositol-1 monophosphatase/fructose-1,6-bisphosphatase [Methanobacteriaceae archaeon 41_258]	8.47e-169	3.77568	4.78906	13.7081	21.9304	0.275433	0.218375	0.792845
Met7_gene_1402	Met7_contig_4	328876	329718	+	281	K00858	ppnK, NADK; NAD+ kinase [EC:2.7.1.23]	973021562	putative inorganic polyphosphate/ATP-NAD kinase [Methanobacteriaceae archaeon 41_258]	0	2.71261	3.10181	11.4699	20.7932	0.236498	0.149174	0.630762
Met7_gene_1403	Met7_contig_4	329792	331105	+	438			973021563	Mur ligase middle domain protein [Methanobacteriaceae archaeon 41_258]	0	5.36586	3.41139	12.1796	21.1012	0.44056	0.161668	0.36696
Met7_gene_1404	Met7_contig_4	331120	331989	+	290	K01749	hemC, HMBS; hydroxymethylbilane synthase [EC:2.5.1.61]	973021564	putative porphobilinogen deaminase [Methanobacteriaceae archaeon 41_258]	0	3.06649	2.57618	12.1447	18.7689	0.252496	0.137258	0.543606
Met7_gene_1405	Met7_contig_4	331986	332942	+	319	K18855	E1.1.1.374; UDP-N-acetylglucosamine 3-dehydrogenase [EC:1.1.1.374]	973021565	3-chlorobenzoate-3,4-dioxygenase dehydrogenase related protein [Methanobacteriaceae archaeon 41_258]	0	4.97807	4.68397	11.8215	21.4506	0.421102	0.218361	0.518547
Met7_gene_1406	Met7_contig_4	332954	333559	+	202	K00762	pyrE; orotate phosphoribosyltransferase [EC:2.4.2.10]	973021566	PyrE-like protein [Methanobacteriaceae archaeon 41_258]	1.83e-132	5.34576	5.54772	13.2047	17.2151	0.404839	0.322259	0.796018
Met7_gene_1407	Met7_contig_4	333708	334928	-	407	K03265	ETF1, ERF1; peptide chain release factor subunit 1	973021567	Peptide chain release factor subunit 1 [Methanobacteriaceae archaeon 41_258]	0	7.49132	8.56618	13.1073	19.9882	0.571537	0.428562	0.749842
Met7_gene_1408	Met7_contig_4	335297	335446	-	50	K19091	cas6; CRISPR-associated endoribonuclease Cas6 [EC:3.1.-.-]	499179175	CRISPR-associated endoribonuclease Cas6 [Methanothermobacter thermautotrophicus]	1.51e-21	3.81121	0	10.3474	17.9481	0.368324	0	0
Met7_gene_1409	Met7_contig_4	335469	335816	-	116	K19091	cas6; CRISPR-associated endoribonuclease Cas6 [EC:3.1.-.-]	499179175	CRISPR-associated endoribonuclease Cas6 [Methanothermobacter thermautotrophicus]	5.23e-48	1.09518	0	12.4883	21.1906	0.0876962	0	0
Met7_gene_1410	Met7_contig_4	337776	337928	-	51						0	0	13.6012	25.7249	0	0
Met7_gene_1411	Met7_contig_4	338302	338640	+	113			851109370	hypothetical protein [Methanobacterium formicicum]	4.18e-30	38.2245	5.50954	12.345	25.1198	3.09635	0.219331	0.0708352
Met7_gene_1412	Met7_contig_4	338869	339498	+	210	K07448	mrr; restriction system protein	2622320	mrr restriction system related protein [Methanothermobacter thermautotrophicus str. Delta H]	7.69e-83	3.9322	7.70811	13.4316	26.8014	0.292758	0.287601	0.982385
Met7_gene_1413	Met7_contig_4	339741	343388	+	1216			769966049	hypothetical protein [Defluviitoga tunisiensis]	0	7.31318	136.394	14.3714	32.0629	0.508869	4.25395	8.35962
Met7_gene_1414	Met7_contig_4	343366	346845	+	1160			769966048	hypothetical protein [Defluviitoga tunisiensis]	0	0.711864	7.40653	13.3836	31.0376	0.0531892	0.238631	4.48646
Met7_gene_1415	Met7_contig_4	347138	347557	-	140						7.71316	5.33638	10.4569	22.7487	0.737612	0.23458	0.318026
Met7_gene_1416	Met7_contig_4	347532	347720	-	63						8.06605	5.92931	10.5847	20.4378	0.76205	0.290115	0.380703
Met7_gene_1417	Met7_contig_4	348035	349549	-	505			44582	unnamed protein product [Methanothermobacter thermautotrophicus]	0	0.628913	4.19161	13.6979	27.6601	0.045913	0.15154	3.3006
Met7_gene_1418	Met7_contig_4	349698	349961	-	88			851313574	hypothetical protein [Methanothermobacter sp. CaT2]	1.23e-15	1.44364	1.41495	12.5424	26.3259	0.115101	0.0537475	0.466959
Met7_gene_1419	Met7_contig_4	349958	350707	-	250			851313573	hypothetical protein [Methanothermobacter sp. CaT2]	2.58e-60	1.77857	2.98837	12.9381	20.6599	0.137467	0.144646	1.05223
Met7_gene_1420	Met7_contig_4	350782	351402	-	207			499192317	MULTISPECIES: hypothetical protein [Methanothermobacter]	7.05e-67	0.920582	3.60915	13.2745	21.3231	0.0693497	0.16926	2.44068
Met7_gene_1421	Met7_contig_4	351462	351605	+	48						0	0	11.4173	20.8298	0	0
Met7_gene_1422	Met7_contig_4	351852	352271	+	140	K07722	nikR; CopG family transcriptional regulator, nickel-responsive regulator	302587953	predicted nickel responsive regulator [Methanothermobacter marburgensis str. Marburg]	1.69e-68	0.453716	0.889397	15.2748	28.671	0.0297035	0.0310207	1.04434
Met7_gene_1423	Met7_contig_4	352353	352496	+	48			502705873	PBS lyase [Archaeoglobus profundus]	1.21e-08	1.32334	0	27.7848	40.5418	0.0476281	0	0
Met7_gene_1424	Met7_contig_7	1	60	-	20						3.17601	0	13.2217	32.9212	0.240211	0	0
Met7_gene_1425	Met7_contig_7	384	3113	-	910			973020182	P-type HAD superfamily ATPase [Methanobacteriaceae archaeon 41_258]	0	2.02427	1.3683	12.192	20.838	0.166032	0.0656638	0.395489
Met7_gene_1426	Met7_contig_7	3156	4178	-	341	K06942	K06942	973020181	GTP-binding protein [Methanobacteriaceae archaeon 41_258]	0	1.30393	1.46059	11.3848	20.7532	0.114533	0.0703793	0.614488
Met7_gene_1427	Met7_contig_7	4237	5064	+	276	K03399	cbiE; cobalt-precorrin-6Y C5-methyltransferase [EC:2.1.1.-]	973020180	Precorrin-6Y methylase, partial [Methanobacteriaceae archaeon 41_258]	1.02e-109	2.07131	0.902287	11.6082	17.9891	0.178434	0.0501573	0.281097
Met7_gene_1428	Met7_contig_7	5292	6449	-	386			973019893	hypothetical protein XD44_1452, partial [Methanobacteriaceae archaeon 41_258]	0	2.79752	2.90321	11.0702	18.7507	0.252707	0.154832	0.612695
Met7_gene_1429	Met7_contig_7	6465	7679	-	405	K03750	moeA; molybdopterin molybdotransferase [EC:2.10.1.1]	973019892	Molybdenum cofactor biosynthesis protein [Methanobacteriaceae archaeon 41_258]	0	6.43044	4.61169	11.8757	18.8826	0.54148	0.244229	0.45104
Met7_gene_1430	Met7_contig_7	7672	8661	+	330	K01990	ABC-2.A; ABC-2 type transport system ATP-binding protein	973019891	ABC transporter (ATP-binding protein) [Methanobacteriaceae archaeon 41_258]	0	1.15491	0.37732	11.532	19.9818	0.100149	0.0188832	0.188552
Met7_gene_1431	Met7_contig_7	8658	8951	+	98			973019890	putative ABC transporter, permease component, partial [Methanobacteriaceae archaeon 41_258]	3.33e-47	0	0	12.162	21.6488	0	0
Met7_gene_1432	Met7_contig_7	8998	9786	+	263			973020017	putative ABC transporter, permease component, partial [Methanobacteriaceae archaeon 41_258]	1.3e-148	0.483043	0.946887	11.5409	18.7485	0.041855	0.0505046	1.20666
Met7_gene_1433	Met7_contig_7	9749	10873	+	375			973020016	hypothetical protein XD44_1374 [Methanobacteriaceae archaeon 41_258]	0	1.18571	1.66021	11.4461	20.6924	0.103591	0.0802328	0.774514
Met7_gene_1434	Met7_contig_7	10897	12225	-	443	K01915	glnA; glutamine synthetase [EC:6.3.1.2]	973020015	Glutamine synthetase [Methanobacteriaceae archaeon 41_258]	0	3.44127	7.02684	11.601	19.9933	0.296637	0.35146	1.18482
Met7_gene_1435	Met7_contig_7	12280	13032	-	251			973020014	putative molybdopterin biosynthesis protein MoeB [Methanobacteriaceae archaeon 41_258]	1.91e-151	0.506137	0	10.8864	17.9932	0.0464925	0	0
Met7_gene_1436	Met7_contig_7	13513	14301	-	263	K02008	cbiQ; cobalt/nickel transport system permease protein	973020712	Cobalt transport membrane protein [Methanobacteriaceae archaeon 41_258]	1.97e-165	0	1.42033	11.3077	21.6229	0	0.0656863
Met7_gene_1437	Met7_contig_7	14340	14624	-	95	K02009	cbiN; cobalt/nickel transport protein	973020713	Uncharacterized protein XD44_0867 [Methanobacteriaceae archaeon 41_258]	1.72e-54	6.0177	41.9421	11.4972	21.5111	0.523408	1.94979	3.72519
Met7_gene_1438	Met7_contig_7	14621	15334	-	238	K02007	cbiM; cobalt/nickel transport system permease protein	973020714	Cobalamin biosynthesis protein M [Methanobacteriaceae archaeon 41_258]	1.23e-137	4.00337	28.2514	11.465	19.3449	0.349184	1.46041	4.18235
Met7_gene_1439	Met7_contig_7	15453	16088	-	212			973020715	CBS domain containing protein [Methanobacteriaceae archaeon 41_258]	2.97e-143	4.19473	5.87338	11.7502	21.8094	0.356991	0.269305	0.754374
Met7_gene_1440	Met7_contig_7	16078	16836	-	253			973020716	4Fe-4S ferredoxin iron-sulfur binding domain-containing protein [Methanobacteriaceae archaeon 41_258]	4.41e-164	3.26388	4.42941	12.815	18.3908	0.254692	0.24085	0.945651
Met7_gene_1441	Met7_contig_7	16839	18071	-	411	K14108	ehaQ; energy-converting hydrogenase A subunit Q	973020717	4Fe-4S ferredoxin iron-sulfur binding domain-containing protein [Methanobacteriaceae archaeon 41_258]	0	21.637	19.9952	26.8174	38.1277	0.806829	0.524427	0.649985
Met7_gene_1442	Met7_contig_7	18193	19200	-	336	K14107	ehaP; energy-converting hydrogenase A subunit P	973020718	4Fe-4S ferredoxin iron-sulfur binding domain-containing protein [Methanobacteriaceae archaeon 41_258]	0	5.29335	11.8586	12.8887	19.9879	0.410698	0.593292	1.44459
Met7_gene_1443	Met7_contig_7	19204	20367	-	388	K14106	ehaO; energy-converting hydrogenase A subunit O	973020719	NADH dehydrogenase (Quinone) [Methanobacteriaceae archaeon 41_258]	0	12.1147	18.2922	11.1119	19.0186	1.09024	0.961807	0.882199
Met7_gene_1444	Met7_contig_7	20388	20819	-	144	K14105	ehaN; energy-converting hydrogenase A subunit N	973020720	NADH ubiquinone oxidoreductase 20 kDa subunit [Methanobacteriaceae archaeon 41_258]	1.69e-97	16.7623	15.5644	12.3488	16.7654	1.3574	0.928366	0.683929
Met7_gene_1445	Met7_contig_7	20816	21217	-	134			973020721	Uncharacterized protein XD44_0875 [Methanobacteriaceae archaeon 41_258]	1.11e-80	11.3767	16.726	12.3838	22.2022	0.918683	0.753347	0.820028
Met7_gene_1446	Met7_contig_7	21214	21492	-	93	K14103	ehaL; energy-converting hydrogenase A subunit L	973020722	hypothetical protein XD44_0876 [Methanobacteriaceae archaeon 41_258]	6.17e-49	2.73205	2.67775	9.31311	16.1525	0.293355	0.16578	0.565116
Met7_gene_1447	Met7_contig_7	21494	21733	-	80			973020723	hypothetical protein XD44_0877 [Methanobacteriaceae archaeon 41_258]	9.55e-41	0.794002	0	11.8804	18.0457	0.066833	0	0
Met7_gene_1448	Met7_contig_7	21743	22615	-	291	K14101	ehaJ; energy-converting hydrogenase A subunit J	503060636	NADH-ubiquinone oxidoreductase [Methanothermobacter marburgensis]	4.26e-105	5.45706	6.84622	10.5884	18.5032	0.515379	0.370001	0.717921
Met7_gene_1449	Met7_contig_7	22631	22846	-	72			973020845	hypothetical protein XD44_0764 [Methanobacteriaceae archaeon 41_258]	6.72e-29	2.64667	8.64692	10.4858	20.5249	0.252405	0.421288	1.6691
Met7_gene_1450	Met7_contig_7	22853	23524	-	224	K14099	ehaH; energy-converting hydrogenase A subunit H	973020846	NADH dehydrogenase I, subunit N related protein [Methanobacteriaceae archaeon 41_258]	2.72e-149	5.38787	10.0057	12.1815	18.7032	0.442299	0.534973	1.20953
Met7_gene_1451	Met7_contig_7	23538	24215	-	226	K14098	ehaG; energy-converting hydrogenase A subunit G	973020847	hypothetical protein XD44_0766 [Methanobacteriaceae archaeon 41_258]	2.62e-141	4.77807	8.26431	11.565	18.1493	0.413149	0.455352	1.10215
Met7_gene_1452	Met7_contig_7	24220	24717	-	166	K14097	ehaF; energy-converting hydrogenase A subunit F	973020848	(NiFe)-hydrogenase-3-type complex Eha, membrane protein EhaF [Methanobacteriaceae archaeon 41_258]	2.42e-111	4.59182	6.00075	9.53479	17.6872	0.481586	0.33927	0.704485
Met7_gene_1453	Met7_contig_7	24714	24995	-	94	K14096	ehaE; energy-converting hydrogenase A subunit E	973020849	Energy-converting hydrogenase A, subunit E [Methanobacteriaceae archaeon 41_258]	2.5e-43	0.675747	1.32463	9.62173	16.0844	0.0702313	0.0823551	1.17263
Met7_gene_1454	Met7_contig_7	24992	25249	-	86	K14095	ehaD; energy-converting hydrogenase A subunit D	973020850	Energy-converting hydrogenase A subunit D EhaD [Methanobacteriaceae archaeon 41_258]	4.65e-49	3.69303	5.79142	9.26903	15.0286	0.398427	0.38536	0.967202
Met7_gene_1455	Met7_contig_7	25239	25490	-	84	K14094	ehaC; energy-converting hydrogenase A subunit C	973020851	Uncharacterized protein XD44_0770 [Methanobacteriaceae archaeon 41_258]	1.43e-52	5.29335	4.44699	9.35285	17.4186	0.565961	0.255301	0.451092
Met7_gene_1456	Met7_contig_7	25496	25996	-	167	K14093	ehaB; energy-converting hydrogenase A subunit B	973020852	Energy-converting hydrogenase A, subunit B [Methanobacteriaceae archaeon 41_258]	7.53e-107	4.18396	3.72801	10.212	14.7192	0.409709	0.253275	0.618182
Met7_gene_1457	Met7_contig_7	26339	28822	-	828			973020853	Oligosaccharyl transferase STT3 subunit [Methanobacteriaceae archaeon 41_258]	0	1.91788	0.300762	12.1683	19.5972	0.157613	0.0153472	0.0973727
Met7_gene_1458	Met7_contig_7	28833	29996	-	388	K17830	GGR; digeranylgeranylglycerophospholipid reductase [EC:1.3.1.101 1.3.99.34]	973020854	Digeranylgeranylglycerophospholipid reductase 2 [Methanobacteriaceae archaeon 41_258]	0	2.12825	0.962749	11.5663	18.0004	0.184005	0.0534848	0.290671
Met7_gene_1459	Met7_contig_7	30573	31169	+	199			973020855	hypothetical protein XD44_0774 [Methanobacteriaceae archaeon 41_258]	2.85e-98	0.319197	1.25141	11.632	18.7001	0.0274414	0.0669203	2.43866
Met7_gene_1460	Met7_contig_7	31166	32071	+	302	K02039	phoU; phosphate transport system protein	973020856	Phosphate transport system regulator related protein [Methanobacteriaceae archaeon 41_258]	0	0.420663	1.23691	12.5758	20.7201	0.0334502	0.0596962	1.78463
Met7_gene_1461	Met7_contig_7	32058	32870	-	271	K01647	CS, gltA; citrate synthase [EC:2.3.3.1]	973020857	Citrate synthase I [Methanobacteriaceae archaeon 41_258]	2.17e-145	0.468784	0.918934	13.3214	18.321	0.0351902	0.0501573	1.42532
Met7_gene_1462	Met7_contig_7	33049	33861	+	271	K02040	pstS; phosphate transport system substrate-binding protein	503060159	phosphate-binding protein [Methanothermobacter marburgensis]	2.51e-136	4.68784	14.2435	11.5396	19.8868	0.40624	0.716228	1.76307
Met7_gene_1463	Met7_contig_7	33948	34778	+	277	K02040	pstS; phosphate transport system substrate-binding protein	427190108	phosphate ABC transporter substrate-binding subunit [Methanothermobacter sp. CaT2]	1.39e-157	2.52246	3.59612	13.5863	23.0655	0.185662	0.155909	0.839744
Met7_gene_1464	Met7_contig_7	34796	35671	+	292	K02037	pstC; phosphate transport system permease protein	503060161	phosphate ABC transporter permease subunit PstC [Methanothermobacter marburgensis]	2.57e-180	2.17535	0.852846	10.7884	18.4065	0.201637	0.0463341	0.229789
Met7_gene_1465	Met7_contig_7	35673	36533	+	287	K02038	pstA; phosphate transport system permease protein	973020160	Phosphate transporter permease PstC-like protein [Methanobacteriaceae archaeon 41_258]	1.38e-175	0.663974	1.30156	10.4957	18.7271	0.0632618	0.0695011	1.09863
Met7_gene_1466	Met7_contig_7	36530	37288	+	253	K02036	pstB; phosphate transport system ATP-binding protein [EC:3.6.3.27]	973020161	Phosphate import ATP-binding protein PstB [Methanobacteriaceae archaeon 41_258]	0	1.25534	2.95294	12.5878	22.1499	0.0997267	0.133316	1.33682
Met7_gene_1467	Met7_contig_7	37317	37976	+	220	K02039	phoU; phosphate transport system protein	973020162	Phosphate-specific transport system accessory protein PhoU-like protein 1 [Methanobacteriaceae archaeon 41_258]	1.64e-141	3.75347	3.39588	12.7862	22.1026	0.293555	0.153641	0.523382
Met7_gene_1468	Met7_contig_7	38024	38860	-	279	K01677	E4.2.1.2AA, fumA; fumarate hydratase subunit alpha [EC:4.2.1.2]	973020163	Fumarate hydratase, class I [Methanobacteriaceae archaeon 41_258]	2.72e-168	5.23643	12.0499	11.7994	21.6241	0.44379	0.557245	1.25565
Met7_gene_1469	Met7_contig_7	38877	39200	-	108			973020164	Formate hydrogenlyase, iron-sulfur subunit 2 [Methanobacteriaceae archaeon 41_258]	5.57e-62	9.4104	14.988	12.5617	19.0573	0.749134	0.786472	1.04984
Met7_gene_1470	Met7_contig_7	39320	39817	-	166	K00196	cooF; carbon-monoxide dehydrogenase iron sulfur subunit	973020165	Formate hydrogenlyase, iron-sulfur subunit I [Methanobacteriaceae archaeon 41_258]	4.25e-92	14.5408	30.7538	13.3672	19.832	1.0878	1.55072	1.42556
Met7_gene_1471	Met7_contig_7	39819	40685	-	289	K00170	porB; pyruvate ferredoxin oxidoreductase, beta subunit [EC:1.2.7.1]	499179804	MULTISPECIES: pyruvate ferredoxin oxidoreductase subunit beta [Methanothermobacter]	0	10.9897	20.2499	11.7889	21.3315	0.932204	0.949299	1.01834
Met7_gene_1472	Met7_contig_7	40686	41846	-	387	K00169	porA; pyruvate ferredoxin oxidoreductase, alpha subunit [EC:1.2.7.1]	499179805	2-ketoisovalerate ferredoxin oxidoreductase subunit alpha [Methanothermobacter thermautotrophicus]	0	10.8329	18.6613	14.1412	22.1302	0.766052	0.843249	1.10077
Met7_gene_1473	Met7_contig_7	41857	42099	-	81	K00171	porD; pyruvate ferredoxin oxidoreductase, delta subunit [EC:1.2.7.1]	973019788	Pyruvate synthase subunit PorD [Methanobacteriaceae archaeon 41_258]	1.02e-50	5.4894	10.7606	13.6736	20.2916	0.40146	0.530298	1.32092
Met7_gene_1474	Met7_contig_7	42106	42636	-	177	K00172	porG; pyruvate ferredoxin oxidoreductase, gamma subunit [EC:1.2.7.1]	973019789	Pyruvate synthase subunit PorC [Methanobacteriaceae archaeon 41_258]	1.11e-119	11.8427	5.62782	12.255	20.8315	0.966362	0.27016	0.279563
Met7_gene_1475	Met7_contig_7	42690	44294	+	535			973019790	hypothetical protein XD44_1509 [Methanobacteriaceae archaeon 41_258]	0	3.32442	2.32739	13.1662	23.7935	0.252496	0.0978164	0.387397
Met7_gene_1476	Met7_contig_7	44315	45256	+	314			973020604	putative ATPase, partial [Methanobacteriaceae archaeon 41_258]	0	5.86651	4.75856	12.559	23.4852	0.467116	0.20262	0.433767
Met7_gene_1477	Met7_contig_7	45231	45431	+	67	K03154	thiS; sulfur carrier protein	973020605	Uncharacterized protein XD44_0953 [Methanobacteriaceae archaeon 41_258]	3.34e-32	1.89612	3.71688	10.6964	21.8383	0.177268	0.170201	0.96013
Met7_gene_1478	Met7_contig_7	45436	46299	+	288	K09116	K09116; hypothetical protein	973020606	hypothetical protein XD44_0954 [Methanobacteriaceae archaeon 41_258]	0	1.10278	1.29704	11.6169	22.0829	0.0949289	0.0587348	0.618725
Met7_gene_1479	Met7_contig_7	46352	47170	+	273			973020607	Phosphogluconate dehydrogenase, NAD-binding protein [Methanobacteriaceae archaeon 41_258]	7.5e-159	0	1.8244	11.5393	20.7058	0	0.0881107
Met7_gene_1480	Met7_contig_7	47207	47401	+	65			503060181	hypothetical protein [Methanothermobacter marburgensis]	1.42e-19	2.9317	0	12.3226	28.0627	0.237913	0	0
Met7_gene_1481	Met7_contig_7	47403	48689	-	429			973020608	putative nucleotidyltransferase [Methanobacteriaceae archaeon 41_258]	0	2.07292	0	12.7657	23.8176	0.162382	0	0
Met7_gene_1482	Met7_contig_7	49146	50216	-	357	K06936	K06936	973020609	putative Fe-S oxidoreductase [Methanobacteriaceae archaeon 41_258]	0	2.84684	3.13905	13.0537	25.1921	0.218087	0.124604	0.571353
Met7_gene_1483	Met7_contig_7	50359	51426	-	356	K00320	mer; coenzyme F420-dependent N5,N10-methenyltetrahydromethanopterin reductase [EC:1.5.99.11]	973020610	5,10-methylenetetrahydromethanopterin reductase [Methanobacteriaceae archaeon 41_258]	0	276.384	178.379	13.5533	21.3858	20.3924	8.34102	0.409026
Met7_gene_1484	Met7_contig_7	51680	52714	-	345	K07333	flaJ-A, flaJ; archaeal flagellar protein FlaJ	973020611	hypothetical protein XD44_0959 [Methanobacteriaceae archaeon 41_258]	0	12.8882	15.1584	11.7193	21.4032	1.09974	0.708232	0.644002
Met7_gene_1485	Met7_contig_7	52747	54309	-	521	K07332	flaI-A, flaI; archaeal flagellar protein FlaI	973020537	Secretory protein kinase [Methanobacteriaceae archaeon 41_258]	0	24.6278	16.7295	12.0194	22.5606	2.049	0.741537	0.361902
Met7_gene_1486	Met7_contig_7	54354	55310	+	319			973020538	Methyltransferase [Methanobacteriaceae archaeon 41_258]	0	1.79211	0.390331	11.3049	21.7105	0.158524	0.0179789	0.113414
Met7_gene_1487	Met7_contig_7	55307	55924	-	206			973020539	hypothetical protein XD44_1006 [Methanobacteriaceae archaeon 41_258]	7.76e-110	0.925051	0.604445	10.7902	19.7693	0.0857306	0.0305749	0.35664
Met7_gene_1488	Met7_contig_7	55896	56537	-	214	K08971	K08971; putative membrane protein	973020539	hypothetical protein XD44_1006 [Methanobacteriaceae archaeon 41_258]	2.72e-124	0.296823	0.581849	11.9986	19.2126	0.0247382	0.0302848	1.22421
Met7_gene_1489	Met7_contig_7	56545	56814	-	90	K03232	EEF1B; elongation factor 1-beta	973020540	Elongation factor 1-beta [Methanobacteriaceae archaeon 41_258]	5.15e-52	2.11734	0	12.1359	21.5139	0.174469	0	0
Met7_gene_1490	Met7_contig_7	57176	57835	-	220	K07144	K07144	973020541	Aspartate/glutamate/uridylate kinase [Methanobacteriaceae archaeon 41_258]	8.89e-135	1.44364	1.69794	11.0617	22.812	0.130508	0.0744317	0.570321
Met7_gene_1491	Met7_contig_7	57913	58215	-	101	K04794	PTH2; peptidyl-tRNA hydrolase, PTH2 family [EC:3.1.1.29]	973020542	Peptidyl-tRNA hydrolase [Methanobacteriaceae archaeon 41_258]	2.97e-61	3.77348	2.46566	13.1667	20.1366	0.286592	0.122446	0.42725
Met7_gene_1492	Met7_contig_7	58382	58564	+	61						41.6526	18.3712	11.8113	18.7893	3.52651	0.977748	0.277257
Met7_gene_1493	Met7_contig_7	58622	58831	+	70			973020543	DNA-binding protein HMt-1.2 [Methanobacteriaceae archaeon 41_258]	8.16e-39	111.614	37.3547	11.8804	20.6236	9.39481	1.81126	0.192793
Met7_gene_1494	Met7_contig_7	59065	60756	+	564	K06174	ABCE1; ATP-binding cassette, sub-family E, member 1	973020544	RNase L inhibitor, partial [Methanobacteriaceae archaeon 41_258]	0	1.12624	1.32463	11.9932	21.5151	0.093907	0.0615677	0.655625
Met7_gene_1495	Met7_contig_7	60967	61278	-	104						4.88617	4.78906	13.1554	24.9488	0.371419	0.191955	0.516816
Met7_gene_1496	Met7_contig_7	61390	62544	-	385			973020459	Aspartate aminotransferase related protein, partial [Methanobacteriaceae archaeon 41_258]	0	5.77456	5.17467	12.2935	24.3607	0.469725	0.212419	0.452219
Met7_gene_1497	Met7_contig_7	62657	63364	-	236	K04484	radB; DNA repair protein RadB	973020458	DNA repair and recombination protein RadB [Methanobacteriaceae archaeon 41_258]	1.01e-168	2.42238	2.63804	11.2373	22.4021	0.215565	0.117759	0.546278
Met7_gene_1498	Met7_contig_7	63361	64011	-	217	K07566	rimN, SUA5; tRNA threonylcarbamoyladenosine biosynthesis protein	973020457	Translation factor SUA5 [Methanobacteriaceae archaeon 41_258]	4.61e-125	3.51264	2.86902	10.6848	23.3522	0.328752	0.122859	0.373713
Met7_gene_1499	Met7_contig_7	64047	64619	+	191	K17884	E2.7.8.39; archaetidylinositol phosphate synthase [EC:2.7.8.39]	973020456	Phosphatidylglycerophosphate synthase [Methanobacteriaceae archaeon 41_258]	4.03e-118	0.997699	0.651914	12.0188	21.3218	0.0830112	0.0305749	0.368323
Met7_gene_1500	Met7_contig_7	64620	64862	+	81	K09728	K09728; hypothetical protein	503060127	hypothetical protein [Methanothermobacter marburgensis]	1.12e-28	0.7842	1.53723	11.7337	24.7473	0.066833	0.062117	0.929436
Met7_gene_1501	Met7_contig_7	64862	65518	+	219	K07220	K07220; hypothetical protein	973020455	Uncharacterized protein XD44_1070 [Methanobacteriaceae archaeon 41_258]	1.04e-138	2.61042	1.70569	12.9846	21.2459	0.201039	0.0802833	0.399341
Met7_gene_1502	Met7_contig_7	65518	66168	+	217			973020454	hypothetical protein XD44_1069 [Methanobacteriaceae archaeon 41_258]	7.78e-127	1.17088	0	11.2499	21.172	0.104079	0	0
Met7_gene_1503	Met7_contig_7	66186	67283	-	366	K01622	K01622; fructose 1,6-bisphosphate aldolase/phosphatase [EC:4.1.2.13 3.1.3.11]	973020453	hypothetical protein XD44_1068 [Methanobacteriaceae archaeon 41_258]	0	8.67762	9.52578	12.3767	20.4949	0.701124	0.464787	0.662916
Met7_gene_1504	Met7_contig_7	67351	68502	-	384	K03151	thiI; thiamine biosynthesis protein ThiI	973020452	putative tRNA sulfurtransferase, partial [Methanobacteriaceae archaeon 41_258]	0	2.64667	1.6213	11.7766	23.6367	0.22474	0.0685924	0.305208
Met7_gene_1505	Met7_contig_7	68519	69760	-	414			851133701	MULTISPECIES: hypothetical protein [Methanobacterium]	3.37e-179	2.45489	2.70686	13.3208	21.594	0.18429	0.125352	0.68019
Met7_gene_1506	Met7_contig_7	69763	72462	-	900	K01872	AARS, alaS; alanyl-tRNA synthetase [EC:6.1.1.7]	499179750	alanine--tRNA ligase [Methanothermobacter thermautotrophicus]	0	3.81121	2.76701	13.0514	23.4919	0.292015	0.117786	0.403355
Met7_gene_1507	Met7_contig_7	72546	72854	-	103	K02869	RP-L12, rpl12; large subunit ribosomal protein L12	851313071	50S ribosomal protein P1 [Methanothermobacter sp. CaT2]	6.1e-30	32.0684	20.5511	12.8366	19.3194	2.4982	1.06375	0.425808
Met7_gene_1508	Met7_contig_7	72890	73897	-	336	K02864	RP-L10, MRPL10, rplJ; large subunit ribosomal protein L10	973020589	Acidic ribosomal protein P0-like protein, partial [Methanobacteriaceae archaeon 41_258]	0	9.45241	6.67048	11.8736	22.4555	0.796089	0.297053	0.373141
Met7_gene_1509	Met7_contig_7	73899	74537	-	213	K02863	RP-L1, MRPL1, rplA; large subunit ribosomal protein L1	973020588	50S ribosomal protein L1 [Methanobacteriaceae archaeon 41_258]	5.64e-148	14.3144	9.93786	12.3788	20.3332	1.15637	0.488751	0.422662
Met7_gene_1510	Met7_contig_7	74604	75095	-	164	K02867	RP-L11, MRPL11, rplK; large subunit ribosomal protein L11	973020587	50S ribosomal protein L11 [Methanobacteriaceae archaeon 41_258]	4.73e-105	5.80977	6.83317	11.3102	20.3713	0.513675	0.335432	0.653004
Met7_gene_1511	Met7_contig_7	75096	75560	-	155	K02601	nusG; transcriptional antiterminator NusG	973020586	Transcription termination factor NusG [Methanobacteriaceae archaeon 41_258]	1.3e-97	4.50788	4.01663	12.2636	21.68	0.367581	0.185269	0.504022
Met7_gene_1512	Met7_contig_7	75583	75762	-	60	K07342	SEC61G, SSS1, secE; protein transport protein SEC61 subunit gamma and related proteins	973020585	Preprotein translocase subunit SecE [Methanobacteriaceae archaeon 41_258]	3.12e-19	0	4.15052	10.6029	20.5656	0	0.201819
Met7_gene_1513	Met7_contig_7	75881	77011	-	377	K03531	ftsZ; cell division protein FtsZ	973020584	Cell division protein FtsZ [Methanobacteriaceae archaeon 41_258]	0	13.4791	14.8626	12.1376	18.4998	1.11052	0.803394	0.723437
Met7_gene_1514	Met7_contig_7	77322	77885	-	188	K09126	K09126; hypothetical protein	973020583	Uncharacterized protein XD44_0973 [Methanobacteriaceae archaeon 41_258]	1.59e-127	4.39235	4.63622	9.86635	20.0536	0.445185	0.231191	0.519314
Met7_gene_1515	Met7_contig_7	77985	78761	+	259	K08097	E4.4.1.19, comA; phosphosulfolactate synthase [EC:4.4.1.19]	973020582	Phosphosulfolactate synthase [Methanobacteriaceae archaeon 41_258]	5.82e-168	1.96201	0.96151	12.089	23.1432	0.162297	0.0415461	0.255988
Met7_gene_1516	Met7_contig_7	78761	79537	+	259			973020581	SN-glycerol-3-phosphate transport ATP-binding protein [Methanobacteriaceae archaeon 41_258]	4.73e-180	6.37654	4.3268	11.9411	19.9796	0.534001	0.21656	0.405543
Met7_gene_1517	Met7_contig_7	79537	80256	+	240			973020580	hypothetical protein XD44_0970 [Methanobacteriaceae archaeon 41_258]	8.92e-168	1.32334	4.15052	10.8744	16.6028	0.121693	0.249989	2.05426
Met7_gene_1518	Met7_contig_7	80313	80987	+	225	K06939	K06939	973020579	hypothetical protein XD44_0969 [Methanobacteriaceae archaeon 41_258]	1.04e-150	1.41156	1.66021	11.8889	20.571	0.118729	0.0807062	0.679751
Met7_gene_1519	Met7_contig_7	80994	81827	+	278			973019641	hypothetical protein XD44_1585 [Methanobacteriaceae archaeon 41_258]	1.05e-173	1.14245	0	11.3042	20.4211	0.101065	0	0
Met7_gene_1520	Met7_contig_7	82125	82625	+	167	K03136	TFIIE1, GTF2E1, TFA1, tfe; transcription initiation factor TFIIE subunit alpha	973019640	Transcription factor E [Methanobacteriaceae archaeon 41_258]	7.59e-113	33.4717	17.8945	11.9102	19.8301	2.81033	0.902389	0.321097
Met7_gene_1521	Met7_contig_7	82646	83122	+	159	K06950	K06950; uncharacterized protein	973019639	putative hydrolase, partial [Methanobacteriaceae archaeon 41_258]	9.05e-76	5.19347	2.34935	10.8464	18.5886	0.478821	0.126387	0.263953
Met7_gene_1522	Met7_contig_7	83245	84606	+	454			973021739	Archaeal glutamate synthase [Methanobacteriaceae archaeon 41_258]	0	1.67895	0.82279	11.9446	19.3799	0.140562	0.0424558	0.302044
Met7_gene_1523	Met7_contig_7	84607	85521	+	305	K07557	tgtA2; archaeosine synthase [EC:2.6.1.97]	973021738	putative tRNA-ribosyltransferase [Methanobacteriaceae archaeon 41_258]	0	1.04131	0.408248	11.4343	20.7721	0.0910691	0.0196536	0.21581
Met7_gene_1524	Met7_contig_7	85544	85900	+	119			973021737	hypothetical protein XD44_0031 [Methanobacteriaceae archaeon 41_258]	4.13e-60	35.2297	30.3441	12.2057	20.5335	2.88634	1.47779	0.511994
Met7_gene_1525	Met7_contig_7	85901	86467	+	189	K00939	E2.7.4.3, adk; adenylate kinase [EC:2.7.4.3]	973021736	Adenylate kinase [Methanobacteriaceae archaeon 41_258]	3.44e-113	11.763	10.541	12.1257	23.6635	0.970084	0.445454	0.459191
Met7_gene_1526	Met7_contig_7	86691	87764	-	358	K00766	trpD; anthranilate phosphoribosyltransferase [EC:2.4.2.18]	973021735	Anthranilate phosphoribosyltransferase [Methanobacteriaceae archaeon 41_258]	0	1.24201	0.695618	13.1457	19.7541	0.0944805	0.0352139	0.372711
Met7_gene_1527	Met7_contig_7	87765	88571	-	269	K01695	trpA; tryptophan synthase alpha chain [EC:4.2.1.20]	973021734	Tryptophan synthase alpha chain [Methanobacteriaceae archaeon 41_258]	2.84e-179	1.65294	0.462883	13.2068	21.884	0.125159	0.0211517	0.168999
Met7_gene_1528	Met7_contig_7	88568	89746	-	393	K01696	trpB; tryptophan synthase beta chain [EC:4.2.1.20]	973021733	Tryptophan synthase beta chain [Methanobacteriaceae archaeon 41_258]	0	1.93955	0.316834	14.0033	21.9288	0.138506	0.0144483	0.104315
Met7_gene_1529	Met7_contig_7	89743	90405	-	221	K01817	trpF; phosphoribosylanthranilate isomerase [EC:5.3.1.24]	973021732	N-(5'-phosphoribosyl)anthranilate isomerase [Methanobacteriaceae archaeon 41_258]	1.78e-133	1.72453	0.563419	14.133	24.4964	0.122021	0.0230001	0.188492
Met7_gene_1530	Met7_contig_7	90398	91195	-	266	K01609	trpC; indole-3-glycerol phosphate synthase [EC:4.1.1.48]	973021731	Indole-3-glycerol phosphate synthase [Methanobacteriaceae archaeon 41_258]	1.7e-147	2.38798	0.468104	13.8024	22.0391	0.173012	0.0212397	0.122764
Met7_gene_1531	Met7_contig_7	91204	91791	-	196	K01658	trpG; anthranilate synthase component II [EC:4.1.3.27]	973021730	Anthranilate synthase, component II [Methanobacteriaceae archaeon 41_258]	4.28e-119	2.26858	0	12.8463	24.0875	0.176594	0	0
Met7_gene_1532	Met7_contig_7	91788	93143	-	452	K01657	trpE; anthranilate synthase component I [EC:4.1.3.27]	973021729	Anthranilate synthase component 1 [Methanobacteriaceae archaeon 41_258]	0	3.23222	0.826431	13.744	21.8395	0.235173	0.037841	0.160907
Met7_gene_1533	Met7_contig_7	93247	93750	+	168	K07103	K07103	973021728	putative regulatory protein [Methanobacteriaceae archaeon 41_258]	1.29e-112	1.13429	0.741164	12.5465	23.4861	0.0904068	0.0315576	0.349062
Met7_gene_1534	Met7_contig_7	93747	93989	-	81	K04653	hypC; hydrogenase expression/formation protein HypC	973021727	Hydrogenase expression/formation protein HypC [Methanobacteriaceae archaeon 41_258]	4.85e-45	2.3526	3.07446	12.5854	21.3152	0.186931	0.144238	0.771608
Met7_gene_1535	Met7_contig_7	94090	95382	+	431	K00382	DLD, lpd, pdhD; dihydrolipoamide dehydrogenase [EC:1.8.1.4]	973021726	FAD-dependent pyridine nucleotide-disulfide oxidoreductase [Methanobacteriaceae archaeon 41_258]	0	1.76854	1.1556	11.426	19.5315	0.154782	0.0591659	0.382253
Met7_gene_1536	Met7_contig_7	95379	96425	-	349	K02563	murG; UDP-N-acetylglucosamine--N-acetylmuramyl-(pentapeptide) pyrophosphoryl-undecaprenol N-acetylglucosamine transferase [EC:2.4.1.227]	973021725	MurG-related protein [Methanobacteriaceae archaeon 41_258]	0	0.728025	0.713556	11.585	17.7201	0.062842	0.0402683	0.640786
Met7_gene_1537	Met7_contig_7	97067	97927	-	287			973021724	Putative cell wall biosynthesis protein [Methanobacteriaceae archaeon 41_258]	2.49e-165	2.43457	1.30156	11.5639	18.2003	0.210532	0.0715128	0.339677
Met7_gene_1538	Met7_contig_7	97948	99144	-	399	K04069	pflA, pflC, pflE; pyruvate formate lyase activating enzyme [EC:1.97.1.4]	973021723	Radical SAM domain protein [Methanobacteriaceae archaeon 41_258]	0	3.50237	2.49655	13.6391	20.2178	0.256789	0.123483	0.480872
Met7_gene_1539	Met7_contig_7	99157	100212	-	352	K06965	PELO, DOM34, pelA; protein pelota	973021722	Protein pelota-like protein [Methanobacteriaceae archaeon 41_258]	0	1.6241	2.12242	12.5097	20.2848	0.129827	0.104631	0.80593
Met7_gene_1540	Met7_contig_7	100306	100677	+	124			973021721	hypothetical protein XD44_0015 [Methanobacteriaceae archaeon 41_258]	2.54e-70	0	0	11.9608	22.5768	0	0
Met7_gene_1541	Met7_contig_7	100679	101983	+	435	K04517	tyrA2; prephenate dehydrogenase [EC:1.3.1.12]	973021720	putative prephenate dehydrogenase [Methanobacteriaceae archaeon 41_258]	0	0.292047	0	11.7262	20.3385	0.0249055	0	0
Met7_gene_1542	Met7_contig_7	102138	104306	+	723	K13525	VCP, CDC48; transitional endoplasmic reticulum ATPase	973021719	Cell division control protein Cdc48 [Methanobacteriaceae archaeon 41_258]	0	7.46779	4.47774	13.0131	19.2323	0.573865	0.232824	0.405712
Met7_gene_1543	Met7_contig_7	104342	105595	+	418	K01251	E3.3.1.1, ahcY; adenosylhomocysteinase [EC:3.3.1.1]	973021718	Adenosylhomocysteinase [Methanobacteriaceae archaeon 41_258]	0	0.911773	0.297884	12.2673	21.0374	0.0743255	0.0141598	0.19051
Met7_gene_1544	Met7_contig_7	105592	106203	+	204			973021717	Uncharacterized protein XD44_0011 [Methanobacteriaceae archaeon 41_258]	1.23e-125	0.93412	1.83111	10.4451	21.4215	0.0894312	0.0854802	0.955821
Met7_gene_1545	Met7_contig_7	106204	108213	+	670			973021716	DNA helicase [Methanobacteriaceae archaeon 41_258]	0	3.22341	2.23013	11.6173	20.7172	0.277467	0.107646	0.38796
Met7_gene_1546	Met7_contig_7	108182	109168	-	329	K04799	FEN1, RAD2; flap endonuclease-1 [EC:3.-.-.-]	973021715	Flap endonuclease 1 [Methanobacteriaceae archaeon 41_258]	0	14.2872	9.0832	14.2113	22.2217	1.00534	0.408754	0.406581
Met7_gene_1547	Met7_contig_7	109197	109730	-	178			973021714	hypothetical protein XD44_0008 [Methanobacteriaceae archaeon 41_258]	2.53e-116	9.27823	3.49763	12.9397	24.2217	0.717037	0.144401	0.201386
Met7_gene_1548	Met7_contig_7	109747	111006	-	420	K16792	aksD; methanogen homoaconitase large subunit [EC:4.2.1.114 4.2.1.-]	973021713	3-isopropylmalate dehydratase large subunit [Methanobacteriaceae archaeon 41_258]	0	14.2164	8.89397	12.7107	19.2418	1.11846	0.462222	0.413268
Met7_gene_1549	Met7_contig_7	111016	112227	-	404	K10977	aksA; methanogen homocitrate synthase [EC:2.3.3.14 2.3.3.-]	973021712	Putative homocitrate synthase AksA [Methanobacteriaceae archaeon 41_258]	0	10.5343	10.479	12.3319	22.5873	0.854228	0.463935	0.543104
Met7_gene_1550	Met7_contig_7	112224	112733	-	170	K05873	E4.6.1.1B, cyaB; adenylate cyclase, class 2 [EC:4.6.1.1]	973021711	putative adenylate cyclase [Methanobacteriaceae archaeon 41_258]	8.82e-100	7.09931	4.39467	14.4503	28.1731	0.49129	0.155988	0.317507
Met7_gene_1551	Met7_contig_7	112963	113508	+	182	K03120	TBP, tbp; transcription initiation factor TFIID TATA-box-binding protein	973021710	TATA-box-binding protein [Methanobacteriaceae archaeon 41_258]	1.18e-124	5.9332	3.42076	11.7498	20.7148	0.50496	0.165136	0.327028
Met7_gene_1552	Met7_contig_7	113508	114983	+	492	K01079	serB, PSPH; phosphoserine phosphatase [EC:3.1.3.3]	973021709	Phosphoserine phosphatase [Methanobacteriaceae archaeon 41_258]	0	8.00458	6.07393	12.8214	24.7231	0.624316	0.245678	0.393516
Met7_gene_1553	Met7_contig_7	115700	117838	+	713	K03168	topA; DNA topoisomerase I [EC:5.99.1.2]	973021708	DNA topoisomerase 1 [Methanobacteriaceae archaeon 41_258]	0	4.09808	5.06445	12.0669	20.2545	0.339613	0.250041	0.736254
Met7_gene_1554	Met7_contig_7	117897	120401	+	835	K07151	STT3; dolichyl-diphosphooligosaccharide--protein glycosyltransferase [EC:2.4.99.18]	427190012	oligosaccharyl transferase STT3 subunit [Methanothermobacter sp. CaT2]	0	6.77041	5.36834	11.8597	19.9936	0.570874	0.268502	0.470335
Met7_gene_1555	Met7_contig_7	120398	120775	-	126			973020549	Uncharacterized protein XD44_0990 [Methanobacteriaceae archaeon 41_258]	1.67e-79	11.0908	3.95288	11.2234	18.5799	0.988186	0.212751	0.215294
Met7_gene_1556	Met7_contig_7	120826	121923	+	366	K06944	K06944	973020550	GTP-binding protein, GTP1/OBG family [Methanobacteriaceae archaeon 41_258]	0	1.21487	0.680413	10.1045	18.6427	0.12023	0.0364976	0.303565
Met7_gene_1557	Met7_contig_7	121925	122713	+	263	K03146	thi1; thiamine biosynthetic enzyme	973020551	Ribose 1,5-bisphosphate isomerase [Methanobacteriaceae archaeon 41_258]	1.69e-163	0.483043	0.473443	12.6338	18.6373	0.0382343	0.0254031	0.664405
Met7_gene_1558	Met7_contig_7	122710	123264	+	185	K18532	AK6, FAP7; adenylate kinase [EC:2.7.4.3]	973020552	Adenylate kinase [Methanobacteriaceae archaeon 41_258]	3.97e-110	1.37341	0	12.5537	21.3806	0.109403	0	0
Met7_gene_1559	Met7_contig_7	123703	123966	+	88	K07574	yhbY; RNA-binding protein	973020553	putative RNA-binding protein [Methanobacteriaceae archaeon 41_258]	7.59e-47	3.6091	0	11.6278	22.0029	0.310385	0	0
Met7_gene_1560	Met7_contig_7	123982	124437	+	152	K02966	RP-S19e, RPS19; small subunit ribosomal protein S19e	973020554	30S ribosomal protein S19e [Methanobacteriaceae archaeon 41_258]	1.82e-91	3.34317	4.91509	13.1108	20.4394	0.254994	0.240472	0.94305
Met7_gene_1561	Met7_contig_7	124482	124775	+	98	K06875	PDCD5, TFAR19; programmed cell death protein 5	503060061	hypothetical protein [Methanothermobacter marburgensis]	5.43e-45	6.48165	1.27057	14.1564	19.4093	0.457861	0.0654617	0.142973
Met7_gene_1562	Met7_contig_7	124792	125379	+	196	K07585	K07585; hypothetical protein	973020556	hypothetical protein XD44_0997 [Methanobacteriaceae archaeon 41_258]	1.88e-114	3.24083	1.27057	11.8491	20.3549	0.273508	0.0624207	0.228223
Met7_gene_1563	Met7_contig_7	125564	125809	+	82	K02910	RP-L31e, RPL31; large subunit ribosomal protein L31e	973020558	50S ribosomal protein L31e [Methanobacteriaceae archaeon 41_258]	1.24e-45	8.521	10.6294	12.6188	21.2932	0.675261	0.499191	0.739257
Met7_gene_1564	Met7_contig_7	125819	126481	+	221	K03264	EIF6; translation initiation factor 6	973020559	Translation initiation factor 6 [Methanobacteriaceae archaeon 41_258]	1.94e-139	5.74843	7.88787	11.4625	20.1047	0.5015	0.392339	0.782331
Met7_gene_1565	Met7_contig_7	126483	126728	+	82	K02944	RP-LX, rplX; large subunit ribosomal protein LX	973020560	50S ribosomal protein LX [Methanobacteriaceae archaeon 41_258]	1.85e-39	3.09855	1.51848	12.2449	23.3749	0.253047	0.064962	0.256719
Met7_gene_1566	Met7_contig_7	126725	127177	+	151	K04797	pfdA, PFDN5; prefoldin alpha subunit	973020561	Prefoldin subunit alpha [Methanobacteriaceae archaeon 41_258]	2.07e-92	5.46862	10.7199	13.6798	21.253	0.399758	0.504394	1.26175
Met7_gene_1567	Met7_contig_7	127178	128239	+	354	K03110	ftsY; fused signal recognition particle receptor	973019739	Signal recognition particle receptor FtsY, partial [Methanobacteriaceae archaeon 41_258]	6.06e-179	12.2016	14.773	12.1034	20.1564	1.00811	0.732921	0.727022
Met7_gene_1568	Met7_contig_7	128258	128932	+	225			973019740	Phosphoribosyltransferase [Methanobacteriaceae archaeon 41_258]	2.96e-132	1.69387	5.53403	11.3609	19.2487	0.149097	0.287501	1.92829
Met7_gene_1569	Met7_contig_7	128927	129433	-	169			973019741	hypothetical protein XD44_1532 [Methanobacteriaceae archaeon 41_258]	8.16e-100	2.25515	0.736779	10.7035	21.0095	0.210694	0.0350688	0.166444
Met7_gene_1570	Met7_contig_7	130178	130864	-	229			973020214	hypothetical protein XD44_1235, partial [Methanobacteriaceae archaeon 41_258]	1.17e-124	4.43809	3.80615	11.0453	20.5311	0.401808	0.185384	0.461376
Met7_gene_1571	Met7_contig_7	131214	132242	-	343	K07282	pgsA, capA; poly-gamma-glutamate synthesis protein (capsule biosynthesis protein)	973020215	Capsule synthesis protein, CapA [Methanobacteriaceae archaeon 41_258]	0	3.7038	1.45208	12.391	19.5088	0.29891	0.0744317	0.24901
Met7_gene_1572	Met7_contig_7	132436	132861	+	142			973020216	Uncharacterized protein ORF11' [Methanobacteriaceae archaeon 41_258]	5.94e-84	0.447325	0	11.4972	20.0927	0.0389075	0	0
Met7_gene_1573	Met7_contig_7	132973	133455	-	161			973020217	hypothetical protein XD44_1238 [Methanobacteriaceae archaeon 41_258]	4.3e-97	3.15628	2.32017	11.5448	18.388	0.273395	0.126178	0.461524
Met7_gene_1574	Met7_contig_7	133935	134867	-	311			973020220	hypothetical protein XD44_1241, partial [Methanobacteriaceae archaeon 41_258]	8.26e-88	44.9339	78.0725	12.1133	19.8695	3.70947	3.92925	1.05925
Met7_gene_1575	Met7_contig_7	135515	136672	+	386	K01535	E3.6.3.6; H+-transporting ATPase [EC:3.6.3.6]	2621551	H+-transporting ATPase [Methanothermobacter thermautotrophicus str. Delta H]	6.08e-143	2.30384	1.6129	11.7851	19.9258	0.195488	0.0809451	0.414067
Met7_gene_1576	Met7_contig_7	136893	137378	+	162			502802802	cation transporter [Methanohalophilus mahii]	1.35e-45	5.0973	3.84307	11.3789	18.4551	0.447962	0.208239	0.464859
Met7_gene_1577	Met7_contig_7	137368	137661	+	98			850990915	ATPase [Methanothermobacter thermautotrophicus]	3.14e-18	0.648165	0	11.1452	20.2056	0.0581564	0	0
Met7_gene_1578	Met7_contig_7	137678	138142	+	155			52632004	monovalent cation-transporting P-type ATPase [uncultured archaeon GZfos12E1]	1.14e-30	0.409808	0	11.1016	22.4981	0.0369144	0	0
Met7_gene_1579	Met7_contig_7	138538	138672	-	45						0	0	10.0494	14.9568	0	0
Met7_gene_1580	Met7_contig_7	139277	139372	+	32			851346694	dolichol-P-glucose synthetase [Methanobacterium sp. SMA-27]	2.63e-05	0	0	9.70073	21.795	0	0
Met7_gene_1581	Met7_contig_7	139625	139999	+	125			973021338	Mannosyltransferase [Methanobacteriaceae archaeon 41_258]	3.64e-55	2.54081	0	11.9877	22.2401	0.211951	0	0
Met7_gene_1582	Met7_contig_7	140033	140731	+	233			503591375	glycosyl transferase [Methanobacterium paludis]	8.23e-110	12.8131	2.13761	12.2373	19.9694	1.04705	0.107044	0.102234
Met7_gene_1583	Met7_contig_7	140768	141193	+	142			973021338	Mannosyltransferase [Methanobacteriaceae archaeon 41_258]	4.79e-29	4.02593	2.63061	12.2798	21.1918	0.327849	0.124133	0.37863
Met7_gene_1584	Met7_contig_7	141210	142340	+	377			973021337	Glycosyl transferase group 1 [Methanobacteriaceae archaeon 41_258]	5.57e-170	0.673954	1.32112	12.1681	23.8298	0.0553871	0.0554399	1.00095
Met7_gene_1585	Met7_contig_7	142346	143488	+	381			973021336	LPS biosynthesis rfbu related protein [Methanobacteriaceae archaeon 41_258]	0	3.00095	1.63406	10.9037	21.5442	0.275224	0.0758469	0.275583
Met7_gene_1586	Met7_contig_7	143507	144706	+	400			851112588	hypothetical protein [Methanobacterium formicicum]	6.3e-146	0.317601	0.933867	12.3499	24.2641	0.025717	0.0384876	1.49658
Met7_gene_1587	Met7_contig_7	144699	145109	+	137			939550298	methyltransferase type 11, partial [Kouleothrix aurantiaca]	8.93e-13	0	0	10.7139	23.4961	0	0
Met7_gene_1588	Met7_contig_7	147184	147423	+	80			499724933	glycosyl transferase [Methanosphaera stadtmanae]	5.83e-08	3.17601	0	11.4013	23.0448	0.278564	0	0
Met7_gene_1589	Met7_contig_7	147460	148602	+	381			850990056	hypothetical protein [Methanothermobacter thermautotrophicus]	1.69e-154	2.33407	2.28769	11.8995	22.7091	0.196149	0.100739	0.513583
Met7_gene_1590	Met7_contig_7	148628	149881	-	418			918406033	flippase [Methanothermobacter sp. CaT2]	0	2.73532	2.38307	12.6157	22.2041	0.216819	0.107326	0.495002
Met7_gene_1591	Met7_contig_7	149878	150843	-	322	K00057	gpsA; glycerol-3-phosphate dehydrogenase (NAD(P)+) [EC:1.1.1.94]	499178467	glycerol-3-phosphate dehydrogenase [Methanothermobacter thermautotrophicus]	2.29e-174	0.986338	0	13.4372	23.1743	0.0734038	0	0
Met7_gene_1592	Met7_contig_7	150844	151533	-	230			499178468	UDP-N-acetylglucosamine pyrophosphorylase related protein [Methanothermobacter thermautotrophicus]	3.3e-131	0	0.541372	12.8135	20.5903	0	0.0262926
Met7_gene_1593	Met7_contig_7	151530	151811	-	94			499178441	succinoglycan biosynthesis transporter [Methanothermobacter thermautotrophicus]	1.39e-05	0.675747	0	9.29557	20.7022	0.0726955	0	0
Met7_gene_1594	Met7_contig_7	151859	151954	+	32						0	0	10.06	19.6613	0	0
Met7_gene_1595	Met7_contig_7	152669	152851	-	61						0	0	12.4395	23.1867	0	0
Met7_gene_1596	Met7_contig_7	152848	152976	-	43			500355071	(Fe-S)-binding protein [Dehalococcoides mccartyi]	1.58e-05	0	0	12.5667	20.7565	0	0
Met7_gene_1597	Met7_contig_7	152984	153511	-	176	K00441	frhB; coenzyme F420 hydrogenase beta subunit [EC:1.12.98.1]	920602048	hypothetical protein [Methanosarcina mazei]	2.9e-52	1.80455	1.41495	11.2794	20.8944	0.159986	0.067719	0.42328
Met7_gene_1598	Met7_contig_7	153708	155855	-	716			499178438	hypothetical protein [Methanothermobacter thermautotrophicus]	0	2.3066	1.73904	13.0387	25.1898	0.176904	0.0690375	0.390253
Met7_gene_1599	Met7_contig_7	156130	156528	-	133			499178815	cell surface glycoprotein [Methanothermobacter thermautotrophicus]	1.66e-25	0.955191	0	9.96997	19.5088	0.0958068	0	0
Met7_gene_1600	Met7_contig_7	156672	156869	-	66			499178441	succinoglycan biosynthesis transporter [Methanothermobacter thermautotrophicus]	2.36e-13	0	0	11.6714	19.8783	0	0
Met7_gene_1601	Met7_contig_7	157202	157912	+	237			973040579	O-methyltransferase-like protein [Thermococcus sibiricus]	4.58e-77	0.268018	0	12.1116	22.1018	0.0221289	0	0
Met7_gene_1602	Met7_contig_7	158301	158909	-	203			503179477	methyltransferase FkbM family [Methanothermus fervidus]	1.46e-41	0.625815	0	11.5349	26.188	0.0542539	0	0
Met7_gene_1603	Met7_contig_7	159729	160250	-	174			325470317	hypothetical protein HMPREF0490_02779 [Lachnospiraceae bacterium 6_1_37FAA]	0.000141	0.730117	0	13.8539	23.433	0.0527014	0	0
Met7_gene_1604	Met7_contig_7	160529	161002	+	158	K05770	BZRP; benzodiazapine receptor	851134783	MULTISPECIES: TspO and MBR [Methanobacterium]	4.62e-66	2.01013	3.15229	11.4729	22.7809	0.175207	0.138374	0.789777
Met7_gene_1605	Met7_contig_7	161758	161919	+	54			757132502	transposase [Methermicoccus shengliensis]	3.97e-05	4.7052	0	12.3488	22.67	0.381025	0	0
Met7_gene_1606	Met7_contig_7	162469	162702	-	78			851312594	hypothetical protein [Methanothermobacter sp. CaT2]	6.34e-18	2.44308	1.59635	11.4972	20.4468	0.212495	0.0780736	0.367415
Met7_gene_1607	Met7_contig_7	162641	163735	-	365			499179256	cation transporter [Methanothermobacter thermautotrophicus]	2.59e-174	0.522084	0.341139	11.8436	23.4507	0.0440813	0.0145471	0.330005
Met7_gene_1608	Met7_contig_7	163817	164707	-	297			499179257	cell division inhibitor-like protein [Methanothermobacter thermautotrophicus]	1.42e-150	1.71098	2.51547	12.6456	23.0066	0.135303	0.109337	0.808088
Met7_gene_1609	Met7_contig_7	164709	165566	-	286			851312596	hypothetical protein [Methanothermobacter sp. CaT2]	6.03e-129	0.444197	1.30611	12.1136	21.6746	0.0366694	0.0602598	1.64333
Met7_gene_1610	Met7_contig_7	165651	166034	-	128			499179259	hypothetical protein [Methanothermobacter thermautotrophicus]	5.37e-47	0.992503	0.972778	10.569	21.4521	0.093907	0.0453465	0.482887
Met7_gene_1611	Met7_contig_7	166045	166878	-	278	K03593	mrp; ATP-binding protein involved in chromosome partitioning	499179260	ATPase [Methanothermobacter thermautotrophicus]	4.47e-146	3.19886	3.58318	12.5311	22.579	0.255274	0.158695	0.621666
Met7_gene_1612	Met7_contig_7	166863	167195	-	111			851312599	hypothetical protein [Methanothermobacter sp. CaT2]	5.86e-47	1.71676	4.48705	9.83991	18.5422	0.174469	0.241991	1.38701
Met7_gene_1613	Met7_contig_7	167232	167798	-	189	K06933	K06933	503061368	hypothetical protein [Methanothermobacter marburgensis]	1.41e-97	2.01651	5.92931	12.146	22.6055	0.166022	0.262295	1.57988
Met7_gene_1614	Met7_contig_7	167909	168511	-	201			499179263	phosphoesterase [Methanothermobacter thermautotrophicus]	1.89e-61	0.316021	0	11.2302	21.5713	0.0281402	0	0
Met7_gene_1615	Met7_contig_7	168875	169126	-	84			851312602	hypothetical protein [Methanothermobacter sp. CaT2]	1.66e-35	0	1.48233	11.4972	19.5088	0	0.0759824
Met7_gene_1616	Met7_contig_7	169200	169616	+	139			503060698	histidine kinase [Methanothermobacter marburgensis]	1.51e-30	1.37094	0	15.8534	25.1931	0.0864761	0	0
Met7_gene_1617	Met7_contig_7	169625	169993	+	123			973020347	PAS domain S-box [Methanobacteriaceae archaeon 41_258]	7.92e-54	3.09855	0	29.0077	50.2789	0.106818	0	0
Met7_gene_1618	Met7_contig_7	170132	170938	-	269			973020637	hypothetical protein XD44_0936 [Methanobacteriaceae archaeon 41_258]	4.26e-132	0.708404	0	11.0555	20.6148	0.064077	0	0
Met7_gene_1619	Met7_contig_7	171058	171624	-	189			973020636	hypothetical protein XD44_0935 [Methanobacteriaceae archaeon 41_258]	3.97e-77	203.668	96.1866	11.8824	20.7475	17.1403	4.63606	0.270478
Met7_gene_1620	Met7_contig_7	171645	171860	-	72						0	0	10.06	22.6248	0	0
Met7_gene_1621	Met7_contig_7	171854	172369	-	172	K06974	K06974	973020346	Peptidase zinc-dependent [Methanobacteriaceae archaeon 41_258]	5.21e-93	0.738607	2.89571	10.8064	22.3728	0.0683488	0.12943	1.89367
Met7_gene_1622	Met7_contig_7	172384	174795	-	804	K00527	nrdD; ribonucleoside-triphosphate reductase [EC:1.17.4.2]	973020345	Anaerobic ribonucleoside-triphosphate reductase [Methanobacteriaceae archaeon 41_258]	0	7.03146	5.73019	12.2408	21.2013	0.574431	0.270275	0.47051
Met7_gene_1623	Met7_contig_7	175010	175237	+	76			494499534	hypothetical protein [Thermosinus carboxydivorans]	2.01e-08	6.68633	8.19181	11.598	18.1612	0.576507	0.451061	0.782404
Met7_gene_1624	Met7_contig_7	175405	176751	+	449	K01703	leuC; 3-isopropylmalate/(R)-2-methylmalate dehydratase large subunit [EC:4.2.1.33 4.2.1.35]	973019706	3-isopropylmalate dehydratase large subunit 1 [Methanobacteriaceae archaeon 41_258]	0	2.97088	3.32781	12.5897	18.9875	0.235977	0.175264	0.742715
Met7_gene_1625	Met7_contig_7	176766	177263	+	166	K01704	leuD; 3-isopropylmalate/(R)-2-methylmalate dehydratase small subunit [EC:4.2.1.33 4.2.1.35]	973019707	3-isopropylmalate dehydratase small subunit 2 [Methanobacteriaceae archaeon 41_258]	2.5e-105	3.06121	0	12.3052	18.1573	0.248774	0	0
Met7_gene_1626	Met7_contig_7	177251	178228	+	326	K00052	leuB; 3-isopropylmalate dehydrogenase [EC:1.1.1.85]	503061576	3-isopropylmalate dehydrogenase [Methanothermobacter marburgensis]	5.8e-171	3.11755	1.5278	8.66401	13.4049	0.359828	0.113974	0.316745
Met7_gene_1627	Met7_contig_8	2	58	-	19						0	0	0	0.256695		0
Met7_gene_1628	Met7_contig_8	424	1671	+	416			302587345	coenzyme F390 synthetase [Methanothermobacter marburgensis str. Marburg]	0	1.98501	1.19727	10.7049	19.7316	0.18543	0.0606775	0.327226
Met7_gene_1629	Met7_contig_8	1996	3189	-	398			410601417	hypothetical protein B655_0006 [Methanobacterium sp. Maddingley MBC34]	6.35e-76	83.1508	43.7995	17.939	30.55	4.63519	1.4337	0.309308
Met7_gene_1630	Met7_contig_8	3434	3781	+	116			502756117	molecular chaperone DnaJ [Thermocrinis albus]	0.001	12.0469	4.29364	10.3739	18.7941	1.16128	0.228457	0.196729
Met7_gene_1631	Met7_contig_8	3921	5198	+	426	K06176	truD, PUS7; tRNA pseudouridine13 synthase [EC:5.4.99.27]	973021244	putative tRNA pseudouridine synthase D [Methanobacteriaceae archaeon 41_258]	0	6.26255	5.55351	11.2902	19.36	0.554687	0.286855	0.517147
Met7_gene_1632	Met7_contig_8	5207	5608	+	134	K09128	K09128; hypothetical protein	973021243	hypothetical protein XD44_0451 [Methanobacteriaceae archaeon 41_258]	4.15e-81	7.5845	5.57532	12.2122	18.7445	0.621062	0.297438	0.478918
Met7_gene_1633	Met7_contig_8	5688	6908	+	407			973021242	Aryldialkylphosphatase related protein [Methanobacteriaceae archaeon 41_258]	0	1.87283	1.52968	12.4199	18.4663	0.150792	0.0828361	0.549339
Met7_gene_1634	Met7_contig_8	6905	9283	+	793	K17686	copA, ATP7; Cu+-exporting ATPase [EC:3.6.3.54]	973021241	Heavy-metal transporting CPx-type ATPase [Methanobacteriaceae archaeon 41_258]	0	1.92243	1.7272	12.7247	21.4831	0.151079	0.0803982	0.532161
Met7_gene_1635	Met7_contig_8	9296	10645	-	450	K01756	purB, ADSL; adenylosuccinate lyase [EC:4.3.2.2]	973021240	Adenylosuccinate lyase [Methanobacteriaceae archaeon 41_258]	0	6.77549	4.42722	14.3161	20.1808	0.473278	0.219378	0.463528
Met7_gene_1636	Met7_contig_8	10663	10821	-	53			973021239	Preprotein translocase subunit SecG [Methanobacteriaceae archaeon 41_258]	2.02e-29	10.7864	2.34935	11.8587	16.196	0.909581	0.145057	0.159477
Met7_gene_1637	Met7_contig_8	10911	14210	+	1100	K02322	DPB1; DNA polymerase II large subunit [EC:2.7.7.7]	973021238	DNA polymerase II large subunit [Methanobacteriaceae archaeon 41_258]	0	3.63797	4.41464	11.9605	19.3581	0.304165	0.228052	0.749763
Met7_gene_1638	Met7_contig_8	14351	15646	-	432			503060993	potassium transporter [Methanothermobacter marburgensis]	0	2.64667	2.30584	11.0802	20.6153	0.238865	0.111851	0.468262
Met7_gene_1639	Met7_contig_8	16292	16675	+	128			500972398	HEPN domain-containing protein [Methanocella arvoryzae]	3.91e-47	0	0.972778	12.5451	18.3658	0	0.052967
Met7_gene_1640	Met7_contig_8	16648	16992	+	115			918244994	MULTISPECIES: hypothetical protein [Methanobacterium]	5.49e-30	0.552349	1.08274	12.8635	18.8303	0.0429393	0.0575002	1.3391
Met7_gene_1641	Met7_contig_8	17065	17310	-	82						0	1.51848	10.1885	18.8546	0	0.0805365
Met7_gene_1642	Met7_contig_8	17814	21533	-	1240	K02230	cobN; cobaltochelatase CobN [EC:6.6.1.2]	499178771	MULTISPECIES: magnesium chelatase [Methanothermobacter]	0	4.91769	37.3547	12.721	21.6761	0.386579	1.72331	4.45786
Met7_gene_1643	Met7_contig_8	21731	22891	-	387			499178771	MULTISPECIES: magnesium chelatase [Methanothermobacter]	0	4.43164	80.4364	12.735	22.6469	0.347989	3.55176	10.2065
Met7_gene_1644	Met7_contig_8	23009	23446	-	146			918406073	hypothetical protein [Methanothermobacter sp. CaT2]	1.45e-18	0	0.852846	10.6047	21.8138	0	0.0390966
Met7_gene_1645	Met7_contig_8	23837	24265	-	143			973021237	hypothetical protein XD44_0445 [Methanobacteriaceae archaeon 41_258]	7.32e-82	2.22099	0.870738	12.7032	21.9304	0.174837	0.0397046	0.227095
Met7_gene_1646	Met7_contig_8	24255	25610	-	452	K07388	K07388; hydrogenase expression/formation protein	973021236	Hydrogenase expression/formation protein HypE related protein [Methanobacteriaceae archaeon 41_258]	0	5.19966	4.68311	12.0991	19.8433	0.429754	0.236004	0.54916
Met7_gene_1647	Met7_contig_8	25623	26225	-	201	K02501	hisH; glutamine amidotransferase [EC:2.4.2.-]	973021235	Imidazole glycerol phosphate synthase subunit HisH [Methanobacteriaceae archaeon 41_258]	3.3e-127	6.95246	6.81429	12.031	21.2802	0.577878	0.320218	0.554127
Met7_gene_1648	Met7_contig_8	26219	27226	-	336			973021234	Glucose-1-phosphate adenylyltransferase related protein [Methanobacteriaceae archaeon 41_258]	0	5.86049	6.2999	11.9534	22.9781	0.490279	0.27417	0.559213
Met7_gene_1649	Met7_contig_8	27219	28292	-	358			973021233	putative nitrogenase molybdenum-iron protein [Methanobacteriaceae archaeon 41_258]	0	3.37118	3.13028	11.7969	22.3153	0.285769	0.140275	0.49087
Met7_gene_1650	Met7_contig_8	28358	29056	+	233	K06206	sfsA; sugar fermentation stimulation protein A	499179591	sugar fermentation stimulation protein SfsA [Methanothermobacter thermautotrophicus]	8.45e-78	0	0	12.7472	22.2928	0	0
Met7_gene_1651	Met7_contig_8	29155	29925	-	257	K01942	HLCS; biotin--protein ligase [EC:6.3.4.9 6.3.4.10 6.3.4.11 6.3.4.15]	503592312	hypothetical protein [Methanobacterium paludis]	3.7e-64	99.1113	72.19	14.2111	27.4225	6.97419	2.63251	0.377465
