# Supplementary material for: Non-autotrophic methanogens dominate in anaerobic digesters
Source: Sci Rep. 2017 May 4;7:1510. doi: 10.1038/s41598-017-01752-x (PMC5431450; doi:10.1038/s41598-017-01752-x)
Supplement: Supplementary file 12 — Supplementary Data 11 [file 41598_2017_1752_MOESM12_ESM.xls]

## Sheet: Table S14
Supplementary Data 11. Annotation and expression of Met20 genes.
ORF ID	Contig ID	Start	End	Strand	Amino acid length	KO	KO Description	Best-hit sequence in nr			RNA-RPKM		DNA-RPKM		mRNA/DNA ratio		Fold change (day 200/day 122)
								gi	Function [taxonomy]	E-value	Day 122	Day 200	Day122	Day200	Day 122	Day 200
Met20_gene_1	Met20_contig_1	2	688	-	229	K15778	pmm-pgm; phosphomannomutase / phosphoglucomutase [EC:5.4.2.8 5.4.2.2]	851312956	phosphoglucosamine mutase [Methanothermobacter sp. CaT2]	6.65e-165	0.832142	0	2.20906	5.55874	0.376695	0	0
Met20_gene_2	Met20_contig_1	800	2053	-	418			851312954	hypothetical protein [Methanothermobacter sp. CaT2]	0	0.303924	0.297884	2.20958	6.91911	0.137548	0.0430524	0.312998
Met20_gene_3	Met20_contig_1	2364	2768	-	135	K06931	K06931	851312953	hypothetical protein [Methanothermobacter sp. CaT2]	4.83e-91	0	0	1.67489	8.30932	0	0
Met20_gene_4	Met20_contig_1	2874	3020	-	49			566004152	MULTISPECIES: hypothetical protein [Methanobacterium]	0.004	2.59266	7.6234	1.25139	11.6456	2.07182	0.654617	0.315962
Met20_gene_5	Met20_contig_1	3234	4088	+	285			851312951	formate transporter [Methanothermobacter sp. CaT2]	0	47.9187	518.16	3.03901	9.51484	15.7679	54.458	3.45374
Met20_gene_6	Met20_contig_1	4126	6171	+	682	K00123	E1.2.1.2A; formate dehydrogenase, alpha subunit [EC:1.2.1.2]	851312949	formate dehydrogenase subunit alpha [Methanothermobacter sp. CaT2]	0	7.45105	129.08	2.41631	8.15968	3.08364	15.8192	5.13005
Met20_gene_7	Met20_contig_1	6183	7367	+	395	K00125	E1.2.1.2B2; formate dehydrogenase, beta subunit [EC:1.2.1.2]	851312947	formate dehydrogenase [Methanothermobacter sp. CaT2]	0	2.41216	115.374	2.29943	7.19852	1.04902	16.0275	15.2784
Met20_gene_8	Met20_contig_1	7400	7921	+	174	K01673	cynT, can; carbonic anhydrase [EC:4.2.1.1]	851312946	carbonic anhydrase [Methanothermobacter sp. CaT2]	5.36e-121	0.730117	45.7988	2.24657	7.34385	0.324992	6.23635	19.1893
Met20_gene_9	Met20_contig_1	7981	9654	-	558	K10747	LIG1; DNA ligase 1 [EC:6.5.1.1]	1706484	RecName: Full=DNA ligase; AltName: Full=Polydeoxyribonucleotide synthase [ATP]	0	0	2.67775	1.84751	6.75642	0	0.396327
Met20_gene_10	Met20_contig_1	9712	10494	-	261			499179647	MULTISPECIES: transcriptional regulator [Methanothermobacter]	0	0.730117	1.43121	2.05569	7.41859	0.35517	0.192922	0.543184
Met20_gene_11	Met20_contig_1	10509	10964	-	152			499179646	MULTISPECIES: hypothetical protein [Methanothermobacter]	2.67e-103	0.835792	1.63836	1.76491	7.1233	0.473559	0.230001	0.485685
Met20_gene_12	Met20_contig_1	10973	11251	-	93			499179645	MULTISPECIES: NrdH-redoxin [Methanothermobacter]	6.66e-60	0	4.01663	1.64834	7.44693	0	0.539368
Met20_gene_13	Met20_contig_1	11324	12589	-	422	K03147	thiC; thiamine biosynthesis protein ThiC	851312942	phosphomethylpyrimidine synthase [Methanothermobacter sp. CaT2]	0	0.301044	1.18024	1.90711	6.21787	0.157853	0.189815	1.20248
Met20_gene_14	Met20_contig_1	12622	13023	+	134			2622697	inosine-5'-monophosphate dehydrogenase related protein X [Methanothermobacter thermautotrophicus str. Delta H]	5.49e-89	0.474031	2.78766	1.65879	6.40589	0.285769	0.435172	1.52281
Met20_gene_15	Met20_contig_1	13026	13856	-	277			2622696	conserved protein [Methanothermobacter thermautotrophicus str. Delta H]	0	0.458629	1.34854	1.66024	6.88444	0.276243	0.195883	0.709097
Met20_gene_16	Met20_contig_1	13866	14855	-	330			851312940	hypothetical protein [Methanothermobacter sp. CaT2]	0	0.577456	1.13196	1.96265	6.34038	0.294223	0.178532	0.606791
Met20_gene_17	Met20_contig_1	15445	16200	+	252			851312938	molybdopterin biosynthesis protein MoeB [Methanothermobacter sp. CaT2]	0	0.252064	2.96466	1.79453	5.72879	0.140463	0.517502	3.68427
Met20_gene_18	Met20_contig_1	16275	17603	+	443	K01915	glnA; glutamine synthetase [EC:6.3.1.2]	851312937	glutamine synthetase [Methanothermobacter sp. CaT2]	0	0.286773	12.6483	2.1714	6.0222	0.132068	2.10028	15.903
Met20_gene_19	Met20_contig_1	17665	19359	+	565	K09720	K09720; hypothetical protein	851312935	membrane protein [Methanothermobacter sp. CaT2]	0	0.337275	0.661145	1.64148	6.18068	0.20547	0.10697	0.520609
Met20_gene_20	Met20_contig_1	19384	19689	+	102			2622691	unknown [Methanothermobacter thermautotrophicus str. Delta H]	5.08e-65	1.24549	8.54519	1.7659	6.59858	0.705301	1.295	1.8361
Met20_gene_21	Met20_contig_1	19888	21186	-	433	K00201	fwdB, fmdB; formylmethanofuran dehydrogenase subunit B [EC:1.2.99.5]	851312934	formylmethanofuran dehydrogenase subunit B [Methanothermobacter sp. CaT2]	0	4.98773	31.9197	1.66395	5.86842	2.99753	5.43923	1.81457
Met20_gene_22	Met20_contig_1	21208	22020	-	271	K00202	fwdC, fmdC; formylmethanofuran dehydrogenase subunit C [EC:1.2.99.5]	851312932	formylmethanofuran dehydrogenase subunit C [Methanothermobacter sp. CaT2]	0	3.98466	21.595	2.00811	6.71291	1.98428	3.21693	1.62121
Met20_gene_23	Met20_contig_1	22017	23726	-	570	K00200	fwdA, fmdA; formylmethanofuran dehydrogenase subunit A [EC:1.2.99.5]	851312930	formylmethanofuran dehydrogenase subunit A [Methanothermobacter sp. CaT2]	0	4.90331	20.971	2.11117	6.4345	2.32255	3.25916	1.40327
Met20_gene_24	Met20_contig_1	23747	24139	-	131	K00203	fwdD, fmdD; formylmethanofuran dehydrogenase subunit D [EC:1.2.99.5]	499179625	MULTISPECIES: protein fwdD [Methanothermobacter]	1.3e-88	3.39421	11.406	2.984	8.07905	1.13747	1.4118	1.24118
Met20_gene_25	Met20_contig_1	24136	24384	-	83	K11260	fwdG; 4Fe-4S ferredoxin	499179624	MULTISPECIES: ferredoxin [Methanothermobacter]	7.37e-51	3.06121	7.50094	2.30867	6.64006	1.32597	1.12965	0.851944
Met20_gene_26	Met20_contig_1	24399	25448	-	350	K00205	fwdF, fmdF; 4Fe-4S ferredoxin	851312928	ferredoxin [Methanothermobacter sp. CaT2]	0	1.81486	14.5861	2.13519	6.5912	0.849978	2.21297	2.60356
Met20_gene_27	Met20_contig_1	25426	25902	-	159	K00204	fwdH; 4Fe-4S ferredoxin	851312927	tRNA CCA-pyrophosphorylase [Methanothermobacter sp. CaT2]	8.09e-114	3.19598	3.13247	1.97645	5.98149	1.61703	0.523694	0.323861
Met20_gene_28	Met20_contig_1	25998	28652	-	885	K00123	E1.2.1.2A; formate dehydrogenase, alpha subunit [EC:1.2.1.2]	851312926	formate dehydrogenase [Methanothermobacter sp. CaT2]	0	0.861291	2.67322	1.68019	5.84163	0.512616	0.457615	0.892705
Met20_gene_29	Met20_contig_1	28713	29414	+	234	K03753	mobB; molybdopterin-guanine dinucleotide biosynthesis protein B	427189946	molybdopterin-guanine dinucleotide biosynthesis protein B [Methanothermobacter sp. CaT2]	2.79e-166	0.542908	0.532118	1.78517	6.21115	0.304121	0.0856714	0.281702
Met20_gene_30	Met20_contig_1	29587	30405	+	273	K03639	MOCS1, moaA; molybdenum cofactor biosynthesis protein	427189945	molybdenum cofactor biosynthesis protein A [Methanothermobacter sp. CaT2]	0	0.698024	2.28051	1.6986	5.98486	0.41094	0.381046	0.927254
Met20_gene_31	Met20_contig_1	30512	32389	-	626	K00335	nuoF; NADH-quinone oxidoreductase subunit F [EC:1.6.5.3]	918406147	NADH dehydrogenase [Methanothermobacter sp. CaT2]	0	0.81176	1.79016	2.10598	5.73423	0.385455	0.312188	0.809921
Met20_gene_32	Met20_contig_1	32400	32849	-	150	K00334	nuoE; NADH-quinone oxidoreductase subunit E [EC:1.6.5.3]	851312923	NADH dehydrogenase [Methanothermobacter sp. CaT2]	1.85e-107	0	0	2.06949	5.49499	0	0
Met20_gene_33	Met20_contig_1	32967	33713	+	249	K02379	fdhD; FdhD protein	851312922	formate dehydrogenase family accessory protein FdhD [Methanothermobacter sp. CaT2]	3.56e-177	0.255101	0.500063	1.95467	5.54318	0.130508	0.0902123	0.691237
Met20_gene_34	Met20_contig_1	33883	34707	-	275	K08094	hxlB; 6-phospho-3-hexuloisomerase [EC:5.3.1.27]	427189941	sugar phosphate isomerase [Methanothermobacter sp. CaT2]	0	0.692947	1.81114	1.7838	6.33151	0.388467	0.286051	0.73636
Met20_gene_35	Met20_contig_1	34710	35585	+	292			427189940	putative transcriptional regulator [Methanothermobacter sp. CaT2]	0	0	0.852846	1.95557	5.52862	0	0.15426
Met20_gene_36	Met20_contig_1	35806	36735	+	310			851312917	sugar kinase [Methanothermobacter sp. CaT2]	0	0.409808	0.803326	1.91619	6.19878	0.213866	0.129594	0.605962
Met20_gene_37	Met20_contig_1	36974	38266	+	431	K03147	thiC; thiamine biosynthesis protein ThiC	851312915	thiamine biosynthesis protein ThiC [Methanothermobacter sp. CaT2]	0	0.884272	0.288899	1.81394	5.52223	0.487488	0.0523157	0.107317
Met20_gene_38	Met20_contig_1	38355	39938	+	528	K04566	lysK; lysyl-tRNA synthetase, class I [EC:6.1.1.6]	851312914	lysine--tRNA ligase [Methanothermobacter sp. CaT2]	0	0.842124	2.35825	2.09039	5.35754	0.402854	0.440174	1.09264
Met20_gene_39	Met20_contig_1	39940	40449	+	170			851312912	hypothetical protein [Methanothermobacter sp. CaT2]	4.11e-119	1.12094	2.19733	1.93874	5.10673	0.578183	0.430282	0.744197
Met20_gene_40	Met20_contig_1	40454	41551	+	366			918406145	hypothetical protein [Methanothermobacter sp. CaT2]	0	0.69421	6.12372	1.64395	5.66343	0.422282	1.08127	2.56055
Met20_gene_41	Met20_contig_1	41803	44088	-	762	K00527	nrdD; ribonucleoside-triphosphate reductase [EC:1.17.4.2]	851313529	anaerobic ribonucleoside triphosphate reductase [Methanothermobacter sp. CaT2]	0	3.00095	13.7261	1.87093	5.26124	1.60399	2.60891	1.62651
Met20_gene_42	Met20_contig_1	44369	45271	-	301			851312911	hypothetical protein [Methanothermobacter sp. CaT2]	0	1.89927	6.61877	2.22813	6.30311	0.852407	1.05008	1.2319
Met20_gene_43	Met20_contig_1	45366	46715	-	450	K01756	purB, ADSL; adenylosuccinate lyase [EC:4.3.2.2]	851312909	adenylosuccinate lyase [Methanothermobacter sp. CaT2]	0	0.423468	1.10681	2.06949	5.85265	0.204624	0.189112	0.924189
Met20_gene_44	Met20_contig_1	46731	46889	-	53			503059982	MULTISPECIES: preprotein translocase subunit SecG [Methanothermobacter]	2.44e-29	0	0	2.31389	7.82194	0	0
Met20_gene_45	Met20_contig_1	47035	50313	+	1093	K02322	DPB1; DNA polymerase II large subunit [EC:2.7.7.7]	427189930	DNA polymerase II large subunit [Methanothermobacter sp. CaT2]	0	0.871732	3.30371	1.90041	5.45284	0.458706	0.605869	1.32082
Met20_gene_46	Met20_contig_1	50338	52710	-	791	K17686	copA, ATP7; Cu+-exporting ATPase [EC:3.6.3.54]	499179604	copper-exporting P-type ATPase A [Methanothermobacter thermautotrophicus]	0	0.88334	1.88898	1.74904	5.41981	0.505043	0.348533	0.690107
Met20_gene_47	Met20_contig_1	52754	54028	-	425			918406142	aryldialkylphosphatase [Methanothermobacter sp. CaT2]	0	0.896756	0.585956	1.87561	6.74777	0.478113	0.086837	0.181624
Met20_gene_48	Met20_contig_1	54061	54324	+	88			918406140	hypothetical protein [Methanothermobacter sp. CaT2]	1.46e-55	1.44364	4.24485	2.35169	5.48686	0.613873	0.773639	1.26026
Met20_gene_49	Met20_contig_1	54430	54990	-	187			850990929	hypothetical protein [Methanothermobacter thermautotrophicus]	8.32e-129	0.33968	0.665859	1.57804	5.16411	0.215254	0.12894	0.599011
Met20_gene_50	Met20_contig_1	55140	55490	+	117			499179600	MULTISPECIES: hypothetical protein [Methanothermobacter]	5.58e-72	1.08582	0	1.80155	5.87767	0.602712	0	0
Met20_gene_51	Met20_contig_1	55487	55882	-	132	K09128	K09128; hypothetical protein	851312906	hypothetical protein [Methanothermobacter sp. CaT2]	4.02e-88	0	1.8866	1.94523	6.65074	0	0.283668
Met20_gene_52	Met20_contig_1	55968	57215	-	416	K06176	truD, PUS7; tRNA pseudouridine13 synthase [EC:5.4.99.27]	851312905	pseudouridine synthase [Methanothermobacter sp. CaT2]	0	0.305385	2.69385	1.75958	6.40134	0.173556	0.420825	2.42473
Met20_gene_53	Met20_contig_1	57369	58730	-	454			2622647	coenzyme F390 synthetase I [Methanothermobacter thermautotrophicus str. Delta H]	0	1.1193	4.38821	1.62919	6.25228	0.687029	0.701858	1.02158
Met20_gene_54	Met20_contig_1	59089	59472	-	128			851312902	hypothetical protein [Methanothermobacter sp. CaT2]	2.87e-85	0	2.91833	2.42518	6.70617	0	0.435172
Met20_gene_55	Met20_contig_1	59507	60865	-	453	K07388	K07388; hydrogenase expression/formation protein	851312900	hypothetical protein [Methanothermobacter sp. CaT2]	0	0.560885	3.02356	1.58202	5.27557	0.354536	0.573124	1.61655
Met20_gene_56	Met20_contig_1	60888	61484	-	199	K02501	hisH; glutamine amidotransferase [EC:2.4.2.-]	851312899	imidazole glycerol phosphate synthase subunit HisH [Methanothermobacter sp. CaT2]	6.29e-142	0.319197	0.625706	1.77176	6.69085	0.180158	0.0935168	0.519081
Met20_gene_57	Met20_contig_1	61491	62498	-	336			851312897	glucose-1-phosphate adenylyltransferase [Methanothermobacter sp. CaT2]	0	0.756193	2.59407	2.01885	7.01099	0.374567	0.370001	0.987811
Met20_gene_58	Met20_contig_1	62495	63574	-	360			851312895	hypothetical protein [Methanothermobacter sp. CaT2]	0	0.529335	1.72938	1.80974	6.1778	0.292493	0.279935	0.957067
Met20_gene_59	Met20_contig_1	63756	64478	+	241	K06206	sfsA; sugar fermentation stimulation protein A	851312894	sugar fermentation stimulation protein SfsA [Methanothermobacter sp. CaT2]	1.75e-172	0	0.516662	1.82873	6.86048	0	0.07531
Met20_gene_60	Met20_contig_1	64492	65502	-	337	K10716	kch, trkA, mthK, pch; voltage-gated potassium channel	851312893	calcium-gated potassium channel mthK [Methanothermobacter sp. CaT2]	0	0.376974	1.10845	1.99011	6.49812	0.189424	0.17058	0.900518
Met20_gene_61	Met20_contig_1	65605	65880	-	92			427189913	conserved hypothetical protein [Methanothermobacter sp. CaT2]	1.21e-55	0	1.35343	2.24944	5.6194	0	0.24085
Met20_gene_62	Met20_contig_1	66006	66392	+	129			851312889	hypothetical protein [Methanothermobacter sp. CaT2]	2.79e-87	0	0	1.93105	5.89802	0	0
Met20_gene_63	Met20_contig_1	66365	66667	-	101			851312888	hypothetical protein [Methanothermobacter sp. CaT2]	5.91e-67	0.628913	3.69848	1.97311	4.82892	0.318742	0.765902	2.40289
Met20_gene_64	Met20_contig_1	66673	69393	-	907			2622635	cation-transporting P-ATPase PacL [Methanothermobacter thermautotrophicus str. Delta H]	0	0.350166	1.37283	1.77887	5.72683	0.196848	0.239719	1.21779
Met20_gene_65	Met20_contig_1	69555	70745	-	397	K06942	K06942	851312886	translation-associated GTPase [Methanothermobacter sp. CaT2]	0	0.16	0.313641	1.85345	6.22858	0.0863259	0.0503552	0.583315
Met20_gene_66	Met20_contig_1	70880	71503	+	208	K03399	cbiE; cobalt-precorrin-6Y C5-methyltransferase [EC:2.1.1.-]	851312884	cobalt-precorrin-7 (C(5))-methyltransferase [Methanothermobacter sp. CaT2]	2.69e-145	0	2.39453	2.13729	6.11996	0	0.391266
Met20_gene_67	Met20_contig_1	71814	76040	+	1409			851312883	S-layer protein [Methanothermobacter sp. CaT2]	0	11.9467	70.0787	1.84139	6.56641	6.48783	10.6723	1.64497
Met20_gene_68	Met20_contig_1	76182	77207	-	342			850990909	MULTISPECIES: methylenetetrahydromethanopterin dehydrogenase [Methanothermobacter]	0	1.85732	5.82529	2.01705	7.11617	0.92081	0.8186	0.889
Met20_gene_69	Met20_contig_1	77533	78507	-	325	K01551	arsA, ASNA1; arsenite-transporting ATPase [EC:3.6.3.16]	499179581	MULTISPECIES: arsenic-transporting ATPase [Methanothermobacter]	0	0.977234	0.383125	2.02822	5.82264	0.481819	0.0657992	0.136564
Met20_gene_70	Met20_contig_1	78641	79441	+	267	K01916	nadE; NAD+ synthase [EC:6.3.1.5]	2622628	NH(3)-dependent NAD+ synthetase [Methanothermobacter thermautotrophicus str. Delta H]	0	0.237903	0.466351	2.18173	5.99148	0.109043	0.0778356	0.713805
Met20_gene_71	Met20_contig_1	79429	79746	+	106	K03926	cutA; periplasmic divalent cation tolerance protein	499179579	MULTISPECIES: dihydroorotate dehydrogenase [Methanothermobacter]	3.19e-69	0	0	2.35005	5.75143	0	0
Met20_gene_72	Met20_contig_1	79727	82573	+	949	K01869	LARS, leuS; leucyl-tRNA synthetase [EC:6.1.1.4]	850991504	leucine--tRNA ligase [Methanothermobacter thermautotrophicus]	0	0.334669	1.31207	1.9586	6.52693	0.170872	0.201024	1.17646
Met20_gene_73	Met20_contig_1	82740	83522	-	261			2622625	2-hydroxyhepta-2,4-diene-1,7-dioate isomerase [Methanothermobacter thermautotrophicus str. Delta H]	0	0.730117	0	2.43746	6.50295	0.299541	0	0
Met20_gene_74	Met20_contig_1	83525	84388	-	288	K00765	hisG; ATP phosphoribosyltransferase [EC:2.4.2.17]	851312879	ATP phosphoribosyltransferase [Methanothermobacter sp. CaT2]	0	0.220556	0.864692	1.79643	5.46993	0.122775	0.158081	1.28757
Met20_gene_75	Met20_contig_1	84579	85862	+	428	K12960	mtaD; 5-methylthioadenosine/S-adenosylhomocysteine deaminase [EC:3.5.4.31 3.5.4.28]	499179575	N-ethylammeline chlorohydrolase [Methanothermobacter thermautotrophicus]	0	0.593647	0.581849	1.76397	5.6407	0.33654	0.103152	0.306507
Met20_gene_76	Met20_contig_1	85859	86203	+	115			499179574	hypothetical protein, partial [Methanothermobacter thermautotrophicus]	2.81e-76	0	2.16549	2.26611	5.81024	0	0.372702
Met20_gene_77	Met20_contig_1	86218	86553	+	112			499179573	hypothetical protein [Methanothermobacter thermautotrophicus]	2.22e-74	1.13429	3.33524	1.88198	4.74657	0.602712	0.702663	1.16583
Met20_gene_78	Met20_contig_1	86577	88253	-	559	K18209	tfrA; fumarate reductase (CoM/CoB) subunit A [EC:1.3.4.1]	2622619	succinate dehydrogenase, flavoprotein subunit [Methanothermobacter thermautotrophicus str. Delta H]	0	1.13632	1.78198	1.96761	5.54903	0.577511	0.321133	0.556063
Met20_gene_79	Met20_contig_1	88443	90041	+	533	K07587	sepRS; O-phosphoseryl-tRNA synthetase [EC:6.1.1.27]	851312875	O-phosphoseryl-tRNA ligase [Methanothermobacter sp. CaT2]	0	1.31092	3.03697	1.89822	5.93867	0.690607	0.511388	0.740491
Met20_gene_80	Met20_contig_1	90064	90432	+	123	K07732	rfk; riboflavin kinase, archaea type [EC:2.7.1.161]	918406135	riboflavin kinase [Methanothermobacter sp. CaT2]	7.2e-82	1.03285	2.02464	1.33978	5.59095	0.770911	0.362129	0.469742
Met20_gene_81	Met20_contig_1	90517	91206	+	230	K02858	ribB, RIB3; 3,4-dihydroxy 2-butanone 4-phosphate synthase [EC:4.1.99.12]	8928286	RecName: Full=3,4-dihydroxy-2-butanone 4-phosphate synthase; Short=DHBP synthase	1.08e-167	1.38087	7.03784	1.63293	7.06135	0.845642	0.99667	1.1786
Met20_gene_82	Met20_contig_1	91209	91877	+	223			427189892	conserved hypothetical protein [Methanothermobacter sp. CaT2]	3.61e-161	0.284844	1.11673	1.97634	6.14572	0.144127	0.181709	1.26076
Met20_gene_83	Met20_contig_1	92022	93485	-	488			851312872	cobyrinic acid a,c-diamide synthase [Methanothermobacter sp. CaT2]	0	0.520657	1.78608	2.03399	5.14706	0.255978	0.347011	1.35563
Met20_gene_84	Met20_contig_1	93499	94854	-	452	K02433	gatA, QRSL1; aspartyl-tRNA(Asn)/glutamyl-tRNA(Gln) amidotransferase subunit A [EC:6.3.5.6 6.3.5.7]	851312871	aspartyl/glutamyl-tRNA amidotransferase subunit A [Methanothermobacter sp. CaT2]	0	0.421594	1.92834	2.24686	5.4491	0.187637	0.353882	1.886
Met20_gene_85	Met20_contig_1	95085	96077	+	331	K19244	ala; alanine dehydrogenase [EC:1.4.1.1]	851312868	alanine dehydrogenase [Methanothermobacter sp. CaT2]	0	0	2.25708	1.63253	5.39293	0	0.418526
Met20_gene_86	Met20_contig_1	96168	96332	+	55			302587314	hypothetical protein MTBMA_c00790 [Methanothermobacter marburgensis str. Marburg]	1.57e-22	0	4.52784	1.53295	6.38471	0	0.709169
Met20_gene_87	Met20_contig_1	96345	96971	+	209			851312867	lysine transporter LysE [Methanothermobacter sp. CaT2]	2.92e-140	0.607849	0	1.9437	6.27737	0.312728	0	0
Met20_gene_88	Met20_contig_1	97113	97904	+	264	K17686	copA, ATP7; Cu+-exporting ATPase [EC:3.6.3.54]	499179563	MULTISPECIES: cation transporter [Methanothermobacter]	0	2.40607	29.7139	2.04684	6.07804	1.1755	4.88874	4.15885
Met20_gene_89	Met20_contig_1	97931	99355	+	475			851312866	bifunctional metallophosphatase/5'-nucleotidase [Methanothermobacter sp. CaT2]	0	0.534907	1.31069	1.94443	6.6022	0.275097	0.198523	0.721648
Met20_gene_90	Met20_contig_1	99369	99710	+	114	K09004	K09004; hypothetical protein	499179561	MULTISPECIES: hypothetical protein [Methanothermobacter]	8.39e-75	0	1.09224	1.74811	7.87199	0	0.13875
Met20_gene_91	Met20_contig_1	99763	100329	-	189			499179560	MULTISPECIES: hypothetical protein [Methanothermobacter]	2.81e-127	1.00826	1.97644	1.98716	7.58677	0.507385	0.260511	0.513438
Met20_gene_92	Met20_contig_1	100331	101080	-	250			851312865	xylose isomerase [Methanothermobacter sp. CaT2]	1.17e-180	0.762242	1.99225	1.8702	5.9502	0.407572	0.334821	0.821501
Met20_gene_93	Met20_contig_1	101333	101758	+	142			499179558	MULTISPECIES: transcriptional regulator [Methanothermobacter]	9.47e-97	0	1.75374	1.99716	7.62494	0	0.230001
Met20_gene_94	Met20_contig_1	101755	102807	+	351	K01990	ABC-2.A; ABC-2 type transport system ATP-binding protein	499179557	MULTISPECIES: daunorubicin resistance protein DrrA family ABC transporter ATP-binding protein [Methanothermobacter]	0	0.723877	1.06424	1.89982	6.14167	0.381025	0.173281	0.454776
Met20_gene_95	Met20_contig_1	102813	103964	+	384	K01992	ABC-2.P; ABC-2 type transport system permease protein	499179556	MULTISPECIES: ABC transporter permease [Methanothermobacter]	0	0.496251	0.972778	1.84633	6.33783	0.268777	0.153487	0.571059
Met20_gene_96	Met20_contig_1	103991	105202	+	404			2622601	serine/threonine protein kinase related protein [Methanothermobacter thermautotrophicus str. Delta H]	0	0.786141	3.39028	1.78339	6.90536	0.440813	0.490963	1.11377
Met20_gene_97	Met20_contig_1	105241	106182	+	314			499179554	MULTISPECIES: hypothetical protein [Methanothermobacter]	0	0	1.18964	1.61107	6.67898	0	0.178117
Met20_gene_98	Met20_contig_1	106292	106567	-	92	K03622	ssh10b; archaea-specific DNA-binding protein	503059928	MULTISPECIES: DNA-binding protein Alba [Methanothermobacter]	9.06e-58	111.851	301.815	2.12447	7.20979	52.6487	41.8618	0.795116
Met20_gene_99	Met20_contig_1	106647	107840	-	398			850990876	MULTISPECIES: nitrogenase iron-molybdenum cofactor biosynthesis protein NifE [Methanothermobacter]	0	0.638394	3.75424	1.99323	5.72276	0.320282	0.656019	2.04826
Met20_gene_100	Met20_contig_1	107864	109381	-	506	K01649	leuA; 2-isopropylmalate synthase [EC:2.3.3.13]	499179551	MULTISPECIES: 2-isopropylmalate synthase [Methanothermobacter]	0	1.38087	9.10489	2.16613	6.60255	0.637484	1.379	2.16319
Met20_gene_101	Met20_contig_1	109524	110315	-	264			499179550	MULTISPECIES: hypothetical protein [Methanothermobacter]	0	0.72182	0.47165	2.20653	6.81701	0.32713	0.0691872	0.211498
Met20_gene_102	Met20_contig_1	110460	111122	-	221	K07053	K07053	427189873	phosphoesterase [Methanothermobacter sp. CaT2]	2.44e-157	0.574843	0.563419	1.97689	5.23031	0.290782	0.107722	0.370456
Met20_gene_103	Met20_contig_1	111166	112200	-	345			851312864	hypothetical protein [Methanothermobacter sp. CaT2]	0	0.552349	1.08274	1.94396	5.93748	0.284136	0.182358	0.641798
Met20_gene_104	Met20_contig_1	112331	113620	+	430	K06001	K06001, trpB; tryptophan synthase beta chain [EC:4.2.1.20]	499179546	MULTISPECIES: TrpB-like pyridoxal-phosphate dependent enzyme [Methanothermobacter]	0	5.02253	4.92271	1.76468	6.22695	2.84614	0.790549	0.277762
Met20_gene_105	Met20_contig_1	113680	114042	+	121			851312861	hypothetical protein [Methanothermobacter sp. CaT2]	1.25e-61	0.52496	4.11622	1.77367	6.24767	0.295975	0.658841	2.226
Met20_gene_106	Met20_contig_1	114053	115273	+	407	K13812	fae-hps; bifunctional enzyme Fae/Hps [EC:4.3.-.- 4.1.2.43]	2622589	D-arabino 3-hexulose 6-phosphate formaldehyde lyase related protein [Methanothermobacter thermautotrophicus str. Delta H]	0	2.80925	4.89496	1.80791	5.77596	1.55387	0.847471	0.545395
Met20_gene_107	Met20_contig_1	115290	115874	+	195			851312859	Fe-S cluster protein [Methanothermobacter sp. CaT2]	1.73e-141	1.62872	2.55417	1.76879	5.55252	0.92081	0.460001	0.499562
Met20_gene_108	Met20_contig_1	115933	117489	+	519			851312857	transporter [Methanothermobacter sp. CaT2]	0	0.367169	0.959658	1.69098	5.76056	0.217134	0.166591	0.767226
Met20_gene_109	Met20_contig_1	117534	118208	+	225	K02019	modE; molybdate transport system regulatory protein	851312856	hypothetical protein [Methanothermobacter sp. CaT2]	2.02e-140	0	1.10681	2.1802	5.28907	0	0.209263
Met20_gene_110	Met20_contig_1	118244	118495	+	84			726054	putative ferredoxin [Methanothermobacter thermautotrophicus]	4.6e-55	0	1.48233	1.96182	5.92233	0	0.250295
Met20_gene_111	Met20_contig_1	118473	119036	+	188	K01693	E4.2.1.19, hisB; imidazoleglycerol-phosphate dehydratase [EC:4.2.1.19]	850990870	MULTISPECIES: imidazoleglycerol-phosphate dehydratase [Methanothermobacter]	3.57e-129	0.337873	0	2.0385	6.07057	0.165746	0	0
Met20_gene_112	Met20_contig_1	119338	119724	+	129	K07008	DUG3; glutamine amidotransferase	726052	unknown [Methanothermobacter thermautotrophicus]	7.83e-91	1.47721	7.7219	1.84192	6.46514	0.801996	1.19439	1.48927
Met20_gene_113	Met20_contig_1	119802	120173	+	124	K07008	DUG3; glutamine amidotransferase	499179535	MULTISPECIES: hypothetical protein [Methanothermobacter]	2.85e-87	0.51226	6.02495	1.63804	6.76516	0.312728	0.890584	2.84779
Met20_gene_114	Met20_contig_1	120300	121130	-	277	K00319	mtd; methylenetetrahydromethanopterin dehydrogenase [EC:1.5.99.9]	499179534	MULTISPECIES: methylenetetrahydromethanopterin dehydrogenase [Methanothermobacter]	0	15.8227	55.7398	1.67407	6.88444	9.45162	8.09649	0.856625
Met20_gene_115	Met20_contig_1	121299	121727	-	143	K06992	K06992	499179533	MULTISPECIES: hypothetical protein [Methanothermobacter]	4.18e-100	0	0	2.11719	6.412	0	0
Met20_gene_116	Met20_contig_1	121887	122903	-	339			851312854	hypothetical protein [Methanothermobacter sp. CaT2]	0	0.187375	1.46921	1.594	4.86282	0.11755	0.302131	2.57023
Met20_gene_117	Met20_contig_1	122905	123984	-	360			499179531	MULTISPECIES: hypothetical protein [Methanothermobacter]	0	0.35289	0.691753	2.04394	6.89584	0.172652	0.100315	0.581023
Met20_gene_118	Met20_contig_1	124025	125368	-	448	K02224	cobB-cbiA; cobyrinic acid a,c-diamide synthase [EC:6.3.5.9 6.3.5.11]	851312853	cobyrinic acid a,c-diamide synthase [Methanothermobacter sp. CaT2]	0	1.41786	2.77937	2.00174	6.40134	0.708315	0.434185	0.612983
Met20_gene_119	Met20_contig_1	125501	125893	-	131			499179529	hypothetical protein [Methanothermobacter thermautotrophicus]	2.12e-89	0.969774	6.6535	1.87231	6.51536	0.517956	1.0212	1.9716
Met20_gene_120	Met20_contig_1	126436	127614	+	393			2622572	unknown [Methanothermobacter thermautotrophicus str. Delta H]	0	0.484887	3.48517	1.93082	5.98172	0.25113	0.582637	2.32006
Met20_gene_121	Met20_contig_1	127641	127934	-	98			499179527	MULTISPECIES: hypothetical protein [Methanothermobacter]	2.45e-64	0	5.08227	2.65921	6.46977	0	0.785541
Met20_gene_122	Met20_contig_1	127936	128706	-	257	K03496	parA, soj; chromosome partitioning protein	851312849	sporulation initiation inhibitor Soj [Methanothermobacter sp. CaT2]	0	0	1.45349	2.20698	6.77496	0	0.214538
Met20_gene_123	Met20_contig_1	128792	130609	-	606	K01868	TARS, thrS; threonyl-tRNA synthetase [EC:6.1.1.3]	499179525	MULTISPECIES: threonine--tRNA ligase [Methanothermobacter]	0	0.628913	4.3149	2.01105	6.69611	0.312728	0.644389	2.06054
Met20_gene_124	Met20_contig_1	130802	131308	-	169			850990868	MULTISPECIES: transcriptional regulator [Methanothermobacter]	7.29e-116	0.751718	8.10456	1.88218	7.5034	0.399387	1.08012	2.70444
Met20_gene_125	Met20_contig_1	131660	133135	+	492	K05601	hcp; hydroxylamine reductase [EC:1.7.99.1]	427189850	hydroxylamine reductase [Methanothermobacter sp. CaT2]	0	10.8449	38.7213	1.82272	5.36295	5.94985	7.22015	1.2135
Met20_gene_126	Met20_contig_1	133162	133458	+	99			850990866	MULTISPECIES: cupin [Methanothermobacter]	1.25e-65	26.3063	95.5877	2.24524	6.45368	11.7165	14.8113	1.26414
Met20_gene_127	Met20_contig_1	133496	134725	-	410			427189848	conserved hypothetical protein [Methanothermobacter sp. CaT2]	0	0.774636	5.16284	2.00967	5.85265	0.385455	0.882137	2.28856
Met20_gene_128	Met20_contig_1	134810	136459	+	550	K01687	ilvD; dihydroxy-acid dehydratase [EC:4.2.1.9]	851312847	dihydroxy-acid dehydratase [Methanothermobacter sp. CaT2]	0	0.577456	4.30145	1.70019	5.63983	0.339643	0.762691	2.24557
Met20_gene_129	Met20_contig_1	136468	136902	+	145	K13280	SEC11, sipW; signal peptidase, endoplasmic reticulum-type [EC:3.4.-.-]	499179518	MULTISPECIES: S26 family signal peptidase [Methanothermobacter]	5.71e-101	0.87614	2.57618	2.22014	6.79446	0.394633	0.37916	0.960791
Met20_gene_130	Met20_contig_1	136920	138602	+	561	K01887	RARS, argS; arginyl-tRNA synthetase [EC:6.1.1.19]	499179517	MULTISPECIES: arginine--tRNA ligase [Methanothermobacter]	0	0.33968	1.33172	2.22019	6.69421	0.152996	0.198936	1.30027
Met20_gene_131	Met20_contig_1	138846	139724	-	293	K00611	OTC, argF, argI; ornithine carbamoyltransferase [EC:2.1.3.3]	499179516	MULTISPECIES: ornithine carbamoyltransferase [Methanothermobacter]	0	0.433585	5.09961	1.76578	5.7095	0.245549	0.893181	3.63748
Met20_gene_132	Met20_contig_1	139765	141078	-	438	K01945	purD; phosphoribosylamine--glycine ligase [EC:6.3.4.13]	851312845	phosphoribosylamine--glycine ligase [Methanothermobacter sp. CaT2]	0	1.59526	3.1271	2.10869	6.63657	0.756516	0.471193	0.622846
Met20_gene_133	Met20_contig_1	141215	142939	+	575	K01652	E2.2.1.6L, ilvB, ilvG, ilvI; acetolactate synthase I/II/III large subunit [EC:2.2.1.6]	850990852	MULTISPECIES: acetolactate synthase catalytic subunit [Methanothermobacter]	0	0.552349	4.76407	1.96618	5.70846	0.280925	0.834564	2.97077
Met20_gene_134	Met20_contig_1	142929	143438	+	170	K01653	E2.2.1.6S, ilvH, ilvN; acetolactate synthase I/III small subunit [EC:2.2.1.6]	6225559	RecName: Full=Probable acetolactate synthase small subunit; AltName: Full=Acetohydroxy-acid synthase small subunit; Short=AHAS; Short=ALS	1.65e-117	0	0	2.25434	5.47969	0	0
Met20_gene_135	Met20_contig_1	143529	144515	+	329	K00053	ilvC; ketol-acid reductoisomerase [EC:1.1.1.86]	850990841	MULTISPECIES: ketol-acid reductoisomerase [Methanothermobacter]	0	0.772282	1.1354	1.79388	6.13728	0.430509	0.185001	0.429726
Met20_gene_136	Met20_contig_1	144563	145540	+	326			851312844	hypothetical protein [Methanothermobacter sp. CaT2]	0	0.974236	2.2917	2.05726	6.2536	0.473559	0.36646	0.773843
Met20_gene_137	Met20_contig_1	145576	145779	-	68			499179510	LSM domain protein [Methanothermobacter thermautotrophicus]	2.32e-39	0.93412	3.66222	2.19799	6.6703	0.424989	0.549034	1.29188
Met20_gene_138	Met20_contig_1	145954	146271	-	106			499179509	hypothetical protein [Methanothermobacter thermautotrophicus]	4.31e-67	0	0	1.55465	5.88946	0	0
Met20_gene_139	Met20_contig_1	146268	146552	-	95			2622550	unknown [Methanothermobacter thermautotrophicus str. Delta H]	4.84e-64	0	1.31069	2.09773	8.62496	0	0.151965
Met20_gene_140	Met20_contig_1	146748	147422	-	225			851312839	hypothetical protein [Methanothermobacter sp. CaT2]	1.63e-158	0.282312	1.66021	1.90768	6.61133	0.147987	0.251116	1.69687
Met20_gene_141	Met20_contig_1	147419	147733	-	105			499179506	hypothetical protein [Methanothermobacter thermautotrophicus]	6.45e-66	0	0	2.04394	6.2707	0	0
Met20_gene_142	Met20_contig_1	147900	148676	-	259	K03787	surE; 5'-nucleotidase [EC:3.1.3.5]	851312836	5'/3'-nucleotidase SurE [Methanothermobacter sp. CaT2]	0	0	0.96151	1.92359	5.76227	0	0.166863
Met20_gene_143	Met20_contig_1	148887	149651	+	255			918406128	restriction endonuclease [Methanothermobacter sp. CaT2]	0	0.747296	0.976593	1.99885	8.07131	0.373863	0.120996	0.323637
Met20_gene_144	Met20_contig_1	149733	150353	-	207			851312834	hypothetical protein [Methanothermobacter sp. CaT2]	3.08e-148	4.29605	32.4823	2.16613	6.07884	1.98328	5.3435	2.69427
Met20_gene_145	Met20_contig_1	150905	151825	+	307	K00826	E2.6.1.42, ilvE; branched-chain amino acid aminotransferase [EC:2.6.1.42]	851312833	branched chain amino acid aminotransferase [Methanothermobacter sp. CaT2]	0	0	0.811176	1.95988	6.94248	0	0.116842
Met20_gene_146	Met20_contig_1	151864	152700	+	279	K06153	E3.6.1.27, bacA; undecaprenyl-diphosphatase [EC:3.6.1.27]	851312832	UDP pyrophosphate phosphatase [Methanothermobacter sp. CaT2]	0	0.227671	0.446292	1.89559	5.68134	0.120106	0.0785541	0.654042
Met20_gene_147	Met20_contig_1	152813	153454	-	214			851312830	hypothetical protein [Methanothermobacter sp. CaT2]	1.11e-149	0	1.74555	1.23568	5.58372	0	0.312613
Met20_gene_148	Met20_contig_1	153477	154556	-	360			48474746	RecName: Full=UPF0284 protein MTH_1426	0	0.529335	2.42114	1.67135	5.17526	0.316712	0.467829	1.47714
Met20_gene_149	Met20_contig_1	154645	156249	+	535	K15904	K15904; bifunctional tRNA threonylcarbamoyladenosine biosynthesis protein [EC:2.7.11.1]	851312826	serine/threonine protein kinase [Methanothermobacter sp. CaT2]	0	0.593647	0.698218	1.78367	5.1507	0.332823	0.135558	0.407298
Met20_gene_150	Met20_contig_1	156302	156865	+	188	K02428	rdgB; dITP/XTP pyrophosphatase [EC:3.6.1.19]	499179496	MULTISPECIES: non-canonical purine NTP pyrophosphatase [Methanothermobacter]	3.19e-136	0.337873	1.32463	1.34541	5.94086	0.25113	0.22297	0.887867
Met20_gene_151	Met20_contig_1	156865	157266	+	134	K02956	RP-S15, MRPS15, rpsO; small subunit ribosomal protein S15	851312824	30S ribosomal protein S15 [Methanothermobacter sp. CaT2]	3.84e-91	0.474031	1.85844	1.71599	6.47868	0.276243	0.286855	1.03841
Met20_gene_152	Met20_contig_1	157232	158605	+	458	K07463	K07463; archaea-specific RecJ-like exonuclease	851312823	phosphoesterase [Methanothermobacter sp. CaT2]	0	0.693452	2.44681	1.95803	6.27222	0.354158	0.390103	1.1015
Met20_gene_153	Met20_contig_1	158615	159814	+	400	K09123	K09123; hypothetical protein	851312822	hypothetical protein [Methanothermobacter sp. CaT2]	0	0	2.49031	1.97368	5.5966	0	0.444969
Met20_gene_154	Met20_contig_1	159825	161336	-	504			851312821	hypothetical protein [Methanothermobacter sp. CaT2]	0	0.126032	0.988219	2.09869	7.02551	0.0600528	0.140662	2.3423
Met20_gene_155	Met20_contig_1	161453	162121	+	223			851312819	hypothetical protein [Methanothermobacter sp. CaT2]	1.59e-160	0	0.558366	1.92479	5.24902	0	0.106375
Met20_gene_156	Met20_contig_1	162112	162921	+	270	K07092	K07092	851312818	sulfur reduction protein DsrE [Methanothermobacter sp. CaT2]	0	0.23526	0	1.91619	5.72621	0.122775	0	0
Met20_gene_157	Met20_contig_1	162932	163261	+	110			851312816	hypothetical protein [Methanothermobacter sp. CaT2]	4.17e-70	0.577456	0	1.70715	6.56207	0.338257	0	0
Met20_gene_158	Met20_contig_1	163426	165642	+	739	K10896	FANCM; fanconi anemia group M protein	851312814	Hef nuclease [Methanothermobacter sp. CaT2]	0	0.429771	2.52738	1.84618	6.44795	0.232789	0.391966	1.68378
Met20_gene_159	Met20_contig_1	165666	166385	+	240	K07442	TRM61, GCD14; tRNA (adenine57-N1/adenine58-N1)-methyltransferase [EC:2.1.1.219 2.1.1.220]	851312813	SAM-dependent methyltransferase [Methanothermobacter sp. CaT2]	1.36e-173	0.529335	2.59407	2.09184	5.64944	0.253047	0.459174	1.81458
Met20_gene_160	Met20_contig_1	166424	167362	+	313	K00609	pyrB, PYR2; aspartate carbamoyltransferase catalytic subunit [EC:2.1.3.2]	851312811	aspartate carbamoyltransferase [Methanothermobacter sp. CaT2]	0	0.60882	2.38688	1.95905	7.47943	0.310773	0.319126	1.02688
Met20_gene_161	Met20_contig_1	167387	168535	-	383	K10725	cdc6A; archaeal cell division control protein 6	499179484	MULTISPECIES: cell division control protein Cdc6 [Methanothermobacter]	0	0.331698	1.30042	2.06128	7.25851	0.160918	0.179158	1.11335
Met20_gene_162	Met20_contig_1	169333	169788	-	152			499179482	MULTISPECIES: hypothetical protein [Methanothermobacter]	2.35e-109	0	0.819181	1.89098	6.57782	0	0.124537
Met20_gene_163	Met20_contig_1	169792	170790	+	333	K02227	cbiB, cobD; adenosylcobinamide-phosphate synthase [EC:6.3.1.10]	427189812	cobalamin biosynthesis protein B [Methanothermobacter sp. CaT2]	0	0.190751	0.747841	2.33626	6.23932	0.0816482	0.11986	1.468
Met20_gene_164	Met20_contig_1	170787	171776	+	330	K02189	cbiG; cobalt-precorrin 5A hydrolase [EC:3.7.1.12]	499179480	cobalamin biosynthesis protein [Methanothermobacter thermautotrophicus]	0	0.577456	0	2.14846	7.2567	0.268777	0	0
Met20_gene_165	Met20_contig_1	171899	172105	+	69	K09721	K09721; hypothetical protein	13634031	RecName: Full=UPF0147 protein MTH_1407	1.51e-38	0.920582	1.80457	1.61071	8.12869	0.571537	0.222001	0.388427
Met20_gene_166	Met20_contig_1	172224	172799	-	192	K01628	fucA; L-fuculose-phosphate aldolase [EC:4.1.2.17]	499179478	class II aldolase [Methanothermobacter thermautotrophicus]	2.44e-133	0	0	2.17568	6.47755	0	0
Met20_gene_167	Met20_contig_1	172848	174296	-	483	K02323	DPB2; DNA polymerase II small subunit [EC:2.7.7.7]	499179477	MULTISPECIES: DNA polymerase II small subunit [Methanothermobacter]	0	0.526047	2.06237	1.80114	6.67461	0.292063	0.308987	1.05795
Met20_gene_168	Met20_contig_1	174379	174948	+	190			499179476	hypothetical protein [Methanothermobacter thermautotrophicus]	1.61e-132	1.33727	1.31069	2.03722	7.31582	0.656419	0.179158	0.272933
Met20_gene_169	Met20_contig_1	175027	176082	+	352	K05934	E2.1.1.131, cobJ, cbiH; precorrin-3B C17-methyltransferase [EC:2.1.1.131]	499179475	cobalt-precorrin-3B C(17)-methyltransferase [Methanothermobacter thermautotrophicus]	0	0	1.06121	1.94886	6.31821	0	0.167961
Met20_gene_170	Met20_contig_1	176258	176854	+	199			499179474	MULTISPECIES: potassium channel protein [Methanothermobacter]	9.13e-136	4.14956	8.75989	1.88731	7.59767	2.19867	1.15297	0.524395
Met20_gene_171	Met20_contig_1	176890	178221	+	444	K07244	K07244; mgtE-like transporter	427189804	conserved hypothetical protein [Methanothermobacter sp. CaT2]	0	1.85983	2.52396	2.24419	7.08514	0.828729	0.356234	0.429855
Met20_gene_172	Met20_contig_1	178222	179007	-	262			851312804	hypothetical protein [Methanothermobacter sp. CaT2]	0	0.242443	0.950501	1.57976	5.1006	0.153468	0.186351	1.21426
Met20_gene_173	Met20_contig_1	179056	179958	-	301			499179471	MULTISPECIES: hypothetical protein [Methanothermobacter]	0	0.422061	0	1.96076	6.38412	0.215254	0	0
Met20_gene_174	Met20_contig_1	180228	180629	+	134	K07068	K07068	38258670	RecName: Full=Uncharacterized protein MTH_1398	7.13e-94	0	0.929221	1.45859	6.40589	0	0.145057
Met20_gene_175	Met20_contig_1	180601	181032	+	144	K03795	cbiX; sirohydrochlorin cobaltochelatase [EC:4.99.1.3]	850990808	MULTISPECIES: sirohydrochlorin cobaltochelatase [Methanothermobacter]	4.1e-98	0	1.72938	1.86297	6.6723	0	0.259189
Met20_gene_176	Met20_contig_1	181061	182044	+	328	K00946	thiL; thiamine-monophosphate kinase [EC:2.7.4.16]	499179468	MULTISPECIES: thiamine-monophosphate kinase [Methanothermobacter]	0	0	1.13886	2.13819	5.26382	0	0.216357
Met20_gene_177	Met20_contig_1	182022	183062	+	347	K04069	pflA, pflC, pflE; pyruvate formate lyase activating enzyme [EC:1.97.1.4]	499179467	AmmeMemoRadiSam system radical SAM enzyme [Methanothermobacter thermautotrophicus]	0	1.6475	7.17669	2.05425	5.65026	0.801996	1.27015	1.58374
Met20_gene_178	Met20_contig_1	183135	184406	-	424			499179466	MULTISPECIES: hypothetical protein [Methanothermobacter]	0	1.04868	5.57971	1.97042	6.31507	0.532211	0.883555	1.66016
Met20_gene_179	Met20_contig_1	184464	185468	-	335	K01588	purE; 5-(carboxyamino)imidazole ribonucleotide mutase [EC:5.4.99.18]	851312800	N5-carboxyaminoimidazole ribonucleotide mutase [Methanothermobacter sp. CaT2]	0	0.568837	1.11506	2.00199	6.81354	0.284136	0.163654	0.575973
Met20_gene_180	Met20_contig_1	185622	187316	+	565			851312799	dolichyl-phosphate mannosyltransferase [Methanothermobacter sp. CaT2]	0	1.12425	2.64458	1.90602	6.23247	0.589843	0.424323	0.719383
Met20_gene_181	Met20_contig_1	187391	188323	-	311			499179463	MULTISPECIES: hypothetical protein [Methanothermobacter]	0	1.63396	4.40409	1.947	5.04972	0.839219	0.872145	1.03923
Met20_gene_182	Met20_contig_1	188340	188759	-	140	K00794	ribH, RIB4; 6,7-dimethyl-8-ribityllumazine synthase [EC:2.5.1.78]	499179462	MULTISPECIES: 6,7-dimethyl-8-ribityllumazine synthase [Methanothermobacter]	4.3e-94	2.72229	2.66819	1.66983	6.13135	1.63029	0.435172	0.26693
Met20_gene_183	Met20_contig_1	188858	190051	-	398	K11717	sufS; cysteine desulfurase / selenocysteine lyase [EC:2.8.1.7 4.4.1.16]	13431387	RecName: Full=Probable cysteine desulfurase	0	1.11719	5.94421	1.8199	6.2742	0.613873	0.947405	1.54332
Met20_gene_184	Met20_contig_1	190057	191037	-	327	K00052	leuB; 3-isopropylmalate dehydrogenase [EC:1.1.1.85]	851312797	isocitrate dehydrogenase [Methanothermobacter sp. CaT2]	0	0.388503	1.14234	2.23849	6.07041	0.173556	0.188182	1.08428
Met20_gene_185	Met20_contig_1	191043	191537	-	165	K01704	leuD; 3-isopropylmalate/(R)-2-methylmalate dehydratase small subunit [EC:4.2.1.33 4.2.1.35]	499179459	MULTISPECIES: 3-isopropylmalate dehydratase small subunit [Methanothermobacter]	5.31e-111	0.384971	3.7732	2.1833	5.52751	0.176325	0.682622	3.87138
Met20_gene_186	Met20_contig_1	191543	192796	-	418	K01703	leuC; 3-isopropylmalate/(R)-2-methylmalate dehydratase large subunit [EC:4.2.1.33 4.2.1.35]	851312796	3-isopropylmalate dehydratase [Methanothermobacter sp. CaT2]	0	0.911773	3.57461	1.88869	5.83399	0.482755	0.612722	1.26922
Met20_gene_187	Met20_contig_1	193106	195484	+	793	K07466	RFA1, RPA1, rpa; replication factor A1	851312794	replication protein A [Methanothermobacter sp. CaT2]	0	1.60202	13.1895	2.11192	7.405	0.758562	1.78117	2.34809
Met20_gene_188	Met20_contig_1	195537	196472	+	312	K04483	radA; DNA repair protein RadA	499179455	MULTISPECIES: DNA repair and recombination protein RadA [Methanothermobacter]	0	2.64667	7.58268	2.07588	6.42479	1.27497	1.18022	0.925688
Met20_gene_189	Met20_contig_1	196494	197393	+	300	K07088	K07088	851312791	transporter [Methanothermobacter sp. CaT2]	0	0.423468	2.90536	1.63515	6.11277	0.258978	0.475294	1.83527
Met20_gene_190	Met20_contig_1	197575	199554	+	660	K03388	hdrA; heterodisulfide reductase subunit A [EC:1.8.98.1]	850990790	MULTISPECIES: disulfide reductase [Methanothermobacter]	0	10.1055	40.3732	2.03233	7.92916	4.97237	5.09174	1.02401
Met20_gene_191	Met20_contig_1	199730	201010	+	427	K00600	glyA, SHMT; glycine hydroxymethyltransferase [EC:2.1.2.1]	2622490	serine hydroxymethyltransferase [Methanothermobacter thermautotrophicus str. Delta H]	0	2.08263	6.99853	1.91171	6.78469	1.08941	1.03152	0.94686
Met20_gene_192	Met20_contig_1	201011	201721	+	237	K18853	dmrX; dihydromethanopterin reductase (acceptor) [EC:1.5.99.15]	851312787	hypothetical protein [Methanothermobacter sp. CaT2]	2.49e-168	0.536035	4.20306	1.60087	5.53574	0.33484	0.759259	2.26753
Met20_gene_193	Met20_contig_1	201857	202246	+	130			851312785	PBS lyase [Methanothermobacter sp. CaT2]	2.07e-83	0	0.957812	2.12255	4.98976	0	0.191955
Met20_gene_194	Met20_contig_1	202315	202686	-	124	K09005	K09005; hypothetical protein	851312783	hypothetical protein [Methanothermobacter sp. CaT2]	3.05e-82	0	3.01247	1.66894	6.09651	0	0.494131
Met20_gene_195	Met20_contig_1	202752	203984	+	411	K00789	metK; S-adenosylmethionine synthetase [EC:2.5.1.6]	2622485	conserved protein [Methanothermobacter thermautotrophicus str. Delta H]	0	0.927302	2.72662	2.0514	6.49108	0.452034	0.420056	0.929258
Met20_gene_196	Met20_contig_1	204007	207141	+	1045	K01870	IARS, ileS; isoleucyl-tRNA synthetase [EC:6.1.1.5]	851312781	isoleucine--tRNA ligase [Methanothermobacter sp. CaT2]	0	0.668633	2.97884	1.78967	6.26337	0.373607	0.475598	1.27299
Met20_gene_197	Met20_contig_1	207144	209288	+	715	K01952	purL, PFAS; phosphoribosylformylglycinamidine synthase [EC:6.3.5.3]	851312780	phosphoribosylformylglycinamidine synthase [Methanothermobacter sp. CaT2]	0	1.42143	3.30881	2.07431	5.85948	0.685254	0.564693	0.824064
Met20_gene_198	Met20_contig_1	209297	209848	+	184			851312777	phosphatidate cytidylyltransferase [Methanothermobacter sp. CaT2]	6.79e-127	1.03566	2.03015	1.79122	6.20254	0.578183	0.327309	0.566099
Met20_gene_199	Met20_contig_1	209932	211056	-	375	K01992	ABC-2.P; ABC-2 type transport system permease protein	851312775	ABC transporter [Methanothermobacter sp. CaT2]	0	0.169387	0.664083	1.82933	6.34688	0.0925954	0.104631	1.12999
Met20_gene_200	Met20_contig_1	211053	212141	-	363	K01992	ABC-2.P; ABC-2 type transport system permease protein	851312773	ABC transporter permease [Methanothermobacter sp. CaT2]	0	1.04992	2.40113	1.79478	5.45495	0.584985	0.440174	0.752453
Met20_gene_201	Met20_contig_1	212138	213097	-	320	K01990	ABC-2.A; ABC-2 type transport system ATP-binding protein	2622479	ABC transporter (ATP-binding protein) [Methanothermobacter thermautotrophicus str. Delta H]	0	0.397001	2.72378	1.72457	6.17272	0.230202	0.441261	1.91684
Met20_gene_202	Met20_contig_1	213237	214451	+	405	K03750	moeA; molybdopterin molybdotransferase [EC:2.10.1.1]	851312769	molybdopterin molybdenumtransferase MoeA [Methanothermobacter sp. CaT2]	0	0.31368	0.922338	1.61812	5.55159	0.193855	0.166139	0.85703
Met20_gene_203	Met20_contig_1	214560	215717	+	386			851312768	membrane-associated Zn-dependent protease [Methanothermobacter sp. CaT2]	0	0.16456	2.25805	1.72755	6.20391	0.0952562	0.363973	3.82099
Met20_gene_204	Met20_contig_1	215989	216285	-	99			851312765	hypothetical protein [Methanothermobacter sp. CaT2]	4.09e-63	0	2.51547	2.01297	6.20736	0	0.405239
Met20_gene_205	Met20_contig_1	216282	216554	-	91			427189769	conserved hypothetical protein [Methanothermobacter sp. CaT2]	1.03e-58	0	0	2.18993	7.98576	0	0
Met20_gene_206	Met20_contig_1	216594	217304	-	237			851312764	hypothetical protein [Methanothermobacter sp. CaT2]	1.13e-170	0.268018	0	2.15066	6.54411	0.124621	0	0
Met20_gene_207	Met20_contig_1	217471	221427	+	1319	K02230	cobN; cobaltochelatase CobN [EC:6.6.1.2]	851312762	cobalamin biosynthesis protein CobN [Methanothermobacter sp. CaT2]	0	0.144473	0.566409	1.9467	7.0995	0.0742145	0.0797815	1.07501
Met20_gene_208	Met20_contig_1	221526	221753	+	76	K04758	feoA; ferrous iron transport protein A	851312761	iron transporter [Methanothermobacter sp. CaT2]	1.56e-45	0	0	1.86577	6.35321	0	0
Met20_gene_209	Met20_contig_1	221756	223705	+	650	K04759	feoB; ferrous iron transport protein B	851312760	ferrous iron transport protein B [Methanothermobacter sp. CaT2]	0	0.0977234	0.76625	1.9103	6.76807	0.0511561	0.113215	2.21314
Met20_gene_210	Met20_contig_1	223804	224127	-	108	K07237	tusB, dsrH; tRNA 2-thiouridine synthesizing protein B	851312759	hypothetical protein [Methanothermobacter sp. CaT2]	7.64e-72	0.58815	4.61169	2.05813	7.99321	0.285769	0.576951	2.01894
Met20_gene_211	Met20_contig_1	224127	224726	-	200			851312757	hypothetical protein [Methanothermobacter sp. CaT2]	7.96e-145	0	1.24516	1.93535	5.68195	0	0.219142
Met20_gene_212	Met20_contig_1	224736	225092	-	119	K07236	tusC, dsrF; tRNA 2-thiouridine synthesizing protein C	499179430	MULTISPECIES: hypothetical protein [Methanothermobacter]	2.74e-78	0	4.1854	1.90009	6.35267	0	0.658841
Met20_gene_213	Met20_contig_1	225094	225459	-	122	K07235	tusD, dsrE; tRNA 2-thiouridine synthesizing protein D [EC:2.8.1.-]	851312755	sulfur reduction protein DsrE [Methanothermobacter sp. CaT2]	8.6e-86	1.04131	18.3712	2.07326	6.31639	0.50226	2.90849	5.79081
Met20_gene_214	Met20_contig_1	225565	226212	-	216			851312753	hypothetical protein [Methanothermobacter sp. CaT2]	2.14e-157	0	0.576461	2.05813	5.80298	0	0.0993388
Met20_gene_215	Met20_contig_1	226235	226627	-	131	K03741	ARSC2, arsC; arsenate reductase [EC:1.20.4.1]	851312751	ArsC family transcriptional regulator [Methanothermobacter sp. CaT2]	2.3e-92	0.484887	0	1.52125	7.03659	0.318742	0	0
Met20_gene_216	Met20_contig_1	226752	228104	+	451	K17870	nox1; NADH oxidase (H2O2-forming) [EC:1.6.3.3]	851312750	pyridine nucleotide-disulfide oxidoreductase [Methanothermobacter sp. CaT2]	0	0.422529	2.2087	1.69101	6.13166	0.249868	0.360213	1.44161
Met20_gene_217	Met20_contig_1	228110	228862	+	251			851313514	hypothetical protein [Methanothermobacter sp. CaT2]	5.24e-174	2.27762	10.9137	1.80168	5.34356	1.26416	2.04241	1.61562
Met20_gene_218	Met20_contig_1	228972	229445	-	158			499179424	rubredoxin [Methanothermobacter thermautotrophicus]	1.79e-96	4.42229	22.8541	1.94045	5.37111	2.279	4.25501	1.86705
Met20_gene_219	Met20_contig_1	229448	229861	-	138	K19824	fprB; rubrerythrin	850990768	hypothetical protein [Methanothermobacter thermautotrophicus]	1.93e-89	7.36466	27.0686	2.05505	4.9479	3.58369	5.47073	1.52656
Met20_gene_220	Met20_contig_1	229854	231083	-	410	K19817	fprA; coenzyme F420H2 oxidase [EC:1.5.3.22]	427189754	flavoprotein [Methanothermobacter sp. CaT2]	0	3.56333	31.8881	2.18726	6.10246	1.62913	5.22545	3.20752
Met20_gene_221	Met20_contig_1	231192	231947	+	252	K07013	K07013	851312742	4-vinyl reductase [Methanothermobacter sp. CaT2]	1.06e-180	0.252064	0.988219	2.05306	6.30941	0.122775	0.156626	1.27572
Met20_gene_222	Met20_contig_1	231977	232675	-	233	K03394	cobI-cbiL; precorrin-2/cobalt-factor-2 C20-methyltransferase [EC:2.1.1.130 2.1.1.151]	851312740	precorrin-2 C(20)-methyltransferase [Methanothermobacter sp. CaT2]	3.33e-164	0.817856	4.27521	2.0889	6.55179	0.391525	0.652526	1.66662
Met20_gene_223	Met20_contig_1	232718	232816	-	33						0	0	1.50973	6.50295	0	0
Met20_gene_224	Met20_contig_1	232815	234569	+	585			499179419	ATP-dependent helicase [Methanothermobacter thermautotrophicus]	0	0.651489	1.48993	2.27323	7.59511	0.286592	0.19617	0.684491
Met20_gene_225	Met20_contig_1	234765	237065	-	767			851312737	hypothetical protein [Methanothermobacter sp. CaT2]	0	0.414082	2.43512	1.96866	6.08539	0.210337	0.400158	1.90246
Met20_gene_226	Met20_contig_1	237200	237556	-	119			499179418	hypothetical protein [Methanothermobacter thermautotrophicus]	1.42e-67	0	3.13905	2.02891	7.00843	0	0.447896
Met20_gene_227	Met20_contig_1	237645	238241	+	199	K11261	fwdE, fmdE; formylmethanofuran dehydrogenase subunit E [EC:1.2.99.5]	2622451	conserved protein [Methanothermobacter thermautotrophicus str. Delta H]	9.62e-144	0.957591	1.87712	1.79101	7.10749	0.534664	0.264104	0.493963
Met20_gene_228	Met20_contig_1	238589	239425	+	279	K02500	hisF; cyclase [EC:4.1.3.-]	2622450	imidazoleglycerol-phosphate synthase (cyclase) [Methanothermobacter thermautotrophicus str. Delta H]	0	1.82137	3.57034	1.85438	7.98884	0.982197	0.446916	0.455017
Met20_gene_229	Met20_contig_1	239445	240383	+	313	K03660	OGG1; N-glycosylase/DNA lyase [EC:3.2.2.- 4.2.99.18]	851312732	DNA lyase [Methanothermobacter sp. CaT2]	0	0.40588	2.78469	2.02027	6.06145	0.200904	0.45941	2.28671
Met20_gene_230	Met20_contig_1	240430	240939	+	170			851312731	hypothetical protein [Methanothermobacter sp. CaT2]	1.72e-114	0.747296	0	1.62313	5.9961	0.460405	0	0
Met20_gene_231	Met20_contig_1	240923	241435	+	171			499179412	histidine kinase [Methanothermobacter thermautotrophicus]	5.65e-121	1.11439	3.64081	2.08428	5.78991	0.534664	0.62882	1.1761
Met20_gene_232	Met20_contig_1	241450	241875	-	142	K03768	PPIB, ppiB; peptidyl-prolyl cis-trans isomerase B (cyclophilin B) [EC:5.2.1.8]	499179411	peptidyl-prolyl cis-trans isomerase [Methanothermobacter thermautotrophicus]	3.08e-99	0	1.75374	1.45739	5.4611	0	0.321133
Met20_gene_233	Met20_contig_1	241957	243129	+	391	K00821	argD; acetylornithine/N-succinyldiaminopimelate aminotransferase [EC:2.6.1.11 2.6.1.17]	851312726	acetylornithine aminotransferase [Methanothermobacter sp. CaT2]	0	2.11192	5.41372	1.87209	6.43642	1.12811	0.841107	0.745588
Met20_gene_234	Met20_contig_1	243145	243537	-	131	K03574	MUTT, NUDT1, MTH1; 7,8-dihydro-8-oxoguanine triphosphatase [EC:3.6.1.-]	499179409	DNA mismatch repair protein MutT [Methanothermobacter thermautotrophicus]	1.93e-88	0.484887	1.901	1.66753	5.99413	0.290782	0.317144	1.09066
Met20_gene_235	Met20_contig_1	243611	244897	+	429	K01586	lysA; diaminopimelate decarboxylase [EC:4.1.1.20]	499179408	diaminopimelate decarboxylase [Methanothermobacter thermautotrophicus]	0	1.03646	0.870738	2.26906	6.85538	0.45678	0.127015	0.278067
Met20_gene_236	Met20_contig_1	244903	245772	+	290	K01778	dapF; diaminopimelate epimerase [EC:5.1.1.7]	499179407	MULTISPECIES: diaminopimelate epimerase [Methanothermobacter]	0	0.43807	0.858728	2.52409	6.23947	0.173556	0.137628	0.792992
Met20_gene_237	Met20_contig_1	246438	246608	-	57			2622440	unknown [Methanothermobacter thermautotrophicus str. Delta H]	8.89e-33	0	0	2.15151	7.27303	0	0
Met20_gene_238	Met20_contig_1	246757	247101	-	115			851312722	hypothetical protein [Methanothermobacter sp. CaT2]	5.85e-69	0.552349	0	1.53295	9.20309	0.360317	0	0
Met20_gene_239	Met20_contig_1	247139	248089	-	317	K06992	K06992	2622781	conserved protein [Methanothermobacter thermautotrophicus str. Delta H]	3.4e-150	0.200379	4.32073	3.0103	9.49287	0.0665646	0.455155	6.8378
Met20_gene_240	Met20_contig_1	248379	248906	-	176	K07103	K07103	2622782	unknown [Methanothermobacter thermautotrophicus str. Delta H]	7.5e-123	0	0	1.69844	5.0989	0	0
Met20_gene_241	Met20_contig_1	248985	250403	+	473	K01657	trpE; anthranilate synthase component I [EC:4.1.3.27]	851313043	anthranilate synthase component I [Methanothermobacter sp. CaT2]	0	0.134292	0	1.90404	6.28985	0.0705301	0	0
Met20_gene_242	Met20_contig_1	250381	250971	+	197	K01658	trpG; anthranilate synthase component II [EC:4.1.3.27]	851313045	glutamine amidotransferase [Methanothermobacter sp. CaT2]	4.06e-141	0.322437	0	2.19827	5.91702	0.146678	0	0
Met20_gene_243	Met20_contig_1	250976	251794	+	273	K01609	trpC; indole-3-glycerol phosphate synthase [EC:4.1.1.48]	851313047	indole-3-glycerol-phosphate synthase [Methanothermobacter sp. CaT2]	0	0.232675	0.456101	1.82495	6.59228	0.127497	0.0691872	0.542658
Met20_gene_244	Met20_contig_1	251769	252503	+	245			851313049	N-(5'-phosphoribosyl)anthranilate isomerase [Methanothermobacter sp. CaT2]	2.19e-169	0	0	2.03351	6.62903	0	0
Met20_gene_245	Met20_contig_1	252500	253678	+	393	K01696	trpB; tryptophan synthase beta chain [EC:4.2.1.20]	851313051	tryptophan synthase subunit beta [Methanothermobacter sp. CaT2]	0	0.323258	0	1.82355	6.41608	0.177268	0	0
Met20_gene_246	Met20_contig_1	253725	254537	+	271	K01695	trpA; tryptophan synthase alpha chain [EC:4.2.1.20]	851313052	tryptophan synthase subunit alpha [Methanothermobacter sp. CaT2]	0	0.234392	0	1.65457	5.88505	0.141663	0	0
Met20_gene_247	Met20_contig_1	254534	255592	+	353	K00766	trpD; anthranilate phosphoribosyltransferase [EC:2.4.2.18]	851313053	anthranilate phosphoribosyltransferase [Methanothermobacter sp. CaT2]	0	0.179944	0.352735	1.81306	5.42987	0.099249	0.064962	0.654536
Met20_gene_248	Met20_contig_1	255778	256347	-	190	K00939	E2.7.4.3, adk; adenylate kinase [EC:2.7.4.3]	851313055	adenylate kinase [Methanothermobacter sp. CaT2]	3.16e-135	0.668633	1.96604	1.93636	5.74998	0.345304	0.341921	0.990203
Met20_gene_249	Met20_contig_1	256360	256686	-	109			2622793	conserved protein [Methanothermobacter thermautotrophicus str. Delta H]	2.23e-67	2.33102	5.71172	2.28537	6.3538	1.01997	0.898946	0.881342
Met20_gene_250	Met20_contig_1	256789	257718	-	310	K07557	tgtA2; archaeosine synthase [EC:2.6.1.97]	427190049	conserved hypothetical protein [Methanothermobacter sp. CaT2]	0	0.409808	0	2.20053	5.47506	0.186231	0	0
Met20_gene_251	Met20_contig_1	257816	259054	-	413			427190050	glutamate synthase [Methanothermobacter sp. CaT2]	0	0.769009	1.20596	1.82804	5.00711	0.420675	0.24085	0.572532
Met20_gene_252	Met20_contig_1	259427	259867	-	147	K06950	K06950; uncharacterized protein	427190051	conserved hypothetical protein [Methanothermobacter sp. CaT2]	1.07e-98	0.43211	0	2.21601	6.00527	0.194995	0	0
Met20_gene_253	Met20_contig_1	259994	260605	-	204	K03136	TFIIE1, GTF2E1, TFA1, tfe; transcription initiation factor TFIIE subunit alpha	499179736	MULTISPECIES: transcription factor [Methanothermobacter]	4.05e-127	1.86824	54.9333	1.84105	7.81788	1.01477	7.02663	6.92435
Met20_gene_254	Met20_contig_1	260682	261521	-	280			851313062	gamma-glutamyl ligase [Methanothermobacter sp. CaT2]	0	1.13429	7.11518	1.56033	6.35779	0.726955	1.11913	1.53947
Met20_gene_255	Met20_contig_1	261518	262195	-	226	K06939	K06939	850991038	MULTISPECIES: hypothetical protein [Methanothermobacter]	2.7e-163	3.93488	8.26431	2.06881	6.6684	1.902	1.23932	0.65159
Met20_gene_256	Met20_contig_1	262212	262913	-	234			2622801	conserved protein [Methanothermobacter thermautotrophicus str. Delta H]	1.72e-172	2.71454	5.8533	2.04721	6.04441	1.32597	0.968382	0.730322
Met20_gene_257	Met20_contig_1	262964	263749	-	262			499179740	MULTISPECIES: ABC transporter ATP-binding protein [Methanothermobacter]	0	0.242443	0.950501	1.93082	6.79459	0.125565	0.139891	1.11409
Met20_gene_258	Met20_contig_1	263749	264525	-	259	K08097	E4.4.1.19, comA; phosphosulfolactate synthase [EC:4.4.1.19]	851313063	phosphosulfolactate synthase [Methanothermobacter sp. CaT2]	0	0.245252	1.44227	1.55367	5.61162	0.157853	0.257014	1.62819
Met20_gene_259	Met20_contig_1	264678	265238	+	187	K09126	K09126; hypothetical protein	851313065	hypothetical protein [Methanothermobacter sp. CaT2]	6.29e-132	0.67936	3.32929	1.55755	6.65074	0.436173	0.50059	1.14769
Met20_gene_260	Met20_contig_1	265474	266619	+	382	K03531	ftsZ; cell division protein FtsZ	851313067	cell division protein FtsZ [Methanothermobacter sp. CaT2]	0	16.462	40.0927	1.76571	6.72851	9.3232	5.95863	0.639119
Met20_gene_261	Met20_contig_1	266740	266919	+	60	K07342	SEC61G, SSS1, secE; protein transport protein SEC61 subunit gamma and related proteins	499179744	MULTISPECIES: preprotein translocase subunit SecE [Methanothermobacter]	1.49e-31	0	0	1.6607	5.93394	0	0
Met20_gene_262	Met20_contig_1	266976	267455	+	160	K02601	nusG; transcriptional antiterminator NusG	850991042	MULTISPECIES: transcription elongation factor Spt5 [Methanothermobacter]	4.21e-106	1.191	1.55644	2.4671	7.1634	0.482755	0.217277	0.450078
Met20_gene_263	Met20_contig_1	267455	267937	+	161	K02867	RP-L11, MRPL11, rplK; large subunit ribosomal protein L11	499179746	MULTISPECIES: 50S ribosomal protein L11 [Methanothermobacter]	1.62e-110	1.18361	7.73389	2.18993	8.99709	0.540475	0.859599	1.59045
Met20_gene_264	Met20_contig_1	267979	268653	+	225	K02863	RP-L1, MRPL1, rplA; large subunit ribosomal protein L1	2622810	ribosomal protein L10a (E.coli ) [Methanothermobacter thermautotrophicus str. Delta H]	3.9e-160	1.97618	5.53403	2.078	6.35121	0.951	0.871334	0.916228
Met20_gene_265	Met20_contig_1	268654	269664	+	337	K02864	RP-L10, MRPL10, rplJ; large subunit ribosomal protein L10	499179748	MULTISPECIES: 50S ribosomal protein L10 [Methanothermobacter]	0	0.753949	7.75913	1.89913	7.58356	0.396996	1.02315	2.57724
Met20_gene_266	Met20_contig_1	269717	270025	+	103	K02869	RP-L12, rpl12; large subunit ribosomal protein L12	851313071	50S ribosomal protein P1 [Methanothermobacter sp. CaT2]	1.69e-56	20.9678	31.4311	1.33947	6.96068	15.6538	4.51552	0.288462
Met20_gene_267	Met20_contig_1	270124	272811	+	896	K01872	AARS, alaS; alanyl-tRNA synthetase [EC:6.1.1.7]	851313072	alanine--tRNA ligase [Methanothermobacter sp. CaT2]	0	1.0634	3.0573	2.11294	6.95656	0.503277	0.439485	0.873247
Met20_gene_268	Met20_contig_1	272874	274106	+	411			851313074	hypothetical protein [Methanothermobacter sp. CaT2]	0	0.927302	3.63549	1.86491	5.35188	0.497237	0.679293	1.36613
Met20_gene_269	Met20_contig_1	274146	275315	+	390	K03151	thiI; thiamine biosynthesis protein ThiI	851313076	tRNA 4-thiouridine(8) synthase ThiI [Methanothermobacter sp. CaT2]	0	0.488617	0.957812	1.62139	6.15279	0.301356	0.155671	0.516569
Met20_gene_270	Met20_contig_1	275416	276513	+	366	K01622	K01622; fructose 1,6-bisphosphate aldolase/phosphatase [EC:4.1.2.13 3.1.3.11]	499179753	MULTISPECIES: fructose 1,6-bisphosphatase [Methanothermobacter]	0	2.60329	5.1031	2.19891	6.50295	1.1839	0.784736	0.662841
Met20_gene_271	Met20_contig_1	276558	277187	-	210			851313079	hypothetical protein [Methanothermobacter sp. CaT2]	1.77e-145	2.11734	1.18586	2.06219	6.59585	1.02674	0.179789	0.175106
Met20_gene_272	Met20_contig_1	277187	277840	-	218	K07220	K07220; hypothetical protein	499179756	MULTISPECIES: TIGR00153 family protein [Methanothermobacter]	2.02e-152	0	2.28469	1.75798	7.18158	0	0.318132
Met20_gene_273	Met20_contig_1	277850	278083	-	78	K09728	K09728; hypothetical protein	851313080	hypothetical protein [Methanothermobacter sp. CaT2]	4.37e-48	0.814361	0	2.16186	7.19076	0.376695	0	0
Met20_gene_274	Met20_contig_1	278099	278665	-	189	K17884	E2.7.8.39; archaetidylinositol phosphate synthase [EC:2.7.8.39]	74570135	RecName: Full=Archaetidylinositol phosphate synthase; Short=AIP synthase	6.88e-128	0	0	2.02772	5.00624	0	0
Met20_gene_275	Met20_contig_1	278799	279425	+	209	K07566	rimN, SUA5; tRNA threonylcarbamoyladenosine biosynthesis protein	851313082	threonylcarbamoyl-AMP synthase [Methanothermobacter sp. CaT2]	2.79e-142	0	0.595768	2.10873	6.97745	0	0.0853849
Met20_gene_276	Met20_contig_1	279422	280126	+	235	K04484	radB; DNA repair protein RadB	499179760	MULTISPECIES: DNA repair protein RadB [Methanothermobacter]	1.52e-167	0	0	1.53295	6.55829	0	0
Met20_gene_277	Met20_contig_1	280334	281491	+	386			851313084	aspartate aminotransferase [Methanothermobacter sp. CaT2]	0	0.65824	1.6129	1.87648	7.32845	0.350785	0.220087	0.627413
Met20_gene_278	Met20_contig_1	281723	283510	-	596	K06174	ABCE1; ATP-binding cassette, sub-family E, member 1	851313085	ATPase [Methanothermobacter sp. CaT2]	0	0.213155	0.835675	1.98049	6.21926	0.107627	0.134369	1.24847
Met20_gene_279	Met20_contig_1	283650	283856	-	69			851313087	histone [Methanothermobacter sp. CaT2]	6.55e-38	69.0437	586.486	1.27746	5.58405	54.0475	105.029	1.94327
Met20_gene_280	Met20_contig_1	284109	284447	+	113	K04794	PTH2; peptidyl-tRNA hydrolase, PTH2 family [EC:3.1.1.29]	851313089	peptidyl-tRNA hydrolase [Methanothermobacter sp. CaT2]	5.37e-75	0	0	2.13664	4.87721	0	0
Met20_gene_281	Met20_contig_1	284450	285136	+	229	K07144	K07144	2622829	delta 1-pyrroline-5-carboxylate synthetase [Methanothermobacter thermautotrophicus str. Delta H]	3.11e-165	0.277381	0.543736	2.07518	6.09119	0.133666	0.089266	0.667829
Met20_gene_282	Met20_contig_1	285350	285619	+	90	K03232	EEF1B; elongation factor 1-beta	499179767	MULTISPECIES: effector protein [Methanothermobacter]	1.28e-54	2.11734	2.76701	2.21427	5.41912	0.956226	0.510602	0.533976
Met20_gene_283	Met20_contig_1	285716	286963	+	416	K08971	K08971; putative membrane protein	427190083	conserved hypothetical protein [Methanothermobacter sp. CaT2]	0	0.152693	0.299316	1.95304	5.92065	0.078182	0.0505546	0.646627
Met20_gene_284	Met20_contig_1	286981	287919	-	313			851313092	hypothetical protein [Methanothermobacter sp. CaT2]	0	0.60882	0.397813	1.89783	6.09262	0.320798	0.0652943	0.203537
Met20_gene_285	Met20_contig_1	287937	289508	+	524	K07332	flaI-A, flaI; archaeal flagellar protein FlaI	2622833	secretory protein kinase [Methanothermobacter thermautotrophicus str. Delta H]	0	1.93955	6.41588	2.09904	6.23613	0.924018	1.02882	1.11342
Met20_gene_286	Met20_contig_1	289519	290598	+	360	K07333	flaJ-A, flaJ; archaeal flagellar protein FlaJ	851313093	type II secretion protein F [Methanothermobacter sp. CaT2]	0	0.529335	2.42114	1.99071	6.8281	0.265902	0.354584	1.33351
Met20_gene_287	Met20_contig_1	290737	291672	-	312	K02006	cbiO; cobalt/nickel transport system ATP-binding protein	851313095	ATP-binding protein [Methanothermobacter sp. CaT2]	0	0.20359	0.798177	2.10044	5.7995	0.0969274	0.137628	1.41991
Met20_gene_288	Met20_contig_1	291677	292462	-	262	K02008	cbiQ; cobalt/nickel transport system permease protein	851313096	cobalt transporter [Methanothermobacter sp. CaT2]	0	0.484887	0.47525	1.76992	6.36644	0.27396	0.0746493	0.272483
Met20_gene_289	Met20_contig_1	292495	292812	-	106	K02009	cbiN; cobalt/nickel transport protein	851313098	cobalamin biosynthesis protein CbiN [Methanothermobacter sp. CaT2]	4.87e-67	2.39699	27.0175	1.51849	4.96923	1.57853	5.43696	3.44432
Met20_gene_290	Met20_contig_1	292809	293462	-	218	K02007	cbiM; cobalt/nickel transport system permease protein	851313099	cobalamin biosynthesis protein CbiM [Methanothermobacter sp. CaT2]	2.29e-149	0.874131	13.137	2.05683	6.66701	0.424989	1.97044	4.63645
Met20_gene_291	Met20_contig_1	293791	296133	+	781	K00192	cdhA; acetyl-CoA decarbonylase/synthase complex subunit alpha [EC:1.2.7.4]	851313101	CO dehydrogenase/acetyl-CoA synthase complex subunit epsilon [Methanothermobacter sp. CaT2]	0	0.569323	1.75374	1.80088	5.75149	0.316136	0.304919	0.964519
Met20_gene_292	Met20_contig_1	296130	296651	+	174	K00195	cdhB; acetyl-CoA decarbonylase/synthase complex subunit epsilon	38502837	Acetyl-CoA decarbonylase/synthase complex subunit epsilon	2.81e-126	0	5.00925	2.02632	5.83023	0	0.859185
Met20_gene_293	Met20_contig_1	296673	298055	+	461	K00193	cdhC; acetyl-CoA decarbonylase/synthase complex subunit beta [EC:2.3.1.-]	851313103	acetyl-CoA decarbonylase/synthase complex subunit beta [Methanothermobacter sp. CaT2]	0	0.964515	5.13188	1.92866	5.69184	0.500095	0.90162	1.8029
Met20_gene_294	Met20_contig_1	298063	298821	+	253	K07321	cooC; CO dehydrogenase maturation factor	2622843	nitrogenase reductase related protein [Methanothermobacter thermautotrophicus str. Delta H]	0	0.502136	1.96863	1.59052	6.22664	0.315706	0.316162	1.00144
Met20_gene_295	Met20_contig_1	298832	299995	+	388	K00194	cdhD, acsD; acetyl-CoA decarbonylase/synthase complex subunit delta [EC:2.1.1.245]	851313106	acetyl-CoA synthase subunit delta [Methanothermobacter sp. CaT2]	0	0.491135	0.962749	2.09398	6.19708	0.234546	0.155355	0.662367
Met20_gene_296	Met20_contig_1	300073	301374	+	434	K00197	cdhE, acsC; acetyl-CoA decarbonylase/synthase complex subunit gamma [EC:2.1.1.245]	851313107	acetyl-CoA synthase subunit gamma [Methanothermobacter sp. CaT2]	0	1.31724	3.44283	2.03982	5.93357	0.645763	0.580229	0.898517
Met20_gene_297	Met20_contig_1	301371	301853	+	161			2622846	formate hydrogenlyase, iron-sulfur subunit 2 [Methanothermobacter thermautotrophicus str. Delta H]	2.95e-108	2.36721	9.28066	1.92809	6.90686	1.22775	1.34369	1.09443
Met20_gene_298	Met20_contig_1	301850	303199	-	450			851313110	phycocyanin alpha phycocyanobilin lyase [Methanothermobacter sp. CaT2]	0	1.12925	1.93691	2.078	5.99355	0.543429	0.323166	0.594679
Met20_gene_299	Met20_contig_1	303521	304678	-	386	K17830	GGR; digeranylgeranylglycerophospholipid reductase [EC:1.3.1.101 1.3.99.34]	851313111	digeranylgeranylglycerophospholipid reductase [Methanothermobacter sp. CaT2]	0	0.49368	0.645158	1.72755	6.22918	0.285769	0.10357	0.362427
Met20_gene_300	Met20_contig_1	305157	305945	+	263			851313112	transcriptional regulator [Methanothermobacter sp. CaT2]	0	0	0	1.90891	7.89997	0	0
Met20_gene_301	Met20_contig_1	306086	306700	+	205			2622854	unknown [Methanothermobacter thermautotrophicus str. Delta H]	1.03e-140	0	0.607393	2.11249	6.11436	0	0.0993388
Met20_gene_302	Met20_contig_1	306690	307601	+	304	K02039	phoU; phosphate transport system protein	499179790	MULTISPECIES: PhoU family transcriptional regulator [Methanothermobacter]	0	0.208948	2.04795	1.66406	6.78638	0.125565	0.301774	2.40333
Met20_gene_303	Met20_contig_1	307609	307887	-	93			499179791	MULTISPECIES: histidine kinase [Methanothermobacter]	8.48e-60	0	2.67775	2.26646	5.87363	0	0.455894
Met20_gene_304	Met20_contig_1	307848	308747	-	300	K01647	CS, gltA; citrate synthase [EC:2.3.3.1]	2622857	citrate synthase I [Methanothermobacter thermautotrophicus str. Delta H]	0	0.423468	1.66021	2.27388	6.51921	0.186231	0.254664	1.36746
Met20_gene_305	Met20_contig_1	308904	309719	+	272	K02040	pstS; phosphate transport system substrate-binding protein	499179793	MULTISPECIES: phosphate-binding protein [Methanothermobacter]	0	2.56883	47.6089	1.78939	6.50893	1.43559	7.3144	5.09504
Met20_gene_306	Met20_contig_1	309806	310639	+	278	K02040	pstS; phosphate transport system substrate-binding protein	851313115	phosphate-binding protein [Methanothermobacter sp. CaT2]	0	0.45698	7.61426	2.12298	7.38599	0.215254	1.03091	4.78925
Met20_gene_307	Met20_contig_1	310650	311525	+	292	K02037	pstC; phosphate transport system permease protein	499179795	MULTISPECIES: phosphate ABC transporter permease subunit PstC [Methanothermobacter]	0	0.870139	5.11708	1.74557	6.21343	0.498484	0.823551	1.65211
Met20_gene_308	Met20_contig_1	311509	312387	+	293	K02038	pstA; phosphate transport system permease protein	499179796	MULTISPECIES: phosphate ABC transporter, permease protein PstA [Methanothermobacter]	0	0	1.69987	2.23665	6.49185	0	0.261847
Met20_gene_309	Met20_contig_1	312397	313149	+	251	K02036	pstB; phosphate transport system ATP-binding protein [EC:3.6.3.27]	850991088	MULTISPECIES: phosphate ABC transporter ATP-binding protein [Methanothermobacter]	0	0.506137	1.48823	1.72534	7.11179	0.293355	0.209263	0.713343
Met20_gene_310	Met20_contig_1	313152	313805	+	218	K02039	phoU; phosphate transport system protein	427190112	phosphate transport system regulator [Methanothermobacter sp. CaT2]	5.09e-157	0.582754	2.28469	1.68766	6.68939	0.345304	0.341539	0.989099
Met20_gene_311	Met20_contig_1	313823	314260	+	146	K09718	K09718; hypothetical protein	851313118	hypothetical protein [Methanothermobacter sp. CaT2]	5.97e-100	0	1.70569	1.99494	6.48068	0	0.263197
Met20_gene_312	Met20_contig_1	314282	314941	+	220	K02039	phoU; phosphate transport system protein	499179800	MULTISPECIES: PhoU family transcriptional regulator [Methanothermobacter]	5.68e-157	0.577456	4.52784	2.14265	7.13846	0.269505	0.634288	2.35353
Met20_gene_313	Met20_contig_1	315202	316047	-	282	K01677	E4.2.1.2AA, fumA; fumarate hydratase subunit alpha [EC:4.2.1.2]	851313120	fumarate hydratase [Methanothermobacter sp. CaT2]	0	0.225249	0.441545	1.92978	5.81115	0.116722	0.0759824	0.650967
Met20_gene_314	Met20_contig_1	316070	316501	-	144			851313122	formate hydrogenlyase [Methanothermobacter sp. CaT2]	2.11e-95	0	3.45877	1.75651	5.5546	0	0.622685
Met20_gene_315	Met20_contig_1	316503	317006	-	168	K00196	cooF; carbon-monoxide dehydrogenase iron sulfur subunit	2622868	formate hydrogenlyase, iron-sulfur subunit I [Methanothermobacter thermautotrophicus str. Delta H]	2.25e-114	1.89048	16.3056	1.66526	5.45783	1.13525	2.98756	2.63164
Met20_gene_316	Met20_contig_1	317013	317879	-	289	K00170	porB; pyruvate ferredoxin oxidoreductase, beta subunit [EC:1.2.7.1]	499179804	MULTISPECIES: pyruvate ferredoxin oxidoreductase subunit beta [Methanothermobacter]	0	1.53855	12.0638	2.25434	6.81797	0.682483	1.76941	2.59261
Met20_gene_317	Met20_contig_1	317876	319027	-	384	K00169	porA; pyruvate ferredoxin oxidoreductase, alpha subunit [EC:1.2.7.1]	851313125	pyruvate ferredoxin oxidoreductase [Methanothermobacter sp. CaT2]	0	1.81959	9.72778	2.2655	6.45214	0.803173	1.50768	1.87716
Met20_gene_318	Met20_contig_1	319039	319287	-	83	K00171	porD; pyruvate ferredoxin oxidoreductase, delta subunit [EC:1.2.7.1]	2622871	pyruvate oxidoreductase, gamma subunit [Methanothermobacter thermautotrophicus str. Delta H]	2.79e-53	0	12.0015	2.40101	7.93281	0	1.51289
Met20_gene_319	Met20_contig_1	319290	319823	-	178	K00172	porG; pyruvate ferredoxin oxidoreductase, gamma subunit [EC:1.2.7.1]	851313127	pyruvate ferredoxin oxidoreductase [Methanothermobacter sp. CaT2]	8.43e-124	0.356855	1.39905	1.46406	6.54862	0.243744	0.213641	0.876497
Met20_gene_320	Met20_contig_1	319910	321484	+	525			851313128	dihydropteroate synthase [Methanothermobacter sp. CaT2]	0	0.120991	2.6089	2.02204	5.58325	0.059836	0.467273	7.80922
Met20_gene_321	Met20_contig_1	321605	322522	+	306			851313129	ATP pyrophosphatase [Methanothermobacter sp. CaT2]	0	0	3.66222	1.92872	7.25206	0	0.504991
Met20_gene_322	Met20_contig_1	322539	322751	+	71	K03154	thiS; sulfur carrier protein	159162957	Chain A, Solution Nmr Structure Of Protein Mth1743 From Methanobacterium Thermoautotrophicum	1.29e-37	0	5.26122	2.75284	8.31187	0	0.632977
Met20_gene_323	Met20_contig_1	322762	323622	+	287	K09116	K09116; hypothetical protein	851313131	hypothetical protein [Methanothermobacter sp. CaT2]	0	0.442649	2.16926	1.98964	6.30469	0.222478	0.344071	1.54654
Met20_gene_324	Met20_contig_1	323664	324101	+	146			851313132	protein disulfide-isomerase [Methanothermobacter sp. CaT2]	3.24e-103	0	2.55854	2.25743	6.013	0	0.425501
Met20_gene_325	Met20_contig_1	324106	324696	+	197			851313134	cytochrome C biogenesis protein CcdA [Methanothermobacter sp. CaT2]	6.19e-132	0.644875	0	2.43172	6.1646	0.265193	0	0
Met20_gene_326	Met20_contig_1	324710	325528	+	273			851313136	dehydrogenase [Methanothermobacter sp. CaT2]	0	0	0.456101	1.79687	5.87767	0	0.077599
Met20_gene_327	Met20_contig_1	325579	325776	+	66			851313138	hypothetical protein [Methanothermobacter sp. CaT2]	1.07e-39	0	0	1.85813	6.28126	0	0
Met20_gene_328	Met20_contig_1	325784	327094	-	437			918406156	cytidyltransferase [Methanothermobacter sp. CaT2]	0	0	1.42466	1.60487	6.11605	0	0.232939
Met20_gene_329	Met20_contig_1	327127	328194	-	356	K06936	K06936	851313139	TIGR01210 family radical SAM protein [Methanothermobacter sp. CaT2]	0	0.356855	1.39905	2.02384	6.78152	0.176325	0.206304	1.17002
Met20_gene_330	Met20_contig_1	328386	329351	-	322	K00320	mer; coenzyme F420-dependent N5,N10-methenyltetrahydromethanopterin reductase [EC:1.5.99.11]	851313140	5,10-methylenetetrahydromethanopterin reductase [Methanothermobacter sp. CaT2]	0	33.5355	134.57	1.89239	7.20979	17.7212	18.6648	1.05325
Met20_gene_331	Met20_contig_2	3	2861	-	953			499178772	MULTISPECIES: hypothetical protein [Methanothermobacter]	0	0.266611	13.8496	2.02276	6.55583	0.131806	2.11256	16.0278
Met20_gene_332	Met20_contig_2	3197	3997	-	267			499178773	MULTISPECIES: methyltransferase [Methanothermobacter]	0	0.237903	0.466351	1.73677	6.81348	0.13698	0.0684452	0.499673
Met20_gene_333	Met20_contig_2	4149	4766	+	206			499178774	MULTISPECIES: acetyltransferase [Methanothermobacter]	9.94e-150	0	0	2.26967	5.94262	0	0
Met20_gene_334	Met20_contig_2	5059	5334	-	92			499178775	MULTISPECIES: hypothetical protein [Methanothermobacter]	4.38e-55	0.690437	2.70686	1.79122	6.99774	0.385455	0.386819	1.00354
Met20_gene_335	Met20_contig_2	5335	5700	-	122	K04798	pfdB, PFDN6; prefoldin beta subunit	499178776	MULTISPECIES: prefoldin subunit beta [Methanothermobacter]	4.25e-79	1.04131	1.02062	1.6963	8.03541	0.613873	0.127015	0.206908
Met20_gene_336	Met20_contig_2	5724	5981	-	86	K09741	K09741; hypothetical protein	499178777	MULTISPECIES: hypothetical protein [Methanothermobacter]	9.09e-53	2.21582	2.89571	1.0695	5.95474	2.07182	0.486287	0.234715
Met20_gene_337	Met20_contig_2	5983	6450	-	156	K14561	IMP4; U3 small nucleolar ribonucleoprotein protein IMP4	499178778	MULTISPECIES: ribosomal biosynthesis protein [Methanothermobacter]	1.08e-109	2.0359	6.38541	1.47399	4.65836	1.38121	1.37074	0.992418
Met20_gene_338	Met20_contig_2	6452	6583	-	44	K03059	rpoP; DNA-directed RNA polymerase subunit P [EC:2.7.7.6]	302588286	predicted DNA-directed RNA polymerase II, subunit RPC10 [Methanothermobacter marburgensis str. Marburg]	1.21e-22	4.33092	5.6598	1.56779	4.32298	2.76243	1.30923	0.473943
Met20_gene_339	Met20_contig_2	6585	6854	-	90	K02921	RP-L37Ae, RPL37A; large subunit ribosomal protein L37Ae	499178780	MULTISPECIES: 50S ribosomal protein L37ae [Methanothermobacter]	4.17e-56	3.5289	15.2186	1.87361	5.96104	1.88347	2.55301	1.35548
Met20_gene_340	Met20_contig_2	6910	7725	-	272	K12589	RRP42, EXOSC7; exosome complex component RRP42	499178781	MULTISPECIES: RNA-binding protein [Methanothermobacter]	0	0	1.37333	1.80348	5.80962	0	0.23639
Met20_gene_341	Met20_contig_2	7715	8437	-	241	K11600	RRP41, EXOSC4, SKI6; exosome complex component RRP41	499178782	MULTISPECIES: exosome complex exonuclease Rrp41 [Methanothermobacter]	2.34e-169	0.263569	2.58331	1.70152	5.12006	0.154903	0.504547	3.25719
Met20_gene_342	Met20_contig_2	8434	9369	-	312	K03679	RRP4, EXOSC2; exosome complex component RRP4	851312296	RNA-binding protein [Methanothermobacter sp. CaT2]	0	0.610771	0.798177	2.24784	6.19031	0.271714	0.12894	0.474542
Met20_gene_343	Met20_contig_2	9412	10110	-	233	K14574	SDO1, SBDS; ribosome maturation protein SDO1	499178784	MULTISPECIES: RNA-associated protein [Methanothermobacter]	2.36e-166	4.90714	12.2912	1.72704	6.07035	2.84136	2.0248	0.712617
Met20_gene_344	Met20_contig_2	10114	10860	-	249	K03432	psmA, prcA; proteasome alpha subunit [EC:3.4.25.1]	499178785	MULTISPECIES: proteasome endopeptidase complex,subunit alpha [Methanothermobacter]	6.33e-180	2.80611	4.0005	1.87772	5.62153	1.49443	0.71164	0.476195
Met20_gene_345	Met20_contig_2	10926	11306	-	127	K03537	POP5; ribonuclease P/MRP protein subunit POP5 [EC:3.1.26.5]	427189147	ribonuclease [Methanothermobacter sp. CaT2]	1.34e-88	0	0.980438	1.7804	5.8757	0	0.166863
Met20_gene_346	Met20_contig_2	11317	12033	-	239	K03539	RPP1, RPP30; ribonuclease P/MRP protein subunit RPP1 [EC:3.1.26.5]	851312297	ribonuclease P [Methanothermobacter sp. CaT2]	1.3e-168	0.53155	0	1.57144	5.36697	0.338257	0	0
Met20_gene_347	Met20_contig_2	12055	12462	-	136	K07581	K07581; hypothetical protein	2621774	conserved protein [Methanothermobacter thermautotrophicus str. Delta H]	8.82e-92	0.46706	5.49333	1.83165	4.62618	0.254994	1.18745	4.65677
Met20_gene_348	Met20_contig_2	12492	13040	-	183	K02877	RP-L15e, RPL15; large subunit ribosomal protein L15e	851312299	50S ribosomal protein L15e [Methanothermobacter sp. CaT2]	2.47e-126	1.04131	19.0516	2.19891	5.43689	0.473559	3.50413	7.39955
Met20_gene_349	Met20_contig_2	13211	13549	-	113			2621776	conserved protein [Methanothermobacter thermautotrophicus str. Delta H]	4.31e-74	14.0531	60.6049	2.44187	7.03527	5.75506	8.61444	1.49685
Met20_gene_350	Met20_contig_2	13557	13676	+	40						0	0	2.20362	4.87721	0	0
Met20_gene_351	Met20_contig_2	13688	14644	-	319			851312300	paraslipin [Methanothermobacter sp. CaT2]	0	0	1.17099	1.66991	6.22265	0	0.188182
Met20_gene_352	Met20_contig_2	14641	15069	-	143			850990285	MULTISPECIES: hypothetical protein [Methanothermobacter]	4.93e-95	0	1.74148	1.95639	5.8663	0	0.296861
Met20_gene_353	Met20_contig_2	15295	15693	+	133			427189154	conserved hypothetical protein [Methanothermobacter sp. CaT2]	1.39e-90	0	0	1.52719	6.8941	0	0
Met20_gene_354	Met20_contig_2	15928	17040	+	371	K02004	ABC.CD.P; putative ABC transport system permease protein	499178794	MULTISPECIES: ABC transporter permease [Methanothermobacter]	0	0	1.67811	2.14862	5.69227	0	0.294805
Met20_gene_355	Met20_contig_2	17049	17711	+	221	K02003	ABC.CD.A; putative ABC transport system ATP-binding protein	499178795	MULTISPECIES: peptide ABC transporter ATP-binding protein [Methanothermobacter]	2.08e-156	0.574843	3.94393	1.80348	6.02479	0.318742	0.654617	2.05375
Met20_gene_356	Met20_contig_2	17852	18424	+	191			499178796	MULTISPECIES: hypothetical protein [Methanothermobacter]	1.74e-137	1.66283	10.4306	2.2272	7.17537	0.746603	1.45367	1.94705
Met20_gene_357	Met20_contig_2	18471	18797	-	109			850990288	MULTISPECIES: hypothetical protein [Methanothermobacter]	2.62e-73	2.91377	7.99641	2.28537	7.42768	1.27497	1.07657	0.84439
Met20_gene_358	Met20_contig_2	19101	19607	-	169	K09129	K09129; hypothetical protein	2621785	unknown [Methanothermobacter thermautotrophicus str. Delta H]	1.84e-116	0.751718	1.47356	1.42864	6.2336	0.526177	0.23639	0.449259
Met20_gene_359	Met20_contig_2	19718	20266	+	183			499178799	MULTISPECIES: transcriptional regulator [Methanothermobacter]	4.37e-128	0.69421	1.36083	2.0942	6.95602	0.331492	0.195633	0.590159
Met20_gene_360	Met20_contig_2	20277	21956	+	560	K01895	ACSS, acs; acetyl-CoA synthetase [EC:6.2.1.1]	110613493	acetyl-CoA synthetase related protein [Methanothermobacter thermautotrophicus]	0	0.907431	3.11289	1.84091	5.03398	0.492924	0.618376	1.2545
Met20_gene_361	Met20_contig_2	21953	22192	+	80	K00188	vorD; 2-oxoisovalerate ferredoxin oxidoreductase, delta subunit [EC:1.2.7.7]	499178802	ketoisovalerate oxidoreductase subunit vorC [Methanothermobacter thermautotrophicus]	2.01e-50	0.794002	4.66933	2.25153	7.37678	0.352651	0.632977	1.79491
Met20_gene_362	Met20_contig_2	22185	23231	+	349	K00186	vorA; 2-oxoisovalerate ferredoxin oxidoreductase, alpha subunit [EC:1.2.7.7]	850990296	3-methyl-2-oxobutanoate dehydrogenase subunit VorB [Methanothermobacter thermautotrophicus]	0	1.27404	3.92456	1.54833	5.24056	0.822851	0.748882	0.910106
Met20_gene_363	Met20_contig_2	23185	24657	+	491	K00187	vorB; 2-oxoisovalerate ferredoxin oxidoreductase, beta subunit [EC:1.2.7.7]	851312305	ketoisovalerate oxidoreductase [Methanothermobacter sp. CaT2]	0	1.81117	4.56473	1.68594	4.79775	1.07428	0.951431	0.885647
Met20_gene_364	Met20_contig_2	24657	25964	+	436	K09482	gatD; glutamyl-tRNA(Gln) amidotransferase subunit D [EC:6.3.5.7]	851312306	glutamyl-tRNA(Gln) amidotransferase subunit D [Methanothermobacter sp. CaT2]	0	1.3112	4.56938	1.9074	6.09651	0.687425	0.749507	1.09031
Met20_gene_365	Met20_contig_2	25969	27828	+	620	K03330	gatE; glutamyl-tRNA(Gln) amidotransferase subunit E [EC:6.3.5.7]	851312307	glutamyl-tRNA(Gln) amidotransferase subunit E [Methanothermobacter sp. CaT2]	0	0.614711	1.80748	1.89147	5.4672	0.324992	0.330605	1.01727
Met20_gene_366	Met20_contig_2	27963	28874	+	304	K00384	E1.8.1.9, trxB; thioredoxin reductase (NADPH) [EC:1.8.1.9]	851312308	thioredoxin-disulfide reductase [Methanothermobacter sp. CaT2]	0	0.626844	2.45754	1.63885	5.34247	0.38249	0.460001	1.20265
Met20_gene_367	Met20_contig_2	28977	29123	-	49			302588317	hypothetical protein MTBMA_c10980 [Methanothermobacter marburgensis str. Marburg]	5.5e-10	0	0	1.72066	4.77768	0	0
Met20_gene_368	Met20_contig_2	29178	29738	+	187	K01951	guaA, GMPS; GMP synthase (glutamine-hydrolysing) [EC:6.3.5.2]	44887892	RecName: Full=GMP synthase [glutamine-hydrolyzing] subunit A; AltName: Full=Glutamine amidotransferase	1.98e-134	1.35872	1.33172	1.47557	5.451	0.92081	0.244307	0.265317
Met20_gene_369	Met20_contig_2	29850	30776	+	309	K01951	guaA, GMPS; GMP synthase (glutamine-hydrolysing) [EC:6.3.5.2]	851312310	GMP synthase [glutamine-hydrolyzing] subunit B [Methanothermobacter sp. CaT2]	0	0.822268	1.61185	1.43869	5.93473	0.571537	0.271597	0.475204
Met20_gene_370	Met20_contig_2	30953	31408	+	152	K07305	msrB; peptide-methionine (R)-S-oxide reductase [EC:1.8.4.12]	499178810	MULTISPECIES: peptide-methionine (R)-S-oxide reductase [Methanothermobacter]	8.06e-109	0	1.63836	1.41193	6.3853	0	0.256584
Met20_gene_371	Met20_contig_2	31410	31661	+	84			851312311	hypothetical protein [Methanothermobacter sp. CaT2]	9.2e-52	0.756193	0	1.77932	5.74814	0.424989	0	0
Met20_gene_372	Met20_contig_2	31662	31838	-	59			499178812	hypothetical protein [Methanothermobacter thermautotrophicus]	9.79e-13	0	0	1.42903	5.45586	0	0
Met20_gene_373	Met20_contig_2	31900	33822	-	641			851312312	hypothetical protein [Methanothermobacter sp. CaT2]	0	1.58553	45.455	1.9431	6.84027	0.815979	6.6452	8.14384
Met20_gene_374	Met20_contig_2	33993	35159	+	389			2621808	unknown [Methanothermobacter thermautotrophicus str. Delta H]	0	0.489873	1.28037	1.94082	5.5041	0.252405	0.23262	0.921616
Met20_gene_375	Met20_contig_2	35164	36114	+	317			499178820	hypothetical protein [Methanothermobacter thermautotrophicus]	0	0.801516	2.74956	2.15194	4.93875	0.372462	0.556731	1.49473
Met20_gene_376	Met20_contig_2	36111	36617	-	169	K09119	K09119; hypothetical protein	851313421	hypothetical protein [Methanothermobacter sp. CaT2]	1e-105	0.375859	1.47356	1.92753	6.57991	0.194995	0.223948	1.14848
Met20_gene_377	Met20_contig_2	36592	38082	-	497	K09011	cimA; D-citramalate synthase [EC:2.3.1.182]	851312314	2-isopropylmalate synthase [Methanothermobacter sp. CaT2]	0	0.639036	2.00428	1.64245	5.08329	0.389075	0.394287	1.0134
Met20_gene_378	Met20_contig_2	38232	39242	-	337	K07446	trm-G10; tRNA (guanine10-N2)-dimethyltransferase [EC:2.1.1.213]	499178823	tRNA (guanine-N2)-dimethyltransferase [Methanothermobacter thermautotrophicus]	0	0	0.738965	2.02423	6.33893	0	0.116576
Met20_gene_379	Met20_contig_2	39233	40360	-	376			499178824	dehydrogenase [Methanothermobacter thermautotrophicus]	0	0.675747	1.32463	2.16081	6.01869	0.312728	0.220087	0.703765
Met20_gene_380	Met20_contig_2	40353	41126	-	258			851312317	hypothetical protein [Methanothermobacter sp. CaT2]	1.1e-179	0.246202	0.482619	1.54484	6.65418	0.159371	0.0725286	0.455093
Met20_gene_381	Met20_contig_2	41270	41989	+	240	K09740	K09740; hypothetical protein	850990313	hypothetical protein [Methanothermobacter thermautotrophicus]	2.96e-171	0	1.03763	1.54892	5.91362	0	0.175464
Met20_gene_382	Met20_contig_2	42216	43448	-	411	K03420	psmR; proteasome regulatory subunit	499178827	proteasome-activating nucleotidase [Methanothermobacter thermautotrophicus]	0	8.96392	57.259	1.69707	5.96895	5.28201	9.59281	1.81613
Met20_gene_383	Met20_contig_2	43555	44022	+	156	K03627	MBF1; putative transcription factor	851312320	transcriptional regulator [Methanothermobacter sp. CaT2]	1.51e-104	0	5.58724	2.13729	6.7218	0	0.831212
Met20_gene_384	Met20_contig_2	44148	44498	-	117	K09727	K09727; hypothetical protein	851312321	hypothetical protein [Methanothermobacter sp. CaT2]	5.59e-76	0	0	1.86706	5.58587	0	0
Met20_gene_385	Met20_contig_2	44502	45758	-	419			851312322	hypothetical protein [Methanothermobacter sp. CaT2]	0	0.303199	2.08021	2.01223	6.22747	0.150678	0.334038	2.2169
Met20_gene_386	Met20_contig_2	45758	46201	-	148			499178832	MULTISPECIES: hypothetical protein [Methanothermobacter]	9.57e-99	1.28757	0.841322	1.37241	4.84426	0.938184	0.173674	0.185117
Met20_gene_387	Met20_contig_2	46396	47814	-	473			851312323	UDP-N-acetylmuramyl peptide synthase [Methanothermobacter sp. CaT2]	0	0.940045	2.63246	1.92835	5.57838	0.487488	0.471905	0.968035
Met20_gene_388	Met20_contig_2	47818	48873	-	352	K01000	mraY; phospho-N-acetylmuramoyl-pentapeptide-transferase [EC:2.7.8.13]	499178834	phospho-N-acetylmuramoyl-pentapeptide-transferase [Methanothermobacter thermautotrophicus]	0	0.36091	2.8299	2.02507	4.76637	0.178221	0.593723	3.33138
Met20_gene_389	Met20_contig_2	48870	49970	-	367			851312325	carboxylate--amine ligase [Methanothermobacter sp. CaT2]	0	0.692318	3.73207	1.85876	4.82405	0.372462	0.773639	2.07709
Met20_gene_390	Met20_contig_2	50118	50624	-	169	K08315	hycI; hydrogenase 3 maturation protease [EC:3.4.23.51]	499178836	hydrogenase 3 maturation endopeptidase HyCI [Methanothermobacter thermautotrophicus]	9.96e-115	0.375859	0	1.90485	5.39668	0.197316	0	0
Met20_gene_391	Met20_contig_2	50650	51396	-	249			851312327	hypothetical protein [Methanothermobacter sp. CaT2]	3.29e-177	1.27551	2.50031	1.89311	6.07203	0.673763	0.411775	0.611157
Met20_gene_392	Met20_contig_2	51421	51843	-	141	K07722	nikR; CopG family transcriptional regulator, nickel-responsive regulator	499178838	NAD+ synthetase [Methanothermobacter thermautotrophicus]	1.08e-97	3.60398	5.29854	2.06568	9.78901	1.74469	0.541274	0.31024
Met20_gene_393	Met20_contig_2	52130	52534	+	135			499178839	MULTISPECIES: histidine kinase [Methanothermobacter]	3.8e-90	0	0	2.10072	5.23849	0	0
Met20_gene_394	Met20_contig_2	52575	53054	+	160			499178840	hypothetical protein [Methanothermobacter thermautotrophicus]	3.35e-107	0.794002	1.55644	2.03595	6.127	0.38999	0.254031	0.651377
Met20_gene_395	Met20_contig_2	53094	54629	-	512	K01889	FARSA, pheS; phenylalanyl-tRNA synthetase alpha chain [EC:6.1.1.20]	499178841	phenylalanine--tRNA ligase subunit alpha [Methanothermobacter thermautotrophicus]	0	0.248126	0.729584	1.89374	6.60138	0.131024	0.11052	0.843506
Met20_gene_396	Met20_contig_2	54664	55581	-	306	K05966	citG; triphosphoribosyl-dephospho-CoA synthase [EC:2.4.2.52]	499178842	MULTISPECIES: triphosphoribosyl-dephospho-CoA synthase [Methanothermobacter]	0	0.415165	1.22074	1.69076	5.57851	0.245549	0.218829	0.891182
Met20_gene_397	Met20_contig_2	55582	56448	-	289	K01698	hemB, ALAD; porphobilinogen synthase [EC:4.2.1.24]	850990319	MULTISPECIES: delta-aminolevulinic acid dehydratase [Methanothermobacter]	0	0	1.7234	1.63108	4.77595	0	0.360849
Met20_gene_398	Met20_contig_2	56686	57507	-	274			499178844	MULTISPECIES: 4Fe-4S ferredoxin [Methanothermobacter]	0	0.463651	3.18106	2.27985	5.19761	0.203369	0.612022	3.00942
Met20_gene_399	Met20_contig_2	57500	58183	-	228	K07457	K07457; endonuclease III related protein	850990321	endonuclease III [Methanothermobacter thermautotrophicus]	1.68e-165	1.39299	2.7306	1.83215	5.32643	0.760302	0.512652	0.674275
Met20_gene_400	Met20_contig_2	58394	59017	+	208			427189199	conserved hypothetical protein [Methanothermobacter sp. CaT2]	1.29e-145	0.916156	3.5918	1.80564	5.76824	0.507385	0.622685	1.22724
Met20_gene_401	Met20_contig_2	59019	60143	+	375	K01736	aroC; chorismate synthase [EC:4.2.3.5]	12229688	RecName: Full=Chorismate synthase; Short=CS; AltName: Full=5-enolpyruvylshikimate-3-phosphate phospholyase	0	1.69387	5.97675	1.66581	5.50149	1.01685	1.08639	1.06839
Met20_gene_402	Met20_contig_2	60168	61385	+	406			427189201	conserved hypothetical protein [Methanothermobacter sp. CaT2]	0	0.312907	1.84013	1.93507	5.79019	0.161703	0.317802	1.96534
Met20_gene_403	Met20_contig_2	61832	62596	-	255			427189202	conserved hypothetical protein [Methanothermobacter sp. CaT2]	0	0.498198	1.46489	1.45781	5.451	0.341744	0.268738	0.786371
Met20_gene_404	Met20_contig_2	62659	63588	-	310			499178850	hypothetical protein [Methanothermobacter thermautotrophicus]	0	0.409808	0	2.24998	6.08865	0.182138	0	0
Met20_gene_405	Met20_contig_2	63881	65914	+	678	K06888	K06888	851312332	hypothetical protein [Methanothermobacter sp. CaT2]	0	1.96744	5.87684	1.78619	5.95624	1.10148	0.98667	0.895771
Met20_gene_406	Met20_contig_2	65915	67942	+	676	K01533	copB; Cu2+-exporting ATPase [EC:3.6.3.4]	918406060	copper-translocating P-type ATPase [Methanothermobacter sp. CaT2]	0	1.40947	2.39453	1.85383	5.10087	0.760302	0.469436	0.617433
Met20_gene_407	Met20_contig_2	68097	68681	+	195			851312333	rubrerythrin [Methanothermobacter sp. CaT2]	1.69e-141	3.90893	28.7344	2.00463	6.22782	1.94995	4.61387	2.36615
Met20_gene_408	Met20_contig_2	68692	69066	+	125	K05919	E1.15.1.2; superoxide reductase [EC:1.15.1.2]	851312334	desulfoferrodoxin [Methanothermobacter sp. CaT2]	1e-87	2.03265	35.8605	1.68625	5.93069	1.20542	6.0466	5.01616
Met20_gene_409	Met20_contig_2	69103	69453	+	117	K01759	E4.4.1.5, GLO1, gloA; lactoylglutathione lyase [EC:4.4.1.5]	851312335	S-D-lactoylglutathione methylglyoxal lyase [Methanothermobacter sp. CaT2]	1.74e-77	5.42908	19.1562	2.09635	4.79384	2.58978	3.99601	1.54299
Met20_gene_410	Met20_contig_2	69529	70017	+	163			851312336	hypothetical protein [Methanothermobacter sp. CaT2]	4.15e-112	0.389694	3.0556	2.09253	6.28352	0.186231	0.486287	2.6112
Met20_gene_411	Met20_contig_2	70043	71248	-	402			851312337	potassium transporter [Methanothermobacter sp. CaT2]	0	0.316021	1.23896	1.86853	5.98126	0.169128	0.207141	1.22475
Met20_gene_412	Met20_contig_2	71462	72613	-	384			851312338	MFS transporter [Methanothermobacter sp. CaT2]	0	0.165417	1.6213	2.00601	5.51227	0.0824606	0.294125	3.56686
Met20_gene_413	Met20_contig_2	72660	73430	-	257	K09719	K09719; hypothetical protein	499178860	MULTISPECIES: hypothetical protein [Methanothermobacter]	0	0.49432	4.36047	1.65523	6.22461	0.298641	0.70052	2.34569
Met20_gene_414	Met20_contig_2	73521	75710	+	730	K07463	K07463; archaea-specific RecJ-like exonuclease	2621853	conserved protein [Methanothermobacter thermautotrophicus str. Delta H]	0	0.261042	1.70569	2.06844	5.67895	0.126202	0.300354	2.37994
Met20_gene_415	Met20_contig_2	75781	76374	-	198	K10773	NTH; endonuclease III [EC:4.2.99.18]	850991355	MULTISPECIES: endonuclease III [Methanothermobacter]	3.36e-141	0.320809	2.51547	1.9549	5.34523	0.164105	0.4706	2.86768
Met20_gene_416	Met20_contig_2	76464	76922	-	153	K06945	K06945	499178863	MULTISPECIES: hypothetical protein [Methanothermobacter]	2.11e-105	2.49099	1.62765	1.67823	6.8536	1.48429	0.237489	0.160002
Met20_gene_417	Met20_contig_2	76989	78248	-	420	K00800	aroA; 3-phosphoshikimate 1-carboxyvinyltransferase [EC:2.5.1.19]	499178864	MULTISPECIES: 3-phosphoshikimate 1-carboxyvinyltransferase [Methanothermobacter]	0	0.756193	4.44699	1.92532	5.49267	0.392763	0.809622	2.06135
Met20_gene_418	Met20_contig_2	78278	80911	-	878	K01873	VARS, valS; valyl-tRNA synthetase [EC:6.1.1.9]	2621857	valyl-tRNA synthetase [Methanothermobacter thermautotrophicus str. Delta H]	0	1.30224	2.26908	1.84199	5.89376	0.706973	0.384996	0.544571
Met20_gene_419	Met20_contig_2	81055	81414	+	120			851312340	hypothetical protein [Methanothermobacter sp. CaT2]	3.53e-76	0	12.4516	2.012	6.13716	0	2.02888
Met20_gene_420	Met20_contig_2	81531	82418	-	296			851312341	hypothetical protein [Methanothermobacter sp. CaT2]	0	0.42919	2.52396	1.68314	5.04198	0.254994	0.50059	1.96315
Met20_gene_421	Met20_contig_2	82614	84308	+	565	K01890	FARSB, pheT; phenylalanyl-tRNA synthetase beta chain [EC:6.1.1.20]	427189220	phenylalanyl-tRNA synthetase subunit beta [Methanothermobacter sp. CaT2]	0	0.562126	1.10191	1.66183	5.23977	0.338257	0.210297	0.621709
Met20_gene_422	Met20_contig_2	84324	84755	-	144			3123063	RecName: Full=UPF0047 protein MTH_771	4.61e-99	0.441112	1.72938	1.41053	5.52073	0.312728	0.313252	1.00168
Met20_gene_423	Met20_contig_2	84887	85402	-	172			851312343	hypothetical protein [Methanothermobacter sp. CaT2]	1.76e-120	0.369303	0	1.64882	5.24584	0.223981	0	0
Met20_gene_424	Met20_contig_2	85538	85981	+	148			783333721	secreted protein [Candidatus Magnetobacterium bavaricum]	0.005	0	0.841322	1.83851	4.61358	0	0.182358
Met20_gene_425	Met20_contig_2	86055	87017	-	321	K01499	mch; methenyltetrahydromethanopterin cyclohydrolase [EC:3.5.4.27]	851312344	N(5),N(10)-methenyltetrahydromethanopterin cyclohydrolase [Methanothermobacter sp. CaT2]	0	0.989411	3.49109	1.87441	6.54853	0.527853	0.533111	1.00996
Met20_gene_426	Met20_contig_2	87011	87688	-	226	K00560	thyA, TYMS; thymidylate synthase [EC:2.1.1.45]	427189224	thymidylate synthase [Methanothermobacter sp. CaT2]	1.6e-166	0.281063	0	1.56009	5.48147	0.180158	0	0
Met20_gene_427	Met20_contig_2	87691	88647	-	319	K00549	metE; 5-methyltetrahydropteroyltriglutamate--homocysteine methyltransferase [EC:2.1.1.14]	427189225	methionine synthase [Methanothermobacter sp. CaT2]	0	0.398246	0.390331	1.6579	4.99952	0.240211	0.0780736	0.325021
Met20_gene_428	Met20_contig_2	88628	88933	-	102			851312345	hypothetical protein [Methanothermobacter sp. CaT2]	1.91e-66	0.622747	2.44148	1.84105	4.97284	0.338257	0.490963	1.45145
Met20_gene_429	Met20_contig_2	88930	89403	-	158			851312346	hypothetical protein [Methanothermobacter sp. CaT2]	5.14e-111	1.60811	2.36422	1.64938	5.67979	0.974975	0.416251	0.426935
Met20_gene_430	Met20_contig_2	89451	90569	-	373			2621869	unknown [Methanothermobacter thermautotrophicus str. Delta H]	0	0.340591	2.33675	2.12682	6.78625	0.160141	0.344336	2.15021
Met20_gene_431	Met20_contig_2	90644	91150	-	169			851313432	acetyltransferase [Methanothermobacter sp. CaT2]	2.19e-116	0	0	1.70076	7.07051	0	0
Met20_gene_432	Met20_contig_2	91451	92479	-	343	K09726	K09726; hypothetical protein	851312348	hypothetical protein [Methanothermobacter sp. CaT2]	0	0.37038	0.363019	1.92178	6.7115	0.192728	0.0540891	0.280651
Met20_gene_433	Met20_contig_2	92503	93156	-	218	K04652	hypB; hydrogenase nickel incorporation protein HypB	499178879	MULTISPECIES: hydrogenase accessory protein HypB [Methanothermobacter]	4.7e-152	0	0.571172	1.7404	6.5999	0	0.0865426
Met20_gene_434	Met20_contig_2	93169	93522	-	118	K04651	hypA, hybF; hydrogenase nickel incorporation protein HypA/HybF	2621873	hydrogenase expression/formation protein HypA [Methanothermobacter thermautotrophicus str. Delta H]	4.12e-78	0.538307	0	2.27345	4.67055	0.23678	0	0
Met20_gene_435	Met20_contig_2	93631	94488	+	286	K00948	PRPS, prsA; ribose-phosphate pyrophosphokinase [EC:2.7.6.1]	851312349	ribose-phosphate pyrophosphokinase [Methanothermobacter sp. CaT2]	0	0.444197	1.30611	1.66159	5.64461	0.267332	0.23139	0.865555
Met20_gene_436	Met20_contig_2	94753	96687	-	645	K04076	lonB; Lon-like ATP-dependent protease [EC:3.4.21.-]	851312350	ATP-dependent protease LonB [Methanothermobacter sp. CaT2]	0	1.57569	9.84542	1.94293	6.66174	0.810989	1.4779	1.82235
Met20_gene_437	Met20_contig_2	96838	98079	-	414			851312351	histidine kinase [Methanothermobacter sp. CaT2]	0	1.07401	3.00762	2.1939	6.6561	0.489545	0.45186	0.923021
Met20_gene_438	Met20_contig_2	98270	99766	+	499	K02232	E6.3.5.10, cobQ, cbiP; adenosylcobyric acid synthase [EC:6.3.5.10]	851312352	cobyric acid synthase CobQ [Methanothermobacter sp. CaT2]	0	0.636475	1.49718	1.68195	6.62675	0.378415	0.22593	0.597043
Met20_gene_439	Met20_contig_2	99987	101318	-	444	K14445	SLC13A2_3_5; solute carrier family 13 (sodium-dependent dicarboxylate transporter), member 2/3/5	851312353	anion transporter [Methanothermobacter sp. CaT2]	0	0.143063	1.96308	1.97661	6.08553	0.0723781	0.322582	4.4569
Met20_gene_440	Met20_contig_2	101580	102305	-	242			851312354	hypothetical protein [Methanothermobacter sp. CaT2]	2.58e-168	0	0.514527	1.82118	6.02598	0	0.0853849
Met20_gene_441	Met20_contig_2	102903	103943	+	347	K01641	E2.3.3.10; hydroxymethylglutaryl-CoA synthase [EC:2.3.3.10]	851312355	hydroxymethylglutaryl-CoA synthase [Methanothermobacter sp. CaT2]	0	0.549166	3.94718	1.53516	4.89127	0.357725	0.806985	2.25588
Met20_gene_442	Met20_contig_2	103956	105107	+	384	K00626	E2.3.1.9, atoB; acetyl-CoA C-acetyltransferase [EC:2.3.1.9]	851312356	acetyl-CoA acetyltransferase [Methanothermobacter sp. CaT2]	0	0.496251	4.21537	1.81639	5.35985	0.273207	0.786472	2.87866
Met20_gene_443	Met20_contig_2	105430	107046	-	539			851312357	thermosome subunit [Methanothermobacter sp. CaT2]	0	2.59266	27.0284	2.11883	6.84981	1.22363	3.94586	3.22473
Met20_gene_444	Met20_contig_2	107177	108385	+	403			499178890	hypothetical protein [Methanothermobacter thermautotrophicus]	0	1.10333	4.3256	1.88291	6.19636	0.58597	0.698088	1.19134
Met20_gene_445	Met20_contig_2	108448	109062	+	205			499178891	cyclase [Methanothermobacter thermautotrophicus]	5.13e-146	0.619709	0	2.0564	6.66156	0.301356	0	0
Met20_gene_446	Met20_contig_2	109066	109602	-	179			499178892	hypothetical protein [Methanothermobacter thermautotrophicus]	8.82e-123	0.354861	4.17371	1.90549	7.7109	0.186231	0.541274	2.90646
Met20_gene_447	Met20_contig_2	109817	110377	-	187			499178893	bacitracin ABC transporter permease [Methanothermobacter thermautotrophicus]	1.48e-130	0	1.33172	1.94693	4.79897	0	0.277501
Met20_gene_448	Met20_contig_2	110384	111427	-	348	K00133	asd; aspartate-semialdehyde dehydrogenase [EC:1.2.1.11]	499178894	aspartate-semialdehyde dehydrogenase [Methanothermobacter thermautotrophicus]	0	1.09518	2.14682	1.89417	5.91432	0.578183	0.362987	0.627806
Met20_gene_449	Met20_contig_2	111440	112225	-	262	K00215	dapB; 4-hydroxy-tetrahydrodipicolinate reductase [EC:1.17.1.8]	499178895	MULTISPECIES: 4-hydroxy-tetrahydrodipicolinate reductase [Methanothermobacter]	0	1.21222	3.32675	2.16486	5.82659	0.559952	0.57096	1.01966
Met20_gene_450	Met20_contig_2	112274	113164	-	297	K01714	dapA; 4-hydroxy-tetrahydrodipicolinate synthase [EC:4.3.3.7]	851312361	4-hydroxy-tetrahydrodipicolinate synthase [Methanothermobacter sp. CaT2]	0	0.427745	4.61169	1.83232	6.42084	0.233445	0.718237	3.07669
Met20_gene_451	Met20_contig_2	113161	114381	-	407	K00928	lysC; aspartate kinase [EC:2.7.2.4]	499178897	MULTISPECIES: aspartate kinase [Methanothermobacter]	0	0.624277	1.52968	1.70433	6.59083	0.366289	0.232092	0.63363
Met20_gene_452	Met20_contig_2	114431	114619	-	63	K02962	RP-S17e, RPS17; small subunit ribosomal protein S17e	499178898	MULTISPECIES: 30S ribosomal protein S17e [Methanothermobacter]	8.73e-38	6.04954	9.88219	2.00744	8.05127	3.01356	1.22741	0.407295
Met20_gene_453	Met20_contig_2	114621	114917	-	99	K04093	pheA1; chorismate mutase [EC:5.4.99.5]	499178899	MULTISPECIES: chorismate mutase [Methanothermobacter]	2.27e-59	0	3.7732	2.43879	7.53751	0	0.50059
Met20_gene_454	Met20_contig_2	114958	115824	-	289	K00891	E2.7.1.71, aroK, aroL; shikimate kinase [EC:2.7.1.71]	14194463	RecName: Full=Shikimate kinase; Short=SK	0	0.219793	5.60105	1.84326	5.29912	0.119242	1.05698	8.86417
Met20_gene_455	Met20_contig_2	116067	116930	+	288	K04773	sppA; protease IV [EC:3.4.21.-]	499178901	MULTISPECIES: arabinase [Methanothermobacter]	0	0.220556	3.89111	1.78312	6.16425	0.123691	0.631238	5.10335
Met20_gene_456	Met20_contig_2	117006	117263	+	86			499178902	MULTISPECIES: thioredoxin [Methanothermobacter]	2.4e-53	2.21582	1.44786	2.36182	7.7128	0.938184	0.187721	0.20009
Met20_gene_457	Met20_contig_2	117298	118392	+	365	K02188	cbiD; cobalt-precorrin-5B (C1)-methyltransferase [EC:2.1.1.195]	499178903	MULTISPECIES: cobalt-precorrin-6A synthase [Methanothermobacter]	0	1.39222	0.682277	1.81645	5.74576	0.766455	0.118745	0.154927
Met20_gene_458	Met20_contig_2	118418	118894	+	159	K03637	moaC; molybdenum cofactor biosynthesis protein C	851312362	molybdenum cofactor biosynthesis protein MoaC [Methanothermobacter sp. CaT2]	3.28e-110	0.399498	1.56623	1.90414	6.22688	0.209805	0.251528	1.19887
Met20_gene_459	Met20_contig_2	118906	120978	+	691	K03726	helS; helicase [EC:3.6.4.-]	851312363	DEAD/DEAH box helicase [Methanothermobacter sp. CaT2]	0	0.55155	1.44157	1.7914	5.58303	0.307887	0.258206	0.838638
Met20_gene_460	Met20_contig_2	120965	121432	+	156			499178906	hypothetical protein [Methanothermobacter thermautotrophicus]	3.72e-110	0.407181	0.798177	1.89163	6.31536	0.215254	0.126387	0.58715
Met20_gene_461	Met20_contig_2	121533	122057	+	175			851312365	hypothetical protein [Methanothermobacter sp. CaT2]	1.27e-126	0	1.42304	1.92714	6.52153	0	0.218206
Met20_gene_462	Met20_contig_2	122115	122612	-	166			499178908	MULTISPECIES: hypothetical protein [Methanothermobacter]	3.63e-103	0.382652	2.25028	1.56989	6.5813	0.243744	0.341921	1.40279
Met20_gene_463	Met20_contig_2	122702	123001	-	100			2621905	conserved protein [Methanothermobacter thermautotrophicus str. Delta H]	9.17e-63	1.90561	6.22578	1.91619	4.92598	0.994475	1.26387	1.27089
Met20_gene_464	Met20_contig_2	123014	123313	-	100			499178910	MULTISPECIES: hypothetical protein [Methanothermobacter]	6.41e-63	0.635202	7.47094	2.03116	5.65757	0.312728	1.32052	4.22259
Met20_gene_465	Met20_contig_2	123357	124382	+	342			499178911	MULTISPECIES: sporulation protein [Methanothermobacter]	0	0.928658	4.73305	1.84896	5.56173	0.50226	0.851003	1.69435
Met20_gene_466	Met20_contig_2	124439	126076	+	546	K07739	ELP3, KAT9; elongator complex protein 3 [EC:2.3.1.48]	427189264	conserved hypothetical protein [Methanothermobacter sp. CaT2]	0	0.930699	3.19271	1.78283	5.4221	0.522034	0.588832	1.12796
Met20_gene_467	Met20_contig_2	126077	126751	+	225	K01619	deoC, DERA; deoxyribose-phosphate aldolase [EC:4.1.2.4]	3913443	Deoxyribose-phosphate aldolase	1.15e-157	0	0.553403	1.87361	4.98559	0	0.111
Met20_gene_468	Met20_contig_2	126767	127120	+	118	K09143	K09143; hypothetical protein	427189266	conserved hypothetical protein [Methanothermobacter sp. CaT2]	2.29e-80	0.538307	1.05522	1.42903	6.57184	0.376695	0.160567	0.426251
Met20_gene_469	Met20_contig_2	127231	128346	-	372	K11781	cofH; FO synthase subunit 2 [EC:2.5.1.77]	851312366	FO synthase subunit 2 [Methanothermobacter sp. CaT2]	0	0.853766	2.34304	1.83378	5.91296	0.465578	0.396254	0.851101
Met20_gene_470	Met20_contig_2	128499	128705	+	69			499178916	MULTISPECIES: histone [Methanothermobacter]	4.75e-39	21.1734	193.089	1.61071	5.372	13.1454	35.9437	2.73432
Met20_gene_471	Met20_contig_2	128876	129367	+	164			499178917	MULTISPECIES: rubrerythrin [Methanothermobacter]	1.76e-117	0.387318	6.83317	1.9863	5.62069	0.194995	1.21572	6.23461
Met20_gene_472	Met20_contig_2	129428	131557	-	710			427189270	sensory transduction histidine kinase [Methanothermobacter sp. CaT2]	0	0.17893	1.57837	1.86761	7.30208	0.0958068	0.216153	2.25613
Met20_gene_473	Met20_contig_2	132313	133587	-	425			427189271	putative 2-methylthioadenine synthetase [Methanothermobacter sp. CaT2]	0	0.149459	0.585956	1.79446	5.19853	0.0832893	0.112716	1.3533
Met20_gene_474	Met20_contig_2	133642	134295	-	218	K00573	E2.1.1.77, pcm; protein-L-isoaspartate(D-aspartate) O-methyltransferase [EC:2.1.1.77]	427189272	L-isoaspartyl protein carboxyl methyltransferase [Methanothermobacter sp. CaT2]	7.64e-157	0.582754	2.28469	1.54702	4.63111	0.376695	0.493335	1.30964
Met20_gene_475	Met20_contig_2	134330	134938	-	203			499178921	hypothetical protein [Methanothermobacter thermautotrophicus]	6.74e-140	0.938722	3.06689	2.09554	5.40578	0.447962	0.567335	1.26648
Met20_gene_476	Met20_contig_2	134941	135453	-	171	K16793	aksE; methanogen homoaconitase small subunit [EC:4.2.1.114 4.2.1.-]	427189274	3-isopropylmalate dehydratase [Methanothermobacter sp. CaT2]	7.87e-119	1.11439	0.728161	2.33081	6.01808	0.478113	0.120996	0.253069
Met20_gene_477	Met20_contig_2	135516	136505	-	330	K06984	K06984; beta-ribofuranosylaminobenzene 5'-phosphate synthase [EC:2.4.2.54]	3183231	RecName: Full=Beta-ribofuranosylaminobenzene 5'-phosphate synthase; Short=Beta-RFA-P synthase	0	0.384971	0.37732	1.86974	5.29104	0.205895	0.0713131	0.346356
Met20_gene_478	Met20_contig_2	136509	138002	-	498	K06937	K06937	851312369	radical SAM protein [Methanothermobacter sp. CaT2]	0	0.255101	2.75034	1.58528	5.77822	0.160918	0.475984	2.95793
Met20_gene_479	Met20_contig_2	138142	138657	+	172	K19664	carS; CDP-2,3-bis-(O-geranylgeranyl)-sn-glycerol synthase [EC:2.7.7.67]	2621922	conserved protein [Methanothermobacter thermautotrophicus str. Delta H]	5.71e-107	0	0	2.13901	5.47269	0	0
Met20_gene_480	Met20_contig_2	138882	139547	-	222			851312370	hypothetical protein [Methanothermobacter sp. CaT2]	4.56e-158	0.286127	1.68264	2.1924	6.15144	0.130508	0.273537	2.09593
Met20_gene_481	Met20_contig_2	139581	140609	-	343	K07072	K07072	851312371	H4MPT-linked C1 transfer pathway protein [Methanothermobacter sp. CaT2]	0	0.37038	1.45208	1.67597	5.68771	0.220994	0.255301	1.15524
Met20_gene_482	Met20_contig_2	140683	141657	-	325	K06914	K06914	851312372	ATP-utilizing protein [Methanothermobacter sp. CaT2]	0	0.195447	1.14937	1.757	6.1678	0.111239	0.186351	1.67523
Met20_gene_483	Met20_contig_2	141654	142949	-	432	K02472	wecC; UDP-N-acetyl-D-mannosaminuronic acid dehydrogenase [EC:1.1.1.336]	851312373	UDP-N-acetyl-D-mannosaminuronic acid dehydrogenase [Methanothermobacter sp. CaT2]	0	0.58815	3.17054	1.87184	5.36267	0.31421	0.591223	1.88162
Met20_gene_484	Met20_contig_2	142951	144267	-	439	K01791	wecB; UDP-N-acetylglucosamine 2-epimerase [EC:5.1.3.14]	851312374	UDP-N-acetyl glucosamine 2-epimerase [Methanothermobacter sp. CaT2]	0	1.01285	2.83635	2.14753	5.44381	0.471634	0.521022	1.10472
Met20_gene_485	Met20_contig_2	144288	145694	-	469	K09150	K09150; hypothetical protein	427189283	conserved hypothetical protein [Methanothermobacter sp. CaT2]	0	0.135437	0.796475	1.87125	5.78194	0.0723781	0.137752	1.90323
Met20_gene_486	Met20_contig_2	145881	146711	-	277	K06173	truA, PUS1; tRNA pseudouridine38-40 synthase [EC:5.4.99.12]	851312375	tRNA pseudouridine(38-40) synthase TruA [Methanothermobacter sp. CaT2]	0	0.229315	1.34854	2.01996	5.45825	0.113525	0.247065	2.17632
Met20_gene_487	Met20_contig_2	146869	147810	+	314			499178934	transporter [Methanothermobacter thermautotrophicus]	0	2.02294	30.9306	1.63548	5.88683	1.23691	5.25421	4.24786
Met20_gene_488	Met20_contig_2	147886	148467	-	194	K07013	K07013	851312377	hypothetical protein [Methanothermobacter sp. CaT2]	1.33e-134	0	0	1.71865	7.19012	0	0
Met20_gene_489	Met20_contig_2	148466	148597	+	44			2621934	phosphoribosylformimino-5-aminoimidazole carboxamide ribotide isomerase [Methanothermobacter thermautotrophicus str. Delta H]	0.004	0	0	1.65489	6.87243	0	0
Met20_gene_490	Met20_contig_2	148594	149334	+	247	K01814	hisA; phosphoribosylformimino-5-aminoimidazole carboxamide ribotide isomerase [EC:5.3.1.16]	850990378	1-(5-phosphoribosyl)-5-((5-phosphoribosylamino)methylideneamino)imidazole-4-carboxamide isomerase [Methanothermobacter thermautotrophicus]	9.91e-173	0.7715	2.52056	2.23427	6.79255	0.345304	0.371077	1.07464
Met20_gene_491	Met20_contig_2	149327	149812	+	162	K14656	ribL; FAD synthetase	427189288	glycerol-3-phosphate cytidyltransferase [Methanothermobacter sp. CaT2]	1.8e-103	0	0	1.53769	5.20838	0	0
Met20_gene_492	Met20_contig_2	149879	150748	-	290			499178938	transglutaminase [Methanothermobacter thermautotrophicus]	0	3.94263	103.047	1.87655	6.13856	2.101	16.7869	7.98995
Met20_gene_493	Met20_contig_2	150969	151973	+	335	K00145	argC; N-acetyl-gamma-glutamyl-phosphate reductase [EC:1.2.1.38]	851312380	N-acetyl-gamma-glutamyl-phosphate reductase [Methanothermobacter sp. CaT2]	0	0.189612	1.11506	1.61303	5.43045	0.11755	0.205336	1.74679
Met20_gene_494	Met20_contig_2	152099	152551	+	151			851312381	flavodoxin [Methanothermobacter sp. CaT2]	1.89e-102	1.68265	0.824607	1.92888	6.26609	0.872346	0.131598	0.150856
Met20_gene_495	Met20_contig_2	152582	153427	+	282	K03074	secF; preprotein translocase subunit SecF	851313450	preprotein translocase subunit SecF [Methanothermobacter sp. CaT2]	0	0.900995	1.76618	1.61721	6.19164	0.557129	0.285252	0.512004
Met20_gene_496	Met20_contig_2	153424	154635	+	404	K03072	secD; preprotein translocase subunit SecD	851312382	preprotein translocase subunit SecD [Methanothermobacter sp. CaT2]	0	0.786141	4.00669	1.73596	4.73234	0.452857	0.846661	1.8696
Met20_gene_497	Met20_contig_2	154741	155211	+	157	K00610	pyrI; aspartate carbamoyltransferase regulatory subunit	851312383	aspartate carbamoyltransferase regulatory subunit [Methanothermobacter sp. CaT2]	2.73e-108	0	0.793093	2.07486	5.87129	0	0.13508
Met20_gene_498	Met20_contig_2	155223	156893	+	557			2621942	unknown [Methanothermobacter thermautotrophicus str. Delta H]	0	0.570199	1.11773	1.74074	5.90169	0.327561	0.189392	0.57819
Met20_gene_499	Met20_contig_2	157004	157798	-	265	K06987	K06987	499178945	deacylase [Methanothermobacter thermautotrophicus]	0	0	2.81922	1.98127	4.65636	0	0.605456
Met20_gene_500	Met20_contig_2	157897	159072	-	392			499178946	ferredoxin [Methanothermobacter thermautotrophicus]	0	0.486124	0.317642	2.11172	4.87721	0.230202	0.0651277	0.282915
Met20_gene_501	Met20_contig_2	159095	159481	-	129			499178947	ferredoxin [Methanothermobacter thermautotrophicus]	2.56e-86	0.984809	2.89571	1.66367	5.17967	0.591949	0.559053	0.944427
Met20_gene_502	Met20_contig_2	159478	161022	-	515			499178948	hypothetical protein [Methanothermobacter thermautotrophicus]	0	0.24668	0.967111	1.86038	6.30723	0.132597	0.153334	1.15639
Met20_gene_503	Met20_contig_2	161197	162561	+	455	K03568	tldD; TldD protein	499178949	hypothetical protein [Methanothermobacter thermautotrophicus]	0	0.139605	2.18929	1.74352	5.24166	0.0800704	0.41767	5.21628
Met20_gene_504	Met20_contig_2	162558	163136	+	193	K09141	K09141; hypothetical protein	499178950	hypothetical protein [Methanothermobacter thermautotrophicus]	1.06e-131	0.32912	1.29032	1.98569	5.20573	0.165746	0.247865	1.49545
Met20_gene_505	Met20_contig_2	163238	164248	+	337	K06943	NOG1; nucleolar GTP-binding protein	499178951	GTP1/OBG family GTP-binding protein [Methanothermobacter thermautotrophicus]	0	0.942436	1.84741	2.08109	6.07842	0.452857	0.303929	0.671137
Met20_gene_506	Met20_contig_2	164211	164678	+	156	K13993	HSP20; HSP20 family protein	918406183	heat-shock protein Hsp20 [Methanothermobacter sp. CaT2]	4e-94	10.1795	63.056	2.06359	8.03489	4.93291	7.84777	1.5909
Met20_gene_507	Met20_contig_2	164846	165850	-	335	K00820	E2.6.1.16, glmS; glucosamine--fructose-6-phosphate aminotransferase (isomerizing) [EC:2.6.1.16]	499178953	glucosamine--fructose-6-phosphate aminotransferase [Methanothermobacter thermautotrophicus]	0	3.0338	23.7881	1.78463	5.80898	1.69996	4.09505	2.40891
Met20_gene_508	Met20_contig_2	165852	166415	-	188			74509356	Thiamine-phosphate synthase ThiN	1.46e-132	1.01362	7.28549	1.52888	5.37012	0.662983	1.35667	2.04631
Met20_gene_509	Met20_contig_2	166491	166952	+	154			499178955	hypothetical protein [Methanothermobacter thermautotrophicus]	5.17e-106	2.06234	1.61709	1.86642	5.32059	1.10497	0.303929	0.275056
Met20_gene_510	Met20_contig_2	166962	167633	+	224	K09154	K09154; hypothetical protein	499178956	hypothetical protein [Methanothermobacter thermautotrophicus]	1.05e-161	0.850717	1.11175	1.84776	5.55218	0.460405	0.200236	0.434913
Met20_gene_511	Met20_contig_2	167667	169283	-	539	K01486	ade; adenine deaminase [EC:3.5.4.2]	499178959	adenine deaminase [Methanothermobacter thermautotrophicus]	0	2.00342	2.31012	1.678	5.32059	1.19393	0.434185	0.36366
Met20_gene_512	Met20_contig_2	169284	170519	-	412			499178960	TIGR00300 family protein [Methanothermobacter thermautotrophicus]	0	0.616701	1.81333	1.55342	5.85976	0.396996	0.309455	0.779493
Met20_gene_513	Met20_contig_2	170664	171524	-	287	K01480	E3.5.3.11, speB; agmatinase [EC:3.5.3.11]	499178961	agmatinase [Methanothermobacter thermautotrophicus]	0	0.442649	1.73541	1.6291	4.99617	0.271714	0.347348	1.27836
Met20_gene_514	Met20_contig_2	171570	171962	-	131	K03263	EIF5A; translation initiation factor 5A	499178962	MULTISPECIES: translation initiation factor IF-5A [Methanothermobacter]	6.82e-88	3.39421	4.7525	1.72604	7.18551	1.96648	0.661401	0.336338
Met20_gene_515	Met20_contig_2	172066	172521	+	152	K02626	pdaD; arginine decarboxylase [EC:4.1.1.19]	21759335	Pyruvoyl-dependent arginine decarboxylase	4.38e-102	0	0	1.86577	5.51895	0	0
Met20_gene_516	Met20_contig_2	172540	173382	+	281	K01092	E3.1.3.25, IMPA, suhB; myo-inositol-1(or 4)-monophosphatase [EC:3.1.3.25]	499178964	inositol monophosphatase [Methanothermobacter thermautotrophicus]	0	0.22605	2.21558	2.18214	6.14425	0.103591	0.360594	3.48094
Met20_gene_517	Met20_contig_2	173379	174230	+	284	K00858	ppnK, NADK; NAD+ kinase [EC:2.7.1.23]	8480107	RecName: Full=NAD kinase; AltName: Full=ATP-dependent NAD kinase	0	0.670988	3.50748	1.86222	6.43998	0.360317	0.544642	1.51156
Met20_gene_518	Met20_contig_2	174242	175555	+	438			499178966	UDP-N-acetylmuramyl peptide synthase [Methanothermobacter thermautotrophicus]	0	0.145023	1.98998	1.7762	5.74576	0.0816482	0.346338	4.24184
Met20_gene_519	Met20_contig_2	175669	176538	+	290	K01749	hemC, HMBS; hydroxymethylbilane synthase [EC:2.5.1.61]	11386772	RecName: Full=Probable porphobilinogen deaminase; Short=PBG; AltName: Full=Hydroxymethylbilane synthase; Short=HMBS; AltName: Full=Pre-uroporphyrinogen synthase	0	1.09518	8.15792	1.86333	5.29766	0.587751	1.53991	2.62
Met20_gene_520	Met20_contig_2	176535	177491	+	319	K18855	E1.1.1.374; UDP-N-acetylglucosamine 3-dehydrogenase [EC:1.1.1.374]	499178968	oxidoreductase [Methanothermobacter thermautotrophicus]	0	0.995614	4.68397	1.88616	6.31438	0.527853	0.741794	1.4053
Met20_gene_521	Met20_contig_2	177501	178109	+	203	K00762	pyrE; orotate phosphoribosyltransferase [EC:2.4.2.10]	499178969	orotate phosphoribosyltransferase [Methanothermobacter thermautotrophicus]	4.38e-142	0.625815	0.613377	1.58581	6.00642	0.394633	0.10212	0.258773
Met20_gene_522	Met20_contig_2	178409	179272	+	288			499178970	prenyltransferase [Methanothermobacter thermautotrophicus]	1.4e-161	0	0	1.98273	5.24978	0	0
Met20_gene_523	Met20_contig_2	179435	180658	-	408	K03265	ETF1, ERF1; peptide chain release factor subunit 1	499178971	peptide chain release factor 1 [Methanothermobacter thermautotrophicus]	0	0.778434	2.44148	2.38585	5.58249	0.326271	0.437346	1.34044
Met20_gene_524	Met20_contig_2	180812	181486	+	225	K09903	pyrH; uridylate kinase [EC:2.7.4.22]	499178972	uridylate kinase [Methanothermobacter thermautotrophicus]	1.49e-157	0	0.553403	1.32856	5.46248	0	0.10131
Met20_gene_525	Met20_contig_2	181522	181725	+	68			2621974	unknown [Methanothermobacter thermautotrophicus str. Delta H]	8.87e-41	0.93412	3.66222	1.85983	7.24409	0.50226	0.505546	1.00654
Met20_gene_526	Met20_contig_2	181729	182235	-	169			499178974	hypothetical protein [Methanothermobacter thermautotrophicus]	3.16e-106	2.25515	2.21034	2.29036	5.97386	0.984628	0.370001	0.375777
Met20_gene_527	Met20_contig_2	182286	183092	-	269	K07090	K07090	2621976	conserved protein [Methanothermobacter thermautotrophicus str. Delta H]	9.71e-169	0	0	1.7951	4.60525	0	0
Met20_gene_528	Met20_contig_2	183180	184148	+	323			499178976	hypothetical protein [Methanothermobacter thermautotrophicus]	0	0	0.770994	1.72042	6.84018	0	0.112716
Met20_gene_529	Met20_contig_2	184161	185918	+	586			499178977	teichoic acid biosynthesis protein [Methanothermobacter thermautotrophicus]	0	0.86717	1.69987	1.80501	6.63334	0.480423	0.256262	0.533409
Met20_gene_530	Met20_contig_2	186076	187008	-	311	K03124	TFIIB, GTF2B, SUA7, tfb; transcription initiation factor TFIIB	427189334	transcription initiation factor IIB [Methanothermobacter sp. CaT2]	0	1.8382	6.40595	2.20578	6.3984	0.833359	1.00118	1.20138
Met20_gene_531	Met20_contig_2	187005	187283	-	93	K07569	gar1; RNA-binding protein	3219918	RecName: Full=Uncharacterized protein MTH_886	8.79e-59	1.36603	0	1.64834	6.92249	0.828729	0	0
Met20_gene_532	Met20_contig_2	187370	188416	-	349	K07027	K07027	7388440	RecName: Full=UPF0104 membrane protein MTH_887	0	0.364013	1.07033	2.02051	5.96725	0.180158	0.179368	0.995614
Met20_gene_533	Met20_contig_2	188426	189088	-	221	K08093	hxlA; 3-hexulose-6-phosphate synthase [EC:4.1.2.43]	499178981	hypothetical protein [Methanothermobacter thermautotrophicus]	7.78e-153	0.574843	0.563419	1.87284	5.27445	0.306937	0.10682	0.348021
Met20_gene_534	Met20_contig_2	189093	189386	-	98	K09732	K09732; hypothetical protein	499178982	MULTISPECIES: hypothetical protein [Methanothermobacter]	8.23e-63	1.29633	2.54113	1.9944	6.42	0.649984	0.395815	0.608962
Met20_gene_535	Met20_contig_2	189532	189948	+	139			499178983	hypothetical protein [Methanothermobacter thermautotrophicus]	3.92e-92	0.913959	9.85375	1.57155	6.80704	0.581564	1.44758	2.48912
Met20_gene_536	Met20_contig_2	190008	191153	+	382			499178984	hypothetical protein [Methanothermobacter thermautotrophicus]	0	3.82451	10.1047	1.83593	6.43486	2.08314	1.5703	0.753814
Met20_gene_537	Met20_contig_2	191175	192680	+	502	K01338	lon; ATP-dependent Lon protease [EC:3.4.21.53]	851312416	peptidase [Methanothermobacter sp. CaT2]	0	2.15108	3.47255	1.91619	6.7426	1.12258	0.515016	0.458778
Met20_gene_538	Met20_contig_2	192742	193677	+	312	K04763	xerD; integrase/recombinase XerD	851312417	recombinase XerC [Methanothermobacter sp. CaT2]	0	1.83231	2.39453	1.80564	6.62801	1.01477	0.361275	0.356016
Met20_gene_539	Met20_contig_2	193854	194837	+	328	K07089	K07089	851312418	membrane protein [Methanothermobacter sp. CaT2]	0	0.387318	3.03697	2.00967	6.60208	0.192728	0.460001	2.38679
Met20_gene_540	Met20_contig_2	194900	195130	+	77			851312419	redox-active disulfide protein 2 [Methanothermobacter sp. CaT2]	4.38e-46	0	0	1.74199	7.09413	0	0
Met20_gene_541	Met20_contig_2	195145	195354	+	70			918406068	hypothetical protein [Methanothermobacter sp. CaT2]	2.98e-41	0.907431	1.77879	2.62792	6.8281	0.345304	0.260511	0.75444
Met20_gene_542	Met20_contig_2	195354	196112	+	253	K00286	E1.5.1.2, proC; pyrroline-5-carboxylate reductase [EC:1.5.1.2]	851313465	pyrroline-5-carboxylate reductase [Methanothermobacter sp. CaT2]	0	0	0	2.04495	5.59048	0	0
Met20_gene_543	Met20_contig_2	196136	196585	+	150			851312420	universal stress protein [Methanothermobacter sp. CaT2]	6.03e-103	0	0.830104	2.29943	6.11277	0	0.135798
Met20_gene_544	Met20_contig_2	196633	196950	+	106	K03892	arsR; ArsR family transcriptional regulator	427189347	transcriptional regulator [Methanothermobacter sp. CaT2]	1.21e-69	0.599247	2.34935	1.9885	5.01525	0.301356	0.468442	1.55445
Met20_gene_545	Met20_contig_2	197117	198175	-	353	K02485	rssB, hnr; two-component system, unclassified family, response regulator	851312422	histidine kinase [Methanothermobacter sp. CaT2]	0	0	0.705471	1.70449	7.03258	0	0.100315
Met20_gene_546	Met20_contig_2	198172	199560	-	463	K02485	rssB, hnr; two-component system, unclassified family, response regulator	851312423	histidine kinase [Methanothermobacter sp. CaT2]	0	0.274385	2.95825	1.91205	6.72065	0.143503	0.440174	3.06735
Met20_gene_547	Met20_contig_2	199685	200620	+	312			851312424	phosphonate-binding protein [Methanothermobacter sp. CaT2]	0	0.20359	2.79362	1.73194	6.53421	0.11755	0.427537	3.63706
Met20_gene_548	Met20_contig_2	200627	201973	+	449	K01669	E4.1.99.3, phrB; deoxyribodipyrimidine photo-lyase [EC:4.1.99.3]	851312425	deoxyribodipyrimidine photo-lyase [Methanothermobacter sp. CaT2]	0	0.707352	1.66391	1.85218	6.06121	0.381903	0.274517	0.718814
Met20_gene_549	Met20_contig_2	202123	202785	+	221	K03523	bioY; biotin transport system substrate-specific component	851312426	biotin transporter BioY [Methanothermobacter sp. CaT2]	1.17e-156	1.14969	1.69026	1.73411	6.11307	0.662983	0.276499	0.417053
Met20_gene_550	Met20_contig_2	202817	203161	+	115	K09706	K09706; hypothetical protein	918406072	iron-sulfur-binding protein [Methanothermobacter sp. CaT2]	6.47e-78	0	0	1.5996	7.12497	0	0
Met20_gene_551	Met20_contig_2	203181	204284	+	368	K07079	K07079	427189354	putative aldo/keto reductase [Methanothermobacter sp. CaT2]	0	0.345218	1.35343	1.74957	6.18929	0.197316	0.218673	1.10824
Met20_gene_552	Met20_contig_2	204285	204494	+	70			851312428	hypothetical protein [Methanothermobacter sp. CaT2]	6.5e-37	0	0	1.42346	5.36493	0	0
Met20_gene_553	Met20_contig_2	204640	205191	+	184	K06963	TAN1, THUMPD1; tRNA acetyltransferase TAN1	851312429	hypothetical protein [Methanothermobacter sp. CaT2]	8.87e-121	2.76175	23.685	1.64543	6.75918	1.67844	3.50413	2.08773
Met20_gene_554	Met20_contig_2	205293	205955	+	221			851312430	hypothetical protein [Methanothermobacter sp. CaT2]	5.25e-159	2.87422	28.7344	3.39886	10.6372	0.845642	2.70132	3.1944
Met20_gene_555	Met20_contig_2	206090	208186	+	699			851312432	hypothetical protein [Methanothermobacter sp. CaT2]	0	0.817856	4.45335	1.73801	7.54956	0.470572	0.589882	1.25354
Met20_gene_556	Met20_contig_2	208197	209684	-	496	K12574	rnj; ribonuclease J [EC:3.1.-.-]	851312433	MBL fold metallo-hydrolase [Methanothermobacter sp. CaT2]	0	0.25613	0.502079	1.74621	6.834	0.146678	0.0734678	0.500879
Met20_gene_557	Met20_contig_2	210440	213022	-	861			851312434	hypothetical protein [Methanothermobacter sp. CaT2]	0	4.72159	752.155	1.90507	8.07204	2.47844	93.1803	37.5963
Met20_gene_558	Met20_contig_2	213154	213777	+	208			503061137	MULTISPECIES: protein kinase [Methanothermobacter]	1.13e-150	0	47.8906	1.78722	7.33927	0	6.52526
Met20_gene_559	Met20_contig_2	213855	214223	+	123	K09714	K09714; hypothetical protein	6686025	RecName: Full=DNA-binding protein Tfx	7.41e-82	0	14.1725	1.90061	7.29599	0	1.94251
Met20_gene_560	Met20_contig_2	214301	214843	+	181	K11261	fwdE, fmdE; formylmethanofuran dehydrogenase subunit E [EC:1.2.99.5]	499179010	MULTISPECIES: formylmethanofuran dehydrogenase subunit E [Methanothermobacter]	1.35e-129	0.70188	14.4466	1.88443	8.29934	0.372462	1.74069	4.67346
Met20_gene_561	Met20_contig_2	214861	216063	+	401	K00202	fwdC, fmdC; formylmethanofuran dehydrogenase subunit C [EC:1.2.99.5]	503061139	MULTISPECIES: molybdenum-containing formylmethanofuran dehydrogenase 1 subunit C [Methanothermobacter]	0	0.158404	10.5574	1.97831	8.11247	0.0800704	1.30138	16.253
Met20_gene_562	Met20_contig_2	216060	217370	+	437	K00201	fwdB, fmdB; formylmethanofuran dehydrogenase subunit B [EC:1.2.99.5]	499179012	MULTISPECIES: formylmethanofuran dehydrogenase subunit B [Methanothermobacter]	0	0.58142	62.4003	1.64872	7.16515	0.352651	8.70886	24.6954
Met20_gene_563	Met20_contig_2	217378	218457	-	360	K02017	modC; molybdate transport system ATP-binding protein [EC:3.6.3.29]	499179013	ABC transporter ATPase [Methanothermobacter thermautotrophicus]	0	0.176445	3.11289	1.73522	6.97712	0.101685	0.446157	4.38766
Met20_gene_564	Met20_contig_2	218429	219094	-	222	K02018	modB; molybdate transport system permease protein	503061141	MULTISPECIES: molybdate ABC transporter permease [Methanothermobacter]	8.75e-156	0	6.73057	2.5204	8.96352	0	0.750885
Met20_gene_565	Met20_contig_2	219220	219927	-	236			302588523	conserved hypothetical protein [Methanothermobacter marburgensis str. Marburg]	9.63e-174	0.538307	49.0676	2.19225	7.72914	0.245549	6.34839	25.8538
Met20_gene_566	Met20_contig_2	219949	220731	-	261	K02020	modA; molybdate transport system substrate-binding protein	499179017	MULTISPECIES: molybdenum ABC transporter substrate-binding protein [Methanothermobacter]	0	0.730117	72.0378	2.2172	7.28779	0.329296	9.88472	30.0177
Met20_gene_567	Met20_contig_2	220734	221444	-	237	K09138	K09138; hypothetical protein	499179018	MULTISPECIES: hypothetical protein [Methanothermobacter]	1.24e-172	0.536035	26.2691	2.15066	6.91453	0.249242	3.79912	15.2427
Met20_gene_568	Met20_contig_2	221477	222475	-	333	K00205	fwdF, fmdF; 4Fe-4S ferredoxin	503061143	MULTISPECIES: ferredoxin [Methanothermobacter]	0	0	1.12176	2.35928	7.42566	0	0.151066
Met20_gene_569	Met20_contig_2	222465	222668	-	68			499179020	ferredoxin [Methanothermobacter marburgensis]	3.78e-39	0	1.83111	1.6344	10.1848	0	0.179789
Met20_gene_570	Met20_contig_2	222837	223232	-	132	K02230	cobN; cobaltochelatase CobN [EC:6.6.1.2]	890702240	hypothetical protein [Methanothermobacter marburgensis]	1.11e-88	0	0.9433	1.85813	5.43144	0	0.173674
Met20_gene_571	Met20_contig_2	223388	224083	-	232			503061145	hypothetical protein [Methanothermobacter marburgensis]	7.44e-169	0	0	2.31265	6.97946	0	0
Met20_gene_572	Met20_contig_2	224243	225070	+	276			503061146	hypothetical protein [Methanothermobacter marburgensis]	0	0	0	2.11059	6.55596	0	0
Met20_gene_573	Met20_contig_2	225042	225539	+	166			890702241	MarR family transcriptional regulator [Methanothermobacter marburgensis]	3.14e-117	0	0	1.80076	6.40501	0	0
Met20_gene_574	Met20_contig_2	225544	226275	+	244			503061148	hypothetical protein [Methanothermobacter marburgensis]	8.31e-180	0.520657	0	1.80625	7.07595	0.288254	0	0
Met20_gene_575	Met20_contig_2	226350	227081	+	244			503061149	nitroreductase [Methanothermobacter marburgensis]	4.25e-180	0	2.55155	1.85337	4.87721	0	0.523157
Met20_gene_576	Met20_contig_2	227084	227527	+	148			503061150	hypothetical protein [Methanothermobacter marburgensis]	2.43e-99	0.858381	0.841322	1.96798	6.42606	0.436173	0.130923	0.300164
Met20_gene_577	Met20_contig_2	227538	227828	-	97			499179028	MULTISPECIES: hypothetical protein [Methanothermobacter]	3.88e-59	1.96454	7.702	1.7384	6.08394	1.13008	1.26595	1.12023
Met20_gene_578	Met20_contig_2	227861	228256	-	132			503061152	MULTISPECIES: metal-dependent transcriptional regulator [Methanothermobacter]	7.05e-87	0.481213	0.9433	1.91619	6.65074	0.25113	0.141834	0.564782
Met20_gene_579	Met20_contig_2	228323	228451	+	43			890702242	TIGR04076 family protein [Methanothermobacter marburgensis]	2.51e-21	0	2.89571	1.24775	5.33091	0	0.543193
Met20_gene_580	Met20_contig_3	1	135	+	45						0	0	0.766477	0.975442	0	0
Met20_gene_581	Met20_contig_3	300	563	-	88	K09951	cas2; CRISPR-associated protein Cas2	851312532	CRISPR-associated protein Cas2 [Methanothermobacter sp. CaT2]	3.94e-56	0	0	1.91619	6.92786	0	0
Met20_gene_582	Met20_contig_3	608	1579	-	324	K15342	cas1; CRISP-associated protein Cas1	851312533	subtype I-B CRISPR-associated endonuclease Cas1 [Methanothermobacter sp. CaT2]	0	0.19605	4.61169	2.1291	8.36954	0.092081	0.551009	5.98396
Met20_gene_583	Met20_contig_3	1591	2079	-	163	K07464	K07464; putative RecB family exonuclease	851312534	CRISPR-associated protein Cas4 [Methanothermobacter sp. CaT2]	1.66e-115	0	9.16679	1.92795	7.57015	0	1.21091
Met20_gene_584	Met20_contig_3	2094	4502	-	803	K07012	K07012	851312535	CRISPR-associated helicase/endonuclease Cas3 [Methanothermobacter sp. CaT2]	0	0.553725	11.9399	2.09516	8.12666	0.264287	1.46922	5.55918
Met20_gene_585	Met20_contig_3	4543	5262	-	240	K19116	cas5h; CRISPR-associated protein Cas5h	918406090	CRISPR-associated protein Cas5 [Methanothermobacter sp. CaT2]	6.21e-173	1.05867	36.8359	1.83635	8.18965	0.576507	4.49785	7.80191
Met20_gene_586	Met20_contig_3	5253	6164	-	304	K19075	cst2, cas7; CRISPR-associated protein Cst2	851312536	type I-B CRISPR-associated protein Cas7/Cst2/DevR [Methanothermobacter sp. CaT2]	0	2.08948	41.3687	2.16832	8.63138	0.963638	4.79282	4.97367
Met20_gene_587	Met20_contig_3	6166	7833	-	556			851312537	hypothetical protein [Methanothermobacter sp. CaT2]	0	0.571225	8.73401	2.1919	8.43863	0.260607	1.035	3.97152
Met20_gene_588	Met20_contig_3	7830	8543	-	238	K19091	cas6; CRISPR-associated endoribonuclease Cas6 [EC:3.1.-.-]	851312538	CRISPR-associated endoribonuclease Cas6 [Methanothermobacter sp. CaT2]	1.15e-171	0.266892	3.13905	1.65855	8.50438	0.160918	0.36911	2.29377
Met20_gene_589	Met20_contig_3	8965	9729	-	255	K01992	ABC-2.P; ABC-2 type transport system permease protein	851312539	daunorubicin ABC transporter permease [Methanothermobacter sp. CaT2]	4.12e-176	0.498198	0.976593	1.84856	5.69964	0.269505	0.171343	0.635768
Met20_gene_590	Met20_contig_3	9777	10715	-	313	K01990	ABC-2.A; ABC-2 type transport system ATP-binding protein	851312540	ABC transporter ATP-binding protein [Methanothermobacter sp. CaT2]	0	0.60882	1.59125	1.82436	6.49775	0.333716	0.244893	0.733835
Met20_gene_591	Met20_contig_3	10828	12246	+	473	K08482	kaiC; circadian clock protein KaiC	427189517	circadian clock protein KaiC [Methanothermobacter sp. CaT2]	0	3.3573	5.79142	1.91214	5.6918	1.75578	1.0175	0.579516
Met20_gene_592	Met20_contig_3	12266	12511	+	82	K08481	kaiB; circadian clock protein KaiB	851312541	KaiB [Methanothermobacter sp. CaT2]	4.72e-48	10.0703	6.07393	2.00967	5.35304	5.01092	1.13467	0.22644
Met20_gene_593	Met20_contig_3	12513	14522	+	670			918406093	hypothetical protein [Methanothermobacter sp. CaT2]	0	2.93899	3.34519	2.09923	5.43773	1.40003	0.615183	0.439406
Met20_gene_594	Met20_contig_3	14620	15969	+	450			851312542	MBL fold hydrolase [Methanothermobacter sp. CaT2]	0	0.846936	3.59712	1.73735	5.7226	0.487488	0.628581	1.28943
Met20_gene_595	Met20_contig_3	15989	16465	+	159	K07005	K07005	851312543	pyridoxamine 5'-phosphate oxidase [Methanothermobacter sp. CaT2]	5.98e-112	1.19849	3.91558	1.80773	5.82811	0.662983	0.671844	1.01337
Met20_gene_596	Met20_contig_3	16462	16557	+	32						1.98501	7.78222	2.39524	4.26756	0.828729	1.82358	2.20045
Met20_gene_597	Met20_contig_3	16712	17599	-	296	K17105	E2.5.1.42; geranylgeranylglycerol-phosphate geranylgeranyltransferase [EC:2.5.1.42]	427189522	prenyltransferase [Methanothermobacter sp. CaT2]	0	0.858381	2.94463	1.82556	5.30562	0.470201	0.555002	1.18035
Met20_gene_598	Met20_contig_3	17683	18342	+	220			851312545	phosphatidate cytidylyltransferase [Methanothermobacter sp. CaT2]	7.46e-151	0.866184	3.39588	1.46327	5.56446	0.591949	0.610281	1.03097
Met20_gene_599	Met20_contig_3	18339	18941	+	201	K00943	E2.7.4.9, tmk; dTMP kinase [EC:2.7.4.9]	850990543	thymidylate kinase [Methanothermobacter thermautotrophicus]	1.05e-142	0.948062	1.85844	1.23933	5.28971	0.764981	0.351331	0.459268
Met20_gene_600	Met20_contig_3	18919	19701	+	261	K06897	K06897; 7,8-dihydropterin-6-yl-methyl-4-(beta-D-ribofuranosyl)aminobenzene 5'-phosphate synthase [EC:2.5.1.105]	851312547	hydrolase [Methanothermobacter sp. CaT2]	0	0	0	1.62987	5.06408	0	0
Met20_gene_601	Met20_contig_3	19813	20073	-	87			499179186	MULTISPECIES: hypothetical protein [Methanothermobacter]	2.99e-52	0	0	2.11442	6.33477	0	0
Met20_gene_602	Met20_contig_3	20552	21427	+	292			851312548	hypothetical protein [Methanothermobacter sp. CaT2]	0	1.30521	2.13212	1.83745	7.44944	0.710339	0.286212	0.402923
Met20_gene_603	Met20_contig_3	21629	22726	+	366	K01858	E5.5.1.4, INO1; myo-inositol-1-phosphate synthase [EC:5.5.1.4]	2622207	conserved protein [Methanothermobacter thermautotrophicus str. Delta H]	0	0	3.74227	1.68583	5.58347	0	0.670241
Met20_gene_604	Met20_contig_3	22896	23150	-	85			2622208	ferredoxin [Methanothermobacter thermautotrophicus str. Delta H]	2.6e-51	0	1.46489	1.89365	5.7379	0	0.255301
Met20_gene_605	Met20_contig_3	23258	24964	+	569	K01960	E6.4.1.1B, pycB; pyruvate carboxylase subunit B [EC:6.4.1.1]	499179191	MULTISPECIES: pyruvate carboxylase [Methanothermobacter]	0	0.334904	1.31299	1.4885	5.54579	0.224994	0.236755	1.05227
Met20_gene_606	Met20_contig_3	25124	25792	-	223	K06920	queC; 7-cyano-7-deazaguanine synthase [EC:6.3.4.20]	499179192	MULTISPECIES: 7-cyano-7-deazaguanine synthase [Methanothermobacter]	2.48e-161	0.284844	1.6751	1.92479	5.55521	0.147987	0.301536	2.03758
Met20_gene_607	Met20_contig_3	25789	27024	-	412	K09121	K09121; hypothetical protein	2622211	conserved protein [Methanothermobacter thermautotrophicus str. Delta H]	0	2.31263	4.83556	2.02782	4.74699	1.14045	1.01866	0.893204
Met20_gene_608	Met20_contig_3	27047	27385	-	113			7388448	RecName: Full=Uncharacterized protein MTH_1110	5.95e-74	3.93488	6.61145	1.72966	5.2225	2.27494	1.26595	0.556478
Met20_gene_609	Met20_contig_3	27486	28337	+	284			427189535	putative phosphatidylglycerophosphatase [Methanothermobacter sp. CaT2]	0	0.670988	0.87687	1.74077	4.51657	0.385455	0.194145	0.503677
Met20_gene_610	Met20_contig_3	28437	29186	+	250	K02233	E2.7.8.26, cobS, cobV; adenosylcobinamide-GDP ribazoletransferase [EC:2.7.8.26]	851312550	cobalamin 5'-phosphate synthase [Methanothermobacter sp. CaT2]	4.85e-175	0.508161	0.498062	1.42565	5.32592	0.356443	0.0935168	0.262361
Met20_gene_611	Met20_contig_3	29223	29798	+	192	K07254	atrm56; tRNA (cytidine56-2'-O)-methyltransferase [EC:2.1.1.206]	427189537	conserved hypothetical protein [Methanothermobacter sp. CaT2]	1.6e-136	0.661669	1.29704	1.85631	4.6994	0.356443	0.276001	0.774321
Met20_gene_612	Met20_contig_3	29825	30457	+	211	K00761	upp, UPRT; uracil phosphoribosyltransferase [EC:2.4.2.9]	427189538	uracil phosphoribosyltransferase [Methanothermobacter sp. CaT2]	2.82e-148	0.301044	2.95061	2.17956	6.2641	0.138121	0.471035	3.41029
Met20_gene_613	Met20_contig_3	30546	31043	-	166	K01678	E4.2.1.2AB, fumB; fumarate hydratase subunit beta [EC:4.2.1.2]	851312551	fumarate hydratase [Methanothermobacter sp. CaT2]	8.34e-112	0.765303	2.25028	2.26249	5.93492	0.338257	0.37916	1.12092
Met20_gene_614	Met20_contig_3	31065	32222	-	386	K18933	mfnA, adc; tyrosine decarboxylase / aspartate 1-decarboxylase [EC:4.1.1.25 4.1.1.11]	851312552	tyrosine decarboxylase MfnA [Methanothermobacter sp. CaT2]	0	0.32912	0.967738	1.83677	5.18046	0.179185	0.186805	1.04253
Met20_gene_615	Met20_contig_3	32244	34514	-	757	K01007	pps, ppsA; pyruvate, water dikinase [EC:2.7.9.2]	851312553	phosphoenolpyruvate synthase [Methanothermobacter sp. CaT2]	0	0.587373	3.78317	2.05541	5.65035	0.285769	0.669546	2.34297
Met20_gene_616	Met20_contig_3	34570	35052	-	161	K02866	RP-L10e, RPL10; large subunit ribosomal protein L10e	499179203	MULTISPECIES: 50S ribosomal protein L16 [Methanothermobacter]	3.21e-114	0.789071	4.64033	2.23754	6.42217	0.352651	0.722549	2.04891
Met20_gene_617	Met20_contig_3	35185	36006	+	274	K07321	cooC; CO dehydrogenase maturation factor	2622223	nifH / minD related protein [Methanothermobacter thermautotrophicus str. Delta H]	0	0	1.36331	1.90221	7.15562	0	0.190523
Met20_gene_618	Met20_contig_3	36008	36283	+	92			918406096	hypothetical protein [Methanothermobacter sp. CaT2]	3.55e-57	0	1.35343	2.66601	6.41459	0	0.210992
Met20_gene_619	Met20_contig_3	36323	37864	+	514	K01875	SARS, serS; seryl-tRNA synthetase [EC:6.1.1.11]	851312554	serine--tRNA ligase [Methanothermobacter sp. CaT2]	0	0.741481	1.93799	2.11005	5.32318	0.351405	0.364065	1.03603
Met20_gene_620	Met20_contig_3	37879	38226	+	116			499179207	hypothetical protein [Methanothermobacter thermautotrophicus]	8.86e-77	0	2.14682	2.04834	4.75108	0	0.45186
Met20_gene_621	Met20_contig_3	38254	39405	-	384			499179208	histidine kinase [Methanothermobacter thermautotrophicus]	0	0.496251	1.6213	2.01599	6.27433	0.246157	0.258402	1.04974
Met20_gene_622	Met20_contig_3	39487	40239	-	251	K03775	slyD; FKBP-type peptidyl-prolyl cis-trans isomerase SlyD [EC:5.2.1.8]	499179209	peptidylprolyl isomerase [Methanothermobacter thermautotrophicus]	7.04e-176	0.506137	2.48039	1.77114	5.90706	0.285769	0.419903	1.46938
Met20_gene_623	Met20_contig_3	40230	41327	-	366			499179210	hypothetical protein [Methanothermobacter thermautotrophicus]	0	0.173552	1.70103	1.66489	5.39691	0.104243	0.315186	3.02358
Met20_gene_624	Met20_contig_3	41398	42714	+	439	K01465	URA4, pyrC; dihydroorotase [EC:3.5.2.3]	2622230	dihydroorotase [Methanothermobacter thermautotrophicus str. Delta H]	0	0.723464	0.850904	2.06023	5.55491	0.351156	0.15318	0.436217
Met20_gene_625	Met20_contig_3	42966	43148	+	61	K06964	K06964	3183233	RecName: Full=Uncharacterized protein MTH_1128	2.76e-35	0	0	1.75913	8.47515	0	0
Met20_gene_626	Met20_contig_3	43259	44920	-	554	K00399	mcrA; methyl-coenzyme M reductase alpha subunit [EC:2.8.4.1]	503061326	methyl-coenzyme M reductase [Methanothermobacter marburgensis]	0	0.114657	2.92185	2.0753	6.50588	0.0552486	0.449108	8.12886
Met20_gene_627	Met20_contig_3	44920	45717	-	266	K00402	mcrG; methyl-coenzyme M reductase gamma subunit [EC:2.8.4.1]	499179214	MULTISPECIES: methyl-coenzyme M reductase [Methanothermobacter]	0	0.238798	0.468104	1.44075	6.5824	0.165746	0.0711144	0.429057
Met20_gene_628	Met20_contig_3	45733	46221	-	163	K03422	mcrD; methyl-coenzyme M reductase subunit D	851312561	methyl-coenzyme M reductase operon protein D [Methanothermobacter sp. CaT2]	1.08e-110	0	0.763899	1.52825	6.76227	0	0.112965
Met20_gene_629	Met20_contig_3	46238	47563	-	442	K00401	mcrB; methyl-coenzyme M reductase beta subunit [EC:2.8.4.1]	2622236	methyl coenzyme M reductase II, beta subunit [Methanothermobacter thermautotrophicus str. Delta H]	0	0.431132	0	2.15897	7.35996	0.199694	0	0
Met20_gene_630	Met20_contig_3	48015	49253	-	413			499179217	ferredoxin [Methanothermobacter thermautotrophicus]	0	8.61291	28.0386	1.79092	6.09356	4.8092	4.60135	0.95678
Met20_gene_631	Met20_contig_3	49275	50693	-	473	K14126	mvhA, vhuA, vhcA; F420-non-reducing hydrogenase subunit A [EC:1.12.99.-]	499179218	methyl viologen-reducing hydrogenase subunit alpha [Methanothermobacter thermautotrophicus]	0	8.99757	36.0648	2.23623	7.49626	4.02354	4.81103	1.19572
Met20_gene_632	Met20_contig_3	50694	51620	-	309	K14128	mvhG, vhuG, vhcG; F420-non-reducing hydrogenase subunit G [EC:1.12.99.-]	851312565	F420-nonreducing hydrogenase [Methanothermobacter sp. CaT2]	0	6.57814	13.2978	1.61233	6.75549	4.0799	1.96844	0.482473
Met20_gene_633	Met20_contig_3	51633	52058	-	142	K14127	mvhD, vhuD, vhcD; F420-non-reducing hydrogenase iron-sulfur subunit D [EC:1.12.99.-]	499179220	MULTISPECIES: methyl-viologen-reducing hydrogenase subunit delta [Methanothermobacter]	3.16e-102	7.1572	24.5524	2.18608	6.59454	3.27399	3.72314	1.13719
Met20_gene_634	Met20_contig_3	52229	53746	-	506			851312566	5,10-methenyltetrahydromethanopterin hydrogenase cofactor biosynthesis protein HmdC [Methanothermobacter sp. CaT2]	0	0.376602	0.492156	2.00708	6.37122	0.187637	0.0772468	0.411683
Met20_gene_635	Met20_contig_3	53863	54273	-	137	K14127	mvhD, vhuD, vhcD; F420-non-reducing hydrogenase iron-sulfur subunit D [EC:1.12.99.-]	499179222	methyl viologen-reducing hydrogenase subunit delta FlpD-like protein [Methanothermobacter thermautotrophicus]	9.13e-98	0	0	1.98613	7.04882	0	0
Met20_gene_636	Met20_contig_3	54325	55467	-	381	K00125	E1.2.1.2B2; formate dehydrogenase, beta subunit [EC:1.2.1.2]	850990568	formate dehydrogenase [Methanothermobacter thermautotrophicus]	0	0	0	1.98157	6.69497	0	0
Met20_gene_637	Met20_contig_3	55469	56500	-	344	K00123	E1.2.1.2A; formate dehydrogenase, alpha subunit [EC:1.2.1.2]	499179224	formate dehydrogenase subunit alpha [Methanothermobacter thermautotrophicus]	0	0.184652	0	1.93847	7.01808	0.0952562	0	0
Met20_gene_638	Met20_contig_3	56504	56863	-	120			851312570	hypothetical protein [Methanothermobacter sp. CaT2]	5.21e-79	0	0	1.98007	6.95003	0	0
Met20_gene_639	Met20_contig_3	57487	58521	+	345	K13942	hmd; 5,10-methenyltetrahydromethanopterin hydrogenase [EC:1.12.98.2]	851312571	5,10-methenyltetrahydromethanopterin hydrogenase [Methanothermobacter sp. CaT2]	0	3.68233	22.3767	1.7329	6.8281	2.12495	3.27715	1.54223
Met20_gene_640	Met20_contig_3	58626	59657	+	344	K01012	bioB; biotin synthase [EC:2.8.1.6]	499179227	MULTISPECIES: 5,10-methenyltetrahydromethanopterin hydrogenase cofactor biosynthesis protein HmdB [Methanothermobacter]	0	0.738607	0.723928	1.86049	5.72789	0.396996	0.126387	0.318357
Met20_gene_641	Met20_contig_3	59672	60142	+	157			851312572	hypothetical protein [Methanothermobacter sp. CaT2]	3.42e-108	1.21376	0	2.02604	5.80916	0.599081	0	0
Met20_gene_642	Met20_contig_3	60225	61001	+	259			851312573	Hmd co-occurring protein HcgC [Methanothermobacter sp. CaT2]	0	0.490503	0	1.96798	6.89212	0.249242	0	0
Met20_gene_643	Met20_contig_3	60988	61692	+	235			851312574	Nif3-like dinuclear metal center hexameric protein [Methanothermobacter sp. CaT2]	3.6e-164	0	0.529854	1.58188	6.26774	0	0.0845367
Met20_gene_644	Met20_contig_3	61697	62383	+	229			851313498	thiamine biosynthesis protein ThiF [Methanothermobacter sp. CaT2]	3.68e-153	0.277381	0.543736	2.17559	5.30317	0.127497	0.10253	0.804181
Met20_gene_645	Met20_contig_3	62380	62853	+	158			851312575	hypothetical protein [Methanothermobacter sp. CaT2]	4.53e-109	0	0.788073	2.11024	5.12416	0	0.153796
Met20_gene_646	Met20_contig_3	63061	63681	+	207	K09013	sufC; Fe-S cluster assembly ATP-binding protein	427189572	putative ABC transporter ATP-binding subunit [Methanothermobacter sp. CaT2]	3.26e-147	0.920582	4.8122	1.75882	6.07884	0.523408	0.79163	1.51245
Met20_gene_647	Met20_contig_3	63663	64895	+	411	K07033	K07033	499179234	hypothetical protein [Methanothermobacter thermautotrophicus]	0	2.00915	2.42366	1.85558	6.07575	1.08276	0.398907	0.368417
Met20_gene_648	Met20_contig_3	65018	65284	-	89			851312578	photosystem reaction center subunit H [Methanothermobacter sp. CaT2]	1.43e-53	0.71371	0	2.02384	5.04161	0.352651	0	0
Met20_gene_649	Met20_contig_3	65238	65870	-	211	K19712	cobY; adenosylcobinamide-phosphate guanylyltransferase [EC:2.7.7.62]	499179236	nucleotidyltransferase [Methanothermobacter thermautotrophicus]	6.73e-136	0	2.36049	2.08874	5.82492	0	0.405239
Met20_gene_650	Met20_contig_3	65872	67461	-	530			11387241	RecName: Full=Uncharacterized protein MTH_1153	0	0.599247	2.34935	1.74988	6.49681	0.34245	0.361616	1.05597
Met20_gene_651	Met20_contig_3	67493	67924	-	144			851312581	universal stress protein [Methanothermobacter sp. CaT2]	8.91e-99	0.882225	2.59407	1.78312	6.63843	0.494764	0.390766	0.789804
Met20_gene_652	Met20_contig_3	67930	68886	-	319	K07301	yrbG; cation:H+ antiporter	2622261	Na+/Ca+ exchanging protein related [Methanothermobacter thermautotrophicus str. Delta H]	0	0.199123	0.780662	1.76602	5.94745	0.112752	0.13126	1.16415
Met20_gene_653	Met20_contig_3	69069	70001	-	311	K00584	mtrH; tetrahydromethanopterin S-methyltransferase subunit H [EC:2.1.1.86]	499179240	tetrahydromethanopterin S-methyltransferase subunit H [Methanothermobacter thermautotrophicus]	0	18.7905	202.988	1.99629	6.27294	9.41272	32.3594	3.43783
Met20_gene_654	Met20_contig_3	70017	70277	-	87	K00583	mtrG; tetrahydromethanopterin S-methyltransferase subunit G [EC:2.1.1.86]	499179241	tetrahydromethanopterin S-methyltransferase subunit G [Methanothermobacter thermautotrophicus]	4.28e-53	10.2216	101.616	2.33467	8.74535	4.37819	11.6195	2.65394
Met20_gene_655	Met20_contig_3	70277	70483	-	69	K00582	mtrF; tetrahydromethanopterin S-methyltransferase subunit F [EC:2.1.1.86]	499179242	MULTISPECIES: tetrahydromethanopterin S-methyltransferase subunit F [Methanothermobacter]	4e-38	17.4911	113.688	1.77734	7.28048	9.84116	15.6155	1.58675
Met20_gene_656	Met20_contig_3	70496	71212	-	239	K00577	mtrA2, mtrA; tetrahydromethanopterin S-methyltransferase subunit A [EC:2.1.1.86]	499179243	MULTISPECIES: tetrahydromethanopterin S-methyltransferase subunit A [Methanothermobacter]	1.47e-169	14.3518	106.281	2.06853	5.61185	6.9382	18.9387	2.72963
Met20_gene_657	Met20_contig_3	71225	71527	-	101	K00578	mtrB2, mtrB; tetrahydromethanopterin S-methyltransferase subunit B [EC:2.1.1.86]	851312584	tetrahydromethanopterin S-methyltransferase subunit B [Methanothermobacter sp. CaT2]	1.08e-63	11.3204	72.7368	1.7075	5.98786	6.62983	12.1474	1.83223
Met20_gene_658	Met20_contig_3	71540	72343	-	268	K00579	mtrC; tetrahydromethanopterin S-methyltransferase subunit C [EC:2.1.1.86]	851312585	tetrahydromethanopterin S-methyltransferase subunit C [Methanothermobacter sp. CaT2]	0	8.05853	74.8023	1.91619	6.2603	4.20549	11.9487	2.84121
Met20_gene_659	Met20_contig_3	72343	73044	-	234	K00580	mtrD; tetrahydromethanopterin S-methyltransferase subunit D [EC:2.1.1.86]	851312586	tetrahydromethanopterin S-methyltransferase subunit D [Methanothermobacter sp. CaT2]	3.76e-155	8.95797	54.276	2.01446	7.02402	4.44684	7.7272	1.73768
Met20_gene_660	Met20_contig_3	73045	73917	-	291	K00581	mtrE; tetrahydromethanopterin S-methyltransferase subunit E [EC:2.1.1.86]	851312587	tetrahydromethanopterin S-methyltransferase subunit E [Methanothermobacter sp. CaT2]	0	8.07645	52.6303	1.48818	6.26831	5.42707	8.39626	1.54711
Met20_gene_661	Met20_contig_3	74011	75663	-	551	K00399	mcrA; methyl-coenzyme M reductase alpha subunit [EC:2.8.4.1]	851312588	methyl-coenzyme M reductase subunit alpha [Methanothermobacter sp. CaT2]	0	64.9036	711.84	2.03096	5.61189	31.9572	126.845	3.96922
Met20_gene_662	Met20_contig_3	75683	76432	-	250	K00402	mcrG; methyl-coenzyme M reductase gamma subunit [EC:2.8.4.1]	851312589	methyl-coenzyme M reductase [Methanothermobacter sp. CaT2]	0	49.0376	343.165	1.99284	7.19876	24.6069	47.67	1.93726
Met20_gene_663	Met20_contig_3	76434	77030	-	199	K03421	mcrC; methyl-coenzyme M reductase subunit C	499179250	MULTISPECIES: methyl-coenzyme M reductase [Methanothermobacter]	5.51e-142	49.1563	375.424	1.88731	5.44091	26.0458	69.0002	2.64919
Met20_gene_664	Met20_contig_3	77031	77468	-	146	K03422	mcrD; methyl-coenzyme M reductase subunit D	851312590	methyl-coenzyme M reductase operon protein D [Methanothermobacter sp. CaT2]	2.33e-99	44.3771	336.874	1.41746	6.21343	31.3075	54.2171	1.73176
Met20_gene_665	Met20_contig_3	77500	78831	-	444	K00401	mcrB; methyl-coenzyme M reductase beta subunit [EC:2.8.4.1]	851312591	methyl-coenzyme M reductase subunit beta [Methanothermobacter sp. CaT2]	0	47.6401	357.842	2.30461	6.79954	20.6717	52.6274	2.54587
Met20_gene_666	Met20_contig_3	79193	80440	+	416			851312592	radical SAM protein [Methanothermobacter sp. CaT2]	0	0.305385	2.99316	1.77801	5.75652	0.171757	0.519961	3.0273
Met20_gene_667	Met20_contig_3	80437	81729	+	431			851312593	B12-binding domain-containing radical SAM protein [Methanothermobacter sp. CaT2]	0	0.294757	0.866698	1.64499	6.23514	0.179185	0.139002	0.775749
Met20_gene_668	Met20_contig_3	81751	82974	-	408			851312594	hypothetical protein [Methanothermobacter sp. CaT2]	0	0	2.1363	1.85983	6.28778	0	0.339754
Met20_gene_669	Met20_contig_3	82976	83869	-	298			851312595	hypothetical protein [Methanothermobacter sp. CaT2]	0	0.213155	1.25351	1.76187	6.51386	0.120982	0.192438	1.59063
Met20_gene_670	Met20_contig_3	83871	84746	-	292			851312596	hypothetical protein [Methanothermobacter sp. CaT2]	0	0.43507	3.83781	1.53558	4.87721	0.283326	0.786886	2.77731
Met20_gene_671	Met20_contig_3	84777	85151	-	125			851312597	hypothetical protein [Methanothermobacter sp. CaT2]	3.34e-80	0	0.996125	1.77823	6.24283	0	0.159563
Met20_gene_672	Met20_contig_3	85151	85969	-	273			427189599	putative ATPase [Methanothermobacter sp. CaT2]	0	0.930699	4.56101	1.61437	6.23497	0.576507	0.731521	1.26888
Met20_gene_673	Met20_contig_3	85978	86343	-	122			851312599	hypothetical protein [Methanothermobacter sp. CaT2]	2.62e-79	0	4.08248	2.60728	5.0771	0	0.804097
Met20_gene_674	Met20_contig_3	86344	86913	-	190	K06933	K06933	851312600	hypothetical protein [Methanothermobacter sp. CaT2]	7.36e-135	2.34022	10.4855	2.07756	5.85265	1.12643	1.79158	1.5905
Met20_gene_675	Met20_contig_3	87005	88057	-	351	K07098	K07098	851312601	phosphoesterase [Methanothermobacter sp. CaT2]	0	0	1.41898	2.48941	6.364	0	0.22297
Met20_gene_676	Met20_contig_3	88106	89023	-	306			851312602	hypothetical protein [Methanothermobacter sp. CaT2]	0	1.24549	2.44148	2.10405	6.53483	0.591949	0.373611	0.631154
Met20_gene_677	Met20_contig_3	89008	89538	-	177			851312603	hypothetical protein [Methanothermobacter sp. CaT2]	6.38e-127	0.717742	2.11043	1.38572	6.33762	0.517956	0.333001	0.642914
Met20_gene_678	Met20_contig_3	89626	90300	+	225	K05979	E3.1.3.71, comB; 2-phosphosulfolactate phosphatase [EC:3.1.3.71]	851312604	2-phosphosulfolactate phosphatase [Methanothermobacter sp. CaT2]	3.91e-158	0	0.553403	1.80548	5.91768	0	0.0935168
Met20_gene_679	Met20_contig_3	90303	91001	+	233			851312605	pheromone shutdown protein TraB [Methanothermobacter sp. CaT2]	1.78e-164	0	1.0688	1.97376	5.69357	0	0.187721
Met20_gene_680	Met20_contig_3	91098	91313	+	72			851312606	hypothetical protein [Methanothermobacter sp. CaT2]	7.28e-45	0.882225	1.72938	2.02265	4.26756	0.436173	0.405239	0.929079
Met20_gene_681	Met20_contig_3	91324	92913	+	530	K03231	EEF1A; elongation factor 1-alpha	851312607	GTP-binding protein [Methanothermobacter sp. CaT2]	0	0.958795	1.17468	1.77881	5.35573	0.539011	0.219331	0.406913
Met20_gene_682	Met20_contig_3	92991	93827	-	279			851312608	ATPase [Methanothermobacter sp. CaT2]	0	0.455342	3.12405	1.95053	6.10088	0.233445	0.512065	2.19351
Met20_gene_683	Met20_contig_3	93866	94165	+	100			499179271	MULTISPECIES: hypothetical protein [Methanothermobacter]	1.36e-63	1.90561	13.6967	1.45631	4.09686	1.30852	3.34322	2.55497
Met20_gene_684	Met20_contig_3	94402	95484	-	361			851312609	aminotransferase DegT [Methanothermobacter sp. CaT2]	0	0.527869	2.06951	1.70918	4.98529	0.308843	0.415123	1.34412
Met20_gene_685	Met20_contig_3	95643	96533	-	297	K07052	K07052	851312610	hypothetical protein [Methanothermobacter sp. CaT2]	0	0.427745	2.93471	1.84522	5.13996	0.231812	0.57096	2.46303
Met20_gene_686	Met20_contig_3	96651	97793	+	381	K00555	TRMT1, trm1; tRNA (guanine26-N2/guanine27-N2)-dimethyltransferase [EC:2.1.1.215 2.1.1.216]	851312611	tRNA (guanine(10)-N(2))-dimethyltransferase [Methanothermobacter sp. CaT2]	0	0.500159	1.30725	1.80052	4.99242	0.277786	0.261847	0.94262
Met20_gene_687	Met20_contig_3	97835	98521	-	229			851312612	hypothetical protein [Methanothermobacter sp. CaT2]	1.18e-167	0.277381	2.71868	1.58985	6.06989	0.174469	0.447896	2.56719
Met20_gene_688	Met20_contig_3	98649	99326	+	226			850990623	MULTISPECIES: hypothetical protein [Methanothermobacter]	3.3e-154	8.71295	62.2578	2.28926	5.95624	3.80601	10.4525	2.74632
Met20_gene_689	Met20_contig_3	99484	99957	+	158			2622301	transcriptional regulator [Methanothermobacter thermautotrophicus str. Delta H]	8.75e-107	2.01013	2.36422	2.15875	6.85279	0.931156	0.345001	0.370508
Met20_gene_690	Met20_contig_3	99993	100988	+	332			851312613	acetylpolyamine amidohydrolase [Methanothermobacter sp. CaT2]	0	1.33928	3.00038	1.58144	4.83314	0.846876	0.620792	0.733038
Met20_gene_691	Met20_contig_3	101001	101669	+	223			851312614	hypothetical protein [Methanothermobacter sp. CaT2]	3.15e-156	0.284844	1.6751	1.89041	6.3863	0.150678	0.262295	1.74077
Met20_gene_692	Met20_contig_3	101963	102853	+	297	K17488	E3.5.4.39, mptA; GTP cyclohydrolase IV [EC:3.5.4.39]	851312615	GTP cyclohydrolase [Methanothermobacter sp. CaT2]	0	0	0	1.80651	6.66716	0	0
Met20_gene_693	Met20_contig_3	102862	103299	+	146			851312616	hypothetical protein [Methanothermobacter sp. CaT2]	9.18e-99	0.43507	0	1.73245	5.84597	0.25113	0	0
Met20_gene_694	Met20_contig_3	103321	104400	+	360	K11780	cofG; FO synthase subunit 1 [EC:2.5.1.77]	851312617	7,8-didemethyl-8-hydroxy-5-deazariboflavin synthase subunit CofG [Methanothermobacter sp. CaT2]	0	0	0	1.55425	5.41912	0	0
Met20_gene_695	Met20_contig_3	104433	104981	-	183	K09147	K09147; hypothetical protein	851312618	hypothetical protein [Methanothermobacter sp. CaT2]	1.92e-127	0	0	1.8429	5.19703	0	0
Met20_gene_696	Met20_contig_3	105150	105875	-	242	K07055	TRM12, TYW2; tRNA wybutosine-synthesizing protein 2 [EC:2.1.1.-]	851312619	SAM-dependent methyltransferase [Methanothermobacter sp. CaT2]	4.84e-174	0.26248	0.514527	1.82118	5.82444	0.144127	0.0883394	0.612928
Met20_gene_697	Met20_contig_3	105874	106029	+	52						0	0	1.91619	6.94065	0	0
Met20_gene_698	Met20_contig_3	106022	107113	+	364	K06863	purP; 5-formaminoimidazole-4-carboxamide-1-(beta)-D-ribofuranosyl 5'-monophosphate synthetase [EC:6.3.4.-]	851312620	5-formaminoimidazole-4-carboxamide-1-(beta)-D-ribofuranosyl 5'-monophosphate synthetase [Methanothermobacter sp. CaT2]	0	3.49012	10.6043	1.78985	6.2975	1.94995	1.6839	0.86356
Met20_gene_699	Met20_contig_3	107352	107984	+	211	K03433	psmB, prcB; proteasome beta subunit [EC:3.4.25.1]	851312621	proteasome subunit beta [Methanothermobacter sp. CaT2]	4.91e-152	0.301044	6.49133	1.88895	5.33951	0.159371	1.21572	7.62823
Met20_gene_700	Met20_contig_3	108054	109964	+	637	K07041	K07041	499179287	MULTISPECIES: hypothetical protein [Methanothermobacter]	0	0.797742	1.95472	1.50408	6.1482	0.530387	0.317934	0.599438
Met20_gene_701	Met20_contig_3	110011	111027	+	339	K01933	purM; phosphoribosylformylglycinamidine cyclo-ligase [EC:6.3.3.1]	851312622	phosphoribosylformylglycinamidine cyclo-ligase [Methanothermobacter sp. CaT2]	0	0	4.77493	1.5827	4.94915	0	0.964799
Met20_gene_702	Met20_contig_3	111039	112064	+	342	K05884	E1.1.1.272, comC; (R)-2-hydroxyacid dehydrogenase [EC:1.1.1.272]	851312623	sulfolactate dehydrogenase [Methanothermobacter sp. CaT2]	0	1.30012	2.18448	1.83775	5.17669	0.707452	0.421985	0.596486
Met20_gene_703	Met20_contig_3	112061	112558	+	166	K06034	K06034, comD; sulfopyruvate decarboxylase subunit alpha [EC:4.1.1.79]	851312624	sulfopyruvate decarboxylase subunit alpha [Methanothermobacter sp. CaT2]	7.71e-118	1.53061	0.750094	1.59298	5.55297	0.960845	0.13508	0.140584
Met20_gene_704	Met20_contig_3	112560	113117	+	186	K13039	K13039, comE; sulfopyruvate decarboxylase subunit beta [EC:4.1.1.79]	851312625	sulfopyruvate decarboxylase subunit beta [Methanothermobacter sp. CaT2]	2.89e-131	2.04904	3.34719	1.97801	5.79497	1.03591	0.577604	0.55758
Met20_gene_705	Met20_contig_3	113141	114901	-	587	K02319	DPA, polB1; DNA polymerase I [EC:2.7.7.7]	851312626	DNA polymerase [Methanothermobacter sp. CaT2]	0	2.38065	4.8788	2.02392	5.56683	1.17626	0.876406	0.745078
Met20_gene_706	Met20_contig_3	115012	116004	-	331			851312628	AI-2E family transporter [Methanothermobacter sp. CaT2]	0	1.15142	1.50472	1.81778	6.18861	0.633423	0.243144	0.383856
Met20_gene_707	Met20_contig_3	116018	116830	-	271	K02823	pyrDII; dihydroorotate dehydrogenase electron transfer subunit	851313499	dihydroorotate dehydrogenase electron transfer subunit [Methanothermobacter sp. CaT2]	0	0.703175	2.29734	2.10711	5.38113	0.333716	0.426924	1.2793
Met20_gene_708	Met20_contig_3	116823	117725	-	301	K17828	pyrDI; dihydroorotate dehydrogenase (NAD+) catalytic subunit [EC:1.3.1.14]	851312629	dihydroorotate dehydrogenase [Methanothermobacter sp. CaT2]	0	1.05515	2.06837	1.78251	5.52535	0.591949	0.374341	0.632387
Met20_gene_709	Met20_contig_3	117780	118892	+	371	K14564	NOP56; nucleolar protein 56	851312630	ATP-binding protein [Methanothermobacter sp. CaT2]	0	0	0.671243	1.89037	6.00778	0	0.111729
Met20_gene_710	Met20_contig_3	118903	119577	+	225	K04795	flpA; fibrillarin-like pre-rRNA processing protein	427189637	fibrillarin [Methanothermobacter sp. CaT2]	1.14e-163	0	0	1.78845	5.78762	0	0
Met20_gene_711	Met20_contig_3	119833	121014	-	394	K13038	coaBC, dfp; phosphopantothenoylcysteine decarboxylase / phosphopantothenate--cysteine ligase [EC:4.1.1.36 6.3.2.5]	427189638	flavoprotein [Methanothermobacter sp. CaT2]	0	0.483656	2.84426	1.8092	6.36266	0.267332	0.447025	1.67217
Met20_gene_712	Met20_contig_3	121004	121549	-	182			2622327	unknown [Methanothermobacter thermautotrophicus str. Delta H]	6.32e-121	0	0	1.91619	6.53868	0	0
Met20_gene_713	Met20_contig_3	121736	122263	-	176			427189640	conserved hypothetical protein [Methanothermobacter sp. CaT2]	4.45e-126	0.72182	2.8299	1.98152	7.06641	0.364276	0.400472	1.09936
Met20_gene_714	Met20_contig_3	122277	122897	-	207			851312632	hypothetical protein [Methanothermobacter sp. CaT2]	1.5e-146	1.22744	6.01525	2.09208	6.90349	0.586711	0.871334	1.48512
Met20_gene_715	Met20_contig_3	123042	123755	-	238	K04518	pheA2; prephenate dehydratase [EC:4.2.1.51]	851312633	chorismate mutase [Methanothermobacter sp. CaT2]	3.5e-174	0.266892	0.523175	1.9806	5.53297	0.134753	0.0945558	0.701699
Met20_gene_716	Met20_contig_3	123857	124993	-	379	K07468	K07468; putative ATP-dependent DNA ligase [EC:6.5.1.1]	851312634	RNA ligase [Methanothermobacter sp. CaT2]	0	0.335199	1.97122	1.65834	5.84236	0.202129	0.337402	1.66924
Met20_gene_717	Met20_contig_3	125028	125846	-	273			2622333	inosine-5'-monophosphate dehydrogenase related protein I [Methanothermobacter thermautotrophicus str. Delta H]	0	0.698024	6.84152	2.02148	6.7352	0.345304	1.01579	2.94172
Met20_gene_718	Met20_contig_3	125856	126701	-	282			2622334	inosine-5'-monophosphate dehydrogenase related protein II [Methanothermobacter thermautotrophicus str. Delta H]	0	1.57674	3.9739	1.88901	6.69319	0.834691	0.593723	0.711308
Met20_gene_719	Met20_contig_3	126702	127643	-	314			851312635	CBS domain-containing protein [Methanothermobacter sp. CaT2]	0	2.22523	4.36201	2.03824	7.92159	1.09174	0.550649	0.504378
Met20_gene_720	Met20_contig_3	127764	128555	-	264			427189647	inosine-5'-monophosphate dehydrogenase [Methanothermobacter sp. CaT2]	0	1.92485	1.8866	2.07588	6.24431	0.927249	0.302131	0.325836
Met20_gene_721	Met20_contig_3	128575	129138	-	188			851312637	inosine-5-monophosphate dehydrogenase [Methanothermobacter sp. CaT2]	6.89e-130	2.36511	9.27244	2.36466	5.42201	1.00019	1.71015	1.70982
Met20_gene_722	Met20_contig_3	129150	129884	-	245			851312638	radical SAM protein [Methanothermobacter sp. CaT2]	7.06e-179	2.07413	3.04936	1.89273	5.51424	1.09584	0.552998	0.504634
Met20_gene_723	Met20_contig_3	129890	130369	-	160	K01737	queD, ptpS, PTS; 6-pyruvoyltetrahydropterin/6-carboxytetrahydropterin synthase [EC:4.2.3.12 4.1.2.50]	851312639	6-carboxy-5,6,7,8-tetrahydropterin synthase [Methanothermobacter sp. CaT2]	1.53e-112	0	3.11289	2.32338	5.91362	0	0.526393
Met20_gene_724	Met20_contig_3	130492	131058	-	189	K09139	K09139; hypothetical protein	851312640	hypothetical protein [Methanothermobacter sp. CaT2]	5.95e-132	0.336086	1.97644	2.27104	6.29651	0.147987	0.313894	2.12109
Met20_gene_725	Met20_contig_3	131223	131588	-	122	K06934	K06934	499179314	MULTISPECIES: hypothetical protein [Methanothermobacter]	3.5e-78	0	1.02062	1.50782	5.43689	0	0.187721
Met20_gene_726	Met20_contig_3	131629	132651	+	341	K09717	K09717; hypothetical protein	851312641	DNA polymerase subunit beta [Methanothermobacter sp. CaT2]	0	0.558829	0.365148	1.85438	6.03573	0.301356	0.0604978	0.200752
Met20_gene_727	Met20_contig_3	132676	133947	+	424	K00003	E1.1.1.3; homoserine dehydrogenase [EC:1.1.1.3]	851312642	homoserine dehydrogenase [Methanothermobacter sp. CaT2]	0	0.299623	1.46834	1.7083	6.10802	0.175392	0.240396	1.37062
Met20_gene_728	Met20_contig_3	134014	134781	+	256	K07464	K07464; putative RecB family exonuclease	851312643	hypothetical protein [Methanothermobacter sp. CaT2]	0	0.496251	0	1.85631	4.87721	0.267332	0	0
Met20_gene_729	Met20_contig_3	134951	135220	+	90			851312644	hypothetical protein [Methanothermobacter sp. CaT2]	1.32e-53	12.704	24.9031	2.42718	5.41912	5.23408	4.59541	0.87798
Met20_gene_730	Met20_contig_3	135230	135886	-	219	K06862	ehbQ; energy-converting hydrogenase B subunit Q	851312645	hypothetical protein [Methanothermobacter sp. CaT2]	3.21e-151	0.580093	3.41139	1.81995	5.90165	0.318742	0.578039	1.8135
Met20_gene_731	Met20_contig_3	135900	136151	-	84	K14125	ehbP; energy-converting hydrogenase B subunit P	851312646	hypothetical protein [Methanothermobacter sp. CaT2]	5.78e-53	1.51239	4.44699	1.59683	6.96745	0.947119	0.638252	0.673888
Met20_gene_732	Met20_contig_3	136162	137151	-	330	K14124	ehbO; energy-converting hydrogenase B subunit O	851312647	NADH dehydrogenase [Methanothermobacter sp. CaT2]	0	0.192485	1.8866	1.98587	5.01023	0.0969274	0.37655	3.88487
Met20_gene_733	Met20_contig_3	137156	138292	-	379	K14123	ehbN; energy-converting hydrogenase B subunit N	851312648	hypothetical protein [Methanothermobacter sp. CaT2]	0	1.0056	4.27098	1.64823	5.30188	0.610107	0.805561	1.32036
Met20_gene_734	Met20_contig_3	138312	138758	-	149	K14122	ehbM; energy-converting hydrogenase B subunit M	851312649	hypothetical protein [Methanothermobacter sp. CaT2]	8.28e-104	0.42631	1.67135	2.36631	5.5646	0.180158	0.300354	1.66716
Met20_gene_735	Met20_contig_3	138765	139286	-	174	K14121	ehbL; energy-converting hydrogenase B subunit L	2622352	ferredoxin-like protein [Methanothermobacter thermautotrophicus str. Delta H]	4.8e-122	0.365059	0.715607	2.31265	6.0825	0.157853	0.11765	0.745314
Met20_gene_736	Met20_contig_3	139290	140636	-	449	K14120	ehbK; energy-converting hydrogenase B subunit K	851312650	ferredoxin [Methanothermobacter sp. CaT2]	0	0.707352	1.94122	1.93753	5.30084	0.365079	0.36621	1.0031
Met20_gene_737	Met20_contig_3	140649	140879	-	77	K14119	ehbJ; energy-converting hydrogenase B subunit J	851312651	hypothetical protein [Methanothermobacter sp. CaT2]	2.58e-44	0	0	2.18993	5.38393	0	0
Met20_gene_738	Met20_contig_3	140894	141355	-	154	K14118	ehbI; energy-converting hydrogenase B subunit I	851312652	monovalent cation/H+ antiporter subunit B [Methanothermobacter sp. CaT2]	7.31e-103	1.23741	0.808543	1.69222	5.32059	0.731231	0.151965	0.20782
Met20_gene_739	Met20_contig_3	141352	141651	-	100	K14117	ehbH; energy-converting hydrogenase B subunit H	2622356	conserved protein [Methanothermobacter thermautotrophicus str. Delta H]	1.13e-62	0	1.24516	2.03116	6.38915	0	0.194886
Met20_gene_740	Met20_contig_3	141644	141991	-	116	K14116	ehbG; energy-converting hydrogenase B subunit G	851312654	hypothetical protein [Methanothermobacter sp. CaT2]	7.17e-71	0	2.14682	1.88316	5.76016	0	0.372702
Met20_gene_741	Met20_contig_3	141988	143484	-	499	K14115	ehbF; energy-converting hydrogenase B subunit F	851312655	hydrogenase [Methanothermobacter sp. CaT2]	0	0.636475	3.24389	1.73571	5.76664	0.366694	0.562527	1.53405
Met20_gene_742	Met20_contig_3	143515	143877	-	121	K14114	ehbE; energy-converting hydrogenase B subunit E	851312656	hypothetical protein [Methanothermobacter sp. CaT2]	5.45e-77	1.04992	0	1.36192	5.19967	0.770911	0	0
Met20_gene_743	Met20_contig_3	143874	144110	-	79	K14113	ehbD; energy-converting hydrogenase B subunit D	499179332	MULTISPECIES: hypothetical protein [Methanothermobacter]	8.59e-45	0	3.15229	1.64938	5.1859	0	0.607859
Met20_gene_744	Met20_contig_3	144111	144374	-	88	K14112	ehbC; energy-converting hydrogenase B subunit C	851312657	monovalent cation/H+ antiporter subunit G [Methanothermobacter sp. CaT2]	3.01e-52	0	2.8299	1.43714	5.04348	0	0.561101
Met20_gene_745	Met20_contig_3	144379	144636	-	86	K14111	ehbB; energy-converting hydrogenase B subunit B	851312658	hypothetical protein [Methanothermobacter sp. CaT2]	2.6e-49	0	1.44786	1.87163	5.72789	0	0.252773
Met20_gene_746	Met20_contig_3	144646	144957	-	104	K14110	ehbA; energy-converting hydrogenase B subunit A	851312659	monovalent cation/H+ antiporter subunit E [Methanothermobacter sp. CaT2]	2.84e-66	0	3.5918	1.62139	5.95583	0	0.603073
Met20_gene_747	Met20_contig_3	145058	145684	-	209	K07038	K07038; inner membrane protein	851312660	metal-dependent hydrolase [Methanothermobacter sp. CaT2]	2.97e-137	0	0	2.25542	6.04401	0	0
Met20_gene_748	Met20_contig_3	145802	146554	-	251	K06987	K06987	918406107	deacylase [Methanothermobacter sp. CaT2]	0	0	0.992156	1.96963	5.8682	0	0.169073
Met20_gene_749	Met20_contig_3	146700	147899	+	400	K01940	E6.3.4.5, argG; argininosuccinate synthase [EC:6.3.4.5]	851312661	argininosuccinate synthase [Methanothermobacter sp. CaT2]	0	0.635202	1.24516	1.85871	6.09651	0.341744	0.204241	0.597642
Met20_gene_750	Met20_contig_3	147899	148168	+	90			851312662	sigmaK-factor processing regulatory BofA [Methanothermobacter sp. CaT2]	2.83e-47	0.70578	2.76701	1.83103	4.11853	0.385455	0.671844	1.74299
Met20_gene_751	Met20_contig_3	148228	149730	-	501	K17758	nnr; ADP-dependent NAD(P)H-hydrate dehydratase [EC:4.2.1.136]	851312663	NAD(P)H-hydrate epimerase [Methanothermobacter sp. CaT2]	0	0.633934	2.73388	2.06536	6.20117	0.306937	0.440865	1.43634
Met20_gene_752	Met20_contig_3	150023	151930	+	636	K10716	kch, trkA, mthK, pch; voltage-gated potassium channel	851312664	hypothetical protein [Methanothermobacter sp. CaT2]	0	0.798996	2.54513	2.25966	6.38792	0.353591	0.398429	1.12681
Met20_gene_753	Met20_contig_3	151992	152885	-	298	K00672	ftr; formylmethanofuran--tetrahydromethanopterin N-formyltransferase [EC:2.3.1.101]	851312665	formylmethanofuran--tetrahydromethanopterin formyltransferase [Methanothermobacter sp. CaT2]	0	1.06577	4.17838	2.16054	5.38457	0.493291	0.77599	1.57309
Met20_gene_754	Met20_contig_3	153181	154245	-	355			851312666	histidine kinase [Methanothermobacter sp. CaT2]	0	0.89465	2.10449	2.11591	6.95174	0.422821	0.302728	0.715973
Met20_gene_755	Met20_contig_3	154337	155353	-	339	K07027	K07027	851312667	membrane protein [Methanothermobacter sp. CaT2]	0	0.187375	0.734605	1.72966	6.45979	0.108331	0.11372	1.04975
Met20_gene_756	Met20_contig_3	155425	155916	-	164	K07095	K07095	851312668	phosphodiesterase [Methanothermobacter sp. CaT2]	1.24e-112	0	0	2.26672	6.27495	0	0
Met20_gene_757	Met20_contig_3	156082	156303	+	74			499179347	MULTISPECIES: deoxyribonuclease [Methanothermobacter]	3.43e-43	12.8757	33.6529	1.70904	6.92037	7.5339	4.86287	0.645465
Met20_gene_758	Met20_contig_3	156633	158063	+	477	K03498	trkH; trk system potassium uptake protein TrkH	851312669	potassium transporter [Methanothermobacter sp. CaT2]	0	0.266332	3.13247	1.8479	6.29845	0.144127	0.497339	3.45071
Met20_gene_759	Met20_contig_3	158212	158862	+	217	K03499	trkA; trk system potassium uptake protein TrkA	850990705	MULTISPECIES: potassium transporter TrkA [Methanothermobacter]	1.97e-153	0.29272	0.573805	2.01333	7.59676	0.145391	0.0755328	0.519515
Met20_gene_760	Met20_contig_3	159117	159734	-	206			427189687	putative metallo-beta-lactamase [Methanothermobacter sp. CaT2]	2.38e-145	0.616701	2.41778	2.34408	6.7476	0.263089	0.358317	1.36196
Met20_gene_761	Met20_contig_3	160042	160452	-	137	K03552	hjr; holliday junction resolvase, archaea type	851312670	Holliday junction resolvase [Methanothermobacter sp. CaT2]	1.45e-92	0	0	1.65044	5.80281	0	0
Met20_gene_762	Met20_contig_3	160462	160758	-	99			851312671	hypothetical protein [Methanothermobacter sp. CaT2]	9.89e-66	1.28324	1.25773	1.23875	6.65074	1.03591	0.189112	0.182556
Met20_gene_763	Met20_contig_3	161474	161884	-	137			427189690	conserved hypothetical protein [Methanothermobacter sp. CaT2]	3.03e-91	0	0.908873	1.87423	5.51801	0	0.16471
Met20_gene_764	Met20_contig_3	162019	163020	+	334			851312672	radical SAM protein [Methanothermobacter sp. CaT2]	0	0	0	2.06536	6.55649	0	0
Met20_gene_765	Met20_contig_3	163087	164436	+	450	K02434	gatB, PET112; aspartyl-tRNA(Asn)/glutamyl-tRNA(Gln) amidotransferase subunit B [EC:6.3.5.6 6.3.5.7]	499179357	MULTISPECIES: aspartyl/glutamyl-tRNA amidotransferase subunit B [Methanothermobacter]	0	0.988092	1.66021	1.88213	5.52751	0.524987	0.300354	0.572117
Met20_gene_766	Met20_contig_3	164442	164687	+	82	K09715	K09715; hypothetical protein	499179358	MULTISPECIES: hypothetical protein [Methanothermobacter]	4.53e-53	0.774636	4.55545	2.71071	6.89947	0.285769	0.660261	2.31047
Met20_gene_767	Met20_contig_3	164684	165493	+	270	K00088	guaB; IMP dehydrogenase [EC:1.1.1.205]	499179359	MULTISPECIES: hypothetical protein [Methanothermobacter]	0	0.23526	0.922338	1.57554	6.61133	0.149321	0.139509	0.93429
Met20_gene_768	Met20_contig_3	165483	165773	+	97	K01523	hisE; phosphoribosyl-ATP pyrophosphohydrolase [EC:3.6.1.31]	851312673	phosphoribosyl-ATP pyrophosphatase [Methanothermobacter sp. CaT2]	9.62e-60	0	0	1.97546	4.97777	0	0
Met20_gene_769	Met20_contig_3	165831	166406	-	192			851312674	acetyltransferase [Methanothermobacter sp. CaT2]	5.99e-133	0.661669	0.648519	2.07588	5.05503	0.318742	0.128292	0.402494
Met20_gene_770	Met20_contig_3	166687	167082	+	132			918406109	HxlR family transcriptional regulator [Methanothermobacter sp. CaT2]	4.4e-91	0	0	1.88716	6.17041	0	0
Met20_gene_771	Met20_contig_3	167098	167847	-	250	K06898	K06898	851312676	hypothetical protein [Methanothermobacter sp. CaT2]	3.99e-172	0.254081	2.98837	1.64026	6.24283	0.154903	0.478689	3.09026
Met20_gene_772	Met20_contig_3	167921	170218	+	766	K04656	hypF; hydrogenase maturation protein HypF	851312677	carbamoyltransferase HypF [Methanothermobacter sp. CaT2]	0	0.580472	1.62553	1.67604	5.62216	0.346334	0.289129	0.834825
Met20_gene_773	Met20_contig_3	170254	170757	-	168	K07721	K07721; ArsR family transcriptional regulator	851312678	transcriptional regulator [Methanothermobacter sp. CaT2]	3.17e-117	1.13429	17.7879	2.18993	5.19655	0.517956	3.42303	6.60873
Met20_gene_774	Met20_contig_3	170865	171389	+	175	K03687	GRPE; molecular chaperone GrpE	851312679	nucleotide exchange factor GrpE [Methanothermobacter sp. CaT2]	4.98e-119	0	4.98062	2.12424	6.10348	0	0.81603
Met20_gene_775	Met20_contig_3	171404	173263	+	620	K04043	dnaK; molecular chaperone DnaK	851312680	molecular chaperone DnaK [Methanothermobacter sp. CaT2]	0	0.922067	7.02911	1.73694	6.45837	0.530858	1.08837	2.05021
Met20_gene_776	Met20_contig_3	173343	174473	+	377	K03686	dnaJ; molecular chaperone DnaJ	499179368	molecular chaperone DnaJ [Methanothermobacter thermautotrophicus]	0	0.505466	4.62392	1.76879	5.78279	0.285769	0.7996	2.79807
Met20_gene_777	Met20_contig_3	175102	175569	-	156			499179369	hypothetical protein [Methanothermobacter thermautotrophicus]	1.99e-105	0.814361	7.98177	2.08816	6.81559	0.38999	1.1711	3.00291
Met20_gene_778	Met20_contig_3	175585	175965	-	127			851312683	hypothetical protein [Methanothermobacter sp. CaT2]	1.05e-76	0	7.8435	1.53899	7.33502	0	1.06932
Met20_gene_779	Met20_contig_3	176083	176973	+	297	K01265	E3.4.11.18, map; methionyl aminopeptidase [EC:3.4.11.18]	850990715	type II methionyl aminopeptidase [Methanothermobacter thermautotrophicus]	0	0.427745	2.93471	1.71619	6.33873	0.249242	0.462981	1.85756
Met20_gene_780	Met20_contig_3	177037	177882	-	282	K00441	frhB; coenzyme F420 hydrogenase beta subunit [EC:1.12.98.1]	851312685	coenzyme F420 hydrogenase subunit beta [Methanothermobacter sp. CaT2]	0	16.6684	94.9321	1.95696	7.45418	8.51749	12.7354	1.49521
Met20_gene_781	Met20_contig_3	177895	178722	-	276	K00443	frhG; coenzyme F420 hydrogenase gamma subunit [EC:1.12.98.1]	851312686	coenzyme F420 hydrogenase subunit gamma [Methanothermobacter sp. CaT2]	0	11.2771	36.5426	2.18002	6.82103	5.17296	5.35735	1.03564
Met20_gene_782	Met20_contig_3	178719	179195	-	159	K00442	frhD; coenzyme F420 hydrogenase delta subunit	499179374	MULTISPECIES: HybD peptidase [Methanothermobacter]	2.66e-111	6.79147	26.626	1.85594	7.11643	3.65932	3.74148	1.02245
Met20_gene_783	Met20_contig_3	179204	180361	-	386	K00440	frhA; coenzyme F420 hydrogenase alpha subunit [EC:1.12.98.1]	851312687	coenzyme F420 hydrogenase subunit alpha [Methanothermobacter sp. CaT2]	0	18.2662	58.7094	1.78712	7.44217	10.221	7.88875	0.771819
Met20_gene_784	Met20_contig_3	180660	181100	+	147			850990725	MULTISPECIES: peptidase propeptide domain-containing protein [Methanothermobacter]	2.16e-98	1.72844	15.2468	1.9553	6.40341	0.883978	2.38104	2.69356
Met20_gene_785	Met20_contig_3	181097	181810	+	238	K06869	K06869; uncharacterized protein	851312689	proteasome assembly chaperone family protein [Methanothermobacter sp. CaT2]	3.19e-172	2.13513	14.1257	1.9806	6.25021	1.07802	2.26004	2.09647
Met20_gene_786	Met20_contig_3	182165	183265	-	367			851312691	phosphotransferase [Methanothermobacter sp. CaT2]	0	0	1.01784	1.93186	6.44536	0	0.157918
Met20_gene_787	Met20_contig_3	183356	184129	-	258	K07159	K07159	851312694	proteasome assembly chaperone family protein [Methanothermobacter sp. CaT2]	1.23e-180	1.23101	2.89571	1.61911	6.95664	0.760302	0.416251	0.547482
Met20_gene_788	Met20_contig_3	184132	184305	-	58	K11130	NOP10, NOLA3; H/ACA ribonucleoprotein complex subunit 3	3219927	RecName: Full=Ribosome biogenesis protein Nop10	2.13e-33	1.09518	4.29364	1.98227	6.30674	0.552486	0.680802	1.23225
Met20_gene_789	Met20_contig_3	184302	185090	-	263	K03237	EIF2S1; translation initiation factor 2 subunit 1	3122236	RecName: Full=Translation initiation factor 2 subunit alpha; AltName: Full=aIF2-alpha; AltName: Full=eIF-2-alpha	0	2.89826	8.52198	2.22949	6.7873	1.29997	1.25558	0.965853
Met20_gene_790	Met20_contig_3	185096	185287	-	64	K02978	RP-S27e, RPS27; small subunit ribosomal protein S27e	499179382	MULTISPECIES: 30S ribosomal protein S27e [Methanothermobacter]	1.87e-37	0	5.83667	1.79643	7.23961	0	0.806213
Met20_gene_791	Met20_contig_3	185290	185568	-	93	K02929	RP-L44e, RPL44; large subunit ribosomal protein L44e	499179383	MULTISPECIES: 50S ribosomal protein L44e [Methanothermobacter]	1.53e-60	3.41506	10.711	2.39009	8.70556	1.42884	1.23037	0.861092
Met20_gene_792	Met20_contig_3	185791	186486	-	232	K09723	K09723; hypothetical protein	918406110	hypothetical protein [Methanothermobacter sp. CaT2]	9.45e-164	1.36897	2.14682	2.1805	7.8624	0.627825	0.273049	0.434913
Met20_gene_793	Met20_contig_3	186501	187235	-	245	K04802	PCNA; proliferating cell nuclear antigen	851312697	proliferating cell nuclear antigen (pcna) [Methanothermobacter sp. CaT2]	6.73e-174	1.29633	13.2139	1.45474	7.84335	0.891106	1.68473	1.8906
Met20_gene_794	Met20_contig_3	187287	187694	-	136			851312699	hypothetical protein [Methanothermobacter sp. CaT2]	3.18e-91	0.93412	0.915556	1.83165	6.41927	0.509987	0.142626	0.279666
Met20_gene_795	Met20_contig_3	187709	188119	-	137	K03057	tfs; transcription elongation factor	2622419	transcription elongation factor TFIIS [Methanothermobacter thermautotrophicus str. Delta H]	3.04e-95	0.463651	4.54436	2.0141	7.22682	0.230202	0.62882	2.73159
Met20_gene_796	Met20_contig_3	188166	188567	-	134	K03574	MUTT, NUDT1, MTH1; 7,8-dihydro-8-oxoguanine triphosphatase [EC:3.6.1.-]	851312704	DNA mismatch repair protein MutT [Methanothermobacter sp. CaT2]	4.89e-88	0.474031	3.71688	1.1154	6.44229	0.424989	0.576951	1.35757
Met20_gene_797	Met20_contig_3	188608	189207	-	200	K09120	K09120; hypothetical protein	851312705	hypothetical protein [Methanothermobacter sp. CaT2]	1.23e-140	0.317601	3.73547	1.91619	5.63318	0.165746	0.663119	4.00082
Met20_gene_798	Met20_contig_3	189219	189476	-	86	K03056	rpoL; DNA-directed RNA polymerase subunit L [EC:2.7.7.6]	851312706	DNA-directed RNA polymerase subunit L [Methanothermobacter sp. CaT2]	1.39e-55	0	7.23928	1.64882	8.22321	0	0.880347
Met20_gene_799	Met20_contig_3	189497	190066	-	190	K07573	CSL4, EXOSC1; exosome complex component CSL4	499179391	MULTISPECIES: RNA-binding protein [Methanothermobacter]	1.39e-134	0.334317	3.27673	1.51278	6.77676	0.220994	0.483524	2.18795
Met20_gene_800	Met20_contig_3	190299	191291	-	331	K07561	dph2; diphthamide synthase subunit DPH2	499179392	hypothetical protein [Methanothermobacter thermautotrophicus]	0	0.959519	2.25708	2.01461	6.17387	0.476281	0.365586	0.767584
Met20_gene_801	Met20_contig_3	191292	191873	-	194	K00759	E2.4.2.7, apt; adenine phosphoribosyltransferase [EC:2.4.2.7]	2622426	adenine phosphoribosyltransferase [Methanothermobacter thermautotrophicus str. Delta H]	4.44e-133	0.654847	3.851	1.75816	6.83815	0.372462	0.563163	1.512
Met20_gene_802	Met20_contig_3	192103	193395	+	431	K03106	SRP54, ffh; signal recognition particle subunit SRP54	499179394	signal recognition particle [Methanothermobacter thermautotrophicus]	0	0.294757	1.1556	1.82283	6.55199	0.161703	0.176374	1.09072
Met20_gene_803	Met20_contig_3	193427	194647	+	407	K07583	PUS10; tRNA pseudouridine synthase 10 [EC:5.4.99.-]	499179395	tRNA pseudouridine(54/55) synthase Pus10 [Methanothermobacter thermautotrophicus]	0	0.468208	0.917805	2.08098	5.87183	0.224994	0.156307	0.694714
Met20_gene_804	Met20_contig_3	194819	195109	+	97	K02889	RP-L21e, RPL21; large subunit ribosomal protein L21e	499179396	MULTISPECIES: 50S ribosomal protein L21e [Methanothermobacter]	2.67e-63	0.654847	7.702	1.54086	6.83815	0.424989	1.12633	2.65025
Met20_gene_805	Met20_contig_3	195115	195456	+	114	K03051	rpoF; DNA-directed RNA polymerase subunit F [EC:2.7.7.6]	850990749	MULTISPECIES: DNA-directed RNA polymerase subunit F [Methanothermobacter]	2.05e-73	0.557195	6.55345	1.74811	7.74364	0.318742	0.846301	2.65513
Met20_gene_806	Met20_contig_3	195497	196078	+	194	K07572	K07572; putative nucleotide binding protein	499179398	MULTISPECIES: DNA-binding protein [Methanothermobacter]	4.01e-137	1.30969	7.06016	2.05447	5.65656	0.637484	1.24814	1.95791
Met20_gene_807	Met20_contig_3	196109	196930	+	274	K02528	ksgA; 16S rRNA (adenine1518-N6/adenine1519-N6)-dimethyltransferase [EC:2.1.1.182]	499179399	dimethyladenosine transferase [Methanothermobacter thermautotrophicus]	0	0	0.454436	1.95815	7.68962	0	0.0590974
Met20_gene_808	Met20_contig_3	196996	197433	+	146			2622433	unknown [Methanothermobacter thermautotrophicus str. Delta H]	2.76e-101	0.43507	0.852846	1.86369	7.11538	0.233445	0.11986	0.513438
Met20_gene_809	Met20_contig_3	197430	197639	+	70	K07729	K07729; putative transcriptional regulator	499179401	transcriptional regulator [Methanothermobacter thermautotrophicus]	8.13e-40	0.907431	1.77879	1.20446	5.85265	0.75339	0.303929	0.403416
Met20_gene_810	Met20_contig_3	197636	198226	+	197	K02493	hemK, prmC; release factor glutamine methyltransferase [EC:2.1.1.-]	2622435	methyltransferase related protein [Methanothermobacter thermautotrophicus str. Delta H]	1.45e-140	0.322437	1.89618	1.8481	5.37236	0.174469	0.35295	2.02299
Met20_gene_811	Met20_contig_3	198413	198592	+	60	K06992	K06992	2622436	conserved protein [Methanothermobacter thermautotrophicus str. Delta H]	1.84e-30	0	0	1.46908	4.87721	0	0
Met20_gene_812	Met20_contig_4	1	1887	-	629	K02230	cobN; cobaltochelatase CobN [EC:6.6.1.2]	918406073	hypothetical protein [Methanothermobacter sp. CaT2]	9.31e-156	0.201972	2.96937	1.33433	4.54379	0.151366	0.6535	4.31735
Met20_gene_813	Met20_contig_4	2263	3714	+	484	K01595	ppc; phosphoenolpyruvate carboxylase [EC:4.1.1.31]	850990438	MULTISPECIES: phosphoenolpyruvate carboxylase [Methanothermobacter]	0	0.39372	2.57264	1.91619	6.1469	0.20547	0.418526	2.03692
Met20_gene_814	Met20_contig_4	3937	4761	+	275			851312442	hypothetical protein [Methanothermobacter sp. CaT2]	0	1.84786	6.33898	1.74199	5.62209	1.06077	1.12751	1.06291
Met20_gene_815	Met20_contig_4	5118	6212	+	365	K06913	K06913	851312443	ATP-dependent carboligase [Methanothermobacter sp. CaT2]	0	0	0.341139	1.27046	3.7147	0	0.0918348
Met20_gene_816	Met20_contig_4	6460	6609	-	50			302588546	conserved hypothetical protein [Methanothermobacter marburgensis str. Marburg]	2.3e-23	0	0	1.7629	6.63301	0	0
Met20_gene_817	Met20_contig_4	6623	7030	-	136	K09737	K09737; hypothetical protein	851312444	hypothetical protein [Methanothermobacter sp. CaT2]	1.71e-87	0	1.83111	2.19799	4.44687	0	0.411775
Met20_gene_818	Met20_contig_4	7094	7423	+	110			503061162	hypothetical protein [Methanothermobacter marburgensis]	7.95e-62	0	1.13196	1.28908	6.38471	0	0.177292
Met20_gene_819	Met20_contig_4	7436	7858	+	141			851312446	hypothetical protein [Methanothermobacter sp. CaT2]	4.66e-79	1.35149	1.76618	0.869761	4.28918	1.55387	0.411775	0.265
Met20_gene_820	Met20_contig_4	8084	8467	-	128			850990442	hypothetical protein [Methanothermobacter thermautotrophicus]	3.19e-87	2.48126	6.80945	1.64673	4.80101	1.50678	1.41834	0.941304
Met20_gene_821	Met20_contig_4	8467	9108	-	214	K02120	ATPVD, ntpD; V-type H+-transporting ATPase subunit D [EC:3.6.3.14]	499179044	MULTISPECIES: V-type ATP synthase subunit D [Methanothermobacter]	1.34e-147	1.48412	8.72773	1.52221	5.53814	0.974975	1.57593	1.61638
Met20_gene_822	Met20_contig_4	9144	10535	-	464	K02118	ATPVB, ntpB; V-type H+-transporting ATPase subunit B [EC:3.6.3.14]	2622051	ATP synthase, subunit B [Methanothermobacter thermautotrophicus str. Delta H]	0	3.55932	12.8809	2.03183	6.27521	1.75178	2.05267	1.17176
Met20_gene_823	Met20_contig_4	10538	12292	-	585	K02117	ATPVA, ntpA; V-type H+-transporting ATPase subunit A [EC:3.6.3.14]	851312449	ATP synthase subunit A [Methanothermobacter sp. CaT2]	0	2.28021	12.1323	1.8081	6.54463	1.26111	1.85378	1.46996
Met20_gene_824	Met20_contig_4	12289	12609	-	107	K02122	ATPVF, ntpF; V-type H+-transporting ATPase subunit F [EC:3.6.3.14]	499179047	MULTISPECIES: ATP synthase subunit F [Methanothermobacter]	6.74e-67	3.56188	4.65479	1.43267	6.33582	2.48619	0.734678	0.295504
Met20_gene_825	Met20_contig_4	12606	13763	-	386	K02119	ATPVC, ntpC; V-type H+-transporting ATPase subunit C [EC:3.6.3.14]	503061167	ATP synthase subunit C [Methanothermobacter marburgensis]	0	4.27856	13.5483	1.72755	6.75987	2.47666	2.00423	0.809247
Met20_gene_826	Met20_contig_4	13781	14401	-	207	K02121	ATPVE, ntpE; V-type H+-transporting ATPase subunit E [EC:3.6.3.14]	851312452	ATP synthase subunit E [Methanothermobacter sp. CaT2]	2.22e-130	7.0578	18.6473	2.09208	7.23335	3.37359	2.57796	0.764159
Met20_gene_827	Met20_contig_4	14406	14894	-	163	K02124	ATPVK, ntpK; V-type H+-transporting ATPase subunit K [EC:3.6.3.14]	998157704	A1A0 archaeal ATP synthase subunit K AhaK [Methanobrevibacter olleyae]	3.91e-75	3.89694	10.6946	2.06902	5.68509	1.88347	1.88116	0.998773
Met20_gene_828	Met20_contig_4	14900	16867	-	656	K02123	ATPVI, ntpI; V-type H+-transporting ATPase subunit I [EC:3.6.3.14]	851312453	ATP synthase subunit I [Methanothermobacter sp. CaT2]	0	2.03342	4.17583	1.81104	6.73591	1.12279	0.619936	0.552137
Met20_gene_829	Met20_contig_4	16878	17192	-	105	K02107	: No such data.	850990452	ATP synthase archaeal subunit H [Methanothermobacter thermautotrophicus]	5.25e-61	2.41982	9.4869	1.97094	7.01389	1.22775	1.35259	1.10168
Met20_gene_830	Met20_contig_4	17406	18248	-	281	K01647	CS, gltA; citrate synthase [EC:2.3.3.1]	851312455	citryl-CoA lyase [Methanothermobacter sp. CaT2]	0	0.452101	0.886232	1.71844	5.08549	0.263089	0.174267	0.662388
Met20_gene_831	Met20_contig_4	18258	19100	-	281	K01677	E4.2.1.2AA, fumA; fumarate hydratase subunit alpha [EC:4.2.1.2]	499179054	fumarate hydratase [Methanothermobacter thermautotrophicus]	0	0.452101	0.886232	2.10031	5.77976	0.215254	0.153334	0.712338
Met20_gene_832	Met20_contig_4	19102	20001	-	300			851312457	peptidase [Methanothermobacter sp. CaT2]	0	1.2704	3.32042	1.87787	5.73885	0.676513	0.578585	0.855246
Met20_gene_833	Met20_contig_4	20121	21482	-	454			499179056	hypothetical protein [Methanothermobacter thermautotrophicus]	0	0.839474	2.19411	1.55321	5.09207	0.540475	0.430887	0.797238
Met20_gene_834	Met20_contig_4	21467	22801	-	445	K06932	K06932	851312459	DNA-binding protein [Methanothermobacter sp. CaT2]	0	0.428226	0.27981	1.58463	5.75401	0.270238	0.0486287	0.179948
Met20_gene_835	Met20_contig_4	22823	23758	+	312	K07728	K07728; putative transcriptional regulator	499179058	transcriptional regulator [Methanothermobacter thermautotrophicus]	0	1.22154	3.5918	1.92848	5.61192	0.633423	0.64003	1.01043
Met20_gene_836	Met20_contig_4	23911	24375	-	155			499179059	MULTISPECIES: hypothetical protein [Methanothermobacter]	6.74e-104	0.409808	0.803326	1.45878	6.10438	0.280925	0.131598	0.468446
Met20_gene_837	Met20_contig_4	24532	25272	-	247			427189411	conserved hypothetical protein [Methanothermobacter sp. CaT2]	8.77e-164	0.257167	2.01645	1.55157	5.05492	0.165746	0.398907	2.40674
Met20_gene_838	Met20_contig_4	25437	27014	+	526	K00058	serA, PHGDH; D-3-phosphoglycerate dehydrogenase [EC:1.1.1.95]	427189412	phosphoglycerate dehydrogenase [Methanothermobacter sp. CaT2]	0	0	1.18361	1.92348	6.00843	0	0.196991
Met20_gene_839	Met20_contig_4	27264	27689	-	142			850990454	Mov34/MPN/PAD-1 family protein [Methanothermobacter thermautotrophicus]	3.07e-96	0.447325	0	1.99716	4.98025	0.223981	0	0
Met20_gene_840	Met20_contig_4	27719	28459	-	247			2622071	conserved protein [Methanothermobacter thermautotrophicus str. Delta H]	1.95e-176	0.514333	3.02467	2.01705	4.50204	0.254994	0.671844	2.63475
Met20_gene_841	Met20_contig_4	28459	29223	-	255	K06989	nadX; aspartate dehydrogenase [EC:1.4.1.21]	850990459	MULTISPECIES: aspartate dehydrogenase [Methanothermobacter]	1.53e-179	0.249099	0.976593	1.96879	4.91546	0.126524	0.198678	1.57028
Met20_gene_842	Met20_contig_4	29245	29610	-	122			2622073	unknown [Methanothermobacter thermautotrophicus str. Delta H]	5.2e-77	0.520657	3.06186	1.60206	8.79497	0.324992	0.348137	1.07122
Met20_gene_843	Met20_contig_4	29719	30453	+	245	K07135	K07135	2622074	conserved protein [Methanothermobacter thermautotrophicus str. Delta H]	2.03e-175	2.33339	2.54113	1.50167	5.79293	1.55387	0.438661	0.282303
Met20_gene_844	Met20_contig_4	30410	31015	-	202	K04069	pflA, pflC, pflE; pyruvate formate lyase activating enzyme [EC:1.97.1.4]	851312465	pyruvate formate lyase-activating protein [Methanothermobacter sp. CaT2]	4.13e-137	0.314456	4.93131	1.53675	5.55326	0.204624	0.888003	4.33967
Met20_gene_845	Met20_contig_4	31524	32690	-	389			499179068	endo-1,4-beta-glucanase-like protein [Methanothermobacter thermautotrophicus]	0	125.244	1331.58	2.09845	6.48205	59.684	205.426	3.44189
Met20_gene_846	Met20_contig_4	33199	34611	-	471	K19266	E1.2.1.22; lactaldehyde dehydrogenase [EC:1.2.1.22]	851312467	lactaldehyde dehydrogenase [Methanothermobacter sp. CaT2]	0	0.809174	3.7011	1.56225	5.2707	0.517956	0.702203	1.35572
Met20_gene_847	Met20_contig_4	34708	34899	-	64			503061187	class III signal peptide [Methanothermobacter marburgensis]	2.86e-31	0.992503	1.94556	1.79643	6.70617	0.552486	0.290115	0.525107
Met20_gene_848	Met20_contig_4	34913	35854	-	314	K07333	flaJ-A, flaJ; archaeal flagellar protein FlaJ	499179071	type II secretion system protein F [Methanothermobacter thermautotrophicus]	0	1.21376	3.17237	1.81855	5.91789	0.667433	0.536065	0.803174
Met20_gene_849	Met20_contig_4	35929	36939	-	337	K01262	pepP; Xaa-Pro aminopeptidase [EC:3.4.11.9]	499179072	aminopeptidase [Methanothermobacter thermautotrophicus]	0	0	0	1.99011	6.04948	0	0
Met20_gene_850	Met20_contig_4	36961	37452	-	164			851312470	HIT family protein [Methanothermobacter sp. CaT2]	7.53e-115	0	0	1.91619	5.59095	0	0
Met20_gene_851	Met20_contig_4	37615	38757	+	381			427189425	alcohol dehydrogenase [Methanothermobacter sp. CaT2]	0	0.333439	1.96088	1.7804	5.60687	0.187283	0.349727	1.86737
Met20_gene_852	Met20_contig_4	38770	39864	+	365			499179076	histidine kinase [Methanothermobacter thermautotrophicus]	0	0.348056	0.682277	1.79545	6.24016	0.193855	0.109337	0.564013
Met20_gene_853	Met20_contig_4	40022	40621	+	200			2622087	conserved protein [Methanothermobacter thermautotrophicus str. Delta H]	1.04e-135	0.317601	1.86773	2.26111	5.75511	0.140463	0.324535	2.31047
Met20_gene_854	Met20_contig_4	40622	41815	+	398	K09136	ycaO; ribosomal protein S12 methylthiotransferase	851312473	hypothetical protein [Methanothermobacter sp. CaT2]	0	0.638394	3.12853	1.37696	5.24484	0.463625	0.596497	1.2866
Met20_gene_855	Met20_contig_4	41841	41948	-	36						0	6.91753	2.23556	3.25147	0	2.12751
Met20_gene_856	Met20_contig_4	41947	42597	+	217			851312474	TfuA domain protein core [Methanothermobacter sp. CaT2]	1.49e-152	0.29272	2.86902	1.8014	5.82119	0.162496	0.492859	3.03305
Met20_gene_857	Met20_contig_4	42758	43813	+	352	K06864	K06864; uncharacterized protein	851312475	ATP-utilizing protein [Methanothermobacter sp. CaT2]	0	0.180455	1.76869	1.79643	6.17965	0.100452	0.286212	2.84924
Met20_gene_858	Met20_contig_4	43868	44290	-	141			851312476	hypothetical protein [Methanothermobacter sp. CaT2]	3.37e-94	2.25249	15.0125	1.92978	5.46524	1.16722	2.74691	2.35337
Met20_gene_859	Met20_contig_4	44277	45122	-	282			851312477	inosine-5-monophosphate dehydrogenase [Methanothermobacter sp. CaT2]	0	2.47774	5.29854	2.06568	6.50295	1.19948	0.81479	0.679288
Met20_gene_860	Met20_contig_4	45159	45590	-	144			851312478	universal stress protein UspA [Methanothermobacter sp. CaT2]	4.22e-95	0.441112	4.32346	1.78312	4.30143	0.247382	1.00512	4.06304
Met20_gene_861	Met20_contig_4	45595	46749	-	385			427189434	chlorohydrolase [Methanothermobacter sp. CaT2]	0	0.494962	0.646834	2.01076	5.52328	0.246157	0.11711	0.475755
Met20_gene_862	Met20_contig_4	46871	48199	-	443			851312479	lysyl endopeptidase [Methanothermobacter sp. CaT2]	0	0.286773	10.6808	1.79075	5.40567	0.160141	1.97585	12.3382
Met20_gene_863	Met20_contig_4	48268	51447	-	1060	K01955	carB, CPA2; carbamoyl-phosphate synthase large subunit [EC:6.3.5.5]	851312480	carbamoyl phosphate synthase large subunit [Methanothermobacter sp. CaT2]	0	0.239699	3.28909	1.59442	5.32352	0.150336	0.617841	4.10973
Met20_gene_864	Met20_contig_4	51468	52610	-	381	K01956	carA, CPA1; carbamoyl-phosphate synthase small subunit [EC:6.3.5.5]	2622099	carbamoyl-phosphate synthase, small subunit [Methanothermobacter thermautotrophicus str. Delta H]	0	1.00032	3.59494	1.77034	5.99091	0.565042	0.600066	1.06198
Met20_gene_865	Met20_contig_4	52585	53055	-	157	K03789	rimI; ribosomal-protein-alanine N-acetyltransferase [EC:2.3.1.128]	851312482	ribosomal-protein-alanine N-acetyltransferase RimI [Methanothermobacter sp. CaT2]	7.36e-108	0	1.58619	1.80635	5.93342	0	0.267331
Met20_gene_866	Met20_contig_4	53075	53473	+	133	K09713	K09713; hypothetical protein	851312483	hypothetical protein [Methanothermobacter sp. CaT2]	4.08e-86	0.477595	0	1.41193	5.06057	0.338257	0	0
Met20_gene_867	Met20_contig_4	53757	56282	+	842	K01537	E3.6.3.8; Ca2+-transporting ATPase [EC:3.6.3.8]	851312484	calcium-translocating P-type ATPase, PMCA-type [Methanothermobacter sp. CaT2]	0	0.377198	2.80973	1.74323	4.94672	0.216378	0.567999	2.62503
Met20_gene_868	Met20_contig_4	56326	57177	+	284	K05895	E1.3.1.54, cobK, cbiJ; precorrin-6X reductase [EC:1.3.1.54]	918406079	precorrin-6x reductase [Methanothermobacter sp. CaT2]	0	1.34198	6.13809	1.28196	3.84681	1.04682	1.59563	1.52427
Met20_gene_869	Met20_contig_4	57285	58511	-	409	K03750	moeA; molybdopterin molybdotransferase [EC:2.10.1.1]	850990483	molybdopterin molybdenumtransferase MoeA [Methanothermobacter thermautotrophicus]	0	0.155306	1.5222	1.86466	5.86696	0.0832893	0.259452	3.11507
Met20_gene_870	Met20_contig_4	58654	58953	+	100	K03236	EIF1A; translation initiation factor 1A	499179095	MULTISPECIES: translation initiation factor IF-1 [Methanothermobacter]	1.02e-64	0	0	1.30301	4.97476	0	0
Met20_gene_871	Met20_contig_4	58965	59777	+	271	K07178	RIOK1; RIO kinase 1 [EC:2.7.11.1]	2622106	conserved protein [Methanothermobacter thermautotrophicus str. Delta H]	0	0.468784	0.918934	2.30509	5.34514	0.203369	0.17192	0.845358
Met20_gene_872	Met20_contig_4	59780	59851	+	24						0	0	0.638731	3.25147	0	0
Met20_gene_873	Met20_contig_4	59967	60533	+	189	K06961	KRR1; ribosomal RNA assembly protein	850990488	MULTISPECIES: RNA-processing protein [Methanothermobacter]	1.12e-131	0	1.31763	1.78439	5.36751	0	0.245482
Met20_gene_874	Met20_contig_4	60739	62295	+	519	K03167	top6B; DNA topoisomerase VI subunit B [EC:5.99.1.3]	499179098	DNA topoisomerase VI subunit B [Methanothermobacter thermautotrophicus]	0	2.08062	6.23778	2.16356	5.92971	0.961665	1.05195	1.09389
Met20_gene_875	Met20_contig_4	62292	63353	+	354	K03166	top6A; DNA topoisomerase VI subunit A [EC:5.99.1.3]	499179099	DNA topoisomerase VI subunit A [Methanothermobacter thermautotrophicus]	0	1.97379	7.03478	1.9595	6.91627	1.00729	1.01713	1.00977
Met20_gene_876	Met20_contig_4	63486	63656	-	57						0	0	1.88258	6.33182	0	0
Met20_gene_877	Met20_contig_4	63778	64791	+	338	K00150	gap2; glyceraldehyde-3-phosphate dehydrogenase (NAD(P)) [EC:1.2.1.59]	851312489	glyceraldehyde-3-phosphate dehydrogenase [Methanothermobacter sp. CaT2]	0	1.69137	6.63101	1.96155	6.46447	0.862261	1.02576	1.18962
Met20_gene_878	Met20_contig_4	64812	65651	+	280	K01151	nfo; deoxyribonuclease IV [EC:3.1.21.2]	2622112	endonuclease IV [Methanothermobacter thermautotrophicus str. Delta H]	0	0.907431	0.444699	1.82038	5.15591	0.498484	0.0862503	0.173025
Met20_gene_879	Met20_contig_4	65794	66912	+	373	K07392	PRS2; AAA family ATPase	3334301	RecName: Full=Putative 26S protease regulatory subunit homolog MTH_1011	0	1.53266	8.34555	1.91106	5.79251	0.801996	1.44075	1.79645
Met20_gene_880	Met20_contig_4	67032	68231	-	400	K02492	hemA; glutamyl-tRNA reductase [EC:1.2.1.70]	851312491	glutamyl-tRNA reductase [Methanothermobacter sp. CaT2]	0	0.317601	0.933867	2.012	5.82827	0.157853	0.160231	1.01506
Met20_gene_881	Met20_contig_4	68228	68848	-	207	K02304	MET8; precorrin-2 dehydrogenase / sirohydrochlorin ferrochelatase [EC:1.3.1.76 4.99.1.4]	499179104	siroheme synthase [Methanothermobacter thermautotrophicus]	3.71e-142	1.22744	1.20305	1.88842	4.54735	0.649984	0.26456	0.407026
Met20_gene_882	Met20_contig_4	68857	69231	-	125			499179105	MULTISPECIES: hypothetical protein [Methanothermobacter]	3.27e-83	1.01632	2.98837	2.23811	4.29195	0.454098	0.696275	1.53331
Met20_gene_883	Met20_contig_4	69450	71072	-	541	K00400	K00400; methyl coenzyme M reductase system, component A2	427189454	ABC transporter ATP-binding subunit [Methanothermobacter sp. CaT2]	0	0.9393	3.68253	1.61513	5.67055	0.581564	0.649414	1.11667
Met20_gene_884	Met20_contig_4	71136	71864	-	243			851312494	hydrolase [Methanothermobacter sp. CaT2]	1.47e-172	0.2614	1.02482	1.95562	4.07438	0.133666	0.251528	1.88176
Met20_gene_885	Met20_contig_4	71930	72670	-	247	K08096	gch3; GTP cyclohydrolase IIa [EC:3.5.4.29]	499179108	MULTISPECIES: GTP cyclohydrolase [Methanothermobacter]	0	2.82883	12.6028	1.66018	5.66704	1.70393	2.22387	1.30515
Met20_gene_886	Met20_contig_4	72676	73581	-	302	K11212	cofD; LPPG:FO 2-phospho-L-lactate transferase [EC:2.7.8.28]	850990503	LPPG--FO 2-phospho-L-lactate transferase [Methanothermobacter thermautotrophicus]	0	0.210332	0.824607	1.76391	5.84619	0.119242	0.14105	1.18289
Met20_gene_887	Met20_contig_4	73622	74380	-	253	K12234	cofE, fbiB; coenzyme F420-0:L-glutamate ligase / coenzyme F420-1:gamma-L-glutamate ligase [EC:6.3.2.31 6.3.2.34]	851312496	coenzyme F420-0:L-glutamate ligase [Methanothermobacter sp. CaT2]	5.66e-138	0.753204	8.36666	2.0298	5.35915	0.371073	1.56119	4.20724
Met20_gene_888	Met20_contig_4	74394	74999	-	202	K11176	purO; IMP cyclohydrolase [EC:3.5.4.10]	851312497	IMP cyclohydrolase [Methanothermobacter sp. CaT2]	2.94e-129	1.57228	4.93131	2.049	6.76049	0.767342	0.729431	0.950595
Met20_gene_889	Met20_contig_4	75043	75432	-	130			851312498	biopolymer transporter ExbD [Methanothermobacter sp. CaT2]	5.65e-85	0.488617	0	1.70983	5.10231	0.285769	0	0
Met20_gene_890	Met20_contig_4	75437	76276	-	280	K03561	exbB; biopolymer transport protein ExbB	499179113	MULTISPECIES: biopolymer transporter ExbB [Methanothermobacter]	0	0	1.3341	1.76563	5.74814	0	0.232092
Met20_gene_891	Met20_contig_4	76513	77133	-	207	K03470	rnhB; ribonuclease HII [EC:3.1.26.4]	499179114	ribonuclease HII [Methanothermobacter thermautotrophicus]	1.08e-135	0	0	1.61071	5.25419	0	0
Met20_gene_892	Met20_contig_4	77169	78239	-	357	K03569	mreB; rod shape-determining protein MreB and related proteins	851312499	rod shape-determining protein [Methanothermobacter sp. CaT2]	0	1.06757	3.48783	2.11479	5.15044	0.50481	0.67719	1.34148
Met20_gene_893	Met20_contig_4	78241	78879	-	213			427189464	conserved hypothetical protein [Methanothermobacter sp. CaT2]	3.58e-151	0.298217	0.58458	1.8892	8.0371	0.157853	0.0727353	0.460778
Met20_gene_894	Met20_contig_4	79129	79812	+	228	K01613	psd, PISD; phosphatidylserine decarboxylase [EC:4.1.1.65]	851312501	phosphatidylserine decarboxylase [Methanothermobacter sp. CaT2]	6.94e-157	0.278597	0.546121	2.20194	6.33182	0.126524	0.0862503	0.681694
Met20_gene_895	Met20_contig_4	79855	80553	+	233	K19665	pssA; archaetidylserine synthase [EC:2.7.8.38]	850990506	CDP-diacylglycerol--serine O-phosphatidyltransferase [Methanothermobacter thermautotrophicus]	2.66e-159	1.90833	13.36	1.56256	6.53086	1.22128	2.04568	1.67502
Met20_gene_896	Met20_contig_4	80554	81879	+	442			499179119	hypothetical protein [Methanothermobacter thermautotrophicus]	0	4.16761	36.3405	1.69943	5.27445	2.45236	6.88992	2.8095
Met20_gene_897	Met20_contig_4	81927	82859	+	311			2622132	unknown [Methanothermobacter thermautotrophicus str. Delta H]	0	2.85943	25.2234	1.70054	6.30431	1.68148	4.00098	2.37944
Met20_gene_898	Met20_contig_4	82890	83612	+	241			499179121	sortase [Methanothermobacter thermautotrophicus]	3.41e-173	0.527138	5.68328	1.36757	5.60576	0.385455	1.01383	2.63021
Met20_gene_899	Met20_contig_4	83671	84066	+	132	K09739	K09739; hypothetical protein	2622134	conserved protein [Methanothermobacter thermautotrophicus str. Delta H]	1.96e-89	0.481213	1.8866	1.74199	5.98567	0.276243	0.315186	1.14097
Met20_gene_900	Met20_contig_4	84079	84189	+	37						0	0	0.828624	4.21813	0	0
Met20_gene_901	Met20_contig_4	84296	84505	+	70	K00176	korD; 2-oxoglutarate ferredoxin oxidoreductase subunit delta [EC:1.2.7.3]	2622135	ferredoxin (putative 2-oxoglutarate oxidoreductase, delat subunit) [Methanothermobacter thermautotrophicus str. Delta H]	2.57e-42	0	1.77879	1.5877	5.01656	0	0.354584
Met20_gene_902	Met20_contig_4	84492	85628	+	379	K00174	korA; 2-oxoglutarate ferredoxin oxidoreductase subunit alpha [EC:1.2.7.3]	499179124	2-oxoglutarate ferredoxin oxidoreductase subunit alpha [Methanothermobacter thermautotrophicus]	0	0.837997	1.64269	1.77968	4.11796	0.470869	0.398907	0.847173
Met20_gene_903	Met20_contig_4	85639	86499	+	287	K00175	korB; 2-oxoglutarate ferredoxin oxidoreductase subunit beta [EC:1.2.7.3]	851312508	2-oxoglutarate synthase [Methanothermobacter sp. CaT2]	0	0.885299	1.30156	1.58904	6.08377	0.557129	0.213939	0.384003
Met20_gene_904	Met20_contig_4	86492	87061	+	190	K00177	korG; 2-oxoglutarate ferredoxin oxidoreductase subunit gamma [EC:1.2.7.3]	6685583	2-oxoglutarate synthase subunit KorC	7.09e-132	0.334317	1.31069	1.81534	4.67186	0.184162	0.28055	1.52339
Met20_gene_905	Met20_contig_4	87058	88158	+	367	K01903	sucC; succinyl-CoA synthetase beta subunit [EC:6.2.1.5]	851312510	succinyl-CoA synthetase subunit beta [Methanothermobacter sp. CaT2]	0	0.865398	4.07135	1.80655	5.24932	0.479034	0.775597	1.61909
Met20_gene_906	Met20_contig_4	88273	89358	-	362			499179128	MULTISPECIES: hypothetical protein [Methanothermobacter]	0	0	1.0319	1.71505	5.38918	0	0.191476
Met20_gene_907	Met20_contig_4	89522	90382	-	287			2622142	conserved protein [Methanothermobacter thermautotrophicus str. Delta H]	0	0.885299	5.20623	2.0564	5.33604	0.430509	0.975672	2.26632
Met20_gene_908	Met20_contig_4	90457	91368	-	304	K15449	TYW1; tRNA wybutosine-synthesizing protein 1	851313479	wyosine biosynthesis protein TYW1 [Methanothermobacter sp. CaT2]	0	0.417896	4.5055	1.66406	6.06443	0.25113	0.742939	2.95838
Met20_gene_909	Met20_contig_4	92007	92663	+	219			499179131	hypothetical protein [Methanothermobacter thermautotrophicus]	3.61e-152	29.2947	118.261	1.78495	5.74576	16.4121	20.5824	1.2541
Met20_gene_910	Met20_contig_4	92858	93547	+	230	K01803	TPI, tpiA; triosephosphate isomerase (TIM) [EC:5.3.1.1]	851312512	triose-phosphate isomerase [Methanothermobacter sp. CaT2]	3.16e-154	2.76175	10.8274	2.11614	5.13167	1.30508	2.10992	1.61669
Met20_gene_911	Met20_contig_4	93547	94779	+	411	K00927	PGK, pgk; phosphoglycerate kinase [EC:2.7.2.3]	851313480	phosphoglycerate kinase [Methanothermobacter sp. CaT2]	0	1.39095	3.63549	1.79031	5.01961	0.776933	0.724257	0.9322
Met20_gene_912	Met20_contig_4	95416	95649	+	78	K03053	rpoH; DNA-directed RNA polymerase subunit H [EC:2.7.7.6]	851312513	DNA-directed RNA polymerase subunit H [Methanothermobacter sp. CaT2]	5.9e-47	0	1.59635	1.3266	8.12869	0	0.196385
Met20_gene_913	Met20_contig_4	95708	97252	+	515	K03045	rpoB2; DNA-directed RNA polymerase subunit B" [EC:2.7.7.6]	850990522	DNA-directed RNA polymerase subunit B'' [Methanothermobacter thermautotrophicus]	0	1.60342	2.90133	2.03154	5.40755	0.789266	0.536534	0.679789
Met20_gene_914	Met20_contig_4	97275	99086	+	604	K03044	rpoB1; DNA-directed RNA polymerase subunit B' [EC:2.7.7.6]	499179136	DNA-directed RNA polymerase subunit B' [Methanothermobacter thermautotrophicus]	0	1.47232	4.94764	2.08116	5.70085	0.707452	0.867878	1.22677
Met20_gene_915	Met20_contig_4	99125	101737	+	871	K03041	rpoA1; DNA-directed RNA polymerase subunit A' [EC:2.7.7.6]	851312516	DNA-directed RNA polymerase subunit A' [Methanothermobacter sp. CaT2]	0	2.55248	8.72038	2.27479	6.73066	1.12207	1.29562	1.15467
Met20_gene_916	Met20_contig_4	101747	103102	+	452	K03042	rpoA2; DNA-directed RNA polymerase subunit A" [EC:2.7.7.6]	6685899	RecName: Full=DNA-directed RNA polymerase subunit A''	0	1.54585	7.1624	1.72118	6.60366	0.89813	1.08461	1.20763
Met20_gene_917	Met20_contig_4	103113	103409	+	99	K02908	RP-L30e, RPL30; large subunit ribosomal protein L30e	499179139	MULTISPECIES: 50S ribosomal protein L30e [Methanothermobacter]	6.07e-64	0.641618	2.51547	2.09039	6.74927	0.306937	0.372702	1.21426
Met20_gene_918	Met20_contig_4	103416	103847	+	144	K02600	nusA; N utilization substance protein A	499179140	MULTISPECIES: transcription elongation factor NusA [Methanothermobacter]	5.16e-98	0	3.45877	1.75651	8.23029	0	0.420248
Met20_gene_919	Met20_contig_4	103869	104294	+	142	K02950	RP-S12, MRPS12, rpsL; small subunit ribosomal protein S12	851312517	30S ribosomal protein S12 [Methanothermobacter sp. CaT2]	5.79e-97	2.23663	4.38435	1.6733	5.4611	1.33666	0.802833	0.600626
Met20_gene_920	Met20_contig_4	104300	104860	+	187	K02992	RP-S7, MRPS7, rpsG; small subunit ribosomal protein S7	851312518	30S ribosomal protein S7 [Methanothermobacter sp. CaT2]	7.53e-135	1.6984	11.3196	1.90595	6.93764	0.891106	1.63162	1.83101
Met20_gene_921	Met20_contig_4	104896	107070	+	725	K03234	EEF2; elongation factor 2	851312519	elongation factor EF-2 [Methanothermobacter sp. CaT2]	0	1.83989	10.82	2.02984	6.48501	0.906422	1.66846	1.84071
Met20_gene_922	Met20_contig_4	107184	108425	+	414	K03231	EEF1A; elongation factor 1-alpha	851312520	elongation factor 1-alpha [Methanothermobacter sp. CaT2]	0	7.51809	28.5724	2.1939	6.52651	3.42681	4.3779	1.27754
Met20_gene_923	Met20_contig_4	108460	108768	+	103	K02946	RP-S10, MRPS10, rpsJ; small subunit ribosomal protein S10	499179145	MULTISPECIES: 30S ribosomal protein S10 [Methanothermobacter]	1.73e-68	0	6.04445	2.12083	5.9663	0	1.0131
Met20_gene_924	Met20_contig_4	109118	109660	-	181	K00577	mtrA2, mtrA; tetrahydromethanopterin S-methyltransferase subunit A [EC:2.1.1.86]	918406086	tetrahydromethanopterin S-methyltransferase subunit A 2 [Methanothermobacter sp. CaT2]	2.37e-125	1.7547	30.269	1.65153	5.71254	1.06247	5.2987	4.98713
Met20_gene_925	Met20_contig_4	109804	110433	+	210			851312522	transcriptional regulator [Methanothermobacter sp. CaT2]	6.69e-149	0.604954	4.74345	2.04394	6.7352	0.295975	0.704278	2.37952
Met20_gene_926	Met20_contig_4	110527	110994	+	156			499179148	MULTISPECIES: NYN domain-containing protein [Methanothermobacter]	1.61e-105	2.0359	10.3763	1.81793	7.0657	1.1199	1.46854	1.31131
Met20_gene_927	Met20_contig_4	110997	111440	+	148			851312523	universal stress protein [Methanothermobacter sp. CaT2]	1.78e-100	0.42919	3.36529	2.04567	6.45901	0.209805	0.521022	2.48337
Met20_gene_928	Met20_contig_4	111452	111862	+	137			851312524	transcriptional regulator [Methanothermobacter sp. CaT2]	4.6e-86	0.463651	2.72662	1.5945	5.34001	0.290782	0.510602	1.75596
Met20_gene_929	Met20_contig_4	111979	113112	-	378	K06868	sepcysS; Sep-tRNA:Cys-tRNA synthetase [EC:2.5.1.73]	499179151	MULTISPECIES: O-phospho-L-seryl-tRNA:Cys-tRNA synthase [Methanothermobacter]	0	1.1763	3.29406	1.42954	5.22558	0.822851	0.630372	0.766083
Met20_gene_930	Met20_contig_4	113099	113623	-	175	K06928	K06928; nucleoside-triphosphatase THEP1 [EC:3.6.1.15]	851312525	nucleoside triphosphatase [Methanothermobacter sp. CaT2]	2.57e-115	1.81486	2.84607	1.53295	5.6297	1.1839	0.505546	0.427018
Met20_gene_931	Met20_contig_4	113634	114632	-	333	K04070	pflX; putative pyruvate formate lyase activating enzyme [EC:1.97.1.4]	2622167	pyruvate formate lyase activating protein [Methanothermobacter thermautotrophicus str. Delta H]	0	0.381503	1.49568	1.69177	5.22872	0.225504	0.286051	1.26849
Met20_gene_932	Met20_contig_4	114648	115940	-	431	K03592	pmbA; PmbA protein	851312526	peptidase [Methanothermobacter sp. CaT2]	0	0.294757	3.17789	2.01845	5.19406	0.146032	0.611832	4.18972
Met20_gene_933	Met20_contig_4	115945	116610	-	222	K07024	K07024	499179155	phosphoglycolate phosphatase [Methanothermobacter thermautotrophicus]	3.38e-153	0.572254	0	1.76083	5.66811	0.324992	0	0
Met20_gene_934	Met20_contig_4	116619	117665	-	349	K04654	hypD; hydrogenase expression/formation protein HypD	851312528	hydrogenase formation protein HypD [Methanothermobacter sp. CaT2]	0	0.728025	2.85423	2.00953	5.19863	0.362286	0.549034	1.51547
Met20_gene_935	Met20_contig_4	117740	118702	+	321	K07301	yrbG; cation:H+ antiporter	499179157	cation transporter [Methanothermobacter thermautotrophicus]	0	0.197882	1.5516	2.18482	6.42698	0.0905715	0.241419	2.66551
Met20_gene_936	Met20_contig_4	118826	123250	-	1475			499179158	hypothetical protein [Methanothermobacter thermautotrophicus]	0	20.8863	155.834	1.7616	5.8758	11.8564	26.5214	2.23688
Met20_gene_937	Met20_contig_4	123466	124113	+	216			851312531	hypothetical protein [Methanothermobacter sp. CaT2]	5.56e-150	0	0	1.57908	6.72875	0	0
Met20_gene_938	Met20_contig_5	3	110	+	36						1.76445	0	4.89694	12.464	0.360317	0	0
Met20_gene_939	Met20_contig_5	127	864	-	246	K17104	E2.5.1.41; phosphoglycerol geranylgeranyltransferase [EC:2.5.1.41]	2621628	conserved protein [Methanothermobacter thermautotrophicus str. Delta H]	4.33e-177	0	2.5308	1.82272	5.45217	0	0.464183
Met20_gene_940	Met20_contig_5	907	1053	-	49	K02927	RP-L40e, RPL40; large subunit ribosomal protein L40e	499178652	MULTISPECIES: 50S ribosomal protein L40e [Methanothermobacter]	1.78e-26	1.29633	2.54113	0.860331	5.67349	1.50678	0.447896	0.297254
Met20_gene_941	Met20_contig_5	1056	1622	-	189	K09140	TSR3; pre-rRNA-processing protein TSR3	2621630	conserved protein [Methanothermobacter thermautotrophicus str. Delta H]	1.72e-137	0.336086	0.658813	1.74384	6.34812	0.192728	0.103781	0.538484
Met20_gene_942	Met20_contig_5	1679	3682	-	668	K03405	chlI, bchI; magnesium chelatase subunit I [EC:6.6.1.1]	851312223	cobalt chelatase [Methanothermobacter sp. CaT2]	0	2.28216	6.33762	1.81293	4.89181	1.25883	1.29556	1.02918
Met20_gene_943	Met20_contig_5	3824	4009	+	62			2621633	unknown [Methanothermobacter thermautotrophicus str. Delta H]	2.65e-35	4.09808	24.0998	1.23625	5.50653	3.31492	4.37658	1.32027
Met20_gene_944	Met20_contig_5	3997	4482	+	162			851312224	hypothetical protein [Methanothermobacter sp. CaT2]	4.04e-109	4.7052	10.7606	1.44306	5.14817	3.26057	2.09018	0.641047
Met20_gene_945	Met20_contig_5	4530	5228	+	233	K09729	K09729; hypothetical protein	851312225	membrane protein [Methanothermobacter sp. CaT2]	4.57e-165	6.27023	10.1536	1.57901	5.0656	3.97099	2.00443	0.504767
Met20_gene_946	Met20_contig_5	5233	6066	+	278	K07049	K07049; TatD-related deoxyribonuclease	499178659	deoxyribonuclease [Methanothermobacter thermautotrophicus]	0	2.05641	4.47898	1.70941	4.52633	1.20299	0.989538	0.822563
Met20_gene_947	Met20_contig_5	6326	6904	-	193			499178660	TIGR00267 family protein [Methanothermobacter thermautotrophicus]	4.46e-132	0.32912	1.93548	1.23113	4.82667	0.267332	0.400996	1.49999
Met20_gene_948	Met20_contig_5	6953	8146	-	398	K00021	E1.1.1.34; hydroxymethylglutaryl-CoA reductase (NADPH) [EC:1.1.1.34]	851312228	hydroxymethylglutaryl-CoA reductase (NADPH) [Methanothermobacter sp. CaT2]	0	0.797992	1.87712	1.46362	4.79143	0.545216	0.391766	0.718551
Met20_gene_949	Met20_contig_5	8146	9027	-	294	K01902	sucD; succinyl-CoA synthetase alpha subunit [EC:6.2.1.5]	851313404	succinyl-CoA ligase [ADP-forming] subunit alpha [Methanothermobacter sp. CaT2]	0	1.08028	0.423522	1.45996	5.02651	0.739937	0.0842577	0.113871
Met20_gene_950	Met20_contig_5	9168	9908	-	247			3219892	RecName: Full=Uncharacterized protein MTH_564	8.25e-170	0.257167	0	1.78431	5.3906	0.144127	0	0
Met20_gene_951	Met20_contig_5	10134	10799	+	222	K03785	aroD; 3-dehydroquinate dehydratase I [EC:4.2.1.10]	499178665	3-dehydroquinase [Methanothermobacter thermautotrophicus]	4.68e-155	0.286127	2.24352	1.62272	5.71205	0.176325	0.39277	2.22753
Met20_gene_952	Met20_contig_5	10802	11413	+	204			503060796	phage repressor protein [Methanothermobacter marburgensis]	9.22e-143	0.311373	0	1.33382	5.59445	0.233445	0	0
Met20_gene_953	Met20_contig_5	11639	12610	-	324	K03799	htpX; heat shock protein HtpX [EC:3.4.24.-]	851312231	peptidase [Methanothermobacter sp. CaT2]	0	0.7842	6.53323	1.44306	5.76535	0.543429	1.13319	2.08526
Met20_gene_954	Met20_contig_5	12851	13783	+	311			499178669	MULTISPECIES: hypothetical protein [Methanothermobacter]	0	4.0849	15.2141	2.00861	7.04138	2.03369	2.16067	1.06244
Met20_gene_955	Met20_contig_5	13924	14715	-	264	K07321	cooC; CO dehydrogenase maturation factor	2621648	nitrogenase reductase related protein [Methanothermobacter thermautotrophicus str. Delta H]	0	0.240607	0.47165	2.09039	7.20497	0.115101	0.0654617	0.568732
Met20_gene_956	Met20_contig_5	14722	14985	-	88	K01790	rfbC; dTDP-4-dehydrorhamnose 3,5-epimerase [EC:5.1.3.13]	850990198	MULTISPECIES: polysaccharide biosynthesis protein [Methanothermobacter]	8.92e-58	0	0	1.95974	8.70139	0	0
Met20_gene_957	Met20_contig_5	15017	15268	-	84			499178672	MULTISPECIES: hypothetical protein, partial [Methanothermobacter]	2.26e-51	0	0	1.87057	7.9545	0	0
Met20_gene_958	Met20_contig_5	15265	15795	-	177			851312232	hypothetical protein [Methanothermobacter sp. CaT2]	2.71e-127	0	0	1.64554	8.43179	0	0
Met20_gene_959	Met20_contig_5	16404	16904	-	167			851312233	PHP domain-containing protein [Methanothermobacter sp. CaT2]	4.81e-111	0	0.745602	1.90472	4.61437	0	0.161583
Met20_gene_960	Met20_contig_5	17177	18055	+	293	K06982	pok; pantoate kinase [EC:2.7.1.169]	918406052	kinase [Methanothermobacter sp. CaT2]	0	1.51755	5.09961	1.73962	5.06032	0.872346	1.00777	1.15524
Met20_gene_961	Met20_contig_5	18324	18884	+	187			499178677	MULTISPECIES: fibrillarin-like rRNA methylase [Methanothermobacter]	4.18e-133	1.01904	1.33172	2.11089	4.64248	0.482755	0.286855	0.594204
Met20_gene_962	Met20_contig_5	18865	19665	+	267	K16306	K16306; fructose-bisphosphate aldolase / 2-amino-3,7-dideoxy-D-threo-hept-6-ulosonate synthase [EC:4.1.2.13 2.2.1.10]	499178678	MULTISPECIES: fructose-bisphosphate aldolase [Methanothermobacter]	0	1.42742	5.12986	1.65065	4.85894	0.864761	1.05576	1.22086
Met20_gene_963	Met20_contig_5	19667	20791	+	375	K11646	K11646; 3-dehydroquinate synthase II [EC:1.4.1.24]	2621658	conserved protein [Methanothermobacter thermautotrophicus str. Delta H]	0	1.69387	7.63696	1.93152	4.83819	0.876962	1.57847	1.79993
Met20_gene_964	Met20_contig_5	20835	21785	+	317			851312234	hypothetical protein [Methanothermobacter sp. CaT2]	0	2.00379	4.71352	1.87388	5.90804	1.06933	0.797815	0.74609
Met20_gene_965	Met20_contig_5	21782	22336	+	185	K01975	ligT; 2'-5' RNA ligase [EC:6.5.1.-]	499178682	MULTISPECIES: hypothetical protein [Methanothermobacter]	3.06e-130	1.71676	4.03834	1.47081	6.64355	1.16722	0.607859	0.520773
Met20_gene_966	Met20_contig_5	22477	23841	+	455	K07558	K07558, cca; tRNA nucleotidyltransferase (CCA-adding enzyme) [EC:2.7.7.72]	851312235	CCA-adding protein [Methanothermobacter sp. CaT2]	0	0.558419	3.01027	1.7351	5.47748	0.321836	0.549571	1.70761
Met20_gene_967	Met20_contig_5	23869	24831	-	321	K02683	PRI; DNA primase [EC:2.7.7.-]	851312236	DNA primase [Methanothermobacter sp. CaT2]	0	1.18729	2.71529	1.76696	5.42419	0.671942	0.50059	0.744989
Met20_gene_968	Met20_contig_5	24835	26139	-	435	K18882	priL, pri2, priB; DNA primase large subunit [EC:2.7.7.-]	851312237	DNA primase [Methanothermobacter sp. CaT2]	0	0.146023	1.43121	1.52414	6.30113	0.0958068	0.227136	2.37077
Met20_gene_969	Met20_contig_5	26403	28358	+	652	K01874	MARS, metG; methionyl-tRNA synthetase [EC:6.1.1.10]	851312238	methionine--tRNA ligase [Methanothermobacter sp. CaT2]	0	0.681965	2.86462	1.73398	5.35596	0.393295	0.534848	1.35992
Met20_gene_970	Met20_contig_5	28396	29973	+	526	K09724	K09724; hypothetical protein	851312239	hypothetical protein [Methanothermobacter sp. CaT2]	0	0.724565	1.89377	1.84333	5.75808	0.393073	0.32889	0.836714
Met20_gene_971	Met20_contig_5	29978	30442	+	155			851312240	resolvase [Methanothermobacter sp. CaT2]	2.52e-103	1.22942	1.60665	1.31043	7.14276	0.938184	0.224935	0.239755
Met20_gene_972	Met20_contig_5	30575	31564	+	330	K01001	ALG7; UDP-N-acetylglucosamine--dolichyl-phosphate N-acetylglucosaminephosphotransferase [EC:2.7.8.15]	2621669	N-acetylglucosamine-1-phosphate transferase [Methanothermobacter thermautotrophicus str. Delta H]	0	0.192485	1.13196	1.42843	6.50295	0.134753	0.174069	1.29176
Met20_gene_973	Met20_contig_5	31576	32160	-	195			851312242	hypothetical protein [Methanothermobacter sp. CaT2]	1.93e-130	2.60596	8.30104	1.37573	5.57753	1.89424	1.4883	0.785699
Met20_gene_974	Met20_contig_5	32118	32462	-	115			851312242	hypothetical protein [Methanothermobacter sp. CaT2]	6.03e-49	3.3141	7.57921	1.96618	5.04685	1.68555	1.50177	0.890967
Met20_gene_975	Met20_contig_5	32629	33303	-	225			851312243	ATPase [Methanothermobacter sp. CaT2]	5.44e-164	2.54081	4.42722	1.87361	5.39745	1.3561	0.820243	0.604854
Met20_gene_976	Met20_contig_5	33305	34006	-	234			851312244	ATPase [Methanothermobacter sp. CaT2]	1.65e-166	2.44308	5.32118	1.85068	5.56502	1.3201	0.956183	0.724326
Met20_gene_977	Met20_contig_5	34007	35182	-	392	K06945	K06945	851312245	small GTP-binding protein [Methanothermobacter sp. CaT2]	0	1.62041	4.12934	1.72066	5.12605	0.941737	0.805561	0.855398
Met20_gene_978	Met20_contig_5	35185	35562	-	126	K07131	K07131	2621674	conserved protein [Methanothermobacter thermautotrophicus str. Delta H]	5.01e-84	1.51239	0	2.25077	5.88362	0.671942	0	0
Met20_gene_979	Met20_contig_5	35709	36170	-	154			851313407	hypothetical protein [Methanothermobacter sp. CaT2]	6.31e-110	0	0	1.56779	5.13057	0	0
Met20_gene_980	Met20_contig_5	36243	36680	-	146			851312246	hypothetical protein [Methanothermobacter sp. CaT2]	1.81e-99	0	0	1.8112	5.3783	0	0
Met20_gene_981	Met20_contig_5	36759	37181	+	141			427189052	conserved hypothetical protein [Methanothermobacter sp. CaT2]	5.94e-95	0	2.64927	1.46772	6.05328	0	0.437658
Met20_gene_982	Met20_contig_5	37224	37493	+	90			427189053	conserved hypothetical protein [Methanothermobacter sp. CaT2]	3.97e-56	0.70578	0	1.87361	6.77391	0.376695	0	0
Met20_gene_983	Met20_contig_5	37705	37914	+	70			851312249	hypothetical protein [Methanothermobacter sp. CaT2]	1.51e-39	0	0	1.64245	6.61907	0	0
Met20_gene_984	Met20_contig_5	37928	38158	+	77			851312249	hypothetical protein [Methanothermobacter sp. CaT2]	4.63e-40	0	0	1.44337	6.39738	0	0
Met20_gene_985	Met20_contig_5	38198	38455	+	86			2621680	conserved protein [Methanothermobacter thermautotrophicus str. Delta H]	1.7e-48	0	4.34357	1.38144	5.04735	0	0.860564
Met20_gene_986	Met20_contig_5	38463	39341	+	293			851313408	hypothetical protein [Methanothermobacter sp. CaT2]	0	0.433585	1.2749	1.4257	3.84517	0.304121	0.331559	1.09022
Met20_gene_987	Met20_contig_5	39405	40139	+	245	K05936	cobM, cbiF; precorrin-4/cobalt-precorrin-4 C11-methyltransferase [EC:2.1.1.133 2.1.1.271]	851312251	precorrin-4 C(11)-methyltransferase [Methanothermobacter sp. CaT2]	2.53e-176	0.259266	1.52468	1.98658	5.27535	0.130508	0.28902	2.21457
Met20_gene_988	Met20_contig_5	40210	40593	-	128	K07722	nikR; CopG family transcriptional regulator, nickel-responsive regulator	851312252	nickel-responsive regulator 1 [Methanothermobacter sp. CaT2]	2.33e-85	0	0.972778	1.82637	5.48686	0	0.177292
Met20_gene_989	Met20_contig_5	40710	41597	+	296	K09815	znuA; zinc transport system substrate-binding protein	851312253	adhesin [Methanothermobacter sp. CaT2]	0	1.07298	20.1917	1.63135	4.89369	0.657721	4.12607	6.27328
Met20_gene_990	Met20_contig_5	41634	42386	+	251	K09817	znuC; zinc transport system ATP-binding protein [EC:3.6.3.-]	427189060	ABC transporter ATP-binding subunit [Methanothermobacter sp. CaT2]	1.89e-178	2.27762	15.3784	1.87802	5.07152	1.21277	3.03231	2.50031
Met20_gene_991	Met20_contig_5	42481	43287	+	269	K09816	znuB; zinc transport system permease protein	851312254	membrane protein [Methanothermobacter sp. CaT2]	0	0.472269	4.62883	1.59564	6.27329	0.295975	0.737863	2.493
Met20_gene_992	Met20_contig_5	45515	45766	+	84			302587456	hypothetical protein MTBMA_c02220 [Methanothermobacter marburgensis str. Marburg]	1.06e-17	0	0	1.87057	6.61907	0	0
Met20_gene_993	Met20_contig_5	47765	47971	+	69			851312255	hypothetical protein [Methanothermobacter sp. CaT2]	2.38e-39	0	1.80457	1.77734	6.85637	0	0.263197
Met20_gene_994	Met20_contig_5	48043	48723	-	227	K01807	rpiA; ribose 5-phosphate isomerase A [EC:5.3.1.6]	6226032	RecName: Full=Ribose-5-phosphate isomerase A; AltName: Full=Phosphoriboisomerase A; Short=PRI	1.42e-155	0.559649	2.74263	1.41815	5.28544	0.394633	0.518904	1.3149
Met20_gene_995	Met20_contig_5	48725	49168	-	148	K09730	K09730; hypothetical protein	851312257	hypothetical protein [Methanothermobacter sp. CaT2]	3.28e-101	0	0.841322	2.01977	5.89879	0	0.142626
Met20_gene_996	Met20_contig_5	49169	50212	-	348	K00096	araM, egsA; glycerol-1-phosphate dehydrogenase [NAD(P)+] [EC:1.1.1.261]	851312258	NAD(P)-dependent glycerol-1-phosphate dehydrogenase [Methanothermobacter sp. CaT2]	0	0.912646	1.78902	1.72898	5.00335	0.527853	0.357564	0.677394
Met20_gene_997	Met20_contig_5	50345	51742	+	466	K01881	PARS, proS; prolyl-tRNA synthetase [EC:6.1.1.15]	851312259	proline--tRNA ligase [Methanothermobacter sp. CaT2]	0	0.817856	2.67201	1.54611	4.79348	0.528976	0.557425	1.05378
Met20_gene_998	Met20_contig_5	51797	52498	+	234			851312260	hypothetical protein [Methanothermobacter sp. CaT2]	4.98e-167	0.814361	3.19271	1.89982	5.0648	0.428653	0.630372	1.47059
Met20_gene_999	Met20_contig_5	52495	53166	+	224	K14941	cofC; 2-phospho-L-lactate guanylyltransferase [EC:2.7.7.68]	851312261	2-phospho-L-lactate guanylyltransferase [Methanothermobacter sp. CaT2]	1.45e-159	1.70143	2.22349	1.19762	5.24736	1.42068	0.423736	0.298263
Met20_gene_1000	Met20_contig_5	53180	53941	+	254	K00941	thiD; hydroxymethylpyrimidine/phosphomethylpyrimidine kinase [EC:2.7.1.49 2.7.4.7]	851312262	hydroxymethylpyrimidine/phosphomethylpyrimidine kinase [Methanothermobacter sp. CaT2]	4.95e-177	0.500159	1.96088	2.00672	4.7044	0.249242	0.416818	1.67234
Met20_gene_1001	Met20_contig_5	54211	55233	-	341	K01939	E6.3.4.4, purA; adenylosuccinate synthase [EC:6.3.4.4]	499178714	adenylosuccinate synthetase [Methanothermobacter thermautotrophicus]	0	0.931381	2.92119	1.59589	5.64956	0.583612	0.517065	0.885974
Met20_gene_1002	Met20_contig_5	55404	56732	-	443			499178715	ATPase AAA [Methanothermobacter thermautotrophicus]	0	1.72064	7.02684	1.98973	5.54879	0.864761	1.26637	1.46442
Met20_gene_1003	Met20_contig_5	57016	57261	+	82			2621698	unknown [Methanothermobacter thermautotrophicus str. Delta H]	1.59e-52	0.774636	1.51848	1.58904	6.42364	0.487488	0.23639	0.484914
Met20_gene_1004	Met20_contig_5	57311	57823	-	171	K00567	E2.1.1.63, MGMT, ogt; methylated-DNA-[protein]-cysteine S-methyltransferase [EC:2.1.1.63]	499178717	MULTISPECIES: methylated-DNA--protein-cysteine methyltransferase [Methanothermobacter]	1.54e-121	0	0	1.77052	7.01634	0	0
Met20_gene_1005	Met20_contig_5	57865	60135	+	757			499178718	MULTISPECIES: histidine kinase [Methanothermobacter]	0	1.00692	1.80934	1.9086	6.53946	0.527573	0.276681	0.524441
Met20_gene_1006	Met20_contig_5	60140	61075	+	312	K06213	mgtE; magnesium transporter	499178719	MULTISPECIES: magnesium transporter [Methanothermobacter]	0	0.814361	2.39453	1.70738	5.94019	0.476966	0.403106	0.845147
Met20_gene_1007	Met20_contig_5	61115	61519	+	135			499178720	MULTISPECIES: hypothetical protein [Methanothermobacter]	1.88e-87	0.47052	1.84468	1.73167	5.45525	0.271714	0.338147	1.24449
Met20_gene_1008	Met20_contig_5	61625	62485	+	287	K01011	TST, MPST, sseA; thiosulfate/3-mercaptopyruvate sulfurtransferase [EC:2.8.1.1 2.8.1.2]	851312271	sulfurtransferase [Methanothermobacter sp. CaT2]	0	1.10662	0.867704	1.57568	5.06414	0.702313	0.171343	0.243969
Met20_gene_1009	Met20_contig_5	62520	63332	-	271	K07052	K07052	851312272	hypothetical protein [Methanothermobacter sp. CaT2]	0	0	1.3784	1.78185	5.5971	0	0.246271
Met20_gene_1010	Met20_contig_5	63359	63562	-	68			499178723	hypothetical protein [Methanothermobacter thermautotrophicus]	4.49e-41	0	1.83111	1.6344	5.59445	0	0.327309
Met20_gene_1011	Met20_contig_5	63587	64141	-	185			851312274	hypothetical protein [Methanothermobacter sp. CaT2]	8.94e-126	0	2.01917	2.09228	6.35356	0	0.317802
Met20_gene_1012	Met20_contig_5	64149	64535	-	129			851312275	sporulation protein [Methanothermobacter sp. CaT2]	2.57e-79	0	0	1.66367	4.08325	0	0
Met20_gene_1013	Met20_contig_5	64651	65142	+	164			851312276	hypothetical protein [Methanothermobacter sp. CaT2]	1.02e-115	0.387318	7.59241	1.84609	5.47199	0.209805	1.3875	6.61331
Met20_gene_1014	Met20_contig_5	65214	65735	-	174			2621710	unknown [Methanothermobacter thermautotrophicus str. Delta H]	1.1e-118	0	4.29364	1.78404	7.73627	0	0.555002
Met20_gene_1015	Met20_contig_5	65750	66169	-	140	K08978	TC.BAT1; bacterial/archaeal transporter family protein	918406054	hypothetical protein [Methanothermobacter sp. CaT2]	1.84e-90	0.453716	0	1.91619	5.85265	0.23678	0	0
Met20_gene_1016	Met20_contig_5	66313	67290	+	326	K01784	galE, GALE; UDP-glucose 4-epimerase [EC:5.1.3.2]	851312278	UDP-glucose 4-epimerase GalE [Methanothermobacter sp. CaT2]	0	1.16908	14.5141	1.81039	5.43076	0.645763	2.67257	4.13862
Met20_gene_1017	Met20_contig_5	67251	69218	+	656			851313414	hypothetical protein [Methanothermobacter sp. CaT2]	0	0.484148	2.46753	1.8344	5.03334	0.263926	0.490238	1.85748
Met20_gene_1018	Met20_contig_5	69289	70551	+	421	K07052	K07052	499178732	MULTISPECIES: hypothetical protein [Methanothermobacter]	0	0.301759	1.77457	1.57483	6.36007	0.191614	0.279017	1.45614
Met20_gene_1019	Met20_contig_5	70627	71484	-	286	K00963	UGP2, galU, galF; UTP--glucose-1-phosphate uridylyltransferase [EC:2.7.7.9]	499178733	MULTISPECIES: UTP--glucose-1-phosphate uridylyltransferase [Methanothermobacter]	0	0.666296	7.83665	1.70179	6.6678	0.391525	1.1753	3.00184
Met20_gene_1020	Met20_contig_5	71524	72147	-	208			851312279	hypothetical protein [Methanothermobacter sp. CaT2]	1.84e-149	153.609	2657.93	2.65319	7.22202	57.8959	368.031	6.35677
Met20_gene_1021	Met20_contig_5	72160	72480	-	107			2621718	unknown [Methanothermobacter thermautotrophicus str. Delta H]	1.3e-67	103.888	1987.59	1.82665	7.1107	56.8736	279.522	4.91479
Met20_gene_1022	Met20_contig_5	72477	72782	-	102	K09131	K09131; hypothetical protein	851312280	YggU family protein [Methanothermobacter sp. CaT2]	1.67e-66	0	0	1.46532	6.02479	0	0
Met20_gene_1023	Met20_contig_5	73186	73611	-	142	K09738	K09738; hypothetical protein	2621720	conserved protein [Methanothermobacter thermautotrophicus str. Delta H]	2.21e-97	1.34198	1.75374	1.72727	5.90761	0.776933	0.296861	0.382094
Met20_gene_1024	Met20_contig_5	73740	73847	-	36			427189098	conserved hypothetical protein [Methanothermobacter sp. CaT2]	3.44e-14	15.88	383.923	0.745186	4.87721	21.3102	78.7177	3.6939
Met20_gene_1025	Met20_contig_5	74071	74493	+	141			2621722	conserved protein [Methanothermobacter thermautotrophicus str. Delta H]	1.69e-98	0	0	1.60362	5.77656	0	0
Met20_gene_1026	Met20_contig_5	74494	74691	-	66			2621723	unknown [Methanothermobacter thermautotrophicus str. Delta H]	4.22e-38	0.962427	1.8866	1.80006	6.28126	0.534664	0.300354	0.561762
Met20_gene_1027	Met20_contig_5	74746	75543	-	266	K02588	nifH; nitrogenase iron protein NifH [EC:1.18.6.1]	851312283	nitrogenase iron protein [Methanothermobacter sp. CaT2]	0	1.19399	4.21293	1.85856	6.16069	0.642426	0.683841	1.06447
Met20_gene_1028	Met20_contig_5	75562	76065	-	168			427189102	conserved hypothetical protein [Methanothermobacter sp. CaT2]	4.62e-110	0.756193	7.41164	1.66526	6.24167	0.454098	1.18745	2.61495
Met20_gene_1029	Met20_contig_5	76181	77377	-	399	K08303	K08303; putative protease [EC:3.4.-.-]	2621727	collagenase [Methanothermobacter thermautotrophicus str. Delta H]	0	0.318397	1.56035	2.20914	5.08501	0.144127	0.306852	2.12904
Met20_gene_1030	Met20_contig_5	77441	78862	-	474	K00764	purF, PPAT; amidophosphoribosyltransferase [EC:2.4.2.14]	6647702	Amidophosphoribosyltransferase	0	0.804053	1.57615	1.51193	5.97819	0.531805	0.26365	0.495764
Met20_gene_1031	Met20_contig_5	78881	79723	-	281			499178745	MULTISPECIES: topoisomerase [Methanothermobacter]	0	0.452101	1.32935	2.03212	5.39791	0.222478	0.246271	1.10695
Met20_gene_1032	Met20_contig_5	79972	80217	-	82	K04796	RUXX; small nuclear ribonucleoprotein	13786869	Chain A, Crystal Structure Of A Heptameric Lsm Protein From Methanobacterium Thermoautotrophicum	4.04e-50	0	7.59241	1.68251	8.4459	0	0.898946
Met20_gene_1033	Met20_contig_5	80519	81001	+	161	K07575	K07575; PUA domain protein	2621732	conserved protein [Methanothermobacter thermautotrophicus str. Delta H]	5.15e-109	0.394535	6.9605	1.3092	5.75572	0.301356	1.20932	4.01293
Met20_gene_1034	Met20_contig_5	81004	81705	+	234	K14653	arfB; 2-amino-5-formylamino-6-ribosylaminopyrimidin-4(3H)-one 5'-monophosphate deformylase [EC:3.5.1.102]	74509002	2-amino-5-formylamino-6-ribosylaminopyrimidin-4(3H)-one 5'-monophosphate deformylase	4.17e-163	0.814361	0.532118	1.91619	5.64839	0.424989	0.0942069	0.221669
Met20_gene_1035	Met20_contig_5	81713	83824	+	704	K00525	E1.17.4.1A, nrdA, nrdE; ribonucleoside-diphosphate reductase alpha chain [EC:1.17.4.1]	499178750	ribonucleotide reductase [Methanothermobacter thermautotrophicus]	0	0.180455	0.707475	1.85631	5.6462	0.0972116	0.125301	1.28895
Met20_gene_1036	Met20_contig_5	84146	85669	-	508			499178751	MULTISPECIES: hypothetical protein [Methanothermobacter]	0	0.12504	0	2.07462	7.04699	0.0602712	0	0
Met20_gene_1037	Met20_contig_5	85956	86720	+	255			499178752	MULTISPECIES: hypothetical protein [Methanothermobacter]	5.71e-178	0.249099	0.488296	2.02891	6.67509	0.122775	0.0731521	0.595824
Met20_gene_1038	Met20_contig_5	86743	88011	+	423			2621737	conserved protein [Methanothermobacter thermautotrophicus str. Delta H]	0	0.150166	0.883089	1.77576	6.53754	0.0845642	0.13508	1.59736
Met20_gene_1039	Met20_contig_5	88016	90517	-	834	K03725	K03725; archaea-specific helicase [EC:3.6.1.-]	850990262	MULTISPECIES: DEAD/DEAH box helicase [Methanothermobacter]	0	0.304653	0.895796	1.97593	5.73102	0.154182	0.156307	1.01378
Met20_gene_1040	Met20_contig_5	90544	92190	-	549	K00666	K00666; fatty-acyl-CoA synthase [EC:6.2.1.-]	499178755	AMP-binding protein [Methanothermobacter thermautotrophicus]	0	1.38842	3.62887	1.6614	6.62732	0.835693	0.547562	0.655219
Met20_gene_1041	Met20_contig_5	92208	92612	-	135	K07107	ybgC; acyl-CoA thioester hydrolase [EC:3.1.2.-]	851312289	thioesterase [Methanothermobacter sp. CaT2]	2.05e-95	0.47052	1.84468	1.78845	4.91334	0.263089	0.375442	1.42706
Met20_gene_1042	Met20_contig_5	92624	93196	-	191			499178757	MULTISPECIES: DNA-binding protein [Methanothermobacter]	1.1e-132	2.32796	4.5634	1.78577	6.20504	1.30362	0.735434	0.564148
Met20_gene_1043	Met20_contig_5	93411	93710	-	100			499178758	MULTISPECIES: hypothetical protein [Methanothermobacter]	1.67e-55	0	4.98062	2.26111	7.02318	0	0.709169
Met20_gene_1044	Met20_contig_5	93710	94303	+	198	K03320	amt, AMT, MEP; ammonium transporter, Amt family	499178759	MULTISPECIES: ammonia channel protein [Methanothermobacter]	8.74e-97	0	0	1.91619	6.89707	0	0
Met20_gene_1045	Met20_contig_5	94337	95053	+	239	K03320	amt, AMT, MEP; ammonium transporter, Amt family	503060886	ammonia channel protein [Methanothermobacter marburgensis]	2.81e-138	0	0	1.84403	5.53023	0	0
Met20_gene_1046	Met20_contig_5	95028	95402	+	125	K04751	glnB; nitrogen regulatory protein P-II 1	3334204	RecName: Full=Nitrogen regulatory protein P-II 2	2.69e-74	0	0	1.62493	6.43792	0	0
Met20_gene_1047	Met20_contig_5	95559	96068	+	170			851312290	hypothetical protein [Methanothermobacter sp. CaT2]	1.32e-94	0.373648	0.732445	1.84856	6.16824	0.202129	0.118745	0.587469
Met20_gene_1048	Met20_contig_5	96095	96976	-	294	K06215	pdxS, pdx1; pyridoxine biosynthesis protein [EC:4.-.-.-]	499178764	MULTISPECIES: pyridoxal biosynthesis protein [Methanothermobacter]	0	3.45688	8.47045	1.83798	5.05969	1.8808	1.6741	0.8901
Met20_gene_1049	Met20_contig_5	97130	97324	+	65			851312291	hypothetical protein [Methanothermobacter sp. CaT2]	7.48e-37	1.95447	3.83125	1.65087	6.30286	1.1839	0.607859	0.513438
Met20_gene_1050	Met20_contig_5	97325	98152	-	276			851312292	ribokinase [Methanothermobacter sp. CaT2]	0	0	0	1.61071	6.02583	0	0
Met20_gene_1051	Met20_contig_5	98149	98832	-	228	K01814	hisA; phosphoribosylformimino-5-aminoimidazole carboxamide ribotide isomerase [EC:5.3.1.16]	499178767	phosphoribosylformimino-5-aminoimidazole carboxamide ribotide isomerase [Methanothermobacter thermautotrophicus]	6.38e-153	0.278597	1.09224	1.59683	5.21947	0.174469	0.209263	1.19943
Met20_gene_1052	Met20_contig_5	98977	99261	-	95			2621753	unknown [Methanothermobacter thermautotrophicus str. Delta H]	2.14e-62	0	1.31069	2.01705	5.80131	0	0.22593
Met20_gene_1053	Met20_contig_5	99272	99952	-	227			499178769	flagellar motor protein MotA [Methanothermobacter thermautotrophicus]	6.02e-156	0.279825	2.19411	1.50257	5.88703	0.186231	0.372702	2.00129
Met20_gene_1054	Met20_contig_5	99969	100679	-	237			917746986	MULTISPECIES: transporter [Methanothermobacter]	3.36e-166	0.268018	4.20306	1.50385	5.865	0.178221	0.716634	4.02103
Met20_gene_1055	Met20_contig_5	100889	106015	-	1709	K02230	cobN; cobaltochelatase CobN [EC:6.6.1.2]	499178771	MULTISPECIES: magnesium chelatase [Methanothermobacter]	0	0.520353	20.4733	1.96889	6.66086	0.264287	3.07367	11.63
Met20_gene_1056	Met20_contig_6	3	311	+	103	K03752	mobA; molybdopterin-guanine dinucleotide biosynthesis protein A [EC:2.7.7.77]	13124336	Probable molybdenum cofactor guanylyltransferase	1.86e-68	0.616701	3.62667	1.26506	5.20867	0.487488	0.696275	1.42829
Met20_gene_1057	Met20_contig_6	301	504	-	68			2621185	unknown [Methanothermobacter thermautotrophicus str. Delta H]	1.28e-41	3.73648	10.9867	1.57804	5.451	2.3678	2.01553	0.851227
Met20_gene_1058	Met20_contig_6	651	1409	-	253			499178244	hypothetical protein [Methanothermobacter thermautotrophicus]	2.22e-178	0.251068	3.93725	2.55997	5.32059	0.0980744	0.740002	7.54531
Met20_gene_1059	Met20_contig_6	1442	2020	-	193	K02191	cbiT; cobalt-precorrin-7 (C15)-methyltransferase [EC:2.1.1.196]	499178245	SAM-dependent methyltransferase [Methanothermobacter thermautotrophicus]	5.42e-134	0.65824	3.22579	2.06512	5.93857	0.318742	0.543193	1.70418
Met20_gene_1060	Met20_contig_6	2087	2662	-	192	K03186	ubiX; 3-octaprenyl-4-hydroxybenzoate carboxy-lyase UbiX [EC:4.1.1.-]	13124398	RecName: Full=Flavin prenyltransferase UbiX	2.08e-136	0.661669	0.648519	1.89623	6.45214	0.348939	0.100512	0.288051
Met20_gene_1061	Met20_contig_6	2689	3909	-	407	K06885	K06885	499178247	phosphodiesterase [Methanothermobacter thermautotrophicus]	0	0.624277	1.52968	2.02448	4.97308	0.308364	0.307591	0.997493
Met20_gene_1062	Met20_contig_6	3958	4389	-	144	K03635	MOCS2, moaE; molybdopterin synthase catalytic subunit [EC:2.-.-.-]	2621190	molybdenum cofactor biosynthesis protein MoaE [Methanothermobacter thermautotrophicus str. Delta H]	2.95e-98	0.882225	2.59407	1.62344	5.31752	0.543429	0.487836	0.8977
Met20_gene_1063	Met20_contig_6	4386	4928	-	181	K00952	nadM; nicotinamide-nucleotide adenylyltransferase [EC:2.7.7.1]	13787044	Chain A, Crystal Structure Of Methanobacterium Thermoautotrophicum Nicotinamide Mononucleotide Adenylyltransferase With Bound Nad+	6.7e-130	0	0	1.75739	5.87421	0	0
Met20_gene_1064	Met20_contig_6	5074	6780	+	569	K00400	K00400; methyl coenzyme M reductase system, component A2	850989927	ABC transporter ATP-binding protein [Methanothermobacter thermautotrophicus]	0	0.893078	2.40716	2.08121	6.17152	0.429115	0.390043	0.908946
Met20_gene_1065	Met20_contig_6	6780	7337	+	186			11514649	Chain A, Crystal Structure Of An Fmn-Binding Protein	2.86e-129	0.683013	0	2.22526	5.32298	0.306937	0	0
Met20_gene_1066	Met20_contig_6	7346	7741	+	132			499178252	universal stress protein UspA [Methanothermobacter thermautotrophicus]	3e-86	0	2.8299	1.50973	4.84026	0	0.584658
Met20_gene_1067	Met20_contig_6	7832	8020	+	63			2621195	unknown [Methanothermobacter thermautotrophicus str. Delta H]	9.06e-37	0	0	1.94661	5.72879	0	0
Met20_gene_1068	Met20_contig_6	8276	8437	+	54			14285763	RecName: Full=Probable rubredoxin; Short=RD	1.1e-31	9.4104	18.4468	2.20007	4.87721	4.27731	3.78223	0.884255
Met20_gene_1069	Met20_contig_6	8470	8610	+	47			499178255	rubredoxin [Methanothermobacter thermautotrophicus]	2.67e-25	6.75747	23.8434	1.95696	3.73574	3.45304	6.38252	1.84838
Met20_gene_1070	Met20_contig_6	8611	9768	+	386			499178256	MBL fold hydrolase [Methanothermobacter thermautotrophicus]	0	5.7596	16.129	1.92612	5.59742	2.99026	2.8815	0.963628
Met20_gene_1071	Met20_contig_6	9762	10277	+	172	K02217	ftnA, ftn; ferritin [EC:1.16.3.1]	499178257	ferritin [Methanothermobacter thermautotrophicus]	1.44e-121	4.80094	6.51535	1.91619	5.30255	2.50546	1.22872	0.490417
Met20_gene_1072	Met20_contig_6	10281	10967	+	229	K03386	E1.11.1.15, PRDX, ahpC; peroxiredoxin (alkyl hydroperoxide reductase subunit C) [EC:1.11.1.15]	499178258	peroxiredoxin [Methanothermobacter thermautotrophicus]	1.85e-162	3.88333	10.331	1.58985	4.77072	2.44257	2.1655	0.886565
Met20_gene_1073	Met20_contig_6	10969	11577	+	203	K04564	SOD2; superoxide dismutase, Fe-Mn family [EC:1.15.1.1]	134641	RecName: Full=Superoxide dismutase [Fe]	3.95e-149	8.13559	36.1893	2.41648	5.79019	3.36671	6.2501	1.85644
Met20_gene_1074	Met20_contig_6	11585	11725	-	47						0	2.64927	1.14156	6.22623	0	0.425501
Met20_gene_1075	Met20_contig_6	11807	13111	+	435	K01912	paaK; phenylacetate-CoA ligase [EC:6.2.1.30]	2621203	coenzyme F390 synthetase III [Methanothermobacter thermautotrophicus str. Delta H]	0	0.43807	0	1.96465	5.50508	0.222976	0	0
Met20_gene_1076	Met20_contig_6	13136	13567	+	144			499178261	amino acid-binding protein [Methanothermobacter thermautotrophicus]	9.05e-97	0.882225	0	1.99603	4.7756	0.441989	0	0
Met20_gene_1077	Met20_contig_6	13575	14372	-	266	K07730	K07730; putative transcriptional regulator	499178262	transcriptional regulator [Methanothermobacter thermautotrophicus]	0	0	3.27673	1.49838	4.85888	0	0.674379
Met20_gene_1078	Met20_contig_6	14369	15772	-	468	K07463	K07463; archaea-specific RecJ-like exonuclease	499178263	single-stranded DNA-binding protein [Methanothermobacter thermautotrophicus]	0	1.22154	1.86241	1.94076	5.5025	0.629414	0.338467	0.537749
Met20_gene_1079	Met20_contig_6	15777	15989	-	71	K03105	SRP19; signal recognition particle subunit SRP19	499178264	signal recognition particle [Methanothermobacter thermautotrophicus]	9.63e-41	2.68395	3.50748	2.15909	5.56414	1.24309	0.630372	0.5071
Met20_gene_1080	Met20_contig_6	16076	16837	-	254	K01719	hemD, UROS; uroporphyrinogen-III synthase [EC:4.2.1.75]	850989940	uroporphyrinogen-III synthase [Methanothermobacter thermautotrophicus]	2.01e-174	1.00032	3.43153	1.59934	5.53007	0.625456	0.620523	0.992113
Met20_gene_1081	Met20_contig_6	16842	17564	-	241	K02303	cobA; uroporphyrin-III C-methyltransferase [EC:2.1.1.107]	2621209	S-adenosyl-L-methionine uroporphyrinogen methyltransferase [Methanothermobacter thermautotrophicus str. Delta H]	4.85e-167	1.58142	1.54999	1.65381	5.68671	0.956226	0.272563	0.285041
Met20_gene_1082	Met20_contig_6	17564	18220	-	219	K01952	purL, PFAS; phosphoribosylformylglycinamidine synthase [EC:6.3.5.3]	499178267	phosphoribosylformylglycinamidine synthase [Methanothermobacter thermautotrophicus]	4.26e-159	0.870139	3.41139	1.60995	5.32262	0.540475	0.640922	1.18585
Met20_gene_1083	Met20_contig_6	18224	18478	-	85	K01952	purL, PFAS; phosphoribosylformylglycinamidine synthase [EC:6.3.5.3]	499178268	phosphoribosylformylglycinamidine synthase [Methanothermobacter thermautotrophicus]	3.13e-54	1.49459	1.46489	2.074	5.33624	0.720634	0.274517	0.380938
Met20_gene_1084	Met20_contig_6	18488	19234	-	249	K01923	purC; phosphoribosylaminoimidazole-succinocarboxamide synthase [EC:6.3.2.6]	499178269	phosphoribosylaminoimidazolesuccinocarboxamide synthase [Methanothermobacter thermautotrophicus]	3.09e-176	0.255101	2.00025	1.87772	5.89575	0.135857	0.33927	2.49726
Met20_gene_1085	Met20_contig_6	19376	21148	+	591	K00820	E2.6.1.16, glmS; glucosamine--fructose-6-phosphate aminotransferase (isomerizing) [EC:2.6.1.16]	499178270	glutamine--fructose-6-phosphate aminotransferase [Methanothermobacter thermautotrophicus]	0	0.752354	2.73892	1.91944	5.14129	0.391966	0.53273	1.35912
Met20_gene_1086	Met20_contig_6	21249	22247	-	333			499178271	hypothetical protein [Methanothermobacter thermautotrophicus]	0	0.190751	0.747841	1.62272	5.96104	0.11755	0.125455	1.06725
Met20_gene_1087	Met20_contig_6	22267	23406	-	380			850989948	lipopolysaccharide biosynthesis protein RfbU [Methanothermobacter thermautotrophicus]	0	0.334317	2.94905	1.65398	5.55745	0.202129	0.530648	2.62529
Met20_gene_1088	Met20_contig_6	23588	25945	+	786			499178273	histidine kinase [Methanothermobacter thermautotrophicus]	0	4.20235	11.0892	1.88694	5.69629	2.22708	1.94674	0.874123
Met20_gene_1089	Met20_contig_6	26074	27270	+	399			499178274	hypothetical protein [Methanothermobacter thermautotrophicus]	0	0	0.936207	1.78653	5.24392	0	0.178532
Met20_gene_1090	Met20_contig_6	27475	29436	+	654	K18779	tgtA; 7-cyano-7-deazaguanine tRNA-ribosyltransferase [EC:2.4.2.48]	2621219	tRNA-guanine transglycosylase [Methanothermobacter thermautotrophicus str. Delta H]	0	0.388503	1.14234	1.78727	5.32466	0.217372	0.214538	0.986967
Met20_gene_1091	Met20_contig_6	29449	29790	+	114	K03626	EGD2, NACA; nascent polypeptide-associated complex subunit alpha	499178276	NagC family transcriptional regulator [Methanothermobacter thermautotrophicus]	1.47e-74	0.557195	3.27673	2.05066	5.30504	0.271714	0.617663	2.27321
Met20_gene_1092	Met20_contig_6	29790	30521	+	244			503060474	MULTISPECIES: phosphohydrolase [Methanothermobacter]	8.06e-167	1.30164	6.63403	1.86907	6.73615	0.696411	0.98484	1.41416
Met20_gene_1093	Met20_contig_6	30496	31569	+	358			2621223	unknown [Methanothermobacter thermautotrophicus str. Delta H]	0	1.41945	10.4343	1.68068	6.19869	0.844565	1.6833	1.9931
Met20_gene_1094	Met20_contig_6	31569	32774	+	402			2621224	unknown [Methanothermobacter thermautotrophicus str. Delta H]	0	0.948062	4.95584	1.97339	6.28457	0.480423	0.788574	1.64142
Met20_gene_1095	Met20_contig_6	32824	33111	+	96			499178280	hypothetical protein [Methanothermobacter thermautotrophicus]	1.86e-60	1.98501	9.07926	2.23556	4.62319	0.887924	1.96385	2.21173
Met20_gene_1096	Met20_contig_6	33155	34354	+	400	K00620	argJ; glutamate N-acetyltransferase / amino-acid N-acetyltransferase [EC:2.3.1.35 2.3.1.1]	30172765	Arginine biosynthesis bifunctional protein ArgJ	0	0.1588	1.86773	1.55212	5.15765	0.102312	0.362129	3.53945
Met20_gene_1097	Met20_contig_6	34373	35254	+	294	K00930	argB; acetylglutamate kinase [EC:2.7.2.8]	499178282	acetylglutamate kinase [Methanothermobacter thermautotrophicus]	0	1.08028	1.27057	1.86405	5.6569	0.579531	0.224605	0.387563
Met20_gene_1098	Met20_contig_6	35347	36342	-	332	K10978	aksF; methanogen homoisocitrate dehydrogenase [EC:1.1.1.87 1.1.1.-]	499178283	3-isopropylmalate dehydrogenase [Methanothermobacter thermautotrophicus]	0	0	1.87523	1.74304	4.90659	0	0.382187
Met20_gene_1099	Met20_contig_6	36489	37403	+	305			499178284	hypothetical protein [Methanothermobacter thermautotrophicus]	0	1.87437	4.49073	1.94761	5.67675	0.962395	0.791073	0.821984
Met20_gene_1100	Met20_contig_6	37454	38092	+	213			503060482	MULTISPECIES: PBS lyase [Methanothermobacter]	2.66e-110	0.89465	3.50748	2.05114	6.38846	0.436173	0.549034	1.25875
Met20_gene_1101	Met20_contig_6	38104	39081	+	326	K00024	mdh; malate dehydrogenase [EC:1.1.1.37]	499178287	malate dehydrogenase [Methanothermobacter thermautotrophicus]	0	1.55878	1.14585	2.01024	6.80715	0.775419	0.16833	0.217083
Met20_gene_1102	Met20_contig_6	39361	39939	+	193	K08681	pdxT, pdx2; glutamine amidotransferase [EC:2.6.-.-]	499178289	pyridoxal 5'-phosphate synthase subunit PdxT [Methanothermobacter thermautotrophicus]	1.23e-133	0.98736	10.9677	2.04526	6.36817	0.482755	1.72227	3.56758
Met20_gene_1103	Met20_contig_6	39945	40844	+	300			499178290	glutamine amidotransferase [Methanothermobacter thermautotrophicus]	0	0.423468	21.1676	1.94174	6.73055	0.218087	3.14501	14.4209
Met20_gene_1104	Met20_contig_6	40855	41544	+	230			499178291	tributyrin esterase [Methanothermobacter thermautotrophicus]	2.2e-162	0	15.6998	2.33276	6.59484	0	2.38062
Met20_gene_1105	Met20_contig_6	41544	42602	+	353	K00441	frhB; coenzyme F420 hydrogenase beta subunit [EC:1.12.98.1]	499178292	hydrogenase [Methanothermobacter thermautotrophicus]	0	0.899719	19.7532	1.9759	7.25364	0.455346	2.72321	5.98053
Met20_gene_1106	Met20_contig_6	42615	44114	+	500			499178293	glutamate synthase [Methanothermobacter thermautotrophicus]	0	0.635202	26.6463	1.88553	6.23308	0.336882	4.27499	12.6899
Met20_gene_1107	Met20_contig_6	44119	44202	-	28						0	0	1.50558	4.70303	0	0
Met20_gene_1108	Met20_contig_6	44311	45651	+	447			499178294	MFS transporter [Methanothermobacter thermautotrophicus]	0	0.994723	1.11423	1.89476	5.80465	0.524987	0.191955	0.365639
Met20_gene_1109	Met20_contig_6	45738	46811	-	358	K06921	K06921	499178295	ArsR family transcriptional regulator [Methanothermobacter thermautotrophicus]	0	0	1.04343	2.25875	7.79264	0	0.133899
Met20_gene_1110	Met20_contig_6	46988	47113	-	42	K06921	K06921	499178295	ArsR family transcriptional regulator [Methanothermobacter thermautotrophicus]	2.68e-10	0	0	1.82495	6.61907	0	0
Met20_gene_1111	Met20_contig_6	47456	48154	+	233			2621243	unknown [Methanothermobacter thermautotrophicus str. Delta H]	1.35e-167	0.272619	1.0688	1.56256	5.56798	0.174469	0.191955	1.10023
Met20_gene_1112	Met20_contig_6	48158	48634	-	159			499178298	hypothetical protein [Methanothermobacter thermautotrophicus]	3.03e-112	0.798996	1.56623	2.04876	5.21463	0.38999	0.300354	0.770158
Met20_gene_1113	Met20_contig_6	48635	49258	-	208	K02007	cbiM; cobalt/nickel transport system permease protein	499178299	cobalamin biosynthesis protein CobM [Methanothermobacter thermautotrophicus]	6.22e-141	0.305385	2.39453	1.71352	5.74479	0.178221	0.416818	2.33876
Met20_gene_1114	Met20_contig_6	49291	49725	-	145			2621246	unknown [Methanothermobacter thermautotrophicus str. Delta H]	5.28e-99	0.43807	2.57618	1.53295	6.28992	0.285769	0.409573	1.43323
Met20_gene_1115	Met20_contig_6	50086	51363	-	426	K05592	deaD; ATP-dependent RNA helicase DeaD [EC:3.6.4.13]	499178302	RNA helicase [Methanothermobacter thermautotrophicus]	0	0.298217	0.58458	1.8982	6.9838	0.157105	0.0837052	0.532798
Met20_gene_1116	Met20_contig_6	51630	52247	-	206	K01934	E6.3.3.2; 5-formyltetrahydrofolate cyclo-ligase [EC:6.3.3.2]	850991224	5-formyltetrahydrofolate cyclo-ligase [Methanothermobacter thermautotrophicus]	7.48e-130	0	0.604445	2.17665	5.32705	0	0.113467
Met20_gene_1117	Met20_contig_6	52231	52647	-	139	K01934	E6.3.3.2; 5-formyltetrahydrofolate cyclo-ligase [EC:6.3.3.2]	2621249	conserved protein [Methanothermobacter thermautotrophicus str. Delta H]	6.59e-88	0.45698	2.68739	2.17812	4.80704	0.209805	0.559053	2.66463
Met20_gene_1118	Met20_contig_6	52669	53820	-	384	K04655	hypE; hydrogenase expression/formation protein HypE	2621250	hydrogenase expression/formation protein HypE [Methanothermobacter thermautotrophicus str. Delta H]	0	0.496251	0.972778	1.85631	5.02962	0.267332	0.19341	0.723481
Met20_gene_1119	Met20_contig_6	54045	54428	+	128	K02995	RP-S8e, RPS8; small subunit ribosomal protein S8e	499178306	30S ribosomal protein S8e [Methanothermobacter thermautotrophicus]	3.19e-83	1.48875	1.94556	1.73655	6.55375	0.857306	0.296861	0.346272
Met20_gene_1120	Met20_contig_6	54447	55118	+	224	K02319	DPA, polB1; DNA polymerase I [EC:2.7.7.7]	499178307	DNA-dependent DNA polymerase [Methanothermobacter thermautotrophicus]	1.42e-159	0.567144	0.555873	1.96752	5.39977	0.288254	0.102944	0.35713
Met20_gene_1121	Met20_contig_6	55282	55962	+	227	K07025	K07025; putative hydrolase of the HAD superfamily	499178308	haloacid dehalogenase [Methanothermobacter thermautotrophicus]	1.11e-164	3.07807	6.03379	1.62074	5.80109	1.89917	1.04011	0.547668
Met20_gene_1122	Met20_contig_6	56063	57625	+	521			499178309	ATPase AAA [Methanothermobacter thermautotrophicus]	0	1.34112	2.62893	1.70655	5.98184	0.785864	0.439485	0.559238
Met20_gene_1123	Met20_contig_6	57644	58531	+	296			850989971	hypothetical protein [Methanothermobacter thermautotrophicus]	0	0.42919	0.420661	1.43714	4.99255	0.298641	0.0842577	0.282137
Met20_gene_1124	Met20_contig_6	58583	59356	-	258	K01142	E3.1.11.2, xthA; exodeoxyribonuclease III [EC:3.1.11.2]	499178311	exodeoxyribonuclease III [Methanothermobacter thermautotrophicus]	0	0.246202	6.27404	2.49551	5.87912	0.0986582	1.06717	10.8169
Met20_gene_1125	Met20_contig_6	59426	61336	-	637	K04759	feoB; ferrous iron transport protein B	2621259	ferrous iron transport protein B [Methanothermobacter thermautotrophicus str. Delta H]	0	0.398871	1.56378	1.7327	5.67349	0.230202	0.275628	1.19733
Met20_gene_1126	Met20_contig_6	61375	62091	-	239	K03709	troR; DtxR family transcriptional regulator, Mn-dependent transcriptional regulator	499178313	iron repressor [Methanothermobacter thermautotrophicus]	8.35e-175	0	1.04197	2.13267	5.77511	0	0.180425
Met20_gene_1127	Met20_contig_6	62224	62835	-	204	K07034	acetate transporter, putative	3123045	RecName: Full=Uncharacterized protein MTH_215	1.52e-141	0.93412	3.66222	1.91619	6.07261	0.487488	0.603073	1.2371
Met20_gene_1128	Met20_contig_6	62866	64770	-	635	K01895	ACSS, acs; acetyl-CoA synthetase [EC:6.2.1.1]	82541818	acetyl-CoA synthetase 1 [Methanothermobacter thermautotrophicus]	0	2.50079	7.8435	1.75022	5.90642	1.42884	1.32796	0.929397
Met20_gene_1129	Met20_contig_6	64905	66533	-	543			850989980	thermosome subunit [Methanothermobacter thermautotrophicus]	0	0.935841	7.56725	2.07499	6.75444	0.451009	1.12034	2.48407
Met20_gene_1130	Met20_contig_6	66703	67116	-	138			499178318	hypothetical protein [Methanothermobacter thermautotrophicus]	5.32e-94	1.38087	1.80457	1.80511	7.31582	0.764981	0.246667	0.322449
Met20_gene_1131	Met20_contig_6	67165	68385	-	407			850989983	MBL fold metallo-hydrolase [Methanothermobacter thermautotrophicus]	0	1.09248	7.03651	2.00565	6.30323	0.544704	1.11633	2.04943
Met20_gene_1132	Met20_contig_6	68626	69438	-	271			499178320	hypothetical protein [Methanothermobacter thermautotrophicus]	0	0.234392	0.918934	1.78185	6.49695	0.131544	0.141441	1.07523
Met20_gene_1133	Met20_contig_6	69536	70063	-	176			499178321	hypothetical protein [Methanothermobacter thermautotrophicus]	1.25e-120	0	1.41495	1.19762	4.82179	0	0.293449
Met20_gene_1134	Met20_contig_6	70115	71503	-	463	K05716	CPGS; cyclic 2,3-diphosphoglycerate synthetase [EC:4.6.1.-]	74507974	RecName: Full=Cyclic 2,3-diphosphoglycerate synthetase; Short=cDPGS	0	0.685963	6.7233	1.82928	5.43551	0.37499	1.23692	3.29854
Met20_gene_1135	Met20_contig_6	71673	71981	-	103			499178323	hypothetical protein [Methanothermobacter thermautotrophicus]	7.42e-69	18.501	61.6533	2.00921	9.04415	9.2081	6.81693	0.740319
Met20_gene_1136	Met20_contig_6	72284	73150	+	289	K00013	hisD; histidinol dehydrogenase [EC:1.1.1.23]	3122213	RecName: Full=Histidinol dehydrogenase; Short=HDH	0	0	0.43085	1.47195	5.3835	0	0.0800316
Met20_gene_1137	Met20_contig_7	3	182	+	60			568634108	uncharacterized protein BN903_36 [Halorubrum sp. AJ67]	2.21e-16	10441.7	1249.31	213.975	270.685	48.7985	4.61535	0.0945796
Met20_gene_1138	Met20_contig_7	330	605	-	92						707.698	4864.23	4.41557	9.75442	160.273	498.669	3.11137
Met20_gene_1139	Met20_contig_7	788	1294	+	169			2623024	conserved protein [Methanothermobacter thermautotrophicus str. Delta H]	4.66e-117	0.375859	2.21034	2.7439	6.29131	0.13698	0.351331	2.56484
Met20_gene_1140	Met20_contig_7	1363	2271	-	303			499179949	cation transporter [Methanothermobacter thermautotrophicus]	0	0.209638	0.821885	1.32805	6.42247	0.157853	0.12797	0.810692
Met20_gene_1141	Met20_contig_7	2261	3385	-	375	K00812	aspB; aspartate aminotransferase [EC:2.6.1.1]	2623027	aspartate aminotransferase homolog [Methanothermobacter thermautotrophicus str. Delta H]	0	0.338774	0.332042	1.8702	6.73706	0.181143	0.0492859	0.272083
Met20_gene_1142	Met20_contig_7	3418	5013	-	532			2623028	conserved protein [Methanothermobacter thermautotrophicus str. Delta H]	0	0.238798	0.702156	1.44075	5.53729	0.165746	0.126805	0.765057
Met20_gene_1143	Met20_contig_7	5116	5610	+	165	K02201	E2.7.7.3B; pantetheine-phosphate adenylyltransferase [EC:2.7.7.3]	2623029	conserved protein [Methanothermobacter thermautotrophicus str. Delta H]	5.2e-114	0	2.26392	1.95103	6.88721	0	0.328713
Met20_gene_1144	Met20_contig_7	5632	6237	+	202			2623030	conserved protein [Methanothermobacter thermautotrophicus str. Delta H]	6.84e-144	0	0	1.99208	6.03615	0	0
Met20_gene_1145	Met20_contig_7	6238	6447	+	70			850991190	hypothetical protein [Methanothermobacter thermautotrophicus]	3.48e-41	0	3.55759	1.97094	7.38549	0	0.4817
Met20_gene_1146	Met20_contig_7	6444	8468	+	675	K07151	STT3; dolichyl-diphosphooligosaccharide--protein glycosyltransferase [EC:2.4.99.18]	499179954	oligosaccharyl transferase [Methanothermobacter thermautotrophicus]	0	0.094104	0.73787	1.77141	6.5752	0.0531237	0.11222	2.11243
Met20_gene_1147	Met20_contig_7	8506	8679	-	58			302587690	hypothetical protein MTBMA_c04690 [Methanothermobacter marburgensis str. Marburg]	1.25e-28	65.7105	268.353	2.11442	6.55901	31.0773	40.9136	1.31651
Met20_gene_1148	Met20_contig_7	8700	8885	-	62			503060316	class III signal peptide [Methanothermobacter marburgensis]	7.4e-30	233.59	578.395	2.71976	6.52917	85.8865	88.5863	1.03143
Met20_gene_1149	Met20_contig_7	9047	9595	+	183			850991193	hypothetical protein [Methanothermobacter thermautotrophicus]	1.88e-127	0.347105	2.72165	2.19891	6.95602	0.157853	0.391266	2.47867
Met20_gene_1150	Met20_contig_7	9611	9787	-	59			851313294	class III signal peptide-containing protein [Methanothermobacter sp. CaT2]	3.95e-27	0	0	2.14354	6.69583	0	0
Met20_gene_1151	Met20_contig_7	9936	11333	+	466			499179957	hypothetical protein [Methanothermobacter thermautotrophicus]	0	1.4994	4.27521	2.23693	6.66692	0.670295	0.641258	0.956679
Met20_gene_1152	Met20_contig_7	11333	12025	+	231			499179958	metal-dependent hydrolase [Methanothermobacter thermautotrophicus]	1.49e-168	1.92485	2.15611	2.53833	6.16513	0.758314	0.349727	0.46119
Met20_gene_1153	Met20_contig_7	12049	12669	+	207	K06883	K06883	499179959	GTP-binding protein [Methanothermobacter thermautotrophicus]	1.35e-149	0.613722	3.00762	2.09208	6.31446	0.293355	0.476307	1.62365
Met20_gene_1154	Met20_contig_7	12679	13047	+	123	K09743	K09743; hypothetical protein	499179960	hypothetical protein [Methanothermobacter thermautotrophicus]	1.98e-80	1.03285	5.06161	2.0564	7.61321	0.50226	0.664846	1.32371
Met20_gene_1155	Met20_contig_7	13082	13318	+	79	K07163	K07163	499179961	hypothetical protein [Methanothermobacter thermautotrophicus]	1.07e-49	0.804053	4.72844	2.08598	8.27274	0.385455	0.571569	1.48284
Met20_gene_1156	Met20_contig_7	13456	15582	+	709	K07151	STT3; dolichyl-diphosphooligosaccharide--protein glycosyltransferase [EC:2.4.99.18]	2623040	oligosaccharyl transferase STT3 subunit related protein [Methanothermobacter thermautotrophicus str. Delta H]	0	0	0.878107	2.10268	7.84206	0	0.111974
Met20_gene_1157	Met20_contig_7	15737	17695	-	653			850991198	hypothetical protein [Methanothermobacter thermautotrophicus]	0	0.0972744	0.572047	1.90739	6.50544	0.0509987	0.0879337	1.72423
Met20_gene_1158	Met20_contig_7	17895	18188	+	98			499179964	hypothetical protein [Methanothermobacter thermautotrophicus]	9.04e-61	0.648165	0	1.60335	7.66419	0.404258	0	0
Met20_gene_1159	Met20_contig_7	18256	20067	-	604	K08979	K08979; putative membrane protein	499179965	membrane protein [Methanothermobacter thermautotrophicus]	0	0.630995	1.85536	1.79564	6.28224	0.351405	0.295335	0.840442
Met20_gene_1160	Met20_contig_7	20277	20882	+	202	K01678	E4.2.1.2AB, fumB; fumarate hydratase subunit beta [EC:4.2.1.2]	2623044	fumarate hydratase, class I related protein [Methanothermobacter thermautotrophicus str. Delta H]	2.96e-129	0.943369	1.23283	1.82133	4.53919	0.517956	0.271597	0.524363
Met20_gene_1161	Met20_contig_7	20927	21727	+	267			499179967	hypothetical protein [Methanothermobacter thermautotrophicus]	0	0.475807	0.932701	1.66501	5.05988	0.285769	0.184333	0.645042
Met20_gene_1162	Met20_contig_7	21945	22271	+	109			499179968	hypothetical protein [Methanothermobacter thermautotrophicus]	2.67e-66	0	0	1.68766	7.38294	0	0
Met20_gene_1163	Met20_contig_7	22355	22879	+	175			499179969	NYN domain-containing protein [Methanothermobacter thermautotrophicus]	2.07e-119	0.725945	3.55759	1.48916	8.13798	0.487488	0.437159	0.896759
Met20_gene_1164	Met20_contig_7	22893	24026	+	378	K01042	selA; L-seryl-tRNA(Ser) seleniumtransferase [EC:2.9.1.1]	499179970	hypothetical protein [Methanothermobacter thermautotrophicus]	0	0.504128	0.988219	2.11896	5.66427	0.237913	0.174465	0.733316
Met20_gene_1165	Met20_contig_7	24084	25097	+	338	K01974	rtcA, RTCD1; RNA 3'-terminal phosphate cyclase [EC:6.5.1.4]	499179971	alanine acetyltransferase [Methanothermobacter thermautotrophicus]	0	0.375859	1.84195	1.90485	5.5554	0.197316	0.331559	1.68034
Met20_gene_1166	Met20_contig_7	25153	25938	-	262	K03524	birA; BirA family transcriptional regulator, biotin operon repressor / biotin-[acetyl-CoA-carboxylase] ligase [EC:6.3.4.15]	499179972	biotin--[acetyl-CoA-carboxylase] ligase [Methanothermobacter thermautotrophicus]	0	0.72733	2.8515	1.84306	5.43567	0.394633	0.524591	1.32931
Met20_gene_1167	Met20_contig_7	25943	27418	-	492	K01959	E6.4.1.1A, pycA; pyruvate carboxylase subunit A [EC:6.4.1.1]	499179973	biotin carboxylase [Methanothermobacter thermautotrophicus]	0	0.516424	1.51848	1.79156	6.22538	0.288254	0.243918	0.846192
Met20_gene_1168	Met20_contig_7	27505	27618	+	38						1.67158	0	1.51278	6.16069	1.10497	0	0
Met20_gene_1169	Met20_contig_7	27620	28243	+	208	K07579	K07579; putative methylase	850991202	SAM-dependent methyltransferase [Methanothermobacter thermautotrophicus]	2.34e-148	0	0	1.71352	5.32273	0	0
Met20_gene_1170	Met20_contig_7	28424	29230	+	269	K09142	K09142; hypothetical protein	499178103	RNA-binding protein [Methanothermobacter thermautotrophicus]	0	0.708404	7.86901	1.80934	6.61778	0.391525	1.18907	3.03702
Met20_gene_1171	Met20_contig_7	29250	30263	+	338	K02906	RP-L3, MRPL3, rplC; large subunit ribosomal protein L3	499178104	50S ribosomal protein L3 [Methanothermobacter thermautotrophicus]	0	1.31551	6.26262	1.75746	6.39232	0.748529	0.979709	1.30885
Met20_gene_1172	Met20_contig_7	30276	31040	+	255	K02930	RP-L4e, RPL4; large subunit ribosomal protein L4e	499178105	50S ribosomal protein L4 [Methanothermobacter thermautotrophicus]	0	0.249099	4.88296	1.89365	5.04935	0.131544	0.967048	7.3515
Met20_gene_1173	Met20_contig_7	31024	31323	+	100	K02892	RP-L23, MRPL23, rplW; large subunit ribosomal protein L23	2621051	ribosomal protein L23a (E.coli ) [Methanothermobacter thermautotrophicus str. Delta H]	1.38e-66	1.2704	2.49031	2.29943	7.46213	0.552486	0.333726	0.604045
Met20_gene_1174	Met20_contig_7	31346	32071	+	242	K02886	RP-L2, MRPL2, rplB; large subunit ribosomal protein L2	499178107	50S ribosomal protein L2 [Methanothermobacter thermautotrophicus]	9.57e-173	2.36232	5.6598	2.04288	6.1469	1.15637	0.920757	0.79625
Met20_gene_1175	Met20_contig_7	32088	32498	+	137	K02965	RP-S19, rpsS; small subunit ribosomal protein S19	499178108	30S ribosomal protein S19 [Methanothermobacter thermautotrophicus]	4.4e-92	2.78191	8.17986	2.09802	6.26561	1.32597	1.30552	0.984576
Met20_gene_1176	Met20_contig_7	32511	32972	+	154	K02890	RP-L22, MRPL22, rplV; large subunit ribosomal protein L22	499178109	50S ribosomal protein L22 [Methanothermobacter thermautotrophicus]	3.24e-108	1.23741	5.6598	2.48856	5.00389	0.497237	1.13108	2.27473
Met20_gene_1177	Met20_contig_7	32976	33752	+	259	K02982	RP-S3, rpsC; small subunit ribosomal protein S3	499178110	30S ribosomal protein S3 [Methanothermobacter thermautotrophicus]	0	1.47151	7.21133	2.02717	5.64928	0.725894	1.2765	1.75853
Met20_gene_1178	Met20_contig_7	33799	33993	+	65	K02904	RP-L29, rpmC; large subunit ribosomal protein L29	499178111	50S ribosomal protein L29 [Methanothermobacter thermautotrophicus]	1.9e-37	4.88617	11.4937	1.70983	6.90313	2.85769	1.66501	0.582641
Met20_gene_1179	Met20_contig_7	34006	34311	+	102	K03113	EIF1, SUI1; translation initiation factor 1	499178112	MULTISPECIES: translation initiation factor [Methanothermobacter]	2.75e-65	8.71846	19.5319	1.72833	7.02892	5.04444	2.77878	0.550861
Met20_gene_1180	Met20_contig_7	34320	34601	+	94	K03538	POP4, RPP29; ribonuclease P protein subunit POP4 [EC:3.1.26.5]	42543241	Chain A, Structure Of Mth11: A Homologue Of Human Rnase P Protein Rpp29	6.12e-59	2.70299	14.571	2.52774	8.50918	1.06933	1.71238	1.60136
Met20_gene_1181	Met20_contig_7	34612	34932	+	107	K02961	RP-S17, MRPS17, rpsQ; small subunit ribosomal protein S17	499178114	MULTISPECIES: 30S ribosomal protein S17 [Methanothermobacter]	7.52e-71	1.18729	3.49109	1.57593	7.70326	0.75339	0.453197	0.601543
Met20_gene_1182	Met20_contig_7	34934	35332	+	133	K02874	RP-L14, MRPL14, rplN; large subunit ribosomal protein L14	499178115	50S ribosomal protein L14 [Methanothermobacter thermautotrophicus]	1.85e-86	3.34317	4.68104	1.84416	4.95055	1.81284	0.945558	0.521588
Met20_gene_1183	Met20_contig_7	35343	35696	+	118	K02895	RP-L24, MRPL24, rplX; large subunit ribosomal protein L24	499178116	50S ribosomal protein L24 [Methanothermobacter thermautotrophicus]	1.19e-78	1.61492	7.38652	1.7538	6.61317	0.92081	1.11694	1.213
Met20_gene_1184	Met20_contig_7	35699	36427	+	243	K02987	RP-S4e, RPS4; small subunit ribosomal protein S4e	499178117	30S ribosomal protein S4e [Methanothermobacter thermautotrophicus]	1.65e-175	1.8298	9.22338	2.20796	5.90082	0.828729	1.56307	1.8861
Met20_gene_1185	Met20_contig_7	36428	36934	+	169	K02931	RP-L5, MRPL5, rplE; large subunit ribosomal protein L5	499178118	50S ribosomal protein L5 [Methanothermobacter thermautotrophicus]	4.12e-118	1.12758	2.21034	2.4491	6.06044	0.460405	0.364715	0.792162
Met20_gene_1186	Met20_contig_7	37113	37496	+	128	K02994	RP-S8, rpsH; small subunit ribosomal protein S8	2621046	ribosomal protein S15a (E.coli ) [Methanothermobacter thermautotrophicus str. Delta H]	3.26e-88	0	6.80945	1.94613	7.27771	0	0.935657
Met20_gene_1187	Met20_contig_7	37505	38038	+	178	K02933	RP-L6, MRPL6, rplF; large subunit ribosomal protein L6	499178121	50S ribosomal protein L6 [Methanothermobacter thermautotrophicus]	1.71e-122	0.71371	3.49763	1.6363	6.85002	0.436173	0.510602	1.17064
Met20_gene_1188	Met20_contig_7	38052	38378	+	109	K02912	RP-L32e, RPL32; large subunit ribosomal protein L32e	499178122	50S ribosomal protein L32e [Methanothermobacter thermautotrophicus]	9.51e-71	0.582754	2.28469	1.89861	6.98023	0.306937	0.327309	1.06637
Met20_gene_1189	Met20_contig_7	38488	38934	+	149	K02885	RP-L19e, RPL19; large subunit ribosomal protein L19e	499178123	50S ribosomal protein L19e [Methanothermobacter thermautotrophicus]	1.15e-100	1.27893	0.835675	2.08338	7.49585	0.613873	0.111485	0.181609
Met20_gene_1190	Met20_contig_7	38946	39524	+	193	K02881	RP-L18, MRPL18, rplR; large subunit ribosomal protein L18	499178124	50S ribosomal protein L18 [Methanothermobacter thermautotrophicus]	1.32e-137	0.65824	4.51611	1.86655	6.5198	0.352651	0.692676	1.9642
Met20_gene_1191	Met20_contig_7	39521	40171	+	217	K02988	RP-S5, MRPS5, rpsE; small subunit ribosomal protein S5	3122824	RecName: Full=30S ribosomal protein S5	1.92e-156	0.585439	5.73805	2.04865	5.86614	0.285769	0.978164	3.42292
Met20_gene_1192	Met20_contig_7	40184	40642	+	153	K02907	RP-L30, MRPL30, rpmD; large subunit ribosomal protein L30	499178126	50S ribosomal protein L30 [Methanothermobacter thermautotrophicus]	8.64e-107	0	3.25531	1.4027	5.06847	0	0.642266
Met20_gene_1193	Met20_contig_7	40655	41095	+	147	K02876	RP-L15, MRPL15, rplO; large subunit ribosomal protein L15	499178127	50S ribosomal protein L15 [Methanothermobacter thermautotrophicus]	6.57e-101	0.86422	6.77636	1.64245	4.77768	0.526177	1.41834	2.69555
Met20_gene_1194	Met20_contig_7	41112	42482	+	457	K03076	secY; preprotein translocase subunit SecY	12230562	RecName: Full=Protein translocase subunit SecY; AltName: Full=Protein transport protein SEC61 subunit alpha homolog	0	1.66793	3.81448	2.01263	6.14721	0.828729	0.620523	0.748764
Met20_gene_1195	Met20_contig_7	42504	43061	+	186	K00939	E2.7.4.3, adk; adenylate kinase [EC:2.7.4.3]	850989850	adenylate kinase [Methanothermobacter thermautotrophicus]	1.98e-133	1.02452	0.669439	1.77196	6.00474	0.578183	0.111485	0.19282
Met20_gene_1196	Met20_contig_7	43080	43646	+	189			499178130	membrane protein [Methanothermobacter thermautotrophicus]	2.49e-134	1.00826	4.61169	2.35215	7.2255	0.428653	0.638252	1.48897
Met20_gene_1197	Met20_contig_7	43665	43931	+	89	K02915	RP-L34e, RPL34; large subunit ribosomal protein L34e	499178131	50S ribosomal protein L34e [Methanothermobacter thermautotrophicus]	1.04e-54	0.71371	2.7981	1.8516	5.97321	0.385455	0.468442	1.21529
Met20_gene_1198	Met20_contig_7	43931	44449	+	173	K00945	cmk; cytidylate kinase [EC:2.7.4.14]	3913953	RecName: Full=Cytidylate kinase; Short=CK; AltName: Full=Cytidine monophosphate kinase; Short=CMP kinase	1.65e-106	1.10151	2.87897	2.01588	5.49744	0.546415	0.523694	0.958418
Met20_gene_1199	Met20_contig_7	44449	44676	+	76	K02875	RP-L14e, RPL14; large subunit ribosomal protein L14e	499178133	50S ribosomal protein L14e [Methanothermobacter thermautotrophicus]	1.88e-42	1.67158	3.27673	2.57173	8.3426	0.649984	0.39277	0.604278
Met20_gene_1200	Met20_contig_7	44707	45666	+	320	K11131	DKC1, NOLA4, CBF5; H/ACA ribonucleoprotein complex subunit 4 [EC:5.4.99.-]	3915180	Probable tRNA pseudouridine synthase B	0	0.595502	3.89111	1.86829	5.9441	0.318742	0.654617	2.05375
Met20_gene_1201	Met20_contig_7	45903	46352	+	150	K02952	RP-S13, rpsM; small subunit ribosomal protein S13	499178135	30S ribosomal protein S13 [Methanothermobacter thermautotrophicus]	5.44e-105	0.846936	4.98062	1.6607	8.09617	0.509987	0.615183	1.20627
Met20_gene_1202	Met20_contig_7	46369	46884	+	172	K02986	RP-S4, rpsD; small subunit ribosomal protein S4	499178136	30S ribosomal protein S4 [Methanothermobacter thermautotrophicus]	4.36e-121	2.58512	4.34357	1.73794	6.63528	1.48746	0.654617	0.44009
Met20_gene_1203	Met20_contig_7	46902	47294	+	131	K02948	RP-S11, MRPS11, rpsK; small subunit ribosomal protein S11	499178137	30S ribosomal protein S11 [Methanothermobacter thermautotrophicus]	1.62e-87	0.969774	0.950501	2.04784	5.58459	0.473559	0.170201	0.359407
Met20_gene_1204	Met20_contig_7	47296	48090	+	265	K03047	rpoD; DNA-directed RNA polymerase subunit D [EC:2.7.7.6]	499178138	DNA-directed RNA polymerase subunit D [Methanothermobacter thermautotrophicus]	0	0.239699	3.28909	1.93789	5.94468	0.123691	0.553283	4.47311
Met20_gene_1205	Met20_contig_7	48094	48459	+	122	K02883	RP-L18e, RPL18; large subunit ribosomal protein L18e	499178139	50S ribosomal protein L18e [Methanothermobacter thermautotrophicus]	8.63e-81	0.520657	6.12372	1.57065	5.5968	0.331492	1.09415	3.30068
Met20_gene_1206	Met20_contig_7	48470	48892	+	141	K02871	RP-L13, MRPL13, rplM; large subunit ribosomal protein L13	7388076	RecName: Full=Fused L13/S9 ribosomal protein; Includes: RecName: Full=50S ribosomal protein L13; Includes: RecName: Full=30S ribosomal protein S9	3.08e-92	3.15348	10.5971	1.65798	6.64131	1.902	1.59563	0.838922
Met20_gene_1207	Met20_contig_7	48908	49309	+	134	K02996	RP-S9, MRPS9, rpsI; small subunit ribosomal protein S9	850991206	30S ribosomal protein S9 [Methanothermobacter thermautotrophicus]	1.52e-89	1.42209	13.9383	2.03059	5.67795	0.700334	2.45482	3.5052
Met20_gene_1208	Met20_contig_7	49368	49535	+	56	K03058	rpoN; DNA-directed RNA polymerase subunit N [EC:2.7.7.6]	499178141	DNA-directed RNA polymerase subunit N [Methanothermobacter thermautotrophicus]	9.33e-34	2.26858	80.0457	1.02653	4.9643	2.20994	16.1243	7.29623
Met20_gene_1209	Met20_contig_7	49713	49892	+	60	K03055	rpoK; DNA-directed RNA polymerase subunit K [EC:2.7.7.6]	499178142	DNA-directed RNA polymerase subunit K [Methanothermobacter thermautotrophicus]	1.24e-32	1.05867	6.22578	1.53295	6.09651	0.690607	1.0212	1.4787
Met20_gene_1210	Met20_contig_7	49944	51194	+	417	K01689	ENO, eno; enolase [EC:4.2.1.11]	499178143	enolase [Methanothermobacter thermautotrophicus]	0	0.609306	2.98599	2.01269	5.70762	0.302732	0.523157	1.72812
Met20_gene_1211	Met20_contig_7	51222	51818	+	199	K02967	RP-S2, MRPS2, rpsB; small subunit ribosomal protein S2	499178144	30S ribosomal protein S2 [Methanothermobacter thermautotrophicus]	2.35e-141	1.91518	1.87712	2.00285	6.59281	0.956226	0.284722	0.297756
Met20_gene_1212	Met20_contig_7	51829	52668	+	280	K06990	K06990	499178145	hypothetical protein [Methanothermobacter thermautotrophicus]	0	0.907431	4.44699	1.6972	6.02684	0.534664	0.737863	1.38005
Met20_gene_1213	Met20_contig_7	52679	53590	+	304	K00869	E2.7.1.36, MVK, mvaK1; mevalonate kinase [EC:2.7.1.36]	2497518	RecName: Full=Mevalonate kinase; Short=MK; Short=MVK	0	1.25369	1.63836	1.70188	5.40665	0.736648	0.303028	0.41136
Met20_gene_1214	Met20_contig_7	53612	54412	+	267	K06981	ipk; isopentenyl phosphate kinase [EC:2.7.4.26]	499178147	hypothetical protein [Methanothermobacter thermautotrophicus]	0	0	0.466351	1.8229	6.88655	0	0.067719
Met20_gene_1215	Met20_contig_7	54484	55533	+	350	K01823	idi, IDI; isopentenyl-diphosphate delta-isomerase [EC:5.3.3.2]	499178148	type 2 isopentenyl-diphosphate Delta-isomerase [Methanothermobacter thermautotrophicus]	0	0	1.42304	1.70815	5.44854	0	0.261177
Met20_gene_1216	Met20_contig_7	55535	56887	+	451	K12574	rnj; ribonuclease J [EC:3.1.-.-]	499178149	ribonuclease J [Methanothermobacter thermautotrophicus]	0	0.704215	4.96958	1.69101	4.70418	0.416447	1.05642	2.53674
Met20_gene_1217	Met20_contig_7	56884	57861	+	326	K13787	idsA; geranylgeranyl diphosphate synthase, type I [EC:2.5.1.1 2.5.1.10 2.5.1.29]	499178150	serralysin [Methanothermobacter thermautotrophicus]	0	0.194847	2.2917	1.91619	4.84729	0.101685	0.472779	4.64947
Met20_gene_1218	Met20_contig_7	57862	59523	+	554	K01885	EARS, gltX; glutamyl-tRNA synthetase [EC:6.1.1.17]	499178151	glutamate--tRNA ligase [Methanothermobacter thermautotrophicus]	0	0.458629	1.34854	1.86777	4.72755	0.245549	0.285252	1.16169
Met20_gene_1219	Met20_contig_7	59710	60942	+	411	K10206	E2.6.1.83; LL-diaminopimelate aminotransferase [EC:2.6.1.83]	499178152	LL-diaminopimelate aminotransferase [Methanothermobacter thermautotrophicus]	0	0	0.302958	1.79964	6.40802	0	0.0472779
Met20_gene_1220	Met20_contig_7	61003	61587	-	195			499178153	hypothetical protein [Methanothermobacter thermautotrophicus]	1.3e-140	0	2.55417	1.78845	5.60254	0	0.455894
Met20_gene_1221	Met20_contig_7	61680	64361	-	894			851311718	hypothetical protein [Methanothermobacter sp. CaT2]	0	0.213155	46.5192	2.09624	6.60115	0.101685	7.04715	69.304
Met20_gene_1222	Met20_contig_7	64584	65477	-	298			851311721	hypothetical protein [Methanothermobacter sp. CaT2]	0	1.49208	15.8778	1.5561	5.36821	0.95886	2.95775	3.08466
Met20_gene_1223	Met20_contig_7	65566	66087	-	174			850989858	hypothetical protein [Methanothermobacter thermautotrophicus]	1.34e-117	60.5997	139.543	2.11442	6.3628	28.6602	21.9311	0.765212
Met20_gene_1224	Met20_contig_7	66230	66751	-	174			499178161	hypothetical protein [Methanothermobacter thermautotrophicus]	2.98e-80	0.365059	17.8902	1.62987	5.26963	0.223981	3.39496	15.1574
Met20_gene_1225	Met20_contig_7	66835	67587	-	251			2621099	molybdenum cofactor biosynthesis A (MoaA) related protein [Methanothermobacter thermautotrophicus str. Delta H]	5.16e-178	0.506137	1.98431	2.36661	6.39284	0.213866	0.310396	1.45136
Met20_gene_1226	Met20_contig_7	67720	68064	-	115			499178163	hypothetical protein [Methanothermobacter thermautotrophicus]	4.85e-74	0	0	1.99951	5.93748	0	0
Met20_gene_1227	Met20_contig_7	68378	68692	-	105			499178199	hypothetical protein [Methanothermobacter thermautotrophicus]	7.14e-50	0	0	1.05847	2.83343	0	0
Met20_gene_1228	Met20_contig_7	68915	70414	+	500			499178200	hypothetical protein [Methanothermobacter thermautotrophicus]	0	7.11426	34.3663	1.88553	6.2916	3.77307	5.46225	1.44769
Met20_gene_1229	Met20_contig_7	70448	70657	+	70			850989876	zinc finger protein [Methanothermobacter thermautotrophicus]	5.33e-44	5.44459	21.3455	1.64245	3.83209	3.31492	5.5702	1.68034
Met20_gene_1230	Met20_contig_7	70659	71399	+	247	K02440	GLPF; glycerol uptake facilitator protein	499178202	aquaporin [Methanothermobacter thermautotrophicus]	1.09e-168	5.91483	15.6275	1.59812	4.95619	3.70112	3.15312	0.851936
Met20_gene_1231	Met20_contig_7	71453	72832	-	460			499178203	MFS transporter [Methanothermobacter thermautotrophicus]	0	0	0.541372	1.77456	5.94808	0	0.0910163
Met20_gene_1232	Met20_contig_8	97	2199	-	701			499178459	sensor histidine kinase [Methanothermobacter thermautotrophicus]	0	0.453068	1.77626	1.9572	6.35916	0.231489	0.279323	1.20664
Met20_gene_1233	Met20_contig_8	2483	3580	+	366			952972722	hypothetical protein MB9_1365 [Methanobacterium formicicum]	2.62e-63	0	0.340207	1.68583	5.98325	0	0.0568599
Met20_gene_1234	Met20_contig_8	3564	4745	+	394			983358411	hypothetical protein [Methanobacterium formicicum]	7.75e-80	0.483656	0.632059	1.93565	6.38741	0.249868	0.0989538	0.396024
Met20_gene_1235	Met20_contig_8	4996	6102	+	369	K03208	wcaI; colanic acid biosynthesis glycosyl transferase WcaI	566005127	hypothetical protein [Methanobacterium sp. MB1]	3.48e-94	0	0	1.53711	7.2299	0	0
Met20_gene_1236	Met20_contig_8	6461	7714	-	418			918406033	flippase [Methanothermobacter sp. CaT2]	0	0.151962	0.297884	2.16374	6.20736	0.0702313	0.0479889	0.683298
Met20_gene_1237	Met20_contig_8	7735	8700	-	322	K00057	gpsA; glycerol-3-phosphate dehydrogenase (NAD(P)+) [EC:1.1.1.94]	851312099	hypothetical protein [Methanothermobacter sp. CaT2]	0	0.197268	1.54678	1.77337	6.69481	0.111239	0.231041	2.07699
Met20_gene_1238	Met20_contig_8	8697	9392	-	232			499178468	UDP-N-acetylglucosamine pyrophosphorylase related protein [Methanothermobacter thermautotrophicus]	6.79e-165	0	1.07341	1.91619	6.43287	0	0.166863
Met20_gene_1239	Met20_contig_8	9454	9858	+	135			499178469	LPS biosynthesis protein RfbU [Methanothermobacter thermautotrophicus]	2.22e-86	0	0.922338	1.24907	5.70814	0	0.161583
Met20_gene_1240	Met20_contig_8	10087	10365	+	93			851312101	hypothetical protein [Methanothermobacter sp. CaT2]	1.73e-59	0	0	1.35988	5.08698	0	0
Met20_gene_1241	Met20_contig_8	10328	11728	+	467			499178471	hypothetical protein [Methanothermobacter thermautotrophicus]	4.95e-178	0.680088	0	2.01877	5.71271	0.336882	0	0
Met20_gene_1242	Met20_contig_8	11983	12924	+	314	K01710	E4.2.1.46, rfbB, rffG; dTDP-glucose 4,6-dehydratase [EC:4.2.1.46]	2621434	dTDP-glucose 4,6-dehydratase related protein [Methanothermobacter thermautotrophicus str. Delta H]	0	0.404587	1.98273	1.97722	5.26552	0.204624	0.37655	1.8402
Met20_gene_1243	Met20_contig_8	12927	13802	+	292			499178473	MULTISPECIES: dolichyl-phosphate mannose synthase [Methanothermobacter]	0	0.217535	0.852846	1.6537	4.07548	0.131544	0.209263	1.59082
Met20_gene_1244	Met20_contig_8	13835	14827	+	331			2621436	UDP-glucose 4-epimerase related protein [Methanothermobacter thermautotrophicus str. Delta H]	0	0.575712	2.25708	1.40096	5.28979	0.41094	0.426687	1.03832
Met20_gene_1245	Met20_contig_8	14855	16042	+	396			499178475	hypothetical protein [Methanothermobacter thermautotrophicus]	0	0.320809	0	1.49037	5.30828	0.215254	0	0
Met20_gene_1246	Met20_contig_8	16035	16784	+	250			2621438	dolichyl-phosphate mannose synthase related protein [Methanothermobacter thermautotrophicus str. Delta H]	1.6e-173	0	1.49419	1.51762	4.81869	0	0.310082
Met20_gene_1247	Met20_contig_8	16786	17829	+	348	K07027	K07027	499178477	membrane protein [Methanothermobacter thermautotrophicus]	0	0.182529	0.357803	1.65189	5.1435	0.110497	0.0695642	0.629557
Met20_gene_1248	Met20_contig_8	17916	19328	-	471			2621440	O-antigen transporter related protein [Methanothermobacter thermautotrophicus str. Delta H]	0	0.134862	0.528729	1.6192	5.07396	0.0832893	0.104204	1.25111
Met20_gene_1249	Met20_contig_8	19358	20287	-	310	K01784	galE, GALE; UDP-glucose 4-epimerase [EC:5.1.3.2]	499178479	UDP-glucose 4-epimerase-like protein [Methanothermobacter thermautotrophicus]	0	0	2.40998	2.15108	5.01881	0	0.48019
Met20_gene_1250	Met20_contig_8	20395	22212	-	606			499178480	hypothetical protein [Methanothermobacter thermautotrophicus]	0	0.104819	0.616414	2.2071	5.31986	0.0474916	0.11587	2.4398
Met20_gene_1251	Met20_contig_8	22231	22362	-	44						0	0	1.48069	6.31821	0	0
Met20_gene_1252	Met20_contig_8	22543	22950	-	136			499178482	hypothetical protein [Methanothermobacter thermautotrophicus]	5.84e-88	0.46706	7.32445	2.36706	5.37928	0.197316	1.3616	6.90061
Met20_gene_1253	Met20_contig_8	23221	23514	+	98	K14092	ehaA; energy-converting hydrogenase A subunit A	83288043	RecName: Full=Probable [NiFe]-hydrogenase-type-3 Eha complex membrane subunit A	1.52e-59	0.648165	1.27057	1.79887	5.22558	0.360317	0.243144	0.674805
Met20_gene_1254	Met20_contig_8	23511	24017	+	169	K14093	ehaB; energy-converting hydrogenase A subunit B	2621447	conserved protein [Methanothermobacter thermautotrophicus str. Delta H]	2.76e-114	0	0.736779	1.63273	4.50204	0	0.163654
Met20_gene_1255	Met20_contig_8	24030	24281	+	84	K14094	ehaC; energy-converting hydrogenase A subunit C	3219874	RecName: Full=Uncharacterized protein MTH_386	3.58e-49	0.756193	0	2.32681	4.5869	0.324992	0	0
Met20_gene_1256	Met20_contig_8	24306	24584	+	93	K14095	ehaD; energy-converting hydrogenase A subunit D	2621449	conserved protein [Methanothermobacter thermautotrophicus str. Delta H]	8.22e-56	0.683013	2.67775	2.01921	5.82119	0.338257	0.460001	1.35992
Met20_gene_1257	Met20_contig_8	24620	24889	+	90	K14096	ehaE; energy-converting hydrogenase A subunit E	2621450	unknown [Methanothermobacter thermautotrophicus str. Delta H]	4.85e-54	0	0	2.29943	4.66045	0	0
Met20_gene_1258	Met20_contig_8	24886	25365	+	160	K14097	ehaF; energy-converting hydrogenase A subunit F	917746979	hypothetical protein [Methanothermobacter thermautotrophicus]	4.89e-109	0.397001	2.33467	1.65272	5.30397	0.240211	0.440174	1.83244
Met20_gene_1259	Met20_contig_8	25376	26158	+	261	K14098	ehaG; energy-converting hydrogenase A subunit G	2621452	conserved protein [Methanothermobacter thermautotrophicus str. Delta H]	3.68e-163	1.70361	2.86243	1.83543	4.57823	0.928176	0.625226	0.673607
Met20_gene_1260	Met20_contig_8	26158	26829	+	224	K14099	ehaH; energy-converting hydrogenase A subunit H	2621453	NADH dehydrogenase I, subunit N related protein [Methanothermobacter thermautotrophicus str. Delta H]	1.18e-151	0.567144	2.77937	1.96752	4.41997	0.288254	0.62882	2.18148
Met20_gene_1261	Met20_contig_8	26839	27054	+	72	K14100	ehaI; energy-converting hydrogenase A subunit I	2621454	unknown [Methanothermobacter thermautotrophicus str. Delta H]	7.48e-43	0	5.18815	2.18233	6.02878	0	0.860564
Met20_gene_1262	Met20_contig_8	27095	27958	+	288	K14101	ehaJ; energy-converting hydrogenase A subunit J	851312119	NADH-ubiquinone oxidoreductase [Methanothermobacter sp. CaT2]	0	0.220556	3.02642	1.55691	4.41997	0.141663	0.684715	4.8334
Met20_gene_1263	Met20_contig_8	28014	28265	+	84	K14102	ehaK; energy-converting hydrogenase A subunit K	499178493	hypothetical protein [Methanothermobacter thermautotrophicus]	1.68e-45	0	0	2.18993	5.51589	0	0
Met20_gene_1264	Met20_contig_8	28279	28605	+	109	K14103	ehaL; energy-converting hydrogenase A subunit L	499178494	hypothetical protein [Methanothermobacter thermautotrophicus]	5.08e-68	0	1.14234	1.51186	5.10094	0	0.223948
Met20_gene_1265	Met20_contig_8	28609	28989	+	127	K14104	ehaM; energy-converting hydrogenase A subunit M	499178495	Ni/Fe hydrogenase [Methanothermobacter thermautotrophicus]	4.17e-82	0	5.88263	1.75022	5.33805	0	1.10202
Met20_gene_1266	Met20_contig_8	29030	29476	+	149	K14105	ehaN; energy-converting hydrogenase A subunit N	499178496	hypothetical protein [Methanothermobacter thermautotrophicus]	1.62e-103	0	4.17838	2.00622	5.40094	0	0.773639
Met20_gene_1267	Met20_contig_8	29473	30585	+	371	K14106	ehaO; energy-converting hydrogenase A subunit O	851312124	hypothetical protein [Methanothermobacter sp. CaT2]	0	0.684854	3.35622	1.36354	4.69317	0.50226	0.715128	1.42382
Met20_gene_1268	Met20_contig_8	30609	31634	+	342	K14107	ehaP; energy-converting hydrogenase A subunit P	499178498	polyferredoxin [Methanothermobacter thermautotrophicus]	0	1.11439	4.73305	1.7369	5.10539	0.641597	0.92707	1.44494
Met20_gene_1269	Met20_contig_8	31668	32993	+	442	K14108	ehaQ; energy-converting hydrogenase A subunit Q	427188875	polyferredoxin [Methanothermobacter sp. CaT2]	0	2.29937	7.88787	1.7081	5.27445	1.34616	1.49549	1.11093
Met20_gene_1270	Met20_contig_8	32977	34002	+	342	K14109	ehaR; energy-converting hydrogenase A subunit R	918406039	energy-converting hydrogenase A, subunit R [Methanothermobacter sp. CaT2]	0	3.71463	12.0147	1.71449	5.26225	2.16661	2.28318	1.0538
Met20_gene_1271	Met20_contig_8	34044	34937	+	298	K00672	ftr; formylmethanofuran--tetrahydromethanopterin N-formyltransferase [EC:2.3.1.101]	499178502	formylmethanofuran--tetrahydromethanopterin formyltransferase [Methanothermobacter thermautotrophicus]	0	1.91839	8.35675	2.13482	4.77901	0.898622	1.74864	1.94591
Met20_gene_1272	Met20_contig_8	34934	35839	+	302	K00852	rbsK, RBKS; ribokinase [EC:2.7.1.15]	499178503	ribokinase [Methanothermobacter thermautotrophicus]	0	1.47232	2.06152	1.6497	4.84491	0.892477	0.425501	0.476764
Met20_gene_1273	Met20_contig_8	35987	36748	+	254			850990091	ferredoxin [Methanothermobacter thermautotrophicus]	6.27e-172	0.500159	1.47066	1.88602	6.27893	0.265193	0.234221	0.883208
Met20_gene_1274	Met20_contig_8	36738	37373	+	212			499178505	CBS domain-containing protein [Methanothermobacter thermautotrophicus]	8.37e-148	0.599247	2.34935	2.74775	6.16553	0.218087	0.381046	1.74722
Met20_gene_1275	Met20_contig_8	37742	38161	+	140	K07076	K07076	499178507	nucleotidyltransferase [Methanothermobacter thermautotrophicus]	1.05e-86	0	0.889397	1.8067	7.24614	0	0.122741
Met20_gene_1276	Met20_contig_8	38158	38574	+	139			851312133	hypothetical protein [Methanothermobacter sp. CaT2]	2.37e-92	0	1.79159	1.70941	7.01757	0	0.255301
Met20_gene_1277	Met20_contig_8	38601	38735	-	45						0	0	1.53295	4.98559	0	0
Met20_gene_1278	Met20_contig_8	38931	40691	+	587			499178510	cadmium transporter ATPase [Methanothermobacter thermautotrophicus]	0	0.108212	0.212122	1.86723	5.97396	0.0579531	0.0355078	0.612698
Met20_gene_1279	Met20_contig_8	40805	42541	-	579			499178511	hypothetical protein [Methanothermobacter thermautotrophicus]	0	5.04651	403.439	1.93274	5.30681	2.61106	76.0229	29.1157
Met20_gene_1280	Met20_contig_8	43202	43594	+	131	K07006	K07006	499178512	pyridoxamine 5'-phosphate oxidase [Methanothermobacter thermautotrophicus]	4.22e-91	1.45466	13.307	1.34572	6.18028	1.08095	2.15314	1.99189
Met20_gene_1281	Met20_contig_8	43614	45020	+	469	K01953	asnB, ASNS; asparagine synthase (glutamine-hydrolysing) [EC:6.3.5.4]	2621477	asparagine synthetase [Methanothermobacter thermautotrophicus str. Delta H]	0	2.30244	8.76122	1.84674	5.25158	1.24676	1.6683	1.33811
Met20_gene_1282	Met20_contig_8	45250	45465	+	72	K02435	gatC, GATC; aspartyl-tRNA(Asn)/glutamyl-tRNA(Gln) amidotransferase subunit C [EC:6.3.5.6 6.3.5.7]	499178514	MULTISPECIES: asparaginyl/glutamyl-tRNA amidotransferase subunit C [Methanothermobacter]	3.98e-42	0.882225	3.45877	1.75651	5.48686	0.50226	0.630372	1.25507
Met20_gene_1283	Met20_contig_8	45475	45954	+	160			851312137	allosteric regulator of homoserine dehydrogenase [Methanothermobacter sp. CaT2]	2.4e-106	0.397001	3.11289	1.05391	4.41997	0.376695	0.704278	1.86962
Met20_gene_1284	Met20_contig_8	45955	46977	+	341	K00003	E1.1.1.3; homoserine dehydrogenase [EC:1.1.1.3]	851312138	homoserine dehydrogenase [Methanothermobacter sp. CaT2]	0	0.745105	3.28634	1.59589	3.7473	0.46689	0.876987	1.87836
Met20_gene_1285	Met20_contig_8	47008	48207	+	400	K15635	apgM; 2,3-bisphosphoglycerate-independent phosphoglycerate mutase [EC:5.4.2.12]	851312139	cofactor-independent phosphoglycerate mutase [Methanothermobacter sp. CaT2]	0	0.794002	2.17902	1.6096	4.74309	0.493291	0.45941	0.931317
Met20_gene_1286	Met20_contig_8	48259	49860	+	534	K01937	E6.3.4.2, pyrG; CTP synthase [EC:6.3.4.2]	851312140	CTP synthetase [Methanothermobacter sp. CaT2]	0	1.30847	5.12986	1.73677	5.46175	0.75339	0.939234	1.24668
Met20_gene_1287	Met20_contig_8	49926	51962	-	679	K07151	STT3; dolichyl-diphosphooligosaccharide--protein glycosyltransferase [EC:2.4.99.18]	499178519	hypothetical protein [Methanothermobacter thermautotrophicus]	0	0.467748	0.183381	1.6481	4.5037	0.283811	0.0407178	0.143468
Met20_gene_1288	Met20_contig_8	52335	53483	+	383	K07991	flaK-A, flaK; archaeal preflagellin peptidase FlaK [EC:3.4.23.52]	851312142	hypothetical protein [Methanothermobacter sp. CaT2]	0	0.331698	0.975318	1.46091	5.55213	0.227049	0.175666	0.77369
Met20_gene_1289	Met20_contig_8	53624	54055	+	144			851312143	hypothetical protein [Methanothermobacter sp. CaT2]	1.02e-95	6.61669	18.1585	1.7299	6.6723	3.8249	2.72148	0.711516
Met20_gene_1290	Met20_contig_8	54064	54963	+	300			851312144	hypothetical protein [Methanothermobacter sp. CaT2]	0	0.846936	1.66021	2.03116	6.09651	0.416971	0.272321	0.653094
Met20_gene_1291	Met20_contig_8	55040	55423	-	128			499178523	MULTISPECIES: hypothetical protein [Methanothermobacter]	2.42e-84	0	4.86389	1.91619	5.18204	0	0.938606
Met20_gene_1292	Met20_contig_8	55446	56393	+	316			427188897	conserved hypothetical protein [Methanothermobacter sp. CaT2]	0	9.44762	18.5197	1.97683	4.83091	4.77917	3.83359	0.802145
Met20_gene_1293	Met20_contig_8	56394	58481	+	696			851312146	hypothetical protein [Methanothermobacter sp. CaT2]	0	6.02347	17.7113	2.08689	4.85619	2.88634	3.64715	1.26359
Met20_gene_1294	Met20_contig_8	58469	59533	+	355			851312147	hypothetical protein [Methanothermobacter sp. CaT2]	0	2.86288	9.82095	1.78125	4.91843	1.60723	1.99677	1.24236
Met20_gene_1295	Met20_contig_8	59565	59957	+	131			499178528	MULTISPECIES: hypothetical protein [Methanothermobacter]	7.03e-89	0.969774	9.50501	1.63827	4.95167	0.591949	1.91955	3.24277
Met20_gene_1296	Met20_contig_8	60052	60456	+	135			499178529	MULTISPECIES: hypothetical protein [Methanothermobacter]	2.69e-88	0.94104	7.3787	2.58331	4.80496	0.364276	1.53564	4.2156
Met20_gene_1297	Met20_contig_8	60545	61342	+	266			850990117	MULTISPECIES: hypothetical protein [Methanothermobacter]	0	0.955191	1.40431	1.64245	5.83065	0.581564	0.24085	0.414141
Met20_gene_1298	Met20_contig_8	61342	62022	+	227			499178531	MULTISPECIES: hypothetical protein [Methanothermobacter]	1.37e-161	0	3.29116	2.27917	5.26395	0	0.625226
Met20_gene_1299	Met20_contig_8	62051	62449	-	133	K09736	K09736; hypothetical protein	499178532	hypothetical protein [Methanothermobacter thermautotrophicus]	8.64e-88	0	0.936207	1.67127	5.20725	0	0.179789
Met20_gene_1300	Met20_contig_8	62442	63008	-	189			21264130	RecName: Full=UPF0200 protein MTH_434	5.56e-129	0.336086	1.31763	2.00744	5.49654	0.16742	0.239719	1.43184
Met20_gene_1301	Met20_contig_8	63153	63851	-	233	K09722	K09722, pps; 4-phosphopantoate---beta-alanine ligase [EC:6.3.2.36]	851312149	hypothetical protein [Methanothermobacter sp. CaT2]	5.67e-160	0	2.67201	1.79283	5.00281	0	0.534102
Met20_gene_1302	Met20_contig_8	64029	64241	+	71			851312150	hypothetical protein [Methanothermobacter sp. CaT2]	1.28e-41	0	0	2.32102	5.70153	0	0
Met20_gene_1303	Met20_contig_8	64255	65277	+	341	K01179	E3.2.1.4; endoglucanase [EC:3.2.1.4]	851312151	peptidase M42 [Methanothermobacter sp. CaT2]	0	0.558829	7.30297	1.76447	5.46362	0.316712	1.33665	4.22041
Met20_gene_1304	Met20_contig_8	65296	65538	-	81			499178537	MULTISPECIES: hypothetical protein [Methanothermobacter]	2.27e-48	0	0	1.51403	7.52656	0	0
Met20_gene_1305	Met20_contig_8	65769	66485	-	239			499178538	MULTISPECIES: recombinase [Methanothermobacter]	4.57e-167	1.0631	6.25183	1.73179	6.99951	0.613873	0.893181	1.45499
Met20_gene_1306	Met20_contig_9	3	614	+	204	K15778	pmm-pgm; phosphomannomutase / phosphoglucomutase [EC:5.4.2.8 5.4.2.2]	851312956	phosphoglucosamine mutase [Methanothermobacter sp. CaT2]	2.08e-140	0	0.610371	1.57804	6.59858	0	0.0925003
Met20_gene_1307	Met20_contig_9	619	1749	-	377			427189974	O-linked GlcNAc transferase [Methanothermobacter sp. CaT2]	0	0.505466	2.64224	2.02293	6.90831	0.249868	0.382473	1.5307
Met20_gene_1308	Met20_contig_9	1789	2481	-	231	K04069	pflA, pflC, pflE; pyruvate formate lyase activating enzyme [EC:1.97.1.4]	851312957	anaerobic ribonucleoside-triphosphate reductase activating protein [Methanothermobacter sp. CaT2]	1.43e-165	1.3749	3.7732	2.04062	5.78509	0.673763	0.652228	0.968038
Met20_gene_1309	Met20_contig_9	2487	3587	-	367	K00817	hisC; histidinol-phosphate aminotransferase [EC:2.6.1.9]	851312959	histidinol-phosphate aminotransferase [Methanothermobacter sp. CaT2]	0	0.692318	6.78559	1.64991	5.40879	0.41961	1.25455	2.9898
Met20_gene_1310	Met20_contig_9	3640	4095	-	152			851312961	gamma carbonic anhydrase family protein [Methanothermobacter sp. CaT2]	9.03e-103	0	2.45754	1.46236	4.6526	0	0.528208
Met20_gene_1311	Met20_contig_9	4100	5371	-	424	K04042	glmU; bifunctional UDP-N-acetylglucosamine pyrophosphorylase / Glucosamine-1-phosphate N-acetyltransferase [EC:2.7.7.23 2.3.1.157]	851312962	glucose-1-phosphate thymidylyltransferase [Methanothermobacter sp. CaT2]	0	0.749059	3.81769	1.77157	6.0505	0.422821	0.630971	1.49229
Met20_gene_1312	Met20_contig_9	5376	6725	-	450	K03431	glmM; phosphoglucosamine mutase [EC:5.4.2.10]	851312963	phosphoglucosamine mutase [Methanothermobacter sp. CaT2]	0	1.2704	3.04371	2.29092	5.7226	0.55454	0.531877	0.959131
Met20_gene_1313	Met20_contig_9	6727	7956	-	410	K15635	apgM; 2,3-bisphosphoglycerate-independent phosphoglycerate mutase [EC:5.4.2.12]	851312966	phosphoglycerate mutase [Methanothermobacter sp. CaT2]	0	1.08449	1.82218	1.86946	5.35304	0.58011	0.340401	0.586787
Met20_gene_1314	Met20_contig_9	7987	8670	-	228			851312968	membrane protein [Methanothermobacter sp. CaT2]	1.84e-158	0.278597	0	1.5464	6.22486	0.180158	0	0
Met20_gene_1315	Met20_contig_9	8692	9279	-	196	K02984	RP-S3Ae, RPS3A; small subunit ribosomal protein S3Ae	499179661	MULTISPECIES: 30S ribosomal protein S3ae [Methanothermobacter]	2.52e-139	0.324083	1.90585	1.9553	6.51954	0.165746	0.292329	1.76372
Met20_gene_1316	Met20_contig_9	9509	9850	-	114			427189983	putative dinitrogenase [Methanothermobacter sp. CaT2]	1.11e-76	0.557195	2.18448	2.15151	5.21947	0.258978	0.418526	1.61607
Met20_gene_1317	Met20_contig_9	9837	10358	-	174			850990982	MULTISPECIES: FMN reductase [Methanothermobacter]	1.05e-124	0.730117	0	1.51974	4.03631	0.480423	0	0
Met20_gene_1318	Met20_contig_9	10348	11190	-	281	K00772	E2.4.2.28, mtaP; 5'-methylthioadenosine phosphorylase [EC:2.4.2.28]	851312969	methylthioadenosine phosphorylase [Methanothermobacter sp. CaT2]	0	0.22605	0.886232	1.48658	5.20699	0.15206	0.170201	1.1193
Met20_gene_1319	Met20_contig_9	11204	12652	-	483	K14415	RTCB, rtcB; tRNA-splicing ligase RtcB [EC:6.5.1.3]	851312972	RNA-splicing ligase RtcB [Methanothermobacter sp. CaT2]	0	0.789071	1.80457	1.99157	5.69513	0.396205	0.316863	0.799744
Met20_gene_1320	Met20_contig_9	12685	13107	-	141			851312973	archease [Methanothermobacter sp. CaT2]	1.85e-93	0	1.76618	1.82106	5.94951	0	0.296861
Met20_gene_1321	Met20_contig_9	13257	13451	+	65			302587419	hypothetical protein MTBMA_c01850 [Methanothermobacter marburgensis str. Marburg]	1.19e-05	0	3.83125	1.29712	5.32742	0	0.719157
Met20_gene_1322	Met20_contig_9	13453	14592	-	380	K10725	cdc6A; archaeal cell division control protein 6	851312975	ATPase AAA [Methanothermobacter sp. CaT2]	0	1.17011	3.93207	1.95653	5.83982	0.598052	0.673321	1.12586
Met20_gene_1323	Met20_contig_9	14619	15317	-	233	K07142	K07142	851312977	6-hydroxymethyl-7,8-dihydropterin pyrophosphokinase [Methanothermobacter sp. CaT2]	1.21e-168	2.18095	13.36	1.94086	5.25399	1.1237	2.54284	2.26291
Met20_gene_1324	Met20_contig_9	15570	16727	+	386			851313541	aminotransferase [Methanothermobacter sp. CaT2]	0	0.98736	4.51611	1.77719	6.21655	0.555572	0.726466	1.3076
Met20_gene_1325	Met20_contig_9	16943	18517	-	525	K01652	E2.2.1.6L, ilvB, ilvG, ilvI; acetolactate synthase I/II/III large subunit [EC:2.2.1.6]	851312979	acetolactate synthase [Methanothermobacter sp. CaT2]	0	0.846936	1.42304	1.93444	5.05372	0.437819	0.281582	0.643146
Met20_gene_1326	Met20_contig_9	18587	20548	+	654	K01895	ACSS, acs; acetyl-CoA synthetase [EC:6.2.1.1]	851312981	acetyl-coenzyme A synthetase [Methanothermobacter sp. CaT2]	0	0.485628	2.0943	1.86931	6.56261	0.25979	0.319126	1.2284
Met20_gene_1327	Met20_contig_9	21068	21517	-	150	K01520	dut, DUT; dUTP pyrophosphatase [EC:3.6.1.23]	30172733	RecName: Full=Probable deoxyuridine 5'-triphosphate nucleotidohydrolase; Short=dUTPase; AltName: Full=dUTP pyrophosphatase	6.11e-103	0	0	1.83955	6.34038	0	0
Met20_gene_1328	Met20_contig_9	21608	21793	+	62	K01821	E5.3.2.-; 4-oxalocrotonate tautomerase [EC:5.3.2.-]	851312983	tautomerase [Methanothermobacter sp. CaT2]	1.49e-34	0	0	1.97801	5.89985	0	0
Met20_gene_1329	Met20_contig_9	21941	23215	-	425			499179675	sensory transduction regulatory protein [Methanothermobacter thermautotrophicus]	0	0.597837	1.46489	1.78544	6.55268	0.33484	0.223556	0.66765
Met20_gene_1330	Met20_contig_9	23304	24380	-	359	K03110	ftsY; fused signal recognition particle receptor	851312987	signal recognition particle-docking protein FtsY [Methanothermobacter sp. CaT2]	0	0.707746	2.77472	1.82545	6.39879	0.387709	0.433632	1.11845
Met20_gene_1331	Met20_contig_9	24381	24806	-	142	K04797	pfdA, PFDN5; prefoldin alpha subunit	851312989	prefoldin subunit alpha [Methanothermobacter sp. CaT2]	2.68e-94	0.89465	2.63061	2.18608	7.14408	0.409249	0.368222	0.899751
Met20_gene_1332	Met20_contig_9	24811	25047	-	79	K02944	RP-LX, rplX; large subunit ribosomal protein LX	162329917	Chain A, Solution Structure Of 50s Ribosomal Protein Lx From Methanobacterium Thermoautotrophicum. Northeast Structural Genomics Consortium (Nesg) Target Tr80	2.86e-47	1.60811	9.45688	1.94045	8.39621	0.828729	1.12633	1.3591
Met20_gene_1333	Met20_contig_9	25044	25712	-	223	K03264	EIF6; translation initiation factor 6	499179679	MULTISPECIES: translation initiation factor 6 [Methanothermobacter]	3.7e-151	0.854532	0.558366	1.99353	7.72043	0.428653	0.0723232	0.168722
Met20_gene_1334	Met20_contig_9	25727	25972	-	82	K02910	RP-L31e, RPL31; large subunit ribosomal protein L31e	499179680	MULTISPECIES: 50S ribosomal protein L31e [Methanothermobacter]	7.68e-50	1.54927	10.6294	1.82272	8.92173	0.849978	1.1914	1.40169
Met20_gene_1335	Met20_contig_9	26136	26741	-	202	K07585	K07585; hypothetical protein	851312992	hypothetical protein [Methanothermobacter sp. CaT2]	4.33e-148	0.628913	0.616414	1.44189	7.07437	0.436173	0.0871334	0.199768
Met20_gene_1336	Met20_contig_9	26751	27086	-	112	K06875	PDCD5, TFAR19; programmed cell death protein 5	499179683	MULTISPECIES: hypothetical protein [Methanothermobacter]	7.54e-68	0	10.0057	1.30027	5.44332	0	1.83817
Met20_gene_1337	Met20_contig_9	27121	27558	-	146	K02966	RP-S19e, RPS19; small subunit ribosomal protein S19e	499179684	MULTISPECIES: 30S ribosomal protein S19e [Methanothermobacter]	1.53e-100	1.30521	2.55854	2.28368	5.54532	0.571537	0.461387	0.807274
Met20_gene_1338	Met20_contig_9	27569	27754	-	62	K07574	yhbY; RNA-binding protein	851312993	RNA-binding protein [Methanothermobacter sp. CaT2]	3.36e-34	0	2.00832	2.16344	5.3492	0	0.375442
Met20_gene_1339	Met20_contig_9	27744	28139	-	132	K03540	RPR2, RPP21; ribonuclease P protein subunit RPR2 [EC:3.1.26.5]	427190007	ribonuclease [Methanothermobacter sp. CaT2]	3.89e-92	0.481213	1.8866	1.91619	6.94633	0.25113	0.271597	1.0815
Met20_gene_1340	Met20_contig_9	28285	28800	-	172	K18532	AK6, FAP7; adenylate kinase [EC:2.7.4.3]	851312997	adenylate kinase [Methanothermobacter sp. CaT2]	2.89e-118	0	2.17178	2.13901	6.32336	0	0.343454
Met20_gene_1341	Met20_contig_9	28908	29708	-	267	K03146	thi1; thiamine biosynthetic enzyme	2622746	thiamine biosynthetic enzyme [Methanothermobacter thermautotrophicus str. Delta H]	0	0	0.932701	2.05255	6.17415	0	0.151066
Met20_gene_1342	Met20_contig_9	29718	30860	-	381	K06944	K06944	2622747	GTP-binding protein, GTP1/OBG family [Methanothermobacter thermautotrophicus str. Delta H]	0	0.16672	2.6145	2.22298	6.68216	0.0749981	0.391266	5.21701
Met20_gene_1343	Met20_contig_9	30944	31321	+	126			851312999	CBS domain-containing protein [Methanothermobacter sp. CaT2]	2.27e-79	0	3.95288	2.06827	8.16739	0	0.483982
Met20_gene_1344	Met20_contig_9	31451	33988	-	846	K07151	STT3; dolichyl-diphosphooligosaccharide--protein glycosyltransferase [EC:2.4.99.18]	851313000	peptide transporter [Methanothermobacter sp. CaT2]	0	1.72691	7.9478	1.89807	6.90074	0.909822	1.15173	1.26589
Met20_gene_1345	Met20_contig_9	34232	36367	-	712	K03168	topA; DNA topoisomerase I [EC:5.99.1.2]	851313001	DNA topoisomerase I [Methanothermobacter sp. CaT2]	0	0.71371	2.27346	2.02384	7.16512	0.352651	0.317295	0.899744
Met20_gene_1346	Met20_contig_9	36385	36645	-	87			851313002	hypothetical protein [Methanothermobacter sp. CaT2]	1.51e-56	2.19035	24.3306	2.46682	8.29687	0.887924	2.93251	3.30266
Met20_gene_1347	Met20_contig_9	36654	38141	-	496	K01079	serB, PSPH; phosphoserine phosphatase [EC:3.1.3.3]	2622752	phosphoserine phosphatase [Methanothermobacter thermautotrophicus str. Delta H]	0	1.53678	15.5644	1.86211	7.77797	0.82529	2.00109	2.42471
Met20_gene_1348	Met20_contig_9	38141	38686	-	182	K03120	TBP, tbp; transcription initiation factor TFIID TATA-box-binding protein	499179695	MULTISPECIES: transcription factor [Methanothermobacter]	5.97e-126	0.698024	8.20982	1.78985	7.95897	0.38999	1.03152	2.64499
Met20_gene_1349	Met20_contig_9	38907	39290	+	128			851313004	hypothetical protein [Methanothermobacter sp. CaT2]	9.14e-83	0.496251	0	1.37726	7.50633	0.360317	0	0
Met20_gene_1350	Met20_contig_9	39381	39914	+	178	K05873	E4.6.1.1B, cyaB; adenylate cyclase, class 2 [EC:4.6.1.1]	851313006	adenylate cyclase [Methanothermobacter sp. CaT2]	2.71e-121	0.71371	0	2.21762	6.19241	0.321836	0	0
Met20_gene_1351	Met20_contig_9	40105	41280	+	392	K10977	aksA; methanogen homocitrate synthase [EC:2.3.3.14 2.3.3.-]	499179698	MULTISPECIES: homocitrate synthase [Methanothermobacter]	0	1.13429	4.12934	2.25837	5.94721	0.50226	0.694333	1.38242
Met20_gene_1352	Met20_contig_9	41281	42567	+	429	K16792	aksD; methanogen homoaconitase large subunit [EC:4.2.1.114 4.2.1.-]	3122332	RecName: Full=Probable methanogen homoaconitase large subunit; Short=HACN; AltName: Full=Homoaconitate hydratase	0	1.33259	2.90246	1.96533	5.82082	0.678051	0.498634	0.735394
Met20_gene_1353	Met20_contig_9	42557	43096	+	180			851313010	UbiC family transcriptional regulator [Methanothermobacter sp. CaT2]	1.91e-125	1.41156	2.76701	2.23556	6.85519	0.631413	0.403638	0.639261
Met20_gene_1354	Met20_contig_9	43116	44102	+	329	K04799	FEN1, RAD2; flap endonuclease-1 [EC:3.-.-.-]	851313011	flap endonuclease-1 [Methanothermobacter sp. CaT2]	0	0.965352	1.1354	1.88707	6.49307	0.511561	0.174864	0.341823
Met20_gene_1355	Met20_contig_9	44115	46043	-	643			851313012	ATPase AAA [Methanothermobacter sp. CaT2]	0	0.197574	2.51742	1.94301	6.38664	0.101685	0.39417	3.8764
Met20_gene_1356	Met20_contig_9	46194	46817	-	208			2622762	conserved protein [Methanothermobacter thermautotrophicus str. Delta H]	1.18e-145	0.305385	0.598633	1.87934	6.79996	0.162496	0.0880347	0.541766
Met20_gene_1357	Met20_contig_9	46829	48082	-	418	K01251	E3.3.1.1, ahcY; adenosylhomocysteinase [EC:3.3.1.1]	851313015	S-adenosyl-L-homocysteine hydrolase [Methanothermobacter sp. CaT2]	0	0.303924	2.08519	1.87035	5.82232	0.162496	0.358137	2.20398
Met20_gene_1358	Met20_contig_9	48627	50816	-	730	K13525	VCP, CDC48; transitional endoplasmic reticulum ATPase	850991007	MULTISPECIES: ATPase [Methanothermobacter]	0	0.957153	5.62879	2.01594	5.71903	0.474793	0.98422	2.07295
Met20_gene_1359	Met20_contig_9	51008	52336	-	443	K04517	tyrA2; prephenate dehydrogenase [EC:1.3.1.12]	427190027	prephenate dehydrogenase [Methanothermobacter sp. CaT2]	0	0	0.843221	1.91187	6.26441	0	0.134605
Met20_gene_1360	Met20_contig_9	52349	52795	-	149			851313019	hypothetical protein [Methanothermobacter sp. CaT2]	1.05e-98	0.42631	1.67135	1.87761	6.12106	0.227049	0.273049	1.2026
Met20_gene_1361	Met20_contig_9	52795	53877	+	361	K06965	PELO, DOM34, pelA; protein pelota	2622770	cell division protein [Methanothermobacter thermautotrophicus str. Delta H]	0	0.175956	1.72459	1.84719	5.80942	0.0952562	0.296861	3.11645
Met20_gene_1362	Met20_contig_9	53895	55046	+	384	K04069	pflA, pflC, pflE; pyruvate formate lyase activating enzyme [EC:1.97.1.4]	851313023	pyruvate formate lyase-activating protein [Methanothermobacter sp. CaT2]	0	1.48875	1.6213	2.03595	5.62657	0.731231	0.28815	0.394061
Met20_gene_1363	Met20_contig_9	55053	55964	+	304			427190031	conserved hypothetical protein [Methanothermobacter sp. CaT2]	0	0.417896	0.819181	1.99183	5.87191	0.209805	0.139509	0.664945
Met20_gene_1364	Met20_contig_9	55973	57649	-	559	K03688	ubiB, aarF; ubiquinone biosynthesis protein	851313025	ABC transporter [Methanothermobacter sp. CaT2]	0	0.454527	1.33648	1.93333	5.58393	0.2351	0.239344	1.01805
Met20_gene_1365	Met20_contig_9	57727	58797	+	357	K02563	murG; UDP-N-acetylglucosamine--N-acetylmuramyl-(pentapeptide) pyrophosphoryl-undecaprenol N-acetylglucosamine transferase [EC:2.4.1.227]	427190033	conserved hypothetical protein [Methanothermobacter sp. CaT2]	0	0	0.697566	1.63172	4.8089	0	0.145057
Met20_gene_1366	Met20_contig_9	58821	60116	-	432	K00382	DLD, lpd, pdhD; dihydrolipoamide dehydrogenase [EC:1.8.1.4]	2622776	dihydrolipoamide dehydrogenase [Methanothermobacter thermautotrophicus str. Delta H]	0	0.735187	2.59407	1.93394	6.57069	0.380151	0.394795	1.03852
Met20_gene_1367	Met20_contig_9	60226	60474	+	83	K04653	hypC; hydrogenase expression/formation protein HypC	503060092	hydrogenase [Methanothermobacter marburgensis]	4.36e-50	4.59182	4.50056	1.66224	5.64111	2.76243	0.797815	0.288809
Met20_gene_1368	Met20_contig_9	60806	61225	-	140			850991018	hypothetical protein [Methanothermobacter thermautotrophicus]	1.51e-91	0	0.889397	1.72457	8.25642	0	0.107722
Met20_gene_1369	Met20_contig_9	61296	61523	-	76	K06992	K06992	850991021	hypothetical protein [Methanothermobacter thermautotrophicus]	1.73e-48	0.835792	9.83018	2.47088	6.80243	0.338257	1.4451	4.2722
Met20_gene_1370	Met20_contig_10	1	135	+	45			850991139	HIT family protein [Methanothermobacter thermautotrophicus]	5.45e-20	0	0	1.36263	4.01015	0	0
Met20_gene_1371	Met20_contig_10	181	594	-	138	K03594	bfr; bacterioferritin	2622957	unknown [Methanothermobacter thermautotrophicus str. Delta H]	6.89e-86	0.920582	8.12058	1.63848	5.90213	0.56185	1.37587	2.44882
Met20_gene_1372	Met20_contig_10	775	2799	-	675			499179887	cell surface protein [Methanothermobacter thermautotrophicus]	0	0.094104	3.87382	1.72032	5.88878	0.0547016	0.65783	12.0258
Met20_gene_1373	Met20_contig_10	2963	4066	+	368	K07138	K07138	499179888	4Fe-4S ferredoxin [Methanothermobacter thermautotrophicus]	0	0.517828	2.70686	1.86412	7.10376	0.277786	0.381046	1.37172
Met20_gene_1374	Met20_contig_10	4108	5022	-	305	K03517	nadA; quinolinate synthase [EC:2.5.1.72]	499179889	quinolinate synthetase [Methanothermobacter thermautotrophicus]	0	0.208263	1.63299	1.97274	7.06796	0.105571	0.231041	2.1885
Met20_gene_1375	Met20_contig_10	5186	6337	-	384			499179890	hypothetical protein [Methanothermobacter thermautotrophicus]	0	0.496251	0.972778	1.88625	6.27433	0.263089	0.155041	0.589311
Met20_gene_1376	Met20_contig_10	6295	6894	-	200	K07284	srtA; sortase A [EC:3.4.22.70]	499179891	sortase [Methanothermobacter thermautotrophicus]	7.55e-130	0	0.622578	1.62876	6.16967	0	0.100909
Met20_gene_1377	Met20_contig_10	6895	7641	-	249			499179892	mechanosensitive ion channel protein MscS [Methanothermobacter thermautotrophicus]	1.92e-169	0.510202	3.00038	1.52372	6.38543	0.33484	0.469879	1.40329
Met20_gene_1378	Met20_contig_10	7670	8593	-	308	K00784	rnz; ribonuclease Z [EC:3.1.26.11]	41017519	RecName: Full=Ribonuclease Z; Short=RNase Z; AltName: Full=tRNA 3 endonuclease; AltName: Full=tRNase Z	0	1.64987	6.87261	1.50558	5.6373	1.09584	1.21913	1.11251
Met20_gene_1379	Met20_contig_10	8686	9525	+	280	K00767	nadC, QPRT; nicotinate-nucleotide pyrophosphorylase (carboxylating) [EC:2.4.2.19]	499179894	nicotinate-nucleotide pyrophosphorylase [Methanothermobacter thermautotrophicus]	0	0	2.22349	1.66983	5.87007	0	0.378785
Met20_gene_1380	Met20_contig_10	9650	10057	+	136			2622967	unknown [Methanothermobacter thermautotrophicus str. Delta H]	1.21e-92	2.3353	32.0445	1.80348	6.63444	1.29489	4.83001	3.73006
Met20_gene_1381	Met20_contig_10	10054	10629	-	192	K06874	K06874; zinc finger protein	917747015	hypothetical protein [Methanothermobacter thermautotrophicus]	6.4e-133	1.98501	10.3763	1.55691	7.31582	1.27497	1.41834	1.11245
Met20_gene_1382	Met20_contig_10	10677	11642	-	322	K07105	K07105	499179897	hypothetical protein [Methanothermobacter thermautotrophicus]	0	2.36721	1.93347	1.74957	7.42184	1.35303	0.260511	0.192539
Met20_gene_1383	Met20_contig_10	11671	12018	-	116	K07131	K07131	499179898	MULTISPECIES: hypothetical protein [Methanothermobacter]	6.1e-73	3.83311	4.29364	1.91619	6.01242	2.00038	0.714128	0.356996
Met20_gene_1384	Met20_contig_10	12165	13199	+	345			499179899	membrane protein [Methanothermobacter thermautotrophicus]	0	0.368233	1.44366	1.76623	7.26634	0.208485	0.198678	0.952958
Met20_gene_1385	Met20_contig_10	13200	13559	+	120			499179900	hypothetical protein [Methanothermobacter thermautotrophicus]	1.91e-77	0	2.07526	1.82038	6.09651	0	0.340401
Met20_gene_1386	Met20_contig_10	13568	14668	+	367			2622973	unknown [Methanothermobacter thermautotrophicus str. Delta H]	0	0.519239	3.73207	1.98407	7.33575	0.261704	0.508752	1.944
Met20_gene_1387	Met20_contig_10	14828	15607	+	260	K03609	minD; septum site-determining protein MinD	499179902	septum site-determining protein MinD [Methanothermobacter thermautotrophicus]	1.44e-178	0	3.83125	1.79827	5.49624	0	0.697067
Met20_gene_1388	Met20_contig_10	15661	16464	+	268			850991150	ribokinase [Methanothermobacter thermautotrophicus]	0	0.237016	0.46461	1.74459	6.64247	0.135857	0.0699454	0.514845
Met20_gene_1389	Met20_contig_10	16486	17190	-	235	K07051	K07051	2622977	conserved protein [Methanothermobacter thermautotrophicus str. Delta H]	7.86e-165	0	1.58956	1.79388	6.18472	0	0.257014
Met20_gene_1390	Met20_contig_10	17322	18176	+	285			499179905	transcriptional regulator [Methanothermobacter thermautotrophicus]	0	0.222878	1.31069	2.04394	6.41738	0.109043	0.204241	1.87302
Met20_gene_1391	Met20_contig_10	18197	19075	+	293			499179906	transcriptional regulator [Methanothermobacter thermautotrophicus]	5.8e-168	0.433585	2.12484	1.58266	5.59298	0.27396	0.379912	1.38674
Met20_gene_1392	Met20_contig_10	19077	20747	-	557	K01880	GARS, glyS1; glycyl-tRNA synthetase [EC:6.1.1.14]	850991154	glycine--tRNA ligase [Methanothermobacter thermautotrophicus]	0	0.22808	1.56483	1.80267	6.81234	0.126524	0.229705	1.81551
Met20_gene_1393	Met20_contig_10	20781	21404	-	208	K01494	E3.5.4.13, dcd; dCTP deaminase [EC:3.5.4.13]	2622982	deoxycytidine triphosphate deaminase [Methanothermobacter thermautotrophicus str. Delta H]	2.19e-144	0	0.598633	1.40029	6.77651	0	0.0883394
Met20_gene_1394	Met20_contig_10	21391	22488	-	366			499179910	hypothetical protein [Methanothermobacter thermautotrophicus]	0	0.520657	1.02062	1.82195	6.20978	0.285769	0.164357	0.575139
Met20_gene_1395	Met20_contig_10	22559	23281	-	241			499179911	RNA methyltransferase [Methanothermobacter thermautotrophicus]	8.97e-172	0.527138	2.58331	2.11497	6.31407	0.249242	0.409136	1.64152
Met20_gene_1396	Met20_contig_10	23295	24773	-	493	K18210	tfrB; fumarate reductase (CoM/CoB) subunit B [EC:1.3.4.1]	2622985	fumarate reductase [Methanothermobacter thermautotrophicus str. Delta H]	0	0.901909	1.76797	1.95895	6.32158	0.460405	0.279672	0.607448
Met20_gene_1397	Met20_contig_10	25073	26929	+	619	K00179	iorA; indolepyruvate ferredoxin oxidoreductase, alpha subunit [EC:1.2.7.8]	499179914	indolepyruvate oxidoreductase [Methanothermobacter thermautotrophicus]	0	0.513087	1.20694	2.01216	6.09848	0.254994	0.197908	0.776128
Met20_gene_1398	Met20_contig_10	26926	27516	+	197	K00180	iorB; indolepyruvate ferredoxin oxidoreductase, beta subunit [EC:1.2.7.8]	499179915	indolepyruvate oxidoreductase [Methanothermobacter thermautotrophicus]	7.27e-135	0.967312	3.16029	2.23718	5.86751	0.43238	0.538609	1.24568
Met20_gene_1399	Met20_contig_10	27564	27995	-	144			499179916	amino acid-binding protein [Methanothermobacter thermautotrophicus]	4.76e-95	0	1.72938	1.65005	7.38356	0	0.234221
Met20_gene_1400	Met20_contig_10	28046	29347	-	434	K01912	paaK; phenylacetate-CoA ligase [EC:6.2.1.30]	499179917	phenylacetate--CoA ligase [Methanothermobacter thermautotrophicus]	0	0.585439	1.43451	2.15461	6.52917	0.271714	0.219708	0.808599
Met20_gene_1401	Met20_contig_10	29455	31035	+	527	K03307	TC.SSS; solute:Na+ symporter, SSS family	499179918	sodium:solute symporter [Methanothermobacter thermautotrophicus]	0	0.361595	1.41763	1.57077	6.69113	0.230202	0.211868	0.920354
Met20_gene_1402	Met20_contig_10	31048	31239	+	64			499179919	hypothetical protein [Methanothermobacter thermautotrophicus]	6.28e-36	0	0	1.79643	6.55375	0	0
Met20_gene_1403	Met20_contig_10	31467	33362	-	632	K01421	yhgE; putative membrane protein	499179920	phage infection protein [Methanothermobacter thermautotrophicus]	0	0.201013	1.77317	1.92226	6.21999	0.104571	0.285075	2.72613
Met20_gene_1404	Met20_contig_10	33511	33744	+	78			49259603	Chain A, Mth1859	3.62e-43	3.25745	15.9635	2.35839	8.75397	1.38121	1.82358	1.32027
Met20_gene_1405	Met20_contig_10	33886	34428	+	181	K00762	pyrE; orotate phosphoribosyltransferase [EC:2.4.2.10]	499179922	orotate phosphoribosyltransferase [Methanothermobacter thermautotrophicus]	1.12e-123	3.15846	9.63104	1.82091	6.17062	1.73455	1.56079	0.899825
Met20_gene_1406	Met20_contig_10	34452	34967	-	172	K03638	moaB; molybdenum cofactor biosynthesis protein B	2622997	molybdenum cofactor biosynthesis MoaB [Methanothermobacter thermautotrophicus str. Delta H]	1.06e-118	1.84652	10.8589	1.78251	6.06816	1.03591	1.78949	1.72746
Met20_gene_1407	Met20_contig_10	35394	35513	-	40						0	0	1.72457	4.51142	0	0
Met20_gene_1408	Met20_contig_10	35553	36068	+	172	K07060	K07060; UPF0271 protein	499179924	ribonuclease VapC2 [Methanothermobacter thermautotrophicus]	8.33e-121	0.369303	2.89571	1.93847	6.94719	0.190512	0.416818	2.18788
Met20_gene_1409	Met20_contig_10	36085	37206	+	374			2623000	conserved protein [Methanothermobacter thermautotrophicus str. Delta H]	0	0.16984	5.32687	1.97768	7.28974	0.0858786	0.730736	8.50893
Met20_gene_1410	Met20_contig_10	37222	38214	+	331	K07123	K07123	2623001	phosphoribosylformylglycinamidine synthase II related protein [Methanothermobacter thermautotrophicus str. Delta H]	0	0.383808	4.89034	2.30406	6.85167	0.166579	0.713744	4.28473
Met20_gene_1411	Met20_contig_10	38263	39831	+	523			38258672	RecName: Full=UPF0288 protein MTH_1865	0	1.21454	4.04735	2.13236	6.52782	0.569573	0.620016	1.08856
Met20_gene_1412	Met20_contig_10	39806	40252	+	149			850991175	methanogenesis marker protein 6 [Methanothermobacter thermautotrophicus]	7.44e-103	0.42631	1.67135	2.1091	4.61535	0.202129	0.362129	1.79157
Met20_gene_1413	Met20_contig_10	40264	40635	+	124			499179929	hypothetical protein [Methanothermobacter thermautotrophicus]	8.26e-79	0.51226	0	2.03982	5.4672	0.25113	0	0
Met20_gene_1414	Met20_contig_10	40632	41078	+	149			499179930	hypothetical protein [Methanothermobacter thermautotrophicus]	4.97e-102	0.85262	3.3427	2.08338	5.79373	0.409249	0.576951	1.40978
Met20_gene_1415	Met20_contig_10	41053	42309	+	419			499179931	hypothetical protein [Methanothermobacter thermautotrophicus]	0	1.2128	7.42933	1.68296	6.49519	0.720634	1.14382	1.58724
Met20_gene_1416	Met20_contig_10	42311	42868	+	186			499179932	hypothetical protein [Methanothermobacter thermautotrophicus]	2.69e-129	0.341506	4.68607	1.73075	6.03096	0.197316	0.777002	3.93785
Met20_gene_1417	Met20_contig_10	42873	43739	+	289	K02585	nifB; nitrogen fixation protein NifB	499179933	radical SAM protein [Methanothermobacter thermautotrophicus]	0	0.879172	3.4468	1.75043	6.05854	0.50226	0.568915	1.13271
Met20_gene_1418	Met20_contig_10	43750	44685	+	312	K08963	mtnA; methylthioribose-1-phosphate isomerase [EC:5.3.1.23]	3182985	Putative methylthioribose-1-phosphate isomerase	0	0.814361	1.99544	1.86706	6.25284	0.436173	0.319126	0.73165
Met20_gene_1419	Met20_contig_10	44739	45779	-	347	K15429	TRM5, TRMT5; tRNA (guanine37-N1)-methyltransferase [EC:2.1.1.228]	499179935	SAM-dependent methyltransferase [Methanothermobacter thermautotrophicus]	0	0.366111	2.15301	2.242	6.11408	0.163296	0.352139	2.15644
Met20_gene_1420	Met20_contig_10	45876	46670	+	265	K00586	DPH5; diphthine synthase [EC:2.1.1.98]	499179936	diphthine synthase [Methanothermobacter thermautotrophicus]	0	0.479398	2.81922	2.11143	6.92012	0.227049	0.407395	1.7943
Met20_gene_1421	Met20_contig_10	46672	46869	-	66			499179937	hypothetical protein [Methanothermobacter thermautotrophicus]	1.05e-38	0.962427	5.6598	1.85813	6.28126	0.517956	0.901062	1.73965
Met20_gene_1422	Met20_contig_10	47136	47699	+	188			499179938	methyltransferase [Methanothermobacter thermautotrophicus]	9e-127	0.337873	0.662317	1.97735	5.83709	0.170872	0.113467	0.664047
Met20_gene_1423	Met20_contig_10	47748	48485	-	246			499179939	hypothetical protein [Methanothermobacter thermautotrophicus]	9.09e-179	0.258212	2.02464	2.08756	6.82017	0.123691	0.296861	2.40003
Met20_gene_1424	Met20_contig_10	48658	49626	+	323	K03390	hdrC; heterodisulfide reductase subunit C [EC:1.8.98.1]	2623016	heterodisulfide reductase, subunit C [Methanothermobacter thermautotrophicus str. Delta H]	0	6.09636	21.9733	2.3018	7.50456	2.64852	2.928	1.10552
Met20_gene_1425	Met20_contig_10	49639	50547	+	303	K03389	hdrB; heterodisulfide reductase subunit B [EC:1.8.98.1]	503060301	disulfide reductase [Methanothermobacter marburgensis]	0	8.59514	33.6973	2.45374	6.37418	3.50288	5.28653	1.5092
Met20_gene_1426	Met20_contig_10	50612	50878	+	89			22218791	Chain A, Solution Structure Of Mth1880 From Methanobacterium Thermoautotrophicum	5.89e-56	0	4.19715	1.80854	7.67202	0	0.547073
Met20_gene_1427	Met20_contig_10	50875	51399	+	175			499179943	hypothetical protein [Methanothermobacter thermautotrophicus]	4.54e-122	0.362972	1.42304	2.32133	6.74449	0.156364	0.210992	1.34937
Met20_gene_1428	Met20_contig_10	51404	52084	+	227	K07096	K07096	499179944	metallophosphoesterase [Methanothermobacter thermautotrophicus]	1.99e-154	0.559649	3.29116	1.50257	6.59605	0.372462	0.498959	1.33962
Met20_gene_1429	Met20_contig_10	52138	53058	+	307	K05715	2PGK; 2-phosphoglycerate kinase [EC:2.7.2.-]	499179945	2-phosphoglycerate kinase [Methanothermobacter thermautotrophicus]	0	0	0.811176	2.0223	7.05369	0	0.115
Met20_gene_1430	Met20_contig_10	53039	53446	+	136			302587681	conserved hypothetical protein [Methanothermobacter marburgensis str. Marburg]	2.41e-81	0	0.915556	1.69076	8.14064	0	0.112467
Met20_gene_1431	Met20_contig_10	53496	54473	-	326	K03306	TC.PIT; inorganic phosphate transporter, PiT family	499179947	anion permease [Methanothermobacter thermautotrophicus]	0	0.194847	0.763899	2.15131	7.19613	0.0905715	0.106154	1.17205
Met20_gene_1432	Met20_contig_11	413	1906	-	498	K00697	otsA; trehalose 6-phosphate synthase [EC:2.4.1.15]	499179819	trehalose-6-phosphate synthase [Methanothermobacter thermautotrophicus]	0	0.892854	4.50056	2.32406	7.43334	0.384179	0.605456	1.57597
Met20_gene_1433	Met20_contig_11	1896	3197	-	434			499179820	phosphomannomutase [Methanothermobacter thermautotrophicus]	0	0.731799	0.573805	1.98684	7.25963	0.368324	0.0790405	0.214595
Met20_gene_1434	Met20_contig_11	3203	4354	-	384	K00966	GMPP; mannose-1-phosphate guanylyltransferase [EC:2.7.7.13]	499179821	mannose-1-phosphate guanylyltransferase [Methanothermobacter thermautotrophicus]	0	2.15042	4.21537	2.10582	6.24893	1.02118	0.674575	0.660582
Met20_gene_1435	Met20_contig_11	4432	5226	-	265	K01087	otsB; trehalose 6-phosphate phosphatase [EC:3.1.3.12]	499179822	trehalose-phosphatase [Methanothermobacter thermautotrophicus]	0	0	0	1.57634	7.30662	0	0
Met20_gene_1436	Met20_contig_11	5219	6286	-	356			499179823	hypothetical protein [Methanothermobacter thermautotrophicus]	0	0	0.349763	2.1315	6.85002	0	0.0510602
Met20_gene_1437	Met20_contig_11	6295	8235	-	647			850991105	DNA mismatch repair protein MutS [Methanothermobacter thermautotrophicus]	0	0.196353	1.53961	1.854	6.97283	0.105908	0.220801	2.08484
Met20_gene_1438	Met20_contig_11	8398	10821	-	808	K08303	K08303; putative protease [EC:3.4.-.-]	499179825	peptidase U32 [Methanothermobacter thermautotrophicus]	0	0.39307	2.46566	1.7407	5.96976	0.225812	0.413024	1.82907
Met20_gene_1439	Met20_contig_11	10850	12172	-	441			917747004	histidine kinase [Methanothermobacter thermautotrophicus]	0	0.720183	1.69409	2.18124	7.19969	0.330171	0.2353	0.712662
Met20_gene_1440	Met20_contig_11	12339	12923	+	195	K00943	E2.7.4.9, tmk; dTMP kinase [EC:2.7.4.9]	499179827	thymidylate kinase [Methanothermobacter thermautotrophicus]	1.22e-140	0	0	1.63122	5.40245	0	0
Met20_gene_1441	Met20_contig_11	12973	13179	-	69			499179828	hypothetical protein [Methanothermobacter thermautotrophicus]	2.38e-39	0	5.41372	1.77734	6.2909	0	0.860564
Met20_gene_1442	Met20_contig_11	13180	14139	-	320	K01866	YARS, tyrS; tyrosyl-tRNA synthetase [EC:6.1.1.1]	499179829	tyrosine--tRNA ligase [Methanothermobacter thermautotrophicus]	0	0.397001	1.16733	2.03595	7.40727	0.194995	0.157593	0.80819
Met20_gene_1443	Met20_contig_11	14144	15202	-	353	K07562	NMD3; nonsense-mediated mRNA decay protein 3	499179830	hypothetical protein [Methanothermobacter thermautotrophicus]	0	0.179944	2.11641	1.91076	5.99635	0.0941737	0.35295	3.74786
Met20_gene_1444	Met20_contig_11	15229	15636	-	136	K03238	EIF2S2; translation initiation factor 2 subunit 2	47168368	Chain A, Structure Of Archaeal Translation Factor Aif2beta From Methanobacterium Thermoautrophicum	7.03e-95	2.3353	2.74667	1.43714	5.84548	1.62496	0.469879	0.289163
Met20_gene_1445	Met20_contig_11	15674	17674	-	667	K10726	mcm, cdc21; replicative DNA helicase Mcm [EC:3.6.4.-]	2622900	DNA replication initiator (Cdc21/Cdc54) [Methanothermobacter thermautotrophicus str. Delta H]	0	0.190465	0.9334	1.8099	5.48412	0.105235	0.170201	1.61733
Met20_gene_1446	Met20_contig_11	17820	18254	+	145			850991111	hypothetical protein [Methanothermobacter thermautotrophicus]	4.24e-97	0	4.29364	1.61225	7.53445	0	0.569868
Met20_gene_1447	Met20_contig_11	18309	18944	-	212	K02427	rlmE, rrmJ, ftsJ; 23S rRNA (uridine2552-2'-O)-methyltransferase [EC:2.1.1.166]	499179835	23S rRNA methyltransferase [Methanothermobacter thermautotrophicus]	1.35e-148	0.299623	0	2.13312	5.75143	0.140463	0	0
Met20_gene_1448	Met20_contig_11	18949	19467	-	173	K07095	K07095	499179836	phosphodiesterase [Methanothermobacter thermautotrophicus]	1.96e-120	1.10151	2.87897	1.52852	5.35648	0.720634	0.537475	0.745837
Met20_gene_1449	Met20_contig_11	19852	20220	-	123			850991116	hypothetical protein [Methanothermobacter thermautotrophicus]	1.17e-67	0.516424	0	2.24335	6.06678	0.230202	0	0
Met20_gene_1450	Met20_contig_11	20283	21758	+	492	K06876	K06876; deoxyribodipyrimidine photolyase-related protein	499179838	cryptochrome/photolyase family protein [Methanothermobacter thermautotrophicus]	0	0.516424	0.759241	2.00967	7.09773	0.25697	0.10697	0.416272
Met20_gene_1451	Met20_contig_11	21842	22537	-	232			499179839	hypothetical protein [Methanothermobacter thermautotrophicus]	8.59e-169	0.821382	2.68353	1.47018	6.01242	0.558694	0.44633	0.798881
Met20_gene_1452	Met20_contig_11	22646	23371	-	242			851313165	hypothetical protein [Methanothermobacter sp. CaT2]	5.91e-132	0	0.514527	1.97954	6.46936	0	0.0795329
Met20_gene_1453	Met20_contig_11	23504	24316	+	271			2622911	stomatin-like protein [Methanothermobacter thermautotrophicus str. Delta H]	0	0.468784	0.918934	2.09296	6.8029	0.223981	0.13508	0.603086
Met20_gene_1454	Met20_contig_11	24453	24998	+	182			499179843	hypothetical protein [Methanothermobacter thermautotrophicus]	3.21e-121	1.39605	8.89397	1.97936	6.16351	0.705301	1.443	2.04594
Met20_gene_1455	Met20_contig_11	24995	25801	+	269			851313169	hypothetical protein [Methanothermobacter sp. CaT2]	2.63e-112	3.30588	14.3494	1.92332	7.88694	1.71885	1.81938	1.05849
Met20_gene_1456	Met20_contig_11	25857	27242	-	462	K04034	bchE; anaerobic magnesium-protoporphyrin IX monomethyl ester cyclase [EC:4.-.-.-]	499179846	B12-binding domain-containing radical SAM protein [Methanothermobacter thermautotrophicus]	0	1.09992	12.6672	2.0821	6.83021	0.528273	1.85458	3.51065
Met20_gene_1457	Met20_contig_11	27243	28607	-	455			890702192	radical SAM protein [Methanothermobacter marburgensis]	0	1.39605	13.4094	2.03832	5.91697	0.6849	2.26626	3.30889
Met20_gene_1458	Met20_contig_11	28690	29274	-	195			499179849	transcriptional regulator [Methanothermobacter thermautotrophicus]	6.32e-137	0.977234	7.6625	1.96533	6.07776	0.497237	1.26074	2.5355
Met20_gene_1459	Met20_contig_11	29343	29690	+	116			2622919	unknown [Methanothermobacter thermautotrophicus str. Delta H]	1.21e-74	0	0	1.94923	7.10559	0	0
Met20_gene_1460	Met20_contig_11	29732	30742	-	337	K01710	E4.2.1.46, rfbB, rffG; dTDP-glucose 4,6-dehydratase [EC:4.2.1.46]	499179851	dTDP-glucose 4,6-dehydratase [Methanothermobacter thermautotrophicus]	0	0.376974	2.58638	1.89913	6.04948	0.198498	0.427537	2.15386
Met20_gene_1461	Met20_contig_11	30753	31310	-	186	K01790	rfbC; dTDP-4-dehydrorhamnose 3,5-epimerase [EC:5.1.3.13]	499179852	dTDP-4-dehydrorhamnose 3,5-epimerase [Methanothermobacter thermautotrophicus]	1.4e-133	0.341506	2.67775	2.10163	6.60784	0.162496	0.405239	2.49384
Met20_gene_1462	Met20_contig_11	31303	32181	-	293	K00973	E2.7.7.24, rfbA, rffH; glucose-1-phosphate thymidylyltransferase [EC:2.7.7.24]	499179853	glucose-1-phosphate thymidylyltransferase [Methanothermobacter thermautotrophicus]	0	0.433585	0.849936	2.23665	6.04242	0.193855	0.140662	0.725603
Met20_gene_1463	Met20_contig_11	32205	33047	-	281	K00067	rfbD; dTDP-4-dehydrorhamnose reductase [EC:1.1.1.133]	499179854	NAD(P)-dependent oxidoreductase [Methanothermobacter thermautotrophicus]	0	0.22605	0.886232	1.8821	6.04011	0.120106	0.146725	1.22163
Met20_gene_1464	Met20_contig_11	33164	33865	-	234			499179855	hypothetical protein [Methanothermobacter thermautotrophicus]	1.58e-165	0.271454	1.59635	1.73604	5.66924	0.156364	0.281582	1.80081
Met20_gene_1465	Met20_contig_11	33909	34124	-	72			499179856	hypothetical protein [Methanothermobacter thermautotrophicus]	7.86e-45	0	1.72938	2.1291	6.97712	0	0.247865
Met20_gene_1466	Met20_contig_11	34197	34556	+	120	K03892	arsR; ArsR family transcriptional regulator	499179857	transcriptional regulator [Methanothermobacter thermautotrophicus]	1.24e-78	0	2.07526	1.91619	6.95003	0	0.298597
Met20_gene_1467	Met20_contig_11	34559	35209	+	217			499179858	metal-dependent hydrolase [Methanothermobacter thermautotrophicus]	1.48e-111	0.585439	2.29522	1.92502	6.56288	0.304121	0.349727	1.14996
Met20_gene_1468	Met20_contig_11	35206	35619	+	138			499179859	tRNA (N6-threonylcarbamoyladenosine(37)-N6)-methyltransferase TrmO [Methanothermobacter thermautotrophicus]	7.11e-92	0.460291	5.41372	1.86065	5.30132	0.247382	1.0212	4.12804
Met20_gene_1469	Met20_contig_11	35660	36157	-	166			851313183	hypothetical protein [Methanothermobacter sp. CaT2]	3.9e-93	1.53061	0.750094	1.68533	6.02306	0.908196	0.124537	0.137126
Met20_gene_1470	Met20_contig_11	36705	37379	+	225			499179863	hypothetical protein [Methanothermobacter thermautotrophicus]	7.21e-160	0	0	1.83955	5.85265	0	0
Met20_gene_1471	Met20_contig_11	37401	39989	-	863	K03724	lhr; ATP-dependent helicase Lhr and Lhr-like helicase [EC:3.6.4.-]	499179864	ATP-dependent helicase [Methanothermobacter thermautotrophicus]	0	0.736039	2.30852	2.0472	6.78741	0.359535	0.340118	0.945992
Met20_gene_1472	Met20_contig_11	39990	40733	-	248	K06953	K06953	499179865	phosphoesterase [Methanothermobacter thermautotrophicus]	1.6e-176	0.51226	0.502079	2.28707	7.35515	0.223981	0.0682622	0.304768
Met20_gene_1473	Met20_contig_11	40730	41689	-	320	K02548	menA; 1,4-dihydroxy-2-naphthoate octaprenyltransferase [EC:2.5.1.74 2.5.1.-]	851313187	prenyltransferase [Methanothermobacter sp. CaT2]	4.64e-140	0.397001	0.778222	1.89224	6.24893	0.209805	0.124537	0.593585
Met20_gene_1474	Met20_contig_11	41871	42422	+	184			499179868	PBS lyase [Methanothermobacter thermautotrophicus]	7.07e-113	0	0	1.81205	5.48686	0	0
Met20_gene_1475	Met20_contig_11	42583	43578	+	332	K10027	crtI; phytoene desaturase [EC:1.3.99.26 1.3.99.28 1.3.99.29 1.3.99.31]	2622939	phytoene dehydrogenase [Methanothermobacter thermautotrophicus str. Delta H]	0	1.14796	6.00075	1.55835	6.77227	0.736648	0.886076	1.20285
Met20_gene_1476	Met20_contig_11	43559	44059	+	167	K10027	crtI; phytoene desaturase [EC:1.3.99.26 1.3.99.28 1.3.99.29 1.3.99.31]	850991125	phytoene dehydrogenase [Methanothermobacter thermautotrophicus]	5.31e-111	1.14108	9.69283	1.60639	5.34449	0.710339	1.81361	2.55316
Met20_gene_1477	Met20_contig_11	44105	44854	+	250	K02291	crtB; phytoene synthase [EC:2.5.1.32]	499179870	phytoene synthase [Methanothermobacter thermautotrophicus]	1.24e-155	1.01632	1.49419	2.00817	6.1648	0.506094	0.242374	0.478911
Met20_gene_1478	Met20_contig_11	44995	45861	+	289			499179871	prenyltransferase [Methanothermobacter thermautotrophicus]	3.73e-177	0.439586	0	1.47195	4.64095	0.298641	0	0
Met20_gene_1479	Met20_contig_11	45879	46337	-	153	K08977	K08977; putative membrane protein	2622942	conserved protein [Methanothermobacter thermautotrophicus str. Delta H]	1.12e-83	0	0	1.80348	5.8654	0	0
Met20_gene_1480	Met20_contig_11	46913	47689	+	259			851340366	transcriptional regulator [Methanobacterium paludis]	5.36e-111	0.245252	1.92302	2.54506	10.6771	0.0963638	0.180106	1.86902
Met20_gene_1481	Met20_contig_11	47932	48087	-	52			333825154	hypothetical protein MSWAN_0788 [Methanobacterium paludis]	2.8e-21	7.32925	2.39453	2.28469	8.25374	3.20798	0.290115	0.0904352
Met20_gene_1482	Met20_contig_12	2	556	-	185	K04800	rfcL; replication factor C large subunit	499178339	ATPase AAA [Methanothermobacter thermautotrophicus]	1.3e-132	1.03006	4.7114	1.40866	5.58902	0.731231	0.842974	1.15281
Met20_gene_1483	Met20_contig_12	570	1526	-	319	K04801	rfcS; replication factor C small subunit	850989996	replication factor C small subunit [Methanothermobacter thermautotrophicus]	0	1.79211	3.90331	1.97025	5.85571	0.909581	0.666582	0.732845
Met20_gene_1484	Met20_contig_12	1660	2478	-	273	K00014	aroE; shikimate dehydrogenase [EC:1.1.1.25]	9087115	RecName: Full=Shikimate dehydrogenase (NADP(+)); Short=SDH	0	0.465349	2.73661	1.75476	5.43103	0.265193	0.503883	1.90006
Met20_gene_1485	Met20_contig_12	2675	3337	+	221	K09006	K09006; hypothetical protein	499178342	hypothetical protein [Methanothermobacter thermautotrophicus]	8.76e-161	1.43711	9.57812	1.76879	5.51721	0.812479	1.73605	2.13673
Met20_gene_1486	Met20_contig_12	3330	4664	+	445	K01892	HARS, hisS; histidyl-tRNA synthetase [EC:6.1.1.21]	2621293	histidyl-tRNA synthetase [Methanothermobacter thermautotrophicus str. Delta H]	0	0.856452	2.51829	1.82577	5.21697	0.469092	0.482712	1.02903
Met20_gene_1487	Met20_contig_12	4630	5055	+	142	K01496	hisI; phosphoribosyl-AMP cyclohydrolase [EC:3.5.4.19]	3913830	RecName: Full=Phosphoribosyl-AMP cyclohydrolase; Short=PRA-CH	3.27e-96	1.34198	0.87687	1.83523	5.66718	0.731231	0.154728	0.211599
Met20_gene_1488	Met20_contig_12	5056	6888	+	611	K06865	K06865; ATPase	499178345	ATPase [Methanothermobacter thermautotrophicus]	0	0.935649	3.05685	2.04478	4.973	0.45758	0.614689	1.34335
Met20_gene_1489	Met20_contig_12	6899	7642	+	248			499178346	sugar phosphate isomerase [Methanothermobacter thermautotrophicus]	7.48e-164	1.02452	4.01663	1.43714	4.62155	0.712885	0.869109	1.21914
Met20_gene_1490	Met20_contig_12	7804	8490	+	229			3913636	RecName: Full=F420-dependent NADP reductase; AltName: Full=F420H2:NADP oxidoreductase	2.98e-159	0.277381	0.543736	1.82415	5.13279	0.15206	0.105934	0.696657
Met20_gene_1491	Met20_contig_12	8564	9148	+	195	K08094	hxlB; 6-phospho-3-hexuloisomerase [EC:5.3.1.27]	850991233	6-phospho 3-hexuloisomerase [Methanothermobacter thermautotrophicus]	1.61e-138	1.30298	2.55417	1.84741	6.72805	0.705301	0.379629	0.538251
Met20_gene_1492	Met20_contig_12	9178	9684	+	169	K01170	E3.1.27.9; tRNA-intron endonuclease, archaea type [EC:3.1.27.9]	3913568	RecName: Full=tRNA-splicing endonuclease; AltName: Full=tRNA-intron endonuclease	2.7e-118	1.12758	2.94711	1.72344	6.17588	0.65426	0.477198	0.72937
Met20_gene_1493	Met20_contig_12	9739	10833	+	365	K01867	WARS, trpS; tryptophanyl-tRNA synthetase [EC:6.1.1.2]	499178350	tryptophan--tRNA ligase [Methanothermobacter thermautotrophicus]	0	0.870139	6.82277	1.80595	5.63886	0.481819	1.20996	2.51122
Met20_gene_1494	Met20_contig_12	10856	11515	+	220			499178351	hypothetical protein [Methanothermobacter thermautotrophicus]	3.17e-151	0.577456	14.1495	2.28201	5.56446	0.253047	2.54284	10.0489
Met20_gene_1495	Met20_contig_12	11590	12810	+	407	K01733	thrC; threonine synthase [EC:4.2.3.1]	2621303	threonine synthase [Methanothermobacter thermautotrophicus str. Delta H]	0	0.936415	2.44748	1.51601	5.82389	0.617686	0.420248	0.680359
Met20_gene_1496	Met20_contig_12	13017	13235	+	73			2621304	histone HMtB [Methanothermobacter thermautotrophicus str. Delta H]	1.32e-40	47.8577	69.9334	1.83745	6.54749	26.0458	10.681	0.410084
Met20_gene_1497	Met20_contig_12	13505	13897	+	131	K02936	RP-L7Ae, RPL7A; large subunit ribosomal protein L7Ae	2621305	ribosomal protein L7a [Methanothermobacter thermautotrophicus str. Delta H]	4.07e-83	1.45466	6.6535	1.34572	5.77075	1.08095	1.15297	1.06663
Met20_gene_1498	Met20_contig_12	13947	14153	+	69	K02979	RP-S28e, RPS28; small subunit ribosomal protein S28e	499178355	30S ribosomal protein S28e [Methanothermobacter thermautotrophicus]	9.87e-40	0	10.8274	1.66625	6.22021	0	1.74069
Met20_gene_1499	Met20_contig_12	14172	14333	+	54	K02896	RP-L24e, RPL24; large subunit ribosomal protein L24e	499178356	50S ribosomal protein L24 [Methanothermobacter thermautotrophicus]	3.51e-31	1.1763	4.61169	1.13552	4.96753	1.03591	0.928366	0.896183
Met20_gene_1500	Met20_contig_12	14330	14785	+	152	K00940	E2.7.4.6, ndk; nucleoside-diphosphate kinase [EC:2.7.4.6]	499178357	nucleoside-diphosphate kinase [Methanothermobacter thermautotrophicus]	4.39e-106	0.417896	6.55345	2.14311	6.83451	0.194995	0.958876	4.91744
Met20_gene_1501	Met20_contig_12	14800	16584	+	595	K03243	EIF5B; translation initiation factor 5B	499178358	translation initiation factor aIF-2 [Methanothermobacter thermautotrophicus]	0	1.70811	5.65029	1.80348	5.63953	0.947119	1.00191	1.05785
Met20_gene_1502	Met20_contig_12	16604	16984	+	127	K02991	RP-S6e, RPS6; small subunit ribosomal protein S6e	499178359	30S ribosomal protein S6e [Methanothermobacter thermautotrophicus]	2.57e-82	2.00064	3.92175	1.99163	6.56695	1.00452	0.597195	0.594508
Met20_gene_1503	Met20_contig_12	17009	18235	+	409	K03242	EIF2S3; translation initiation factor 2 subunit 3	499178360	translation initiation factor IF-2 subunit gamma [Methanothermobacter thermautotrophicus]	0	2.6402	7.91542	1.85529	5.18725	1.42307	1.52594	1.07228
Met20_gene_1504	Met20_contig_12	18260	18619	+	120	K07158	K07158	499178361	hypothetical protein [Methanothermobacter thermautotrophicus]	7.56e-79	1.05867	7.26341	1.50102	5.69008	0.705301	1.2765	1.80987
Met20_gene_1505	Met20_contig_12	18631	19161	+	177	K01507	ppa; inorganic pyrophosphatase [EC:3.6.1.1]	499178362	inorganic pyrophosphatase [Methanothermobacter thermautotrophicus]	2.81e-126	0.717742	4.92435	1.81876	6.33762	0.394633	0.777002	1.96892
Met20_gene_1506	Met20_contig_12	19182	19736	+	185	K03049	rpoE1; DNA-directed RNA polymerase subunit E' [EC:2.7.7.6]	499178363	DNA-directed RNA polymerase [Methanothermobacter thermautotrophicus]	2.85e-127	0.686705	1.34611	1.74011	5.03539	0.394633	0.267331	0.677416
Met20_gene_1507	Met20_contig_12	19733	19915	+	61	K03050	rpoE2; DNA-directed RNA polymerase subunit E" [EC:2.7.7.6]	499178364	DNA-directed RNA polymerase subunit E'' [Methanothermobacter thermautotrophicus]	3.93e-36	0	4.08248	2.07326	6.07653	0	0.671844
Met20_gene_1508	Met20_contig_12	19915	20406	+	164	K09735	K09735; hypothetical protein	499178365	hypothetical protein [Methanothermobacter thermautotrophicus]	2.76e-112	0.387318	3.03697	1.79935	5.76938	0.215254	0.526393	2.44545
Met20_gene_1509	Met20_contig_12	20408	20710	+	101	K02974	RP-S24e, RPS24; small subunit ribosomal protein S24e	499178366	30S ribosomal protein S24e [Methanothermobacter thermautotrophicus]	7.85e-64	1.25783	8.62979	2.27666	5.60155	0.552486	1.54061	2.7885
Met20_gene_1510	Met20_contig_12	20711	20866	+	52	K02977	RP-S27Ae, RPS27A; small subunit ribosomal protein S27Ae	499178367	30S ribosomal protein S27ae [Methanothermobacter thermautotrophicus]	1.63e-30	1.22154	4.78906	2.35839	6.75306	0.517956	0.709169	1.36917
Met20_gene_1511	Met20_contig_12	20848	22281	+	478	K01755	argH, ASL; argininosuccinate lyase [EC:4.3.2.1]	499178368	argininosuccinate lyase [Methanothermobacter thermautotrophicus]	0	1.19599	1.82345	1.6917	6.12202	0.706973	0.297851	0.421305
Met20_gene_1512	Met20_contig_12	22445	22585	+	47			2621321	unknown [Methanothermobacter thermautotrophicus str. Delta H]	3.24e-21	4.05448	5.29854	1.30464	6.64131	3.10773	0.797815	0.256719
Met20_gene_1513	Met20_contig_12	22598	23650	-	351	K07134	K07134	499178370	ATPase [Methanothermobacter thermautotrophicus]	0	1.44775	6.38541	1.76879	4.9189	0.818498	1.29814	1.586
Met20_gene_1514	Met20_contig_12	23782	24402	+	207			302587942	predicted acetyltransferase [Methanothermobacter marburgensis str. Marburg]	1e-145	0.920582	7.21829	1.48112	6.59719	0.621547	1.09415	1.76036
Met20_gene_1515	Met20_contig_12	24583	25038	-	152	K06910	K06910	499178372	hypothetical protein [Methanothermobacter thermautotrophicus]	1.58e-107	0.835792	4.91509	1.81534	6.19278	0.460405	0.793681	1.72388
Met20_gene_1516	Met20_contig_12	25083	25823	+	247			499178373	hypothetical protein [Methanothermobacter thermautotrophicus]	8.84e-179	0.514333	1.00822	2.07911	5.96323	0.247382	0.169073	0.683451
Met20_gene_1517	Met20_contig_12	25817	26602	+	262			499178374	hypothetical protein [Methanothermobacter thermautotrophicus]	0	0.242443	1.901	1.88694	5.28675	0.128485	0.359579	2.7986
Met20_gene_1518	Met20_contig_12	26878	27132	-	85			2621327	unknown [Methanothermobacter thermautotrophicus str. Delta H]	2.26e-46	0.747296	5.85956	1.75839	4.47556	0.424989	1.30923	3.08063
Met20_gene_1519	Met20_contig_12	27355	28539	-	395	K17830	GGR; digeranylgeranylglycerophospholipid reductase [EC:1.3.1.101 1.3.99.34]	74508048	Digeranylgeranylglycerophospholipid reductase 1	0	0.321621	2.20661	1.3195	4.79078	0.243744	0.460594	1.88967
Met20_gene_1520	Met20_contig_12	28545	28706	-	54			2621329	ferredoxin [Methanothermobacter thermautotrophicus str. Delta H]	8.19e-30	0	2.30584	0.993581	6.50295	0	0.354584
Met20_gene_1521	Met20_contig_12	29051	29494	+	148			499178378	hypothetical protein [Methanothermobacter thermautotrophicus]	1.25e-102	2.57514	48.7966	1.29472	4.8113	1.98895	10.1421	5.09922
Met20_gene_1522	Met20_contig_12	29505	31574	-	690	K00441	frhB; coenzyme F420 hydrogenase beta subunit [EC:1.12.98.1]	2621331	coenzyme F420-reducing hydrogenase, beta subunit homolog [Methanothermobacter thermautotrophicus str. Delta H]	0	0.736466	8.30104	1.94952	5.81024	0.377768	1.42869	3.78192
Met20_gene_1523	Met20_contig_12	31571	31945	-	125			2621332	conserved protein [Methanothermobacter thermautotrophicus str. Delta H]	2.03e-82	0	5.97675	1.68625	5.46248	0	1.09415
Met20_gene_1524	Met20_contig_12	32204	33115	-	304			2621333	unknown [Methanothermobacter thermautotrophicus str. Delta H]	0	0.835792	1.22877	2.21875	7.10725	0.376695	0.17289	0.458965
Met20_gene_1525	Met20_contig_12	33264	34415	+	384			2621335	protein kinase [Methanothermobacter thermautotrophicus str. Delta H]	4.92e-120	0.827086	5.51241	1.88625	6.69346	0.438481	0.823551	1.87819
Met20_gene_1526	Met20_contig_12	34431	36281	+	617			499178383	ATP-dependent Clp protease regulatory subunit [Methanothermobacter thermautotrophicus]	0	1.2354	3.43074	2.26092	6.56882	0.546415	0.522276	0.955823
Met20_gene_1527	Met20_contig_12	36266	36574	+	103			850990026	hypothetical protein [Methanothermobacter thermautotrophicus]	5.4e-65	0.616701	2.41778	1.33947	6.01365	0.460405	0.402048	0.87325
Met20_gene_1528	Met20_contig_13	2	655	+	218			851312158	hypothetical protein [Methanothermobacter sp. CaT2]	2.26e-99	0	0	1.72282	5.97347	0	0
Met20_gene_1529	Met20_contig_13	768	1205	-	146			851313378	hypothetical protein [Methanothermobacter sp. CaT2]	1.65e-96	0	0	1.8112	6.6143	0	0
Met20_gene_1530	Met20_contig_13	1198	1611	-	138	K07076	K07076	851312159	nucleotidyltransferase [Methanothermobacter sp. CaT2]	1.09e-91	0	0	1.80511	7.88129	0	0
Met20_gene_1531	Met20_contig_13	1815	2735	-	307	K08974	K08974; putative membrane protein	2621534	unknown [Methanothermobacter thermautotrophicus str. Delta H]	0	1.44834	23.9297	1.78512	6.83127	0.811343	3.50296	4.31749
Met20_gene_1532	Met20_contig_13	2771	3640	-	290			499178565	hypothetical protein [Methanothermobacter thermautotrophicus]	0	0.43807	1.71746	1.8369	5.83584	0.238483	0.294295	1.23403
Met20_gene_1533	Met20_contig_13	4137	4298	+	54			2621536	unknown [Methanothermobacter thermautotrophicus str. Delta H]	2.18e-30	0	2.30584	1.06455	7.76741	0	0.296861
Met20_gene_1534	Met20_contig_13	4982	6652	-	557			851312162	histidine kinase [Methanothermobacter sp. CaT2]	0	1.36848	9.61251	1.69258	7.03124	0.808516	1.36711	1.69089
Met20_gene_1535	Met20_contig_13	6747	7433	-	229			851312163	hypothetical protein [Methanothermobacter sp. CaT2]	5.53e-162	0.277381	3.26242	1.89109	5.58004	0.146678	0.584658	3.98601
Met20_gene_1536	Met20_contig_13	7754	8419	+	222			503060702	hypothetical protein [Methanothermobacter marburgensis]	1.12e-42	0.572254	0.560881	1.76083	5.44842	0.324992	0.102944	0.316758
Met20_gene_1537	Met20_contig_13	8424	9356	+	311			503060703	protease [Methanothermobacter marburgensis]	1.45e-180	0.81698	1.20111	2.36597	6.46113	0.345304	0.185899	0.538363
Met20_gene_1538	Met20_contig_13	9361	9777	-	139			851312165	hypothetical protein [Methanothermobacter sp. CaT2]	8.72e-49	0	0.895796	1.73698	5.57897	0	0.160567
Met20_gene_1539	Met20_contig_13	9978	10418	-	147			851313380	hypothetical protein [Methanothermobacter sp. CaT2]	4.82e-93	0.43211	0.847045	1.85102	5.07628	0.233445	0.166863	0.714787
Met20_gene_1540	Met20_contig_13	10424	13177	-	918	K03657	uvrD, pcrA; DNA helicase II / ATP-dependent DNA helicase PcrA [EC:3.6.4.12]	851312166	DNA helicase II [Methanothermobacter sp. CaT2]	0	0.691941	3.52659	1.74503	5.33412	0.396521	0.661137	1.66735
Met20_gene_1541	Met20_contig_13	13316	14095	+	260	K07238	TC.ZIP, zupT, ZRT3, ZIP2; zinc transporter, ZIP family	851312167	ZIP family metal transporter [Methanothermobacter sp. CaT2]	3.27e-178	0.244308	0.957812	1.96041	4.80218	0.124621	0.199454	1.60048
Met20_gene_1542	Met20_contig_13	14225	14776	+	184			851312168	DNA protection protein DPS [Methanothermobacter sp. CaT2]	8.08e-133	1.72609	2.03015	2.06199	5.11577	0.8371	0.396841	0.474066
Met20_gene_1543	Met20_contig_13	14797	15045	+	83			851312169	cytochrome b5 [Methanothermobacter sp. CaT2]	1.37e-48	6.88773	10.5013	2.44719	4.75969	2.81455	2.2063	0.783892
Met20_gene_1544	Met20_contig_13	15038	16783	+	582	K01652	E2.2.1.6L, ilvB, ilvG, ilvI; acetolactate synthase I/II/III large subunit [EC:2.2.1.6]	851312170	pyruvate dehydrogenase [Methanothermobacter sp. CaT2]	0	2.18282	3.42311	1.65938	5.13699	1.31544	0.666364	0.50657
Met20_gene_1545	Met20_contig_13	16806	17852	-	349	K06857	tupC, vupC; tungstate transport system ATP-binding protein	918406045	sulfate ABC transporter ATP-binding protein [Methanothermobacter sp. CaT2]	0	1.45605	3.56778	2.05346	5.91135	0.709073	0.603548	0.851179
Met20_gene_1546	Met20_contig_13	17871	18578	-	236	K05773	tupB, vupB; tungstate transport system permease protein	851312172	ABC transporter permease [Methanothermobacter sp. CaT2]	1.75e-152	0.269153	0.527608	1.67261	6.67517	0.160918	0.0790405	0.491184
Met20_gene_1547	Met20_contig_13	18630	19511	-	294	K05772	tupA, vupA; tungstate transport system substrate-binding protein	499178578	tungsten ABC transporter substrate-binding protein [Methanothermobacter thermautotrophicus]	0	0.86422	26.2584	1.7337	5.92233	0.498484	4.43379	8.89457
Met20_gene_1548	Met20_contig_13	19645	19917	-	91			851312174	transcriptional regulator (Zn ribbon and ATP-cone domain containing protein) [Methanothermobacter sp. CaT2]	8.12e-56	0.698024	2.73661	2.48473	8.30734	0.280925	0.32942	1.17263
Met20_gene_1549	Met20_contig_13	20425	21120	+	232			851312175	hypothetical protein [Methanothermobacter sp. CaT2]	1.83e-162	4.10691	18.7847	2.47784	5.84425	1.65746	3.21422	1.93925
Met20_gene_1550	Met20_contig_13	21449	21658	-	70			503060721	hypothetical protein [Methanothermobacter marburgensis]	1.94e-25	0	1.77879	2.02569	5.36493	0	0.331559
Met20_gene_1551	Met20_contig_13	21774	23735	-	654			503060722	sensor histidine kinase [Methanothermobacter marburgensis]	0	0.67988	1.52313	2.12715	5.66771	0.31962	0.268738	0.840804
Met20_gene_1552	Met20_contig_13	23748	28529	-	1594			851312176	DNA helicase [Methanothermobacter sp. CaT2]	0	1.39473	2.81215	1.74789	5.36983	0.797951	0.523694	0.656298
Met20_gene_1553	Met20_contig_13	28593	28919	-	109			851312177	hypothetical protein [Methanothermobacter sp. CaT2]	2.7e-70	0.582754	2.28469	1.72282	4.92196	0.338257	0.464183	1.37228
Met20_gene_1554	Met20_contig_13	28919	29230	-	104			851312178	hypothetical protein [Methanothermobacter sp. CaT2]	6.87e-64	0	1.19727	1.51084	4.68963	0	0.255301
Met20_gene_1555	Met20_contig_13	29323	30231	-	303	K07502	K07502; hypothetical protein	499178590	hypothetical protein [Methanothermobacter thermautotrophicus]	0	0.83855	2.05471	1.82133	5.15085	0.460405	0.398907	0.866427
Met20_gene_1556	Met20_contig_13	30266	30739	-	158	K06877	K06877; DEAD/DEAH box helicase domain-containing protein	851312180	DEAD/DEAH box helicase [Methanothermobacter sp. CaT2]	5.87e-104	2.41216	2.36422	1.86768	3.85855	1.29153	0.612722	0.474417
Met20_gene_1557	Met20_contig_14	2	1480	-	493			2621136	glutamate synthase (NADPH), alpha subunit [Methanothermobacter thermautotrophicus str. Delta H]	0	0.644221	1.5154	1.81125	5.41143	0.355678	0.280037	0.787335
Met20_gene_1558	Met20_contig_14	1490	2158	-	223			499178205	tributyrin esterase [Methanothermobacter thermautotrophicus]	8.57e-154	1.13938	1.11673	2.04508	6.12385	0.557129	0.182358	0.327317
Met20_gene_1559	Met20_contig_14	2296	2856	+	187			2621146	conserved protein [Methanothermobacter thermautotrophicus str. Delta H]	7.41e-132	0.67936	0.665859	1.3731	6.52034	0.494764	0.10212	0.206402
Met20_gene_1560	Met20_contig_14	2900	3124	-	75			2621147	unknown [Methanothermobacter thermautotrophicus str. Delta H]	1.53e-46	0.846936	1.66021	1.68625	6.56798	0.50226	0.252773	0.503271
Met20_gene_1561	Met20_contig_14	3226	3663	+	146			499178208	hypothetical protein [Methanothermobacter thermautotrophicus]	4.31e-103	1.30521	1.70569	1.88994	8.08415	0.690607	0.210992	0.305517
Met20_gene_1562	Met20_contig_14	4144	4710	+	189			499178210	hypothetical protein [Methanothermobacter thermautotrophicus]	1.16e-137	0.672171	1.31763	1.50051	6.7352	0.447962	0.195633	0.436718
Met20_gene_1563	Met20_contig_14	4759	5235	-	159			2621151	unknown [Methanothermobacter thermautotrophicus str. Delta H]	7.22e-105	0.399498	0	1.95235	5.4907	0.204624	0	0
Met20_gene_1564	Met20_contig_14	5253	6380	-	376	K06871	K06871; uncharacterized protein	503060404	MULTISPECIES: radical SAM/SPASM domain-containing protein [Methanothermobacter]	0	0.168937	1.98695	2.14043	6.20029	0.0789266	0.320461	4.06025
Met20_gene_1565	Met20_contig_14	6389	6541	-	51			302587782	conserved hypothetical protein [Methanothermobacter marburgensis str. Marburg]	1.27e-25	0	4.88296	2.10405	6.50295	0	0.750885
Met20_gene_1566	Met20_contig_14	6544	6744	-	67			302587783	hypothetical protein MTBMA_c05630 [Methanothermobacter marburgensis str. Marburg]	2.88e-25	0	3.71688	1.65879	6.62427	0	0.561101
Met20_gene_1567	Met20_contig_14	6748	7317	+	190			499178214	hypothetical protein [Methanothermobacter thermautotrophicus]	3.09e-135	0.334317	4.58742	1.93636	5.74998	0.172652	0.797815	4.62095
Met20_gene_1568	Met20_contig_14	7385	8128	+	248			499178215	thioester oxidase [Methanothermobacter thermautotrophicus]	0	0.25613	3.51455	1.4526	4.91654	0.176325	0.714842	4.05411
Met20_gene_1569	Met20_contig_14	8157	9155	-	333			499178216	hypothetical protein [Methanothermobacter thermautotrophicus]	0	5.72254	18.696	1.71479	6.18073	3.33716	3.02489	0.906426
Met20_gene_1570	Met20_contig_14	9295	9471	+	59			2621157	unknown [Methanothermobacter thermautotrophicus str. Delta H]	2.65e-34	1.07661	6.3313	1.68885	7.19182	0.637484	0.880347	1.38097
Met20_gene_1571	Met20_contig_14	9527	10513	-	329			850989886	ATP phosphoribosyltransferase [Methanothermobacter thermautotrophicus]	0	0.386141	1.89233	1.86377	5.52948	0.207182	0.342226	1.65181
Met20_gene_1572	Met20_contig_14	10566	11141	-	192			3915338	RecName: Full=Putative NADH dehydrogenase/NAD(P)H nitroreductase	4.23e-138	0	0.648519	1.81639	5.23284	0	0.123932
Met20_gene_1573	Met20_contig_14	11163	11387	+	75			499178220	hypothetical protein [Methanothermobacter thermautotrophicus]	1.95e-45	7.62242	33.2042	1.53295	7.41336	4.97237	4.47896	0.900769
Met20_gene_1574	Met20_contig_14	11391	11852	-	154	K03574	MUTT, NUDT1, MTH1; 7,8-dihydro-8-oxoguanine triphosphatase [EC:3.6.1.-]	850989892	NUDIX hydrolase [Methanothermobacter thermautotrophicus]	1.74e-106	1.23741	4.04271	1.49314	6.30237	0.828729	0.641459	0.774028
Met20_gene_1575	Met20_contig_14	11986	13056	-	357			499178222	histidine kinase [Methanothermobacter thermautotrophicus]	0	0.177928	1.39513	1.80348	6.47563	0.0986582	0.215444	2.18374
Met20_gene_1576	Met20_contig_14	13148	14092	-	315			499178223	hypothetical protein [Methanothermobacter thermautotrophicus]	0	1.00826	8.30104	1.66678	5.79072	0.604912	1.43351	2.36978
Met20_gene_1577	Met20_contig_14	14222	14407	+	62			2621165	unknown [Methanothermobacter thermautotrophicus str. Delta H]	1.77e-37	0	0	1.54532	7.70914	0	0
Met20_gene_1578	Met20_contig_14	14523	15404	+	294	K07744	K07744; hypothetical protein	2621166	inosine-5'-monophosphate dehydrogenase related protein VII [Methanothermobacter thermautotrophicus str. Delta H]	0	0.43211	1.27057	2.02048	6.00527	0.213866	0.211575	0.989291
Met20_gene_1579	Met20_contig_14	15628	16527	+	300	K00809	E2.5.1.46, dys1; deoxyhypusine synthase [EC:2.5.1.46]	8928085	RecName: Full=Probable deoxyhypusine synthase; Short=DHS	0	0.211734	0.415052	1.83955	5.08856	0.115101	0.0815657	0.708643
Met20_gene_1580	Met20_contig_14	16573	17097	+	175			499178227	hypothetical protein [Methanothermobacter thermautotrophicus]	1.28e-119	0	0.711518	2.08044	5.90839	0	0.120425
Met20_gene_1581	Met20_contig_14	17135	17797	-	221	K01591	pyrF; orotidine-5'-phosphate decarboxylase [EC:4.1.1.23]	241913275	Chain A, Crystal Structure Of Orotidine 5'-Monophosphate Decarboxylase From Methanobacterium Thermoautotrophicum	1.01e-155	0	0	1.82082	6.13514	0	0
Met20_gene_1582	Met20_contig_14	17993	18652	+	220	K02007	cbiM; cobalt/nickel transport system permease protein	499178229	cobalamin biosynthesis protein CbiM [Methanothermobacter thermautotrophicus]	1.71e-154	0	0	1.58521	5.65313	0	0
Met20_gene_1583	Met20_contig_14	18656	18943	+	96	K02009	cbiN; cobalt/nickel transport protein	13431336	Cobalt transport protein CbiN	1.57e-61	0.661669	1.29704	1.83635	5.08043	0.360317	0.255301	0.708545
Met20_gene_1584	Met20_contig_14	18977	19738	+	254	K02008	cbiQ; cobalt/nickel transport system permease protein	850989905	cobalt ECF transporter T component CbiQ [Methanothermobacter thermautotrophicus]	1.51e-178	0.250079	0.980438	1.61443	5.60687	0.154903	0.174864	1.12886
Met20_gene_1585	Met20_contig_14	19911	20747	+	279	K02006	cbiO; cobalt/nickel transport system ATP-binding protein	31562989	RecName: Full=Putative ABC transporter ATP-binding protein MTH_133	0	0.910684	1.78517	1.57966	5.73378	0.576507	0.311342	0.54005
Met20_gene_1586	Met20_contig_14	20756	21217	+	154	K00793	ribE, RIB5; riboflavin synthase [EC:2.5.1.9]	9789777	RecName: Full=Riboflavin synthase	1.08e-106	0	0	1.94108	5.76398	0	0
Met20_gene_1587	Met20_contig_14	21217	21825	+	203			2621175	conserved protein [Methanothermobacter thermautotrophicus str. Delta H]	1.7e-143	0.625815	1.84013	1.83124	5.18955	0.341744	0.354584	1.03757
Met20_gene_1588	Met20_contig_14	21851	22549	+	233			499178235	dolichyl-phosphate mannose synthase [Methanothermobacter thermautotrophicus]	3.33e-149	0.817856	2.67201	1.6777	5.73543	0.487488	0.465877	0.95567
Met20_gene_1589	Met20_contig_14	22588	22914	+	109	K09153	K09153; hypothetical protein	3915339	RecName: Full=Uncharacterized protein MTH_137	2.39e-69	0.582754	1.14234	2.25021	6.26431	0.258978	0.182358	0.704144
Met20_gene_1590	Met20_contig_14	22932	24065	+	378			2621178	GlcNAc-phosphatidylinositol related biosynthetic protein [Methanothermobacter thermautotrophicus str. Delta H]	0	0	0.329406	1.78439	5.69008	0	0.0578913
Met20_gene_1591	Met20_contig_14	24146	24832	+	229			503060432	CCG domain-containing protein [Methanothermobacter marburgensis]	1.02e-119	0.277381	1.63121	2.15885	6.45325	0.128485	0.252773	1.96733
Met20_gene_1592	Met20_contig_14	24849	26015	+	389	K00782	ykgG; hypothetical protein	499178239	hypothetical protein [Methanothermobacter thermautotrophicus]	0	0.326582	2.56073	1.85216	5.42888	0.176325	0.471687	2.6751
Met20_gene_1593	Met20_contig_14	26127	26828	+	234	K09733	K09733; hypothetical protein	499178240	hypothetical protein [Methanothermobacter thermautotrophicus]	1.02e-166	0.814361	1.06424	1.65415	5.56502	0.492314	0.191237	0.388444
Met20_gene_1594	Met20_contig_14	26847	26987	+	47	K00088	guaB; IMP dehydrogenase [EC:1.1.1.205]	2621183	inosine-5'-monophosphate dehydrogenase [Methanothermobacter thermautotrophicus str. Delta H]	6.93e-24	1.35149	2.64927	1.6308	5.49983	0.828729	0.4817	0.581251
Met20_gene_1595	Met20_contig_15	1	1614	-	538	K03657	uvrD, pcrA; DNA helicase II / ATP-dependent DNA helicase PcrA [EC:3.6.4.12]	499178610	DNA helicase II [Methanothermobacter thermautotrophicus]	0	0.472269	2.08297	1.91619	5.4302	0.246462	0.38359	1.55639
Met20_gene_1596	Met20_contig_15	1864	2898	+	345			499178611	hypothetical protein [Methanothermobacter thermautotrophicus]	0	0.368233	1.08274	1.86621	5.9092	0.197316	0.18323	0.928611
Met20_gene_1597	Met20_contig_15	3037	4911	+	625	K02230	cobN; cobaltochelatase CobN [EC:6.6.1.2]	851312194	cobalamin biosynthesis protein CobN [Methanothermobacter sp. CaT2]	0	0.203265	0.597675	1.69238	4.47143	0.120106	0.133665	1.1129
Met20_gene_1598	Met20_contig_15	4976	7549	+	858	K02230	cobN; cobaltochelatase CobN [EC:6.6.1.2]	851312194	cobalamin biosynthesis protein CobN [Methanothermobacter sp. CaT2]	0	0.148066	1.01586	1.71966	5.34902	0.0861017	0.189916	2.20571
Met20_gene_1599	Met20_contig_15	7627	8487	-	287			499178615	hypothetical protein [Methanothermobacter thermautotrophicus]	0	0.442649	2.16926	1.40209	2.51508	0.315706	0.862503	2.73198
Met20_gene_1600	Met20_contig_15	8507	9100	-	198	K07725	K07725; putative transcriptional regulator	2621590	conserved protein [Methanothermobacter thermautotrophicus str. Delta H]	4.34e-140	1.92485	1.8866	1.74199	5.71471	1.10497	0.33013	0.298768
Met20_gene_1601	Met20_contig_15	9597	9923	+	109			851312197	hypothetical protein [Methanothermobacter sp. CaT2]	7.96e-72	2.33102	47.9785	1.58218	6.21956	1.4733	7.71412	5.23596
Met20_gene_1602	Met20_contig_15	9957	10439	+	161			427188977	conserved hypothetical protein [Methanothermobacter sp. CaT2]	8.2e-112	2.36721	35.5759	1.49963	6.90686	1.57853	5.1508	3.26304
Met20_gene_1603	Met20_contig_15	10455	10769	+	105			851312198	hypothetical protein [Methanothermobacter sp. CaT2]	4.55e-61	1.81486	23.7173	1.42346	7.15324	1.27497	3.31559	2.60053
Met20_gene_1604	Met20_contig_15	10801	11502	+	234			503060753	hypothetical protein [Methanothermobacter marburgensis]	4.79e-66	0.271454	2.12847	1.37573	4.98143	0.197316	0.427282	2.16546
Met20_gene_1605	Met20_contig_15	11504	12052	+	183			427188980	conserved hypothetical protein [Methanothermobacter sp. CaT2]	8.48e-131	0.69421	7.48454	1.59159	5.38359	0.436173	1.39025	3.18738
Met20_gene_1606	Met20_contig_15	12192	12893	+	234			851312201	hypothetical protein [Methanothermobacter sp. CaT2]	5.53e-170	0.542908	3.72483	1.8343	6.33621	0.295975	0.587864	1.9862
Met20_gene_1607	Met20_contig_15	12995	13177	+	61			499178624	MULTISPECIES: hypothetical protein [Methanothermobacter]	2.95e-36	1.04131	22.4536	2.26174	4.31753	0.460405	5.20057	11.2956
Met20_gene_1608	Met20_contig_15	13187	13873	+	229			499178625	MULTISPECIES: hypothetical protein [Methanothermobacter]	4.99e-165	6.10238	21.2057	1.62332	5.28187	3.75918	4.01481	1.068
Met20_gene_1609	Met20_contig_15	13894	14103	+	70			499178626	MULTISPECIES: hypothetical protein [Methanothermobacter]	1.6e-37	10.8892	40.9123	0.985471	7.10679	11.0497	5.75678	0.520989
Met20_gene_1610	Met20_contig_15	14186	14851	-	222	K07141	mocA; molybdenum cofactor cytidylyltransferase [EC:2.7.7.76]	918406050	MobA [Methanothermobacter sp. CaT2]	7.31e-150	2.00289	4.48705	1.27746	4.30601	1.56787	1.04204	0.664626
Met20_gene_1611	Met20_contig_15	14852	16021	-	390			427188986	conserved hypothetical protein [Methanothermobacter sp. CaT2]	0	0.977234	4.15052	1.58209	4.43951	0.617686	0.934904	1.51356
Met20_gene_1612	Met20_contig_15	15999	19001	-	1001			427188987	putative UDP-N-acetylmuramyl tripeptide synthetase [Methanothermobacter sp. CaT2]	0	1.33259	5.97078	1.64628	4.37536	0.809456	1.36464	1.68587
Met20_gene_1613	Met20_contig_15	19210	20454	-	415	K01925	murD; UDP-N-acetylmuramoylalanine--D-glutamate ligase [EC:6.3.2.9]	499178631	MULTISPECIES: UDP-N-acetylmuramyl peptide synthase [Methanothermobacter]	0	0.306121	3.00038	1.42214	3.07911	0.215254	0.97443	4.52688
Met20_gene_1614	Met20_contig_15	20444	20704	-	87			2621607	unknown [Methanothermobacter thermautotrophicus str. Delta H]	6.39e-23	1.46023	5.72485	1.45366	2.2424	1.00452	2.55301	2.54152
Met20_gene_1615	Met20_contig_15	20754	21317	+	188			499178633	MULTISPECIES: hypothetical protein [Methanothermobacter]	6.38e-108	3.37873	3.9739	1.32503	2.28295	2.54994	1.74069	0.68264
Met20_gene_1616	Met20_contig_15	21395	21892	+	166	K07304	msrA; peptide-methionine (S)-S-oxide reductase [EC:1.8.4.11]	12230335	Peptide methionine sulfoxide reductase MsrA	1.51e-110	4.20917	6.00075	1.56989	4.46588	2.68118	1.34369	0.501155
Met20_gene_1617	Met20_contig_15	21916	23583	+	556	K00174	korA; 2-oxoglutarate ferredoxin oxidoreductase subunit alpha [EC:1.2.7.3]	427188992	2-oxoacid:ferredoxin oxidoreductase alpha subunit [Methanothermobacter sp. CaT2]	0	3.19886	4.47898	1.46816	2.42983	2.17882	1.84333	0.846022
Met20_gene_1618	Met20_contig_16	1	231	+	77	K00013	hisD; histidinol dehydrogenase [EC:1.1.1.23]	850989987	histidinol dehydrogenase [Methanothermobacter thermautotrophicus]	1.61e-45	0	3.23417	1.39359	4.68719	0	0.690002
Met20_gene_1619	Met20_contig_16	325	1638	+	438	K01876	DARS, aspS; aspartyl-tRNA synthetase [EC:6.1.1.12]	499178325	aspartate--tRNA(Asn) ligase [Methanothermobacter thermautotrophicus]	0	0.43507	1.13713	1.96869	6.56976	0.220994	0.173085	0.783211
Met20_gene_1620	Met20_contig_16	1650	2267	+	206	K06042	E5.4.1.2, cobH, cbiC; precorrin-8X methylmutase [EC:5.4.1.2]	850989989	precorrin-8X methylmutase [Methanothermobacter thermautotrophicus]	2.07e-142	0.30835	0.604445	1.17204	4.73516	0.263089	0.12765	0.485199
Met20_gene_1621	Met20_contig_16	2279	3541	+	421	K01845	hemL; glutamate-1-semialdehyde 2,1-aminomutase [EC:5.4.3.8]	499178327	aspartate aminotransferase family protein [Methanothermobacter thermautotrophicus]	0	0.452638	0.295761	1.76599	5.51438	0.256308	0.0536346	0.209259
Met20_gene_1622	Met20_contig_16	3570	4139	-	190			499178328	hypothetical protein [Methanothermobacter thermautotrophicus]	8.6e-134	1.00295	13.7622	2.13807	6.8281	0.469092	2.01553	4.29667
Met20_gene_1623	Met20_contig_16	4250	4960	-	237			499178329	hypothetical protein [Methanothermobacter thermautotrophicus]	3.02e-172	0	1.57615	1.5847	5.28879	0	0.298016
Met20_gene_1624	Met20_contig_16	5217	5945	+	243			41018373	RecName: Full=Uncharacterized methyltransferase MTH_231	2.2e-173	0.7842	1.53723	1.98716	6.24203	0.394633	0.246271	0.624051
Met20_gene_1625	Met20_contig_16	6022	6789	+	256	K15888	E2.5.1.89; tritrans,polycis-undecaprenyl-diphosphate synthase [geranylgeranyl-diphosphate specific] [EC:2.5.1.89]	499178331	UDP diphosphate synthase [Methanothermobacter thermautotrophicus]	0	0	1.94556	1.60182	6.78237	0	0.286855
Met20_gene_1626	Met20_contig_16	6846	7616	+	257	K03424	tatD; TatD DNase family protein [EC:3.1.21.-]	2621281	conserved protein [Methanothermobacter thermautotrophicus str. Delta H]	0	0.24716	0.484496	1.84909	5.82609	0.133666	0.0831599	0.622147
Met20_gene_1627	Met20_contig_16	7682	8059	-	126	K01607	pcaC; 4-carboxymuconolactone decarboxylase [EC:4.1.1.44]	499178333	4-carboxymuconolactone decarboxylase [Methanothermobacter thermautotrophicus]	1.96e-85	0.504128	0	1.85536	6.38682	0.271714	0	0
Met20_gene_1628	Met20_contig_16	8153	8803	+	217	K14654	RIB7, arfC; 2,5-diamino-6-(ribosylamino)-4(3H)-pyrimidinone 5'-phosphate reductase [EC:1.1.1.302]	499178334	5-amino-6-(5-phosphoribosylamino)uracil reductase [Methanothermobacter thermautotrophicus]	1.96e-150	0.29272	2.86902	1.83672	5.10197	0.159371	0.562336	3.52848
Met20_gene_1629	Met20_contig_16	8806	9351	+	182			37999469	RecName: Full=Uncharacterized protein MTH_236	3.12e-127	0.349012	2.73661	2.48473	6.83346	0.140463	0.400472	2.85109
Met20_gene_1630	Met20_contig_16	9543	13475	+	1311			2621285	magnesium chelatase subunit [Methanothermobacter thermautotrophicus str. Delta H]	0	0.145355	1.51964	1.7978	5.68078	0.0808516	0.267506	3.3086
Met20_gene_1631	Met20_contig_16	13607	14527	-	307	K00202	fwdC, fmdC; formylmethanofuran dehydrogenase subunit C [EC:1.2.99.5]	499178337	hypothetical protein [Methanothermobacter thermautotrophicus]	0	0	0.405588	1.61035	5.75098	0	0.0705251
Met20_gene_1632	Met20_contig_16	14634	15314	+	227			499178338	hypothetical protein [Methanothermobacter thermautotrophicus]	1.45e-160	0.279825	0.548527	1.90775	5.50029	0.146678	0.0997269	0.679905
Met20_gene_1633	Met20_contig_17	2	256	-	85			890702217	hypothetical protein [Methanothermobacter marburgensis]	5.38e-52	0	0	0.856651	4.59032	0	0
Met20_gene_1634	Met20_contig_17	361	945	-	195			427189000	conserved hypothetical protein [Methanothermobacter sp. CaT2]	8.66e-124	0.325745	0	1.63122	4.52705	0.199694	0	0
Met20_gene_1635	Met20_contig_17	944	2233	+	430			851312211	hypothetical protein [Methanothermobacter sp. CaT2]	0	0.147721	0.579142	1.41709	4.17399	0.104243	0.13875	1.33103
Met20_gene_1636	Met20_contig_17	2245	4962	-	906			851312212	hypothetical protein [Methanothermobacter sp. CaT2]	0	0	1.92408	1.6074	4.58652	0	0.419508
Met20_gene_1637	Met20_contig_17	4976	7633	-	886			851312213	DNA methylase [Methanothermobacter sp. CaT2]	0	0.143386	0.42161	1.44039	4.56344	0.099547	0.0923887	0.928091
Met20_gene_1638	Met20_contig_17	7637	10852	-	1072			851312214	hypothetical protein [Methanothermobacter sp. CaT2]	0	0.29627	1.50998	1.64092	4.53599	0.180551	0.33289	1.84374
Met20_gene_1639	Met20_contig_17	11080	12351	+	424			851312215	amino acid transporter [Methanothermobacter sp. CaT2]	0	0.599247	0.587338	1.61792	3.66941	0.370382	0.160063	0.432157
Met20_gene_1640	Met20_contig_17	12367	12843	-	159			851312216	hypothetical protein [Methanothermobacter sp. CaT2]	2.21e-104	0	0	1.30156	4.47845	0	0
Met20_gene_1641	Met20_contig_18	3	74	+	24	K16785	ecfT; energy-coupling factor transport system permease protein	850990126	MULTISPECIES: hypothetical protein [Methanothermobacter]	0.000104	0	0	1.75651	4.67399	0	0
Met20_gene_1642	Met20_contig_18	75	1517	+	481	K16786	ecfA1; energy-coupling factor transport system ATP-binding protein [EC:3.6.3.-]	499178553	MULTISPECIES: methyl coenzyme M reductase system, component A2-like protein [Methanothermobacter]	0	0	2.32981	1.89627	6.06356	0	0.384232
Met20_gene_1643	Met20_contig_18	1505	5119	+	1205	K02230	cobN; cobaltochelatase CobN [EC:6.6.1.2]	918406041	hypothetical protein [Methanothermobacter sp. CaT2]	0	0.263569	0.723327	1.58384	5.82432	0.166411	0.124191	0.746288
Met20_gene_1644	Met20_contig_18	5315	8911	+	1199			918406043	hypothetical protein [Methanothermobacter sp. CaT2]	0	5.50967	18.7968	2.01688	6.2155	2.73178	3.02418	1.10703
Met20_gene_1645	Met20_contig_18	8913	10154	-	414			851312155	phosphoenolpyruvate synthase [Methanothermobacter sp. CaT2]	0	1.68773	7.51906	1.60146	5.6783	1.05387	1.32417	1.25648
Met20_gene_1646	Met20_contig_18	10244	10609	+	122						0	0	1.38217	2.91833	0	0
Met20_gene_1647	Met20_contig_18	10614	10961	+	116			851312157	hypothetical protein [Methanothermobacter sp. CaT2]	8.07e-79	0	0	0.792907	3.48973	0	0
Met20_gene_1648	Met20_contig_19	1	768	-	256	K03703	uvrC; excinuclease ABC subunit C	499178540	MULTISPECIES: excinuclease ABC subunit C [Methanothermobacter]	3.42e-177	0.744377	0.972778	1.52697	6.62996	0.487488	0.146725	0.300981
Met20_gene_1649	Met20_contig_19	967	2901	+	645	K03702	uvrB; excinuclease ABC subunit B	427188913	excinuclease ABC subunit B [Methanothermobacter sp. CaT2]	0	1.08329	2.31657	1.84192	5.56531	0.58813	0.416251	0.707754
Met20_gene_1650	Met20_contig_19	2960	5824	+	955	K03701	uvrA; excinuclease ABC subunit A	427188914	excinuclease ABC subunit A [Methanothermobacter sp. CaT2]	0	1.13073	4.69378	1.76972	4.61675	0.638929	1.01668	1.59123
Met20_gene_1651	Met20_contig_19	5957	7078	+	374	K02486	K02486; two-component system, unclassified family, sensor kinase [EC:2.7.13.3]	499178543	MULTISPECIES: two-component sensor histidine kinase [Methanothermobacter]	0	0.33968	3.32929	1.91619	6.45513	0.177268	0.515759	2.90948
Met20_gene_1652	Met20_contig_19	7075	7512	+	146	K02485	rssB, hnr; two-component system, unclassified family, response regulator	2621511	sensory transduction regulatory protein [Methanothermobacter thermautotrophicus str. Delta H]	8.03e-100	1.74028	5.11708	1.46996	6.31365	1.1839	0.810479	0.684585
Met20_gene_1653	Met20_contig_19	7610	8221	+	204	K02486	K02486; two-component system, unclassified family, sensor kinase [EC:2.7.13.3]	499178545	MULTISPECIES: histidine kinase [Methanothermobacter]	1.05e-137	1.86824	6.71408	1.61561	6.3595	1.15637	1.05576	0.912994
Met20_gene_1654	Met20_contig_20	1	1422	-	474			2621416	conserved protein [Methanothermobacter thermautotrophicus str. Delta H]	0	12.0608	410.061	2.00513	6.68816	6.01497	61.3115	10.1931
Met20_gene_1655	Met20_contig_20	1667	3310	-	548	K03455	TC.KEF; monovalent cation:H+ antiporter-2, CPA2 family	918406026	hypothetical protein [Methanothermobacter sp. CaT2]	0	0.115913	1.81775	1.72038	4.38771	0.0673763	0.414281	6.14876
Met20_gene_1656	Met20_contig_20	3502	5076	-	525			918406027	hypothetical protein [Methanothermobacter sp. CaT2]	0	46.8234	488.101	1.86874	4.81218	25.0561	101.43	4.04813
Met20_gene_1657	Met20_contig_21	1	537	+	179			499178450	magnesium chelatase subunit [Methanothermobacter thermautotrophicus]	7.46e-93	0.709723	38.9546	0.770759	2.47948	0.92081	15.7108	17.062
Met20_gene_1658	Met20_contig_21	691	1086	-	132			499178451	hypothetical protein [Methanothermobacter thermautotrophicus]	2.47e-84	0.481213	1.8866	1.53876	3.91655	0.312728	0.4817	1.54032
Met20_gene_1659	Met20_contig_21	1157	1825	-	223			2621411	unknown [Methanothermobacter thermautotrophicus str. Delta H]	6.9e-153	1.70906	6.14202	1.75293	5.05218	0.974975	1.21572	1.24692
Met20_gene_1660	Met20_contig_21	1842	2735	-	298			499178453	hypothetical protein [Methanothermobacter thermautotrophicus]	0	1.91839	7.10324	1.94191	5.33547	0.987889	1.33132	1.34764
Met20_gene_1661	Met20_contig_21	3441	5144	+	568			2621415	sensory transduction histidine kinase [Methanothermobacter thermautotrophicus str. Delta H]	0	0.335494	1.31531	1.9027	5.89044	0.176325	0.223295	1.26638
Met20_gene_1662	Met20_contig_22	1	1293	-	431	K03799	htpX; heat shock protein HtpX [EC:3.4.24.-]	2622950	heat shock protein X related protein [Methanothermobacter thermautotrophicus str. Delta H]	0	0	1.7334	1.59164	5.4317	0	0.319126
Met20_gene_1663	Met20_contig_22	1568	2320	+	251	K07503	K07503; hypothetical protein	850991130	hypothetical protein [Methanothermobacter thermautotrophicus]	1.43e-165	0.253068	0.992156	1.96963	5.36299	0.128485	0.185001	1.43986
Met20_gene_1664	Met20_contig_22	2317	3435	-	373	K07161	K07161	850991564	VWA containing CoxE family protein [Methanothermobacter thermautotrophicus]	0	0.340591	1.00147	1.79804	6.08017	0.189424	0.16471	0.869533
Met20_gene_1665	Met20_contig_22	3386	4282	-	299			499179876	ATPase AAA [Methanothermobacter thermautotrophicus]	0	0	2.91508	1.9226	6.18215	0	0.471532
Met20_gene_1666	Met20_contig_22	4350	5174	-	275			499179875	serine protease [Methanothermobacter thermautotrophicus]	0	0.461965	1.81114	1.29604	4.62892	0.356443	0.391266	1.0977
Met20_gene_1667	Met20_contig_23	3	323	-	107	K16785	ecfT; energy-coupling factor transport system permease protein	2621520	conserved protein [Methanothermobacter thermautotrophicus str. Delta H]	4.54e-64	0	0	1.9341	6.83721	0	0
Met20_gene_1668	Met20_contig_23	323	874	-	184	K16929	K16929; energy-coupling factor transport system substrate-specific component	2621519	unknown [Methanothermobacter thermautotrophicus str. Delta H]	4.9e-119	0	0	1.83288	6.57363	0	0
Met20_gene_1669	Met20_contig_23	923	2698	-	592	K03404	chlD, bchD; magnesium chelatase subunit D [EC:6.6.1.1]	2621518	magnesium chelatase subunit ChlI [Methanothermobacter thermautotrophicus str. Delta H]	0	0.107298	1.89297	1.72846	5.65987	0.0620771	0.334455	5.38774
Met20_gene_1670	Met20_contig_23	2831	3271	-	147			499178549	LPS biosynthesis protein RfbU [Methanothermobacter thermautotrophicus]	3.81e-98	0	0	0.886402	4.14729	0	0
Met20_gene_1671	Met20_contig_24	1	243	+	81			2621337	unknown [Methanothermobacter thermautotrophicus str. Delta H]	7.64e-48	0.7842	0	1.27746	6.86422	0.613873	0	0
Met20_gene_1672	Met20_contig_24	367	834	+	156			499178385	hypothetical protein [Methanothermobacter thermautotrophicus]	8.16e-100	0	0	1.89163	6.84685	0	0
Met20_gene_1673	Met20_contig_24	874	1482	+	203	K04068	nrdG; anaerobic ribonucleoside-triphosphate reductase activating protein [EC:1.97.1.4]	850990028	radical SAM protein [Methanothermobacter thermautotrophicus]	5.45e-142	0.625815	1.22675	2.11442	6.22265	0.295975	0.197143	0.666082
Met20_gene_1674	Met20_contig_24	1472	2485	+	338			499178387	hypothetical protein [Methanothermobacter thermautotrophicus]	0	0.18793	0.368389	2.16564	6.56548	0.0867779	0.0561101	0.646594
Met20_gene_1675	Met20_contig_24	2486	3151	+	222			499178388	hypothetical protein [Methanothermobacter thermautotrophicus]	7.91e-155	0	0.560881	1.55367	6.83249	0	0.0820903
Met20_gene_1676	Met20_contig_25	3	1319	+	439			917746972	hypothetical protein [Methanothermobacter thermautotrophicus]	0	0.289386	0.850904	1.75469	5.5438	0.164921	0.153487	0.930671
Met20_gene_1677	Met20_contig_25	1408	1932	+	175			2621346	unknown [Methanothermobacter thermautotrophicus str. Delta H]	4.11e-120	0.725945	0.711518	1.55485	4.7936	0.46689	0.148431	0.317914
Met20_gene_1678	Met20_contig_25	2076	2309	-	78			850990030	hypothetical protein [Methanothermobacter thermautotrophicus]	3.22e-51	0	0	1.08093	6.75306	0	0
