# Supplementary material for: Non-autotrophic methanogens dominate in anaerobic digesters
Source: Sci Rep. 2017 May 4;7:1510. doi: 10.1038/s41598-017-01752-x (PMC5431450; doi:10.1038/s41598-017-01752-x)
Supplement: Supplementary file 13 — Supplementary Data 12 [file 41598_2017_1752_MOESM13_ESM.xls]

## Sheet: Table S10
Supplementary Data 12. The number of methanogenesis-related genes conserved in reconstructed methanogens and reference strains.
	KO	Gene name	Description	Mes1	Methanosarcina thermophila TM-1	Met2	Met7	Met20	Methanothermobacter thermautotrophicus ∆H
Hydrogenotrophic Methanogenesis
	K00200	fwdA/fmdA	formylmethanofuran dehydrogenase subunit A [EC:1.2.99.5]	2	2	1	1	1	1
	K00201	fwdB/fmdB	formylmethanofuran dehydrogenase subunit B [EC:1.2.99.5]	3	3	2	1	2	2
	K00202	fwdC/fmdC	formylmethanofuran dehydrogenase subunit C [EC:1.2.99.5]	2	2	3	2	3	3
	K00203	fwdD/fmdD	formylmethanofuran dehydrogenase subunit D [EC:1.2.99.5]	3	3	1	1	1	1
	K00205	fwdF/fmdF	formylmethanofuran dehydrogenase subunit F [EC:1.2.99.5]	2	2	1	1	2	2
	K11261	fmdE	formylmethanofuran dehydrogenase subunit E [EC:1.2.99.5]	4	2	3	0	2	2
	K00672	ftr	formylmethanofuran--tetrahydromethanopterin N-formyltransferase [EC:2.3.1.101]	1	1	2	2	2	2
	K01499	mch	methenyltetrahydromethanopterin cyclohydrolase [EC:3.5.4.27]	1	1	1	1	1	1
	K00319	mtd	methylenetetrahydromethanopterin dehydrogenase [EC:1.5.99.9]	1	1	1	1	1	1
	K00320	mer	coenzyme F420-dependent N5,N10-methenyltetrahydromethanopterin reductase [EC:1.5.99.11]	1	1	1	1	1	1
	K00577	mtrA	tetrahydromethanopterin S-methyltransferase subunit A [EC:2.1.1.86]	3	3	1	1	2	2
	K00578	mtrB	tetrahydromethanopterin S-methyltransferase subunit B [EC:2.1.1.86]	1	1	1	1	1	1
	K00579	mtrC	tetrahydromethanopterin S-methyltransferase subunit C [EC:2.1.1.86]	1	1	1	1	1	1
	K00580	mtrD	tetrahydromethanopterin S-methyltransferase subunit D [EC:2.1.1.86]	1	1	1	1	1	1
	K00581	mtrE	tetrahydromethanopterin S-methyltransferase subunit E [EC:2.1.1.86]	1	1	1	1	1	1
	K00582	mtrF	tetrahydromethanopterin S-methyltransferase subunit F [EC:2.1.1.86]	1	1	1	0	1	1
	K00583	mtrG	tetrahydromethanopterin S-methyltransferase subunit G [EC:2.1.1.86]	1	1	1	1	1	1
	K00584	mtrH	tetrahydromethanopterin S-methyltransferase subunit H [EC:2.1.1.86]	2	2	1	1	1	1
	K00399	mcrA	methyl-coenzyme M reductase alpha subunit [EC:2.8.4.1]	1	1	1	1	1	1
	K00401	mcrB	methyl-coenzyme M reductase beta subunit [EC:2.8.4.1]	1	1	1	1	1	1
	K00402	mcrG	methyl-coenzyme M reductase gamma subunit [EC:2.8.4.1]	1	1	1	1	1	1
	K03421	mcrC	methyl-coenzyme M reductase subunit C	1	1	1	1	1	1
	K03422	mcrD	methyl-coenzyme M reductase subunit D	1	1	1	1	1	1
	K00399	mrtA	methyl-coenzyme M reductase alpha subunit [EC:2.8.4.1]	0	0	0	0	1	1
	K00402	mrtG	methyl-coenzyme M reductase gamma subunit [EC:2.8.4.1]	0	0	0	0	1	1
	K03422	mrtD	methyl-coenzyme M reductase subunit D	0	0	0	0	1	1
	K00401	mrtB	methyl-coenzyme M reductase beta subunit [EC:2.8.4.1]	0	0	0	0	1	1
	K03388	hdrA	heterodisulfide reductase subunit A [EC:1.8.98.1]	2	2	1	1	1	1
	K03389	hdrB	heterodisulfide reductase subunit B [EC:1.8.98.1]	2	2	1	1	1	1
	K03390	hdrC	heterodisulfide reductase subunit C [EC:1.8.98.1]	2	2	1	1	1	1
	K08264	hdrD	heterodisulfide reductase subunit D [EC:1.8.98.1]	1	1	0	0	0	0
	K08265	hdrE	heterodisulfide reductase subunit E [EC:1.8.98.1]	1	1	0	0	0	0
Methanol methanogenesis
	K04480	mtaB	methanol---5-hydroxybenzimidazolylcobamide Co-methyltransferase [EC:2.1.1.90]	3	3	0	0	0	0
	K14080	mtaA	methylcobalamin:coenzyme M methyltransferase [EC:2.1.1.-]	3	3	0	0	0	0
	K14081	mtaC	methanol corrinoid protein	3	3	0	0	0	0
Acetoclastic methanogenesis
	K07034	satP	acetate transporter, putative	2	2	1	1	1	1
	K01512	acyP	acylphosphatase [EC:3.6.1.7]	1	1	1	1	0	0
	K00925	ackA	acetate kinase [EC:2.7.2.1]	1	1	0	0	0	0
	K01895	acs	acetyl-CoA synthetase [EC:6.2.1.1]	1	1	3	3	3	2
	K00625	pta	phosphate acetyltransferase [EC:2.3.1.8]	1	1	0	0	0	0
	K00192	cdhA	acetyl-CoA decarbonylase/synthase complex subunit alpha [EC:1.2.99.2]	1	1	0	0	1	1
	K00193	cdhC	acetyl-CoA decarbonylase/synthase complex subunit beta [EC:2.3.1.-]	1	1	0	0	1	1
	K00197	cdhE	acetyl-CoA decarbonylase/synthase complex subunit gamma [EC:2.1.1.-]	1	1	0	0	1	1
	K00194	cdhD	acetyl-CoA decarbonylase/synthase complex subunit delta	1	1	0	0	1	1
	K00195	cdhB	acetyl-CoA decarbonylase/synthase complex subunit epsilon	1	1	0	0	1	1
Formate dehydrogenase
	K00123	fdhA	formate dehydrogenase, alpha subunit [EC:1.2.1.2]	0	0	1	1	3	2
	K00125	fdhB	formate dehydrogenase, beta subunit	0	0	0	1	2	1
	-	fdhC	formate transpoter	0	0	0	0	1	0
Hydrogenases
	K00438	vhtC	F420-nonreducing hydrogenase [EC:1.12.2.-]	0	0	0	0	0	0
	K06281	vhtA/hyaB/hybC	hydrogenase large subunit [EC:1.12.99.6]	2	2	0	0	0	0
	K06282	vhtG/hyaA/hybO	hydrogenase small subunit [EC:1.12.99.6]	1	1	0	0	0	0
	K00440	frhA	coenzyme F420 hydrogenase alpha subunit [EC:1.12.98.1]	1	1	1	1	1	1
	K00441	frhB	coenzyme F420 hydrogenase beta subunit [EC:1.12.98.1]	4	2	2	3	3	4
	K00443	frhG	coenzyme F420 hydrogenase gamma subunit [EC:1.12.98.1]	1	1	1	1	1	1
	K13942	hmd	5,10-methenyltetrahydromethanopterin hydrogenase [EC:1.12.98.2]	0	0	1	1	1	1
	K17995	hydG	sulfhydrogenase subunit gamma (sulfur reductase) [EC:1.12.98.4]	0	0	0	0	0	0
	K17996	hydB	sulfhydrogenase subunit beta (sulfur reductase) [EC:1.12.98.4]	0	0	0	0	0	0
	K14126	mvhA/vhuA/vhcA	F420-non-reducing hydrogenase subunit A [EC:1.12.99.-]	0	0	1	1	1	1
	K14127	mvhD/vhuD/vhcD	F420-non-reducing hydrogenase iron-sulfur subunit D [EC:1.12.99.-]	0	0	1	1	2	2
	K14128	mvhG/vhuG/vhcG	F420-non-reducing hydrogenase subunit G [EC:1.12.99.-]	0	0	1	1	1	1
	K14086	echA	ech hydrogenase subunit A	1	1	0	0	0	0
	K14087	echB	ech hydrogenase subunit B	1	1	0	0	0	0
	K14088	echC	ech hydrogenase subunit C	2	1	0	0	0	0
	K14089	echD	ech hydrogenase subunit D	1	1	0	0	0	0
	K14090	echE	ech hydrogenase subunit E	1	1	0	0	0	0
	K14091	echF	ech hydrogenase subunit F	1	1	0	0	0	0
	K14092	ehaA	energy-converting hydrogenase A subunit A	0	0	0	1	1	1
	K14093	ehaB	energy-converting hydrogenase A subunit B	0	0	1	1	1	1
	K14094	ehaC	energy-converting hydrogenase A subunit C	0	0	1	1	1	1
	K14095	ehaD	energy-converting hydrogenase A subunit D	0	0	1	1	1	1
	K14096	ehaE	energy-converting hydrogenase A subunit E	0	0	1	1	1	1
	K14097	ehaF	energy-converting hydrogenase A subunit F	0	0	1	1	1	1
	K14098	ehaG	energy-converting hydrogenase A subunit G	0	0	1	1	1	1
	K14099	ehaH	energy-converting hydrogenase A subunit H	0	0	1	1	1	1
	K14100	ehaI	energy-converting hydrogenase A subunit I	0	0	0	0	1	1
	K14101	ehaJ	energy-converting hydrogenase A subunit J	0	0	1	1	1	1
	K14102	ehaK	energy-converting hydrogenase A subunit K	0	0	0	0	1	1
	K14103	ehaL	energy-converting hydrogenase A subunit L	0	0	1	1	1	1
	K14104	ehaM	energy-converting hydrogenase A subunit M	0	0	0	0	1	1
	K14105	ehaN	energy-converting hydrogenase A subunit N	0	0	1	1	1	1
	K14106	ehaO	energy-converting hydrogenase A subunit O	0	0	1	1	1	1
	K14107	ehaP	energy-converting hydrogenase A subunit P	0	0	1	1	1	1
	K14108	ehaQ	energy-converting hydrogenase A subunit Q	0	0	1	1	1	1
	K14109	ehaR	energy-converting hydrogenase A subunit R	0	0	1	1	1	1
	K14110	ehbA	energy-converting hydrogenase B subunit A	0	0	1	1	1	1
	K14111	ehbB	energy-converting hydrogenase B subunit B	0	0	1	1	1	1
	K14112	ehbC	energy-converting hydrogenase B subunit C	0	0	1	1	1	1
	K14113	ehbD	energy-converting hydrogenase B subunit D	0	0	1	1	1	1
	K14114	ehbE	energy-converting hydrogenase B subunit E	0	0	1	1	1	1
	K14115	ehbF	energy-converting hydrogenase B subunit F	0	0	1	1	1	1
	K14116	ehbG	energy-converting hydrogenase B subunit G	0	0	1	0	1	1
	K14117	ehbH	energy-converting hydrogenase B subunit H	0	0	1	1	1	1
	K14118	ehbI	energy-converting hydrogenase B subunit I	0	0	1	1	1	1
	K14119	ehbJ	energy-converting hydrogenase B subunit J	0	0	1	1	1	1
	K14120	ehbK	energy-converting hydrogenase B subunit K	0	0	1	1	1	1
	K14121	ehbL	energy-converting hydrogenase B subunit L	0	0	1	1	1	1
	K14122	ehbM	energy-converting hydrogenase B subunit M	0	0	1	1	1	1
	K14123	ehbN	energy-converting hydrogenase B subunit N	0	0	1	1	1	1
	K14124	ehbO	energy-converting hydrogenase B subunit O	0	0	1	1	1	1
	K14125	ehbP	energy-converting hydrogenase B subunit P	0	0	1	1	1	1
Hydrogenase maturation factor
	K04656	hypF	hypF; hydrogenase maturation protein HypF	1	1	1	1	1	1
	K04653	hypC	hypC; hydrogenase expression/formation protein HypC	1	1	1	1	1	1
	K04654	hypD	hypD; hydrogenase expression/formation protein HypD	1	1	1	1	1	1
	K04651	hypA	hypA, hybF; hydrogenase nickel incorporation protein HypA/HybF	1	1	1	1	1	1
	K04652	hypB	hypB; hydrogenase nickel incorporation protein HypB	1	1	1	1	1	1
	K04655	hypE	hypE; hydrogenase expression/formation protein HypE	1	1	1	1	1	1
ATPase
	K02117	ntpA	V-type H+-transporting ATPase subunit A [EC:3.6.3.14]	1	1	1	1	1	1
	K02118	ntpB	V-type H+-transporting ATPase subunit B [EC:3.6.3.14]	1	1	1	1	1	1
	K02119	ntpC	V-type H+-transporting ATPase subunit C [EC:3.6.3.14]	1	1	1	1	1	1
	K02120	ntpD	V-type H+-transporting ATPase subunit D [EC:3.6.3.14]	1	1	1	1	1	1
	K02121	ntpE	V-type H+-transporting ATPase subunit E [EC:3.6.3.14]	1	1	1	1	1	2
	K02122	ntpG	V-type H+-transporting ATPase subunit F [EC:3.6.3.14]	1	1	1	1	1	1
	K02123	ntpI	V-type H+-transporting ATPase subunit I [EC:3.6.3.14]	1	1	1	1	1	1
	K02124	ntpK	V-type H+-transporting ATPase subunit K [EC:3.6.3.14]	1	1	1	1	1	1
